# Supplementary material for: Elevating RNA m5C methylation provides a promising strategy for crop productivity
Source: Natl Sci Rev. 2026 Feb 12;13(10):nwag102. doi: 10.1093/nsr/nwag102 (PMC13249431; doi:10.1093/nsr/nwag102)
Supplement: nwag102_Supplemental_Files [file nwag102_supplemental_files.zip]

Archive with 9 entries (9 files):
- supplementary methods and figures.docx
- Table S16.xlsx
- Table S17.xls
- Table S18.xls
- Table S19.xlsx
- Table S20.xls
- Table S21.xls
- Table S22.xlsx
- Table.S1.xlsx
