# Supplementary material for: Elevating RNA m5C methylation provides a promising strategy for crop productivity
Source: Natl Sci Rev. 2026 Feb 12;13(10):nwag102. doi: 10.1093/nsr/nwag102 (PMC13249431; doi:10.1093/nsr/nwag102)
Supplement: nwag102_Supplemental_Files [file nwag102_supplemental_files.zip › Table S16.xlsx]

## Sheet: WT
Supplementary Table 14. MeRIP-seq of the WT and RMDE1-KO2 transcriptomes in 3-week-old seedlings (WT).
Gene ID	Modification type	Methylation level		Gene ID	Peak merge
Add_EVM0009308	m5C	81.4876		Add_EVM0009308	647.337
Add_EVM0009308	m5C	173.431		LOC_Os10g21268	86.1219
Add_EVM0009308	m5C	196.209		LOC_Os04g16820	4.00692
Add_EVM0009308	m5C	196.209		EVM0031258	530.005
LOC_Os10g21268	m5C	7.8424		Add_EVM0002870	2.27986
LOC_Os10g21268	m5C	78.2795		Add_EVM0029807	379.802
LOC_Os04g16820	m5C	4.00692		Add_EVM0013606	5.25294
EVM0031258	m5C	178.861		LOC_Os08g11450	3.24978
EVM0031258	m5C	178.861		EVM0012725	980.645
EVM0031258	m5C	172.283		Add_EVM0015885	4108.65
Add_EVM0002870	m5C	2.27986		EVM0009797	1090.73
Add_EVM0029807	m5C	79.5451		EVM0018213	1530.93
Add_EVM0029807	m5C	62.8553		Add_EVM0009533	104.268
Add_EVM0029807	m5C	237.402		EVM0049201	1940.04
Add_EVM0013606	m5C	5.25294		EVM0014388	935.15
LOC_Os08g11450	m5C	3.24978		EVM0044414	143.238
EVM0012725	m5C	548.891		EVM0034285	3.98628
EVM0012725	m5C	431.754		LOC_Os01g01120	4.58399
Add_EVM0015885	m5C	48.1512		LOC_Os01g01340	7.33656	OsLIR1
Add_EVM0015885	m5C	114.228		LOC_Os01g02150	5.10551
Add_EVM0015885	m5C	114.228		LOC_Os01g03320	4.22877
Add_EVM0015885	m5C	139.201		LOC_Os01g04730	2.17285
Add_EVM0015885	m5C	563.901		LOC_Os01g05970	11.5492
Add_EVM0015885	m5C	262.468		LOC_Os01g07530	2.63607
EVM0009797	m5C	545.366		LOC_Os01g07760	5.49347
Add_EVM0015885	m5C	545.366		LOC_Os01g08400	2.78934
EVM0009797	m5C	545.366		LOC_Os01g08510	2.78934
Add_EVM0015885	m5C	545.366		LOC_Os01g09010	2.94594
Add_EVM0015885	m5C	416.219		LOC_Os01g11550	1.51414
Add_EVM0015885	m5C	45.6925		LOC_Os01g11900	3.48467
Add_EVM0015885	m5C	253.94		LOC_Os01g12160	2.78934
Add_EVM0015885	m5C	125.316		LOC_Os01g12710	5.41146
EVM0018213	m5C	632.475		LOC_Os01g13690	2.13622
Add_EVM0015885	m5C	632.475		LOC_Os01g14850	12.3694
EVM0018213	m5C	162.683		LOC_Os01g15270	4.44532
Add_EVM0015885	m5C	162.683		LOC_Os01g16240	4.22877
EVM0018213	m5C	101.031		LOC_Os01g18800	2.48864
Add_EVM0015885	m5C	101.031		LOC_Os01g22520	1.68015
EVM0018213	m5C	38.3815		LOC_Os01g24764	2.98152
Add_EVM0015885	m5C	38.3815		LOC_Os01g24880	2.38576
EVM0018213	m5C	287.92		LOC_Os01g31690	5.00565
EVM0018213	m5C	143.243		LOC_Os01g32330	2.36927
EVM0018213	m5C	165.194		LOC_Os01g34330	2.79318
Add_EVM0009533	m5C	1.55757		LOC_Os01g37820	2.78934
Add_EVM0009533	m5C	15.9001		LOC_Os01g40070	3.11274
Add_EVM0009533	m5C	16.4184		LOC_Os01g40330	2.27701
Add_EVM0009533	m5C	70.3917		LOC_Os01g40340	2.63607
EVM0049201	m5C	545.153		LOC_Os01g40470	4.70074
EVM0049201	m5C	135.459		LOC_Os01g41710	11.6639
EVM0049201	m5C	137.327		LOC_Os01g42960	1.92464
EVM0049201	m5C	137.327		LOC_Os01g43410	2.98502
EVM0049201	m5C	46.7791		LOC_Os01g45274	2.16789
EVM0049201	m5C	393.054		LOC_Os01g47270	1.51414
EVM0049201	m5C	544.938		LOC_Os01g47430	3.48467
EVM0014388	m5C	419.201		LOC_Os01g47780	12.5141
EVM0014388	m5C	515.949		LOC_Os01g48300	2.58252
EVM0044414	m5C	24.6715		LOC_Os01g48330	2.78934
EVM0044414	m5C	118.566		LOC_Os01g48830	3.58548
EVM0034285	m5C	3.98628		LOC_Os01g48960	5.89588
LOC_Os01g01120	m5C	4.58399		LOC_Os01g49830	3.24829
LOC_Os01g01340	m5C	3.66828		LOC_Os01g49890	4.46042
LOC_Os01g01340	m5C	3.66828		LOC_Os01g52240	6.80981
LOC_Os01g02150	m5C	5.10551		LOC_Os01g54100	4.19495
LOC_Os01g03320	m5C	4.22877		LOC_Os01g54600	1.63877
LOC_Os01g04730	m5C	2.17285		LOC_Os01g54739	5.01691
LOC_Os01g05970	m5C	11.5492		LOC_Os01g55280	3.40961
LOC_Os01g07530	m5C	2.63607		LOC_Os01g56600	1.56952
LOC_Os01g07760	m5C	5.49347		LOC_Os01g57250	10.5201
LOC_Os01g08400	m5C	2.78934		LOC_Os01g57570	10.3401
LOC_Os01g08510	m5C	2.78934		LOC_Os01g60040	7.60928
LOC_Os01g09010	m5C	2.94594		LOC_Os01g60740	10.7493
LOC_Os01g11550	m5C	1.51414		LOC_Os01g60770	6.33108
LOC_Os01g11900	m5C	3.48467		LOC_Os01g61120	3.90675
LOC_Os01g12160	m5C	2.78934		LOC_Os01g62300	2.17112
LOC_Os01g12710	m5C	5.41146		LOC_Os01g62760	3.28414
LOC_Os01g13690	m5C	2.13622		LOC_Os01g65680	2.79318
LOC_Os01g14850	m5C	12.3694		LOC_Os01g65690	5.21675
LOC_Os01g15270	m5C	4.44532		LOC_Os01g66120	6.13174
LOC_Os01g16240	m5C	4.22877		LOC_Os01g66200	2.58252
LOC_Os01g18800	m5C	2.48864		LOC_Os01g67860	2.06757
LOC_Os01g22520	m5C	1.68015		LOC_Os01g67970	5.01691
LOC_Os01g24764	m5C	2.98152		LOC_Os01g68700	3.08611
LOC_Os01g24880	m5C	2.38576		LOC_Os01g68750	2.72018
LOC_Os01g31690	m5C	5.00565		LOC_Os01g68860	2.63607
LOC_Os01g32330	m5C	2.36927		LOC_Os01g69030	3.90675
LOC_Os01g34330	m5C	2.79318		LOC_Os01g69950	2.17112
LOC_Os01g37820	m5C	2.78934		LOC_Os01g71474	2.60787
LOC_Os01g40070	m5C	3.11274		LOC_Os01g72700	6.95281
LOC_Os01g40330	m5C	2.27701		LOC_Os01g73170	5.991
LOC_Os01g40340	m5C	2.63607		LOC_Os01g73250	11.9268
LOC_Os01g40470	m5C	4.70074		LOC_Os01g73514	3.48467
LOC_Os01g41710	m5C	11.6639		LOC_Os10g01134	3.28922
LOC_Os01g42960	m5C	1.92464		LOC_Os10g02040	15.5567
LOC_Os01g43410	m5C	2.98502		LOC_Os10g02380	7.18245
LOC_Os01g45274	m5C	2.16789		LOC_Os10g03550	4.22877
LOC_Os01g47270	m5C	1.51414		LOC_Os10g13800	1.50466
LOC_Os01g47430	m5C	3.48467		LOC_Os10g18370	4.16157
LOC_Os01g47780	m5C	12.5141		LOC_Os10g20630	6.54277
LOC_Os01g48300	m5C	2.58252		LOC_Os10g21190	26.014
LOC_Os01g48330	m5C	2.78934		LOC_Os10g22980	1.88422
LOC_Os01g48830	m5C	3.58548		LOC_Os10g25290	3.94926
LOC_Os01g48960	m5C	5.89588		LOC_Os10g28120	3.95693
LOC_Os01g49830	m5C	3.24829		LOC_Os10g29470	3.94926
LOC_Os01g49890	m5C	4.46042		LOC_Os10g30790	3.26667
LOC_Os01g52240	m5C	6.80981		LOC_Os10g32710	3.77078
LOC_Os01g54100	m5C	4.19495		LOC_Os10g33780	5.21042
LOC_Os01g54600	m5C	1.63877		LOC_Os10g34400	2.81406
LOC_Os01g54739	m5C	5.01691		LOC_Os10g35370	6.32497
LOC_Os01g55280	m5C	3.40961		LOC_Os10g36170	7.3665
LOC_Os01g56600	m5C	1.56952		LOC_Os10g38870	2.28582
LOC_Os01g57250	m5C	10.5201		LOC_Os10g39140	2.58252
LOC_Os01g57570	m5C	10.3401		LOC_Os10g41400	1.3595
LOC_Os01g60040	m5C	7.60928		LOC_Os10g43050	3.24164
LOC_Os01g60740	m5C	10.7493		LOC_Os10g43075	4.60326
LOC_Os01g60770	m5C	6.33108		LOC_Os11g01439	4.69504
LOC_Os01g61120	m5C	3.90675		LOC_Os11g02300	3.41919
LOC_Os01g62300	m5C	2.17112		LOC_Os11g02400	6.53323
LOC_Os01g62760	m5C	1.3595		LOC_Os11g02424	6.83402
LOC_Os01g62760	m5C	1.92464		LOC_Os11g04480	2.27701
LOC_Os01g65680	m5C	2.79318		LOC_Os11g05990	2.40487
LOC_Os01g65690	m5C	5.21675		LOC_Os11g06020	7.76672
LOC_Os01g66120	m5C	2.16789		LOC_Os11g06440	2.78934
LOC_Os01g66120	m5C	3.96385		LOC_Os11g06720	32.0156
LOC_Os01g66200	m5C	2.58252		LOC_Os11g07020	48.839
LOC_Os01g67860	m5C	2.06757		LOC_Os11g09280	2.79318	PDIL1
LOC_Os01g67970	m5C	5.01691		LOC_Os11g10460	2.16614
LOC_Os01g68700	m5C	3.08611		LOC_Os11g10990	4.30171
LOC_Os01g68750	m5C	2.72018		LOC_Os11g11790	2.70886
LOC_Os01g68860	m5C	2.63607		LOC_Os11g13850	2.38576
LOC_Os01g69030	m5C	3.90675		LOC_Os11g14300	2.14855
LOC_Os01g69950	m5C	2.17112		LOC_Os11g24560	5.01691
LOC_Os01g71474	m5C	2.60787		LOC_Os11g25780	6.04229
LOC_Os01g72700	m5C	6.95281		LOC_Os11g26190	3.18427
LOC_Os01g73170	m5C	2.9955		LOC_Os11g26790	3.48467
LOC_Os01g73170	m5C	2.9955		LOC_Os11g26850	5.64444
LOC_Os01g73250	m5C	7.77208		LOC_Os11g31890	2.88487
LOC_Os01g73250	m5C	4.15471		LOC_Os11g31900	5.25294
LOC_Os01g73514	m5C	3.48467		LOC_Os11g32100	3.34789
LOC_Os10g01134	m5C	3.28922		LOC_Os11g32110	4.30854
LOC_Os10g02040	m5C	7.77834		LOC_Os11g32240	3.28873
LOC_Os10g02040	m5C	7.77834		LOC_Os11g32650	19.855
LOC_Os10g02380	m5C	7.18245		LOC_Os11g33330	2.70886
LOC_Os10g03550	m5C	4.22877		LOC_Os11g34450	2.17285
LOC_Os10g13800	m5C	1.50466		LOC_Os11g36480	6.72191
LOC_Os10g18370	m5C	4.16157		LOC_Os11g38650	2.21061
LOC_Os10g20630	m5C	6.54277		LOC_Os11g39190	2.08359
LOC_Os10g21190	m5C	26.014		LOC_Os11g41990	6.45815
LOC_Os10g22980	m5C	1.88422		LOC_Os11g42550	3.26713
LOC_Os10g25290	m5C	3.94926		LOC_Os11g47760	19.1272
LOC_Os10g28120	m5C	3.95693		LOC_Os11g47970	40.5504	RCA
LOC_Os10g29470	m5C	3.94926		LOC_Os12g01524	2.63607
LOC_Os10g30790	m5C	3.26667		LOC_Os12g02300	13.7073
LOC_Os10g32710	m5C	3.77078		LOC_Os12g02310	24.6366
LOC_Os10g33780	m5C	5.21042		LOC_Os12g02340	8.68042
LOC_Os10g34400	m5C	2.81406		LOC_Os12g04240	2.17112
LOC_Os10g35370	m5C	6.32497		LOC_Os12g04924	4.22877
LOC_Os10g36170	m5C	7.3665		LOC_Os12g05430	2.49378
LOC_Os10g38870	m5C	2.28582		LOC_Os12g06870	3.24978
LOC_Os10g39140	m5C	2.58252		LOC_Os12g10600	13.4762
LOC_Os10g41400	m5C	1.3595		LOC_Os12g13674	6.56229
LOC_Os10g43050	m5C	3.24164		LOC_Os12g14070	3.93824
LOC_Os10g43075	m5C	4.60326		LOC_Os12g15420	2.98152
LOC_Os11g01439	m5C	4.69504		LOC_Os12g19381	5.04703
LOC_Os11g02300	m5C	3.41919		LOC_Os12g23180	6.6096
LOC_Os11g02400	m5C	6.53323		LOC_Os12g26880	4.56168
LOC_Os11g02424	m5C	6.83402		LOC_Os12g28015	6.48823
LOC_Os11g04480	m5C	2.27701		LOC_Os12g32980	1.63264
LOC_Os11g05990	m5C	2.40487		LOC_Os12g36060	1.88311
LOC_Os11g06020	m5C	5.8825		LOC_Os12g37260	2.79318
LOC_Os11g06020	m5C	1.88422		LOC_Os12g37550	2.14855
LOC_Os11g06440	m5C	2.78934		LOC_Os12g37650	2.61921
LOC_Os11g06720	m5C	16.0078		LOC_Os12g38360	2.78934
LOC_Os11g06720	m5C	16.0078		LOC_Os12g38640	5.03978
LOC_Os11g07020	m5C	32.9659		LOC_Os12g40890	5.85585
LOC_Os11g07020	m5C	15.8731		LOC_Os12g42550	2.32633
LOC_Os11g09280	m5C	2.79318		LOC_Os02g01150	1.68015
LOC_Os11g10460	m5C	2.16614		LOC_Os02g01140	1.68015
LOC_Os11g10990	m5C	4.30171		LOC_Os02g01340	3.26713
LOC_Os11g11790	m5C	2.70886		LOC_Os02g01960	3.94926
LOC_Os11g13850	m5C	2.38576		LOC_Os02g02400	4.39034
LOC_Os11g14300	m5C	2.14855		LOC_Os02g03840	4.85955
LOC_Os11g24560	m5C	5.01691		LOC_Os02g03960	2.07004
LOC_Os11g25780	m5C	6.04229		LOC_Os02g07890	2.85909
LOC_Os11g26190	m5C	3.18427		LOC_Os02g07910	3.39457
LOC_Os11g26790	m5C	3.48467		LOC_Os02g08100	8.22883
LOC_Os11g26850	m5C	5.64444		LOC_Os02g09420	3.24164
LOC_Os11g31890	m5C	2.88487		LOC_Os02g10700	6.82936
LOC_Os11g31900	m5C	5.25294		LOC_Os02g12480	3.50146
LOC_Os11g32100	m5C	3.34789		LOC_Os02g12850	3.24164
LOC_Os11g32110	m5C	4.30854		LOC_Os02g13130	2.60787
LOC_Os11g32240	m5C	3.28873		LOC_Os02g14440	2.14336
LOC_Os11g32650	m5C	9.06866		LOC_Os02g15230	2.70886
LOC_Os11g32650	m5C	10.7863		LOC_Os02g15640	8.53993
LOC_Os11g33330	m5C	2.70886		LOC_Os02g15660	2.78934
LOC_Os11g34450	m5C	2.17285		LOC_Os02g18090	1.55698
LOC_Os11g36480	m5C	6.72191		LOC_Os02g20360	2.95038
LOC_Os11g38650	m5C	2.21061		LOC_Os02g21880	1.37429
LOC_Os11g39190	m5C	2.08359		LOC_Os02g22820	3.79195
LOC_Os11g41990	m5C	1.97758		LOC_Os02g30640	2.78934
LOC_Os11g41990	m5C	4.48057		LOC_Os02g32814	4.22877
LOC_Os11g42550	m5C	3.26713		LOC_Os02g33450	7.18245
LOC_Os11g47760	m5C	19.1272		LOC_Os02g37060	7.27988
LOC_Os11g47970	m5C	5.66339		LOC_Os02g37830	3.41919
LOC_Os11g47970	m5C	34.887		LOC_Os02g38050	2.07531
LOC_Os12g01524	m5C	2.63607		LOC_Os02g39850	2.64124
LOC_Os12g02300	m5C	13.7073		LOC_Os02g40260	6.34428
LOC_Os12g02310	m5C	24.6366		LOC_Os02g40430	3.48467
LOC_Os12g02340	m5C	8.68042		LOC_Os02g41590	4.60326
LOC_Os12g04240	m5C	2.17112		LOC_Os02g41630	49.6102
LOC_Os12g04924	m5C	4.22877		LOC_Os02g41680	4.5641
LOC_Os12g05430	m5C	2.49378		LOC_Os02g43020	4.22877
LOC_Os12g06870	m5C	3.24978		LOC_Os02g43670	5.87174
LOC_Os12g10600	m5C	13.4762		LOC_Os02g45110	5.01691
LOC_Os12g13674	m5C	6.56229		LOC_Os02g45120	3.48467
LOC_Os12g14070	m5C	3.93824		LOC_Os02g46680	3.24978
LOC_Os12g15420	m5C	2.98152		LOC_Os02g47140	3.56971
LOC_Os12g19381	m5C	5.04703		LOC_Os02g47510	3.28922
LOC_Os12g23180	m5C	6.6096		LOC_Os02g49320	2.07004
LOC_Os12g26880	m5C	4.56168		LOC_Os02g50240	4.69504
LOC_Os12g28015	m5C	6.48823		LOC_Os02g50840	3.96385
LOC_Os12g32980	m5C	1.63264		LOC_Os02g50850	3.24978
LOC_Os12g36060	m5C	1.88311		LOC_Os02g51410	1.97758
LOC_Os12g37260	m5C	2.79318		LOC_Os02g51620	2.78934
LOC_Os12g37550	m5C	2.14855		LOC_Os02g52040	7.8135
LOC_Os12g37650	m5C	2.61921		LOC_Os02g53350	5.4922
LOC_Os12g38360	m5C	2.78934		LOC_Os02g54470	2.79318
LOC_Os12g38640	m5C	5.03978		LOC_Os02g54650	3.34789
LOC_Os12g40890	m5C	5.85585		LOC_Os02g55060	9.77147
LOC_Os12g42550	m5C	2.32633		LOC_Os02g55140	8.53993
LOC_Os02g01150	m5C	1.68015		LOC_Os02g57240	1.47674
LOC_Os02g01140	m5C	1.68015		LOC_Os02g57790	7.16451
LOC_Os02g01340	m5C	3.26713		LOC_Os02g58090	3.90865
LOC_Os02g01960	m5C	3.94926		LOC_Os02g58310	3.93824
LOC_Os02g02400	m5C	4.39034		LOC_Os03g01210	2.07004
LOC_Os02g03840	m5C	4.85955		LOC_Os03g01960	1.30447
LOC_Os02g03960	m5C	2.07004		LOC_Os03g03460	5.33615
LOC_Os02g07890	m5C	2.85909		LOC_Os03g03720	7.85331
LOC_Os02g07910	m5C	3.39457		LOC_Os03g03770	1.30447
LOC_Os02g08100	m5C	2.99711		LOC_Os03g04060	5.01691
LOC_Os02g08100	m5C	5.23172		LOC_Os03g04990	1.55698
LOC_Os02g09420	m5C	3.24164		LOC_Os03g06230	2.14855
LOC_Os02g10700	m5C	6.82936		LOC_Os03g07530	4.62377
LOC_Os02g12480	m5C	3.50146		LOC_Os03g08360	4.4077
LOC_Os02g12850	m5C	3.24164		LOC_Os03g08490	12.1312
LOC_Os02g13130	m5C	2.60787		LOC_Os03g08850	1.97758
LOC_Os02g14440	m5C	2.14336		LOC_Os03g08960	3.24164
LOC_Os02g15230	m5C	2.70886		LOC_Os03g09900	8.95984
LOC_Os02g15640	m5C	8.53993		LOC_Os03g10620	4.94578
LOC_Os02g15660	m5C	2.78934		LOC_Os03g10890	3.48467
LOC_Os02g18090	m5C	1.55698		LOC_Os03g11720	4.62377
LOC_Os02g20360	m5C	2.95038		LOC_Os03g13590	2.53171
LOC_Os02g21880	m5C	1.37429		LOC_Os03g14050	4.04433
LOC_Os02g22820	m5C	3.79195		LOC_Os03g14130	2.79318
LOC_Os02g30640	m5C	2.78934		LOC_Os03g14250	4.2777
LOC_Os02g32814	m5C	4.22877		LOC_Os03g14570	1.42668
LOC_Os02g33450	m5C	7.18245		LOC_Os03g15050	10.4878
LOC_Os02g37060	m5C	7.27988		LOC_Os03g15740	3.60028
LOC_Os02g37830	m5C	3.41919		LOC_Os03g16050	8.79828
LOC_Os02g38050	m5C	2.07531		LOC_Os03g16140	2.17112
LOC_Os02g39850	m5C	2.64124		LOC_Os03g16480	3.24164
LOC_Os02g40260	m5C	6.34428		LOC_Os03g16700	4.5641
LOC_Os02g40430	m5C	3.48467		LOC_Os03g16860	5.89588
LOC_Os02g41590	m5C	4.60326		LOC_Os03g16910	2.36927
LOC_Os02g41630	m5C	49.6102		LOC_Os03g17710	2.78934
LOC_Os02g41680	m5C	4.5641		LOC_Os03g18150	2.63607
LOC_Os02g43020	m5C	4.22877		LOC_Os03g18220	3.0591
LOC_Os02g43670	m5C	2.58252		LOC_Os03g19240	4.4906
LOC_Os02g43670	m5C	3.28922		LOC_Os03g19310	2.27701
LOC_Os02g45110	m5C	5.01691		LOC_Os03g19680	3.24978
LOC_Os02g45120	m5C	3.48467		LOC_Os03g19720	3.34789
LOC_Os02g46680	m5C	3.24978		LOC_Os03g20780	4.78675
LOC_Os02g47140	m5C	3.56971		LOC_Os03g20790	1.89888
LOC_Os02g47510	m5C	3.28922		LOC_Os03g21230	3.93824
LOC_Os02g49320	m5C	2.07004		LOC_Os03g21370	3.56744
LOC_Os02g50240	m5C	4.69504		LOC_Os03g21720	3.08165
LOC_Os02g50840	m5C	3.96385		LOC_Os03g22270	5.68596
LOC_Os02g50850	m5C	3.24978		LOC_Os03g24590	4.37471
LOC_Os02g51410	m5C	1.97758		LOC_Os03g24930	6.11728
LOC_Os02g51620	m5C	2.78934		LOC_Os03g25070	1.80276
LOC_Os02g52040	m5C	3.90675		LOC_Os03g26820	6.20923
LOC_Os02g52040	m5C	3.90675		LOC_Os03g27120	2.70886
LOC_Os02g53350	m5C	5.4922		LOC_Os03g32270	2.04576
LOC_Os02g54470	m5C	2.79318		LOC_Os03g37864	5.9357
LOC_Os02g54650	m5C	3.34789		LOC_Os03g40650	3.48467
LOC_Os02g55060	m5C	9.77147		LOC_Os03g44620	21.5328
LOC_Os02g55140	m5C	8.53993		LOC_Os03g44800	1.63571
LOC_Os02g57240	m5C	1.47674		LOC_Os03g45280	13.0668
LOC_Os02g57790	m5C	7.16451		LOC_Os03g45920	3.18427
LOC_Os02g58090	m5C	3.90865		LOC_Os03g46070	2.40487
LOC_Os02g58310	m5C	3.93824		LOC_Os03g46770	94.451
LOC_Os03g01210	m5C	2.07004		LOC_Os03g47610	1.54793
LOC_Os03g01960	m5C	1.30447		LOC_Os03g48110	5.21599
LOC_Os03g03460	m5C	5.33615		LOC_Os03g48626	2.88487
LOC_Os03g03720	m5C	1.30447		LOC_Os03g51080	4.22877
LOC_Os03g03720	m5C	1.30447		LOC_Os03g52170	3.28873
LOC_Os03g03720	m5C	5.24437		LOC_Os03g52239	6.60974
LOC_Os03g03770	m5C	1.30447		LOC_Os03g53150	7.71344
LOC_Os03g04060	m5C	5.01691		LOC_Os03g53140	3.48467
LOC_Os03g04990	m5C	1.55698		LOC_Os03g53270	8.99909
LOC_Os03g06230	m5C	2.14855		LOC_Os03g53800	6.19846
LOC_Os03g07530	m5C	4.62377		LOC_Os03g55320	1.97758
LOC_Os03g08360	m5C	2.20385		LOC_Os03g56280	3.96712
LOC_Os03g08360	m5C	2.20385		LOC_Os03g56810	3.0591
LOC_Os03g08490	m5C	12.1312		LOC_Os03g57220	7.84719
LOC_Os03g08850	m5C	1.97758		LOC_Os03g57310	3.24164
LOC_Os03g08960	m5C	3.24164		LOC_Os03g58430	2.17112
LOC_Os03g09900	m5C	4.59517		LOC_Os03g59310	9.10478
LOC_Os03g09900	m5C	4.36467		LOC_Os03g59320	7.97176
LOC_Os03g10620	m5C	4.94578		LOC_Os03g60509	4.73856
LOC_Os03g10890	m5C	3.48467		LOC_Os03g62170	2.18155
LOC_Os03g11720	m5C	4.62377		LOC_Os03g62180	2.18155
LOC_Os03g13590	m5C	2.53171		LOC_Os03g62370	3.49921
LOC_Os03g14050	m5C	4.04433		LOC_Os03g64170	2.00539
LOC_Os03g14130	m5C	2.79318		LOC_Os04g02900	5.21042
LOC_Os03g14250	m5C	4.2777		LOC_Os04g15690	1.92464
LOC_Os03g14570	m5C	1.42668		LOC_Os04g23140	2.30118
LOC_Os03g15050	m5C	10.4878		LOC_Os04g24610	3.48467
LOC_Os03g15740	m5C	3.60028		LOC_Os04g31320	3.94926
LOC_Os03g16050	m5C	5.14726		LOC_Os04g32560	2.57634
LOC_Os03g16050	m5C	3.65102		LOC_Os04g32660	1.38793
LOC_Os03g16140	m5C	2.17112		LOC_Os04g33830	3.09586
LOC_Os03g16480	m5C	3.24164		LOC_Os04g36319	2.58252
LOC_Os03g16700	m5C	4.5641		LOC_Os04g37690	4.62377
LOC_Os03g16860	m5C	5.89588		LOC_Os04g37820	6.50736
LOC_Os03g16910	m5C	2.36927		LOC_Os04g38410	3.92142
LOC_Os03g17710	m5C	2.78934		LOC_Os04g39100	1.56952
LOC_Os03g18150	m5C	2.63607		LOC_Os04g39660	2.71573
LOC_Os03g18220	m5C	3.0591		LOC_Os04g41620	2.60985
LOC_Os03g19240	m5C	1.30633		LOC_Os04g41680	2.98152
LOC_Os03g19240	m5C	3.18427		LOC_Os04g42020	5.71638
LOC_Os03g19310	m5C	2.27701		LOC_Os04g42600	2.27701
LOC_Os03g19680	m5C	3.24978		LOC_Os04g42840	3.24164
LOC_Os03g19720	m5C	3.34789		LOC_Os04g43760	4.22514
LOC_Os03g20780	m5C	4.78675		LOC_Os04g45070	1.4163
LOC_Os03g20790	m5C	1.89888		LOC_Os04g45140	4.22877
LOC_Os03g21230	m5C	3.93824		LOC_Os04g45490	2.27701
LOC_Os03g21370	m5C	3.56744		LOC_Os04g46180	1.55698
LOC_Os03g21720	m5C	3.08165		LOC_Os04g46390	4.29902
LOC_Os03g22270	m5C	2.84298		LOC_Os04g46830	3.90865
LOC_Os03g22270	m5C	2.84298		LOC_Os04g46894	1.92464
LOC_Os03g24590	m5C	4.37471		LOC_Os04g47220	3.47797
LOC_Os03g24930	m5C	2.07004		LOC_Os04g47780	3.07219
LOC_Os03g24930	m5C	4.04724		LOC_Os04g49424	3.48467
LOC_Os03g25070	m5C	1.80276		LOC_Os04g49670	2.63607
LOC_Os03g26820	m5C	6.20923		LOC_Os04g50120	3.48467
LOC_Os03g27120	m5C	2.70886		LOC_Os04g54210	4.5641
LOC_Os03g32270	m5C	2.04576		LOC_Os04g55150	3.5622
LOC_Os03g37864	m5C	5.9357		LOC_Os04g55560	5.01691
LOC_Os03g40650	m5C	3.48467		LOC_Os04g56160	6.50736
LOC_Os03g44620	m5C	13.6996		LOC_Os04g56400	8.57209
LOC_Os03g44620	m5C	7.83315		LOC_Os04g57300	1.65304
LOC_Os03g44800	m5C	1.63571		LOC_Os04g57340	1.51414
LOC_Os03g45280	m5C	13.0668		LOC_Os04g57600	3.90865
LOC_Os03g45920	m5C	3.18427		LOC_Os04g57770	2.24916
LOC_Os03g46070	m5C	2.40487		LOC_Os04g59520	2.12107
LOC_Os03g46770	m5C	94.451		LOC_Os05g02130	5.84516
LOC_Os03g47610	m5C	1.54793		LOC_Os05g03040	5.50704
LOC_Os03g48110	m5C	5.21599		LOC_Os05g03480	5.4922
LOC_Os03g48626	m5C	2.88487		LOC_Os05g03550	3.18427
LOC_Os03g51080	m5C	4.22877		LOC_Os05g05680	3.17234
LOC_Os03g52170	m5C	3.28873		LOC_Os05g05940	3.22416
LOC_Os03g52239	m5C	6.60974		LOC_Os05g08420	4.88381
LOC_Os03g53150	m5C	3.48467		LOC_Os05g09580	4.24352
LOC_Os03g53140	m5C	3.48467		LOC_Os05g10210	10.867
LOC_Os03g53150	m5C	4.22877		LOC_Os05g10414	2.49378
LOC_Os03g53270	m5C	8.99909		LOC_Os05g10670	1.80276
LOC_Os03g53800	m5C	6.19846		LOC_Os05g13580	2.99219
LOC_Os03g55320	m5C	1.97758		LOC_Os05g13950	1.30447
LOC_Os03g56280	m5C	3.96712		LOC_Os05g22614	5.90599
LOC_Os03g56810	m5C	3.0591		LOC_Os05g22690	1.63877
LOC_Os03g57220	m5C	7.84719		LOC_Os05g25770	9.48796
LOC_Os03g57310	m5C	3.24164		LOC_Os05g27730	1.50466
LOC_Os03g58430	m5C	2.17112		LOC_Os05g28290	2.63607
LOC_Os03g59310	m5C	9.10478		LOC_Os05g32474	3.24978
LOC_Os03g59320	m5C	7.97176		LOC_Os05g35260	5.01691
LOC_Os03g60509	m5C	4.73856		LOC_Os05g35320	10.412
LOC_Os03g62170	m5C	2.18155		LOC_Os05g36340	8.43019
LOC_Os03g62180	m5C	2.18155		LOC_Os05g37690	3.71747
LOC_Os03g62370	m5C	3.49921		LOC_Os05g39610	2.58252
LOC_Os03g64170	m5C	2.00539		LOC_Os05g39670	2.63607
LOC_Os04g02900	m5C	5.21042		LOC_Os05g39990	6.59415
LOC_Os04g15690	m5C	1.92464		LOC_Os05g41440	7.27296
LOC_Os04g23140	m5C	2.30118		LOC_Os05g41640	16.6208
LOC_Os04g24610	m5C	3.48467		LOC_Os05g41670	3.48467
LOC_Os04g31320	m5C	3.94926		LOC_Os05g44270	2.86444
LOC_Os04g32560	m5C	2.57634		LOC_Os05g45030	4.60326
LOC_Os04g32660	m5C	1.38793		LOC_Os05g45730	2.04576
LOC_Os04g33830	m5C	1.54793		LOC_Os05g46480	3.48467
LOC_Os04g33830	m5C	1.54793		LOC_Os05g46890	1.98225
LOC_Os04g36319	m5C	2.58252		LOC_Os05g47670	4.73856
LOC_Os04g37690	m5C	4.62377		LOC_Os05g49200	9.06208
LOC_Os04g37820	m5C	6.50736		LOC_Os05g49860	2.26046
LOC_Os04g38410	m5C	3.92142		LOC_Os05g49880	7.13662
LOC_Os04g39100	m5C	1.56952		LOC_Os05g50190	5.01691
LOC_Os04g39660	m5C	2.71573		LOC_Os05g50370	4.5641
LOC_Os04g41620	m5C	2.60985		LOC_Os06g01304	3.24978
LOC_Os04g41680	m5C	2.98152		LOC_Os06g03970	3.48467
LOC_Os04g42020	m5C	5.71638		LOC_Os06g04270	14.9135
LOC_Os04g42600	m5C	2.27701		LOC_Os06g04660	3.94926
LOC_Os04g42840	m5C	3.24164		LOC_Os06g05630	2.70886
LOC_Os04g43760	m5C	4.22514		LOC_Os06g06250	2.94594
LOC_Os04g45070	m5C	1.4163		LOC_Os06g06290	6.51297
LOC_Os04g45140	m5C	4.22877		LOC_Os06g06780	6.50858
LOC_Os04g45490	m5C	2.27701		LOC_Os06g07080	7.60928
LOC_Os04g46180	m5C	1.55698		LOC_Os06g08770	3.48467
LOC_Os04g46390	m5C	2.49626		LOC_Os06g09630	1.80276
LOC_Os04g46390	m5C	1.80276		LOC_Os06g09900	7.54669
LOC_Os04g46830	m5C	3.90865		LOC_Os06g10160	3.3925
LOC_Os04g46894	m5C	1.92464		LOC_Os06g10620	1.88311
LOC_Os04g47220	m5C	3.47797		LOC_Os06g10890	6.32037
LOC_Os04g47780	m5C	3.07219		LOC_Os06g11430	4.22877
LOC_Os04g49424	m5C	3.48467		LOC_Os06g12310	5.33615
LOC_Os04g49670	m5C	2.63607		LOC_Os06g12590	2.27701
LOC_Os04g50120	m5C	3.48467		LOC_Os06g13190	4.22877
LOC_Os04g54210	m5C	4.5641		LOC_Os06g14406	1.76207
LOC_Os04g55150	m5C	3.5622		LOC_Os06g14780	2.78934
LOC_Os04g55560	m5C	5.01691		LOC_Os06g15370	2.60787
LOC_Os04g56160	m5C	6.50736		LOC_Os06g15990	3.07667
LOC_Os04g56400	m5C	8.57209		LOC_Os06g17390	5.33615
LOC_Os04g57300	m5C	1.65304		LOC_Os06g21120	4.60326
LOC_Os04g57340	m5C	1.51414		LOC_Os06g21270	3.34789
LOC_Os04g57600	m5C	3.90865		LOC_Os06g22820	2.40487
LOC_Os04g57770	m5C	2.24916		LOC_Os06g23274	1.56952
LOC_Os04g59520	m5C	2.12107		LOC_Os06g35970	3.71747
LOC_Os05g02130	m5C	5.84516		LOC_Os06g39330	3.28922
LOC_Os05g03040	m5C	5.50704		LOC_Os06g40080	8.20194
LOC_Os05g03480	m5C	5.4922		LOC_Os06g40940	2.4818
LOC_Os05g03550	m5C	3.18427		LOC_Os06g43660	3.24436
LOC_Os05g05680	m5C	3.17234		LOC_Os06g43860	3.41919
LOC_Os05g05940	m5C	3.22416		LOC_Os06g44450	13.259
LOC_Os05g08420	m5C	4.88381		LOC_Os06g45060	2.79318
LOC_Os05g09580	m5C	4.24352		LOC_Os06g45050	2.79318
LOC_Os05g10210	m5C	3.08618		LOC_Os06g45380	4.56168
LOC_Os05g10210	m5C	7.78085		LOC_Os06g45570	3.98628
LOC_Os05g10414	m5C	2.49378		LOC_Os06g45820	1.63877
LOC_Os05g10670	m5C	1.80276		LOC_Os06g49490	2.74527
LOC_Os05g13580	m5C	2.99219		LOC_Os06g50080	2.78934
LOC_Os05g13950	m5C	1.30447		LOC_Os06g51084	1.55698
LOC_Os05g22614	m5C	2.96005		LOC_Os06g51250	2.14855
LOC_Os05g22614	m5C	2.94594		LOC_Os07g01760	6.72649
LOC_Os05g22690	m5C	1.63877		LOC_Os07g01870	2.83293
LOC_Os05g25770	m5C	9.48796		LOC_Os07g04180	8.4147
LOC_Os05g27730	m5C	1.50466		LOC_Os07g04840	9.04179
LOC_Os05g28290	m5C	2.63607		LOC_Os07g05470	7.97256
LOC_Os05g32474	m5C	3.24978		LOC_Os07g07230	3.24164
LOC_Os05g35260	m5C	5.01691		LOC_Os07g07240	1.55698
LOC_Os05g35320	m5C	10.412		LOC_Os07g08840	1.63877
LOC_Os05g36340	m5C	8.43019		LOC_Os07g09600	6.49868
LOC_Os05g37690	m5C	3.71747		LOC_Os07g12150	2.58252
LOC_Os05g39610	m5C	2.58252		LOC_Os07g22640	4.56168
LOC_Os05g39670	m5C	2.63607		LOC_Os07g23990	1.43383
LOC_Os05g39990	m5C	3.98628		LOC_Os07g25430	28.6128
LOC_Os05g39990	m5C	2.60787		LOC_Os07g27810	2.63607
LOC_Os05g41440	m5C	4.5641		LOC_Os07g32630	5.11731
LOC_Os05g41440	m5C	2.70886		LOC_Os07g32880	1.61827
LOC_Os05g41640	m5C	16.6208		LOC_Os07g33300	4.22877
LOC_Os05g41670	m5C	3.48467		LOC_Os07g35310	3.48467
LOC_Os05g44270	m5C	2.86444		LOC_Os07g36140	6.54277
LOC_Os05g45030	m5C	4.60326		LOC_Os07g36410	2.49626
LOC_Os05g45730	m5C	2.04576		LOC_Os07g36820	3.48467
LOC_Os05g46480	m5C	3.48467		LOC_Os07g37240	6.7184
LOC_Os05g46890	m5C	1.98225		LOC_Os07g37850	2.88535
LOC_Os05g47670	m5C	4.73856		LOC_Os07g37990	2.17112
LOC_Os05g49200	m5C	9.06208		LOC_Os07g38960	4.09341
LOC_Os05g49860	m5C	2.26046		LOC_Os07g39280	3.28922
LOC_Os05g49880	m5C	7.13662		LOC_Os07g39470	3.77078
LOC_Os05g50190	m5C	5.01691		LOC_Os07g41630	2.17112
LOC_Os05g50370	m5C	4.5641		LOC_Os07g41820	2.17112
LOC_Os06g01304	m5C	3.24978		LOC_Os07g42170	5.25294
LOC_Os06g03970	m5C	3.48467		LOC_Os07g42950	2.16614
LOC_Os06g04270	m5C	3.50146		LOC_Os07g44330	6.54277
LOC_Os06g04270	m5C	11.412		LOC_Os07g46460	11.14	Fd-GOGAT1
LOC_Os06g04660	m5C	3.94926		LOC_Os07g46570	2.14855
LOC_Os06g05630	m5C	2.70886		LOC_Os07g46660	2.14855
LOC_Os06g06250	m5C	2.94594		LOC_Os07g47510	3.50765
LOC_Os06g06290	m5C	6.51297		LOC_Os07g48410	3.90865
LOC_Os06g06780	m5C	6.50858		LOC_Os07g48550	2.07004
LOC_Os06g07080	m5C	7.60928		LOC_Os07g48830	2.58252
LOC_Os06g08770	m5C	3.48467		LOC_Os08g02630	2.78388
LOC_Os06g09630	m5C	1.80276		LOC_Os08g03579	5.89588
LOC_Os06g09900	m5C	7.54669		LOC_Os08g04390	5.84516
LOC_Os06g10160	m5C	3.3925		LOC_Os08g04920	3.94926
LOC_Os06g10620	m5C	1.88311		LOC_Os08g05910	4.30893
LOC_Os06g10890	m5C	6.32037		LOC_Os08g06100	19.83
LOC_Os06g11430	m5C	4.22877		LOC_Os08g06630	3.77952
LOC_Os06g12310	m5C	5.33615		LOC_Os08g09340	1.55698
LOC_Os06g12590	m5C	2.27701		LOC_Os08g12760	1.56952
LOC_Os06g13190	m5C	4.22877		LOC_Os08g13280	2.58252
LOC_Os06g14406	m5C	1.76207		LOC_Os08g14620	3.65343
LOC_Os06g14780	m5C	2.78934		LOC_Os08g14609	3.65343
LOC_Os06g15370	m5C	2.60787		LOC_Os08g15230	1.3187
LOC_Os06g15990	m5C	3.07667		LOC_Os08g19650	4.06804
LOC_Os06g17390	m5C	5.33615		LOC_Os08g32080	1.78798
LOC_Os06g21120	m5C	4.60326		LOC_Os08g33100	6.96934
LOC_Os06g21270	m5C	3.34789		LOC_Os08g33710	2.78934
LOC_Os06g22820	m5C	2.40487		LOC_Os08g33820	5.25773
LOC_Os06g23274	m5C	1.56952		LOC_Os08g34720	6.04296
LOC_Os06g35970	m5C	3.71747		LOC_Os08g34950	3.34789
LOC_Os06g39330	m5C	3.28922		LOC_Os08g35740	2.47307
LOC_Os06g40080	m5C	8.20194		LOC_Os08g37060	1.43383
LOC_Os06g40940	m5C	2.4818		LOC_Os08g37790	2.79318
LOC_Os06g43660	m5C	3.24436		LOC_Os08g40150	1.50466
LOC_Os06g43860	m5C	3.41919		LOC_Os08g41460	6.6096
LOC_Os06g44450	m5C	13.259		LOC_Os08g42370	4.5641
LOC_Os06g45060	m5C	2.79318		LOC_Os08g42540	5.4922
LOC_Os06g45050	m5C	2.79318		LOC_Os08g43640	2.98502
LOC_Os06g45380	m5C	4.56168		LOC_Os08g44840	1.78798
LOC_Os06g45570	m5C	3.98628		LOC_Os08g45030	1.63877
LOC_Os06g45820	m5C	1.63877		LOC_Os08g45190	5.49347
LOC_Os06g49490	m5C	2.74527		EVM0016788	690.817
LOC_Os06g50080	m5C	2.78934		LOC_Os09g02530	3.91752
LOC_Os06g51084	m5C	1.55698		LOC_Os09g09520	2.78934
LOC_Os06g51250	m5C	2.14855		LOC_Os09g12570	1.97758
LOC_Os07g01760	m5C	6.72649		LOC_Os09g14600	3.41919
LOC_Os07g01870	m5C	2.83293		LOC_Os09g15670	2.27701
LOC_Os07g04180	m5C	4.20735		LOC_Os09g17329	4.18919
LOC_Os07g04180	m5C	4.20735		LOC_Os09g19296	2.177
LOC_Os07g04840	m5C	9.04179		LOC_Os09g20930	2.60787
LOC_Os07g05470	m5C	3.98628		LOC_Os09g23540	2.63607
LOC_Os07g05470	m5C	3.98628		LOC_Os09g23730	3.00932
LOC_Os07g07230	m5C	3.24164		LOC_Os09g23894	4.77152
LOC_Os07g07240	m5C	1.55698		LOC_Os09g24924	6.10271
LOC_Os07g08840	m5C	1.63877		LOC_Os09g25490	11.9458
LOC_Os07g09600	m5C	6.49868		LOC_Os09g25850	3.48467
LOC_Os07g12150	m5C	2.58252		LOC_Os09g26880	2.70886
LOC_Os07g22640	m5C	4.56168		LOC_Os09g29200	6.49868
LOC_Os07g23990	m5C	1.43383		LOC_Os09g30160	1.80276
LOC_Os07g25430	m5C	28.6128		LOC_Os09g30418	2.72018
LOC_Os07g27810	m5C	2.63607		LOC_Os09g31130	2.88487
LOC_Os07g32630	m5C	5.11731		LOC_Os09g32169	2.19264
LOC_Os07g32880	m5C	1.61827		LOC_Os09g32976	6.71022
LOC_Os07g33300	m5C	4.22877		LOC_Os09g36710	1.80276
LOC_Os07g35310	m5C	3.48467		LOC_Os09g38020	3.80511
LOC_Os07g36140	m5C	6.54277		LOC_Os09g39390	3.28922
LOC_Os07g36410	m5C	2.49626		LOC_Os09g39462	1.80276
LOC_Os07g36820	m5C	3.48467
LOC_Os07g37240	m5C	6.7184
LOC_Os07g37850	m5C	2.88535
LOC_Os07g37990	m5C	2.17112
LOC_Os07g38960	m5C	4.09341
LOC_Os07g39280	m5C	3.28922
LOC_Os07g39470	m5C	3.77078
LOC_Os07g41630	m5C	2.17112
LOC_Os07g41820	m5C	2.17112
LOC_Os07g42170	m5C	5.25294
LOC_Os07g42950	m5C	2.16614
LOC_Os07g44330	m5C	6.54277
LOC_Os07g46460	m5C	3.41229
LOC_Os07g46460	m5C	7.72773
LOC_Os07g46570	m5C	2.14855
LOC_Os07g46660	m5C	2.14855
LOC_Os07g47510	m5C	3.50765
LOC_Os07g48410	m5C	3.90865
LOC_Os07g48550	m5C	2.07004
LOC_Os07g48830	m5C	2.58252
LOC_Os08g02630	m5C	1.39194
LOC_Os08g02630	m5C	1.39194
LOC_Os08g03579	m5C	5.89588
LOC_Os08g04390	m5C	5.84516
LOC_Os08g04920	m5C	3.94926
LOC_Os08g05910	m5C	4.30893
LOC_Os08g06100	m5C	11.9228
LOC_Os08g06100	m5C	7.90725
LOC_Os08g06630	m5C	3.77952
LOC_Os08g09340	m5C	1.55698
LOC_Os08g12760	m5C	1.56952
LOC_Os08g13280	m5C	2.58252
LOC_Os08g14620	m5C	3.65343
LOC_Os08g14609	m5C	3.65343
LOC_Os08g15230	m5C	1.3187
LOC_Os08g19650	m5C	4.06804
LOC_Os08g32080	m5C	1.78798
LOC_Os08g33100	m5C	3.48467
LOC_Os08g33100	m5C	3.48467
LOC_Os08g33710	m5C	2.78934
LOC_Os08g33820	m5C	5.25773
LOC_Os08g34720	m5C	2.79318
LOC_Os08g34720	m5C	3.24978
LOC_Os08g34950	m5C	3.34789
LOC_Os08g35740	m5C	2.47307
LOC_Os08g37060	m5C	1.43383
LOC_Os08g37790	m5C	2.79318
LOC_Os08g40150	m5C	1.50466
LOC_Os08g41460	m5C	6.6096
LOC_Os08g42370	m5C	4.5641
LOC_Os08g42540	m5C	5.4922
LOC_Os08g43640	m5C	2.98502
LOC_Os08g44840	m5C	1.78798
LOC_Os08g45030	m5C	1.63877
LOC_Os08g45190	m5C	5.49347
EVM0016788	m5C	690.817
LOC_Os09g02530	m5C	3.91752
LOC_Os09g09520	m5C	2.78934
LOC_Os09g12570	m5C	1.97758
LOC_Os09g14600	m5C	3.41919
LOC_Os09g15670	m5C	2.27701
LOC_Os09g17329	m5C	4.18919
LOC_Os09g19296	m5C	2.177
LOC_Os09g20930	m5C	2.60787
LOC_Os09g23540	m5C	2.63607
LOC_Os09g23730	m5C	1.50466
LOC_Os09g23730	m5C	1.50466
LOC_Os09g23894	m5C	2.38576
LOC_Os09g23894	m5C	2.38576
LOC_Os09g24924	m5C	6.10271
LOC_Os09g25490	m5C	5.97288
LOC_Os09g25490	m5C	5.97288
LOC_Os09g25850	m5C	3.48467
LOC_Os09g26880	m5C	2.70886
LOC_Os09g29200	m5C	6.49868
LOC_Os09g30160	m5C	1.80276
LOC_Os09g30418	m5C	2.72018
LOC_Os09g31130	m5C	2.88487
LOC_Os09g32169	m5C	2.19264
LOC_Os09g32976	m5C	6.71022
LOC_Os09g36710	m5C	1.80276
LOC_Os09g38020	m5C	3.80511
LOC_Os09g39390	m5C	3.28922
LOC_Os09g39462	m5C	1.80276

## Sheet: KO2
Supplementary Table 14. MeRIP-seq of the WT and RMDE1-KO2 transcriptomes in 3-week-old seedlings (KO2).
Gene ID	Modification type	Methylation level		Gene ID	Peak merge
Add_EVM0009308	m5C	49.1767		Add_EVM0009308	826.004
Add_EVM0009308	m5C	49.1767		LOC_Os10g21326	6.70218
Add_EVM0009308	m5C	49.1767		EVM0012196	125.92
Add_EVM0009308	m5C	49.1767		EVM0031258	488.247
Add_EVM0009308	m5C	106.399		EVM0035112	36.614
Add_EVM0009308	m5C	106.399		LOC_Os04g16770	88.4368	PsbA
Add_EVM0009308	m5C	34.5864		Add_EVM0020616	35.7928
Add_EVM0009308	m5C	34.5864		Add_EVM0029807	765.202
Add_EVM0009308	m5C	86.8315		Add_EVM0023529	15.8021
Add_EVM0009308	m5C	86.8315		Add_EVM0017111	8.09364
Add_EVM0009308	m5C	86.8315		EVM0012725	1431.63
Add_EVM0009308	m5C	86.8315		Add_EVM0015885	4459
LOC_Os10g21326	m5C	6.70218		EVM0009797	815.414
EVM0012196	m5C	62.9599		EVM0018213	2531.5
EVM0012196	m5C	62.9599		Add_EVM0009533	72.0612
EVM0031258	m5C	96.867		EVM0001025	3.41979
EVM0031258	m5C	96.867		Add_EVM0006618	3.79113
EVM0031258	m5C	96.867		EVM0049201	2543.32
EVM0031258	m5C	96.867		EVM0014388	1508.61
EVM0031258	m5C	50.3893		EVM0044414	19.9003
EVM0031258	m5C	50.3893		Add_EVM0039491	2.78577
EVM0035112	m5C	18.307		LOC_Os01g01340	44.753	OsLIR1
EVM0035112	m5C	18.307		LOC_Os01g01450	7.06484
LOC_Os04g16770	m5C	44.2184		LOC_Os01g01640	3.90466
LOC_Os04g16770	m5C	44.2184		LOC_Os01g01650	2.43853
Add_EVM0020616	m5C	35.7928		LOC_Os01g04020	7.47722
Add_EVM0029807	m5C	45.7449		LOC_Os01g05900	2.95613
Add_EVM0029807	m5C	45.7449		LOC_Os01g06310	2.81617
Add_EVM0029807	m5C	45.7449		LOC_Os01g07970	2.5354
Add_EVM0029807	m5C	45.7449		LOC_Os01g08410	4.95046
Add_EVM0029807	m5C	106.836		LOC_Os01g09010	5.73426
Add_EVM0029807	m5C	106.836		LOC_Os01g09200	2.58905
Add_EVM0029807	m5C	106.836		LOC_Os01g09320	13.1652
Add_EVM0029807	m5C	106.836		LOC_Os01g09540	1.30903
Add_EVM0029807	m5C	77.4391		LOC_Os01g09665	33.1996
Add_EVM0029807	m5C	77.4391		LOC_Os01g10250	2.58905
Add_EVM0023529	m5C	7.90104		LOC_Os01g10490	7.46434
Add_EVM0023529	m5C	7.90104		LOC_Os01g11900	6.58258
Add_EVM0017111	m5C	4.04682		LOC_Os01g12270	9.22038
Add_EVM0017111	m5C	4.04682		LOC_Os01g14110	2.10214
EVM0012725	m5C	280.624		LOC_Os01g14440	3.09032
EVM0012725	m5C	280.624		LOC_Os01g14850	15.5349
EVM0012725	m5C	37.7457		LOC_Os01g15010	1.44684
EVM0012725	m5C	37.7457		LOC_Os01g18584	2.38905
EVM0012725	m5C	57.0489		LOC_Os01g18800	7.79968
EVM0012725	m5C	57.0489		LOC_Os01g21250	9.2879
EVM0012725	m5C	340.394		LOC_Os01g22520	10.1419
EVM0012725	m5C	340.394		LOC_Os01g22990	4.82373
Add_EVM0015885	m5C	5.83621		LOC_Os01g25386	5.63234
Add_EVM0015885	m5C	5.83621		LOC_Os01g26120	2.81617
Add_EVM0015885	m5C	57.2611		LOC_Os01g28790	3.95811
Add_EVM0015885	m5C	57.2611		LOC_Os01g31690	33.6842
Add_EVM0015885	m5C	312.103		LOC_Os01g31800	14.392
Add_EVM0015885	m5C	312.103		LOC_Os01g32460	1.95418
Add_EVM0015885	m5C	70.6846		LOC_Os01g34480	3.95811
Add_EVM0015885	m5C	70.6846		LOC_Os01g34700	2.17079
Add_EVM0015885	m5C	255.708		LOC_Os01g37950	9.11168
Add_EVM0015885	m5C	255.708		LOC_Os01g38229	2.39392
Add_EVM0015885	m5C	40.3391		LOC_Os01g38950	1.51059
Add_EVM0015885	m5C	40.3391		LOC_Os01g39290	2.86038
EVM0009797	m5C	407.707		LOC_Os01g39960	1.98088
Add_EVM0015885	m5C	407.707		LOC_Os01g40094	1.98297
EVM0009797	m5C	407.707		LOC_Os01g41190	214.582
Add_EVM0015885	m5C	407.707		LOC_Os01g42880	2.81617
Add_EVM0015885	m5C	54.0531		LOC_Os01g45274	6.61514
Add_EVM0015885	m5C	54.0531		LOC_Os01g47330	2.7667
Add_EVM0015885	m5C	322.86		LOC_Os01g47760	1.47393
Add_EVM0015885	m5C	322.86		LOC_Os01g48960	2.94786
Add_EVM0015885	m5C	6.10043		LOC_Os01g50050	2.17079
Add_EVM0015885	m5C	6.10043		LOC_Os01g51410	2.41461
Add_EVM0015885	m5C	114.865		LOC_Os01g52010	4.78784
Add_EVM0015885	m5C	114.865		LOC_Os01g52500	2.84546
Add_EVM0015885	m5C	78.5278		LOC_Os01g52640	3.53242
Add_EVM0015885	m5C	78.5278		LOC_Os01g54739	3.24932
EVM0018213	m5C	259.404		LOC_Os01g56140	3.51616
Add_EVM0015885	m5C	259.404		LOC_Os01g56680	12.366
EVM0018213	m5C	259.404		LOC_Os01g57250	1.42713
Add_EVM0015885	m5C	259.404		LOC_Os01g58020	34.733
EVM0018213	m5C	137.709		LOC_Os01g58740	2.58905
Add_EVM0015885	m5C	137.709		LOC_Os01g58890	15.2924
EVM0018213	m5C	137.709		LOC_Os01g59440	36.822
Add_EVM0015885	m5C	137.709		LOC_Os01g61924	1.3674
EVM0018213	m5C	44.0712		LOC_Os01g63800	4.26494
Add_EVM0015885	m5C	44.0712		LOC_Os01g64630	2.3673
EVM0018213	m5C	44.0712		LOC_Os01g64960	5.82676
Add_EVM0015885	m5C	44.0712		LOC_Os01g65680	4.78784
EVM0018213	m5C	38.0577		LOC_Os01g65690	6.19518
Add_EVM0015885	m5C	38.0577		LOC_Os01g66000	4.79456
EVM0018213	m5C	38.0577		LOC_Os01g66170	1.98297
Add_EVM0015885	m5C	38.0577		LOC_Os01g67120	8.29411
EVM0018213	m5C	17.3462		LOC_Os01g67240	1.93475
Add_EVM0015885	m5C	17.3462		LOC_Os01g67480	3.29254
EVM0018213	m5C	17.3462		LOC_Os01g68300	3.98764
Add_EVM0015885	m5C	17.3462		LOC_Os01g69270	5.78612
EVM0018213	m5C	6.86653		LOC_Os01g70790	2.8438
Add_EVM0015885	m5C	6.86653		LOC_Os01g71474	3.71885
EVM0018213	m5C	6.86653		LOC_Os01g72100	3.90466
Add_EVM0015885	m5C	6.86653		LOC_Os01g73790	2.58905
EVM0018213	m5C	66.0379		LOC_Os01g74300	18.7206
EVM0018213	m5C	66.0379		LOC_Os10g02490	3.86336
EVM0018213	m5C	72.7757		LOC_Os10g05750	1.63894
EVM0018213	m5C	72.7757		LOC_Os10g05950	2.92107
EVM0018213	m5C	623.484		LOC_Os10g09200	1.93475
EVM0018213	m5C	623.484		LOC_Os10g21190	1410.34
Add_EVM0009533	m5C	36.0306		LOC_Os10g21301	173.853
Add_EVM0009533	m5C	36.0306		LOC_Os10g26540	3.95811
EVM0001025	m5C	3.41979		LOC_Os10g27190	5.04829
Add_EVM0006618	m5C	3.79113		LOC_Os10g33270	1.69561
EVM0049201	m5C	377.521		LOC_Os10g35030	20.3948
EVM0049201	m5C	377.521		LOC_Os10g35710	3.95811
EVM0049201	m5C	70.1293		LOC_Os10g35840	2.87488
EVM0049201	m5C	70.1293		LOC_Os10g35870	5.81115
EVM0049201	m5C	143.718		LOC_Os10g36170	9.40838
EVM0049201	m5C	143.718		LOC_Os10g37180	21.1142
EVM0049201	m5C	66.995		LOC_Os10g37240	7.20059
EVM0049201	m5C	66.995		LOC_Os10g38501	1.98297
EVM0049201	m5C	24.8782		LOC_Os10g38630	3.51616
EVM0049201	m5C	24.8782		LOC_Os10g38710	1.51059
EVM0049201	m5C	272.46		LOC_Os10g41400	6.01204
EVM0049201	m5C	272.46		LOC_Os10g41689	2.81501
EVM0049201	m5C	55.2897		LOC_Os10g41780	1.44684	OsCAO1
EVM0049201	m5C	55.2897		LOC_Os10g42299	7.88232
EVM0049201	m5C	40.2747		LOC_Os11g02350	23.6452
EVM0049201	m5C	40.2747		LOC_Os11g02400	12.2258
EVM0049201	m5C	220.392		LOC_Os11g02424	5.314
EVM0049201	m5C	220.392		LOC_Os11g04409	5.07097
EVM0014388	m5C	284.55		LOC_Os11g04420	2.39728
EVM0014388	m5C	284.55		LOC_Os11g06020	10.6865
EVM0014388	m5C	43.8152		LOC_Os11g06720	18.9841
EVM0014388	m5C	43.8152		LOC_Os11g06890	2.84546
EVM0014388	m5C	31.3786		LOC_Os11g07020	83.2086
EVM0014388	m5C	31.3786		LOC_Os11g07670	2.89417
EVM0014388	m5C	394.561		LOC_Os11g09280	23.1514	PDIL1
EVM0014388	m5C	394.561		LOC_Os11g10990	5.22163
EVM0044414	m5C	9.95015		LOC_Os11g24510	3.51616
EVM0044414	m5C	9.95015		LOC_Os11g26850	1.38335
Add_EVM0039491	m5C	2.78577		LOC_Os11g27540	2.17079
LOC_Os01g01340	m5C	22.3765		LOC_Os11g28480	4.00998
LOC_Os01g01340	m5C	22.3765		LOC_Os11g29140	1.92318
LOC_Os01g01450	m5C	3.53242		LOC_Os11g30560	4.14449
LOC_Os01g01450	m5C	3.53242		LOC_Os11g31900	2.38905
LOC_Os01g01640	m5C	1.95233		LOC_Os11g34940	2.22564
LOC_Os01g01640	m5C	1.95233		LOC_Os11g36340	2.89417
LOC_Os01g01650	m5C	2.43853		LOC_Os11g39640	2.86038
LOC_Os01g04020	m5C	3.73861		LOC_Os11g42550	11.4376
LOC_Os01g04020	m5C	3.73861		LOC_Os11g44810	47.5436
LOC_Os01g05900	m5C	2.95613		LOC_Os11g47760	27.9012
LOC_Os01g06310	m5C	2.81617		LOC_Os11g47970	91.0694	RCA
LOC_Os01g07970	m5C	2.5354		LOC_Os12g01530	1.93359
LOC_Os01g08410	m5C	2.47523		LOC_Os12g02250	1.47393
LOC_Os01g08410	m5C	2.47523		LOC_Os12g02300	11.8847
LOC_Os01g09010	m5C	2.86713		LOC_Os12g02340	2.90024
LOC_Os01g09010	m5C	2.86713		LOC_Os12g04440	1.93475
LOC_Os01g09200	m5C	2.58905		LOC_Os12g06020	3.24932
LOC_Os01g09320	m5C	6.58258		LOC_Os12g07140	2.39392
LOC_Os01g09320	m5C	6.58258		LOC_Os12g08130	2.47523
LOC_Os01g09540	m5C	1.30903		LOC_Os12g08760	7.0944
LOC_Os01g09665	m5C	33.1996		LOC_Os12g08790	1.71147
LOC_Os01g10250	m5C	2.58905		LOC_Os12g08810	3.77159
LOC_Os01g10490	m5C	3.73217		LOC_Os12g10600	19.7454
LOC_Os01g10490	m5C	3.73217		LOC_Os12g10609	7.38998
LOC_Os01g11900	m5C	6.58258		LOC_Os12g10740	8.28898
LOC_Os01g12270	m5C	9.22038		LOC_Os12g12560	2.81617
LOC_Os01g14110	m5C	2.10214		LOC_Os12g14930	9.56463
LOC_Os01g14440	m5C	3.09032		LOC_Os12g16350	6.96334
LOC_Os01g14850	m5C	7.76746		LOC_Os12g17600	34.8786
LOC_Os01g14850	m5C	7.76746		LOC_Os12g19580	115.901
LOC_Os01g15010	m5C	1.44684		LOC_Os12g23180	3.0631
LOC_Os01g18584	m5C	2.38905		LOC_Os12g29330	2.39392
LOC_Os01g18800	m5C	7.79968		LOC_Os12g32240	4.26494
LOC_Os01g21250	m5C	9.2879		LOC_Os12g34062	15.2912
LOC_Os01g22520	m5C	5.07097		LOC_Os12g33958	1.44684
LOC_Os01g22520	m5C	5.07097		LOC_Os12g34094	1.93475
LOC_Os01g22990	m5C	4.82373		LOC_Os12g34154	4.99048
LOC_Os01g25386	m5C	2.81617		LOC_Os12g36060	2.39392
LOC_Os01g25386	m5C	2.81617		LOC_Os12g36640	20.1534
LOC_Os01g26120	m5C	2.81617		LOC_Os12g37260	2.17079
LOC_Os01g28790	m5C	3.95811		LOC_Os12g37910	5.05779
LOC_Os01g31690	m5C	16.8421		LOC_Os12g38400	1.58722
LOC_Os01g31690	m5C	16.8421		LOC_Os12g39360	1.59842
LOC_Os01g31800	m5C	7.196		LOC_Os12g39930	41.293
LOC_Os01g31800	m5C	7.196		LOC_Os12g42550	6.81444
LOC_Os01g32460	m5C	1.95418		LOC_Os12g42884	13.9657
LOC_Os01g34480	m5C	3.95811		LOC_Os12g43600	38.4866
LOC_Os01g34700	m5C	2.17079		LOC_Os02g01230	2.17079
LOC_Os01g37950	m5C	9.11168		LOC_Os02g02510	5.50339
LOC_Os01g38229	m5C	2.39392		LOC_Os02g02870	4.82373
LOC_Os01g38950	m5C	1.51059		LOC_Os02g04520	4.26494
LOC_Os01g39290	m5C	2.86038		LOC_Os02g06300	3.0631
LOC_Os01g39960	m5C	1.98088		LOC_Os02g06480	176.178
LOC_Os01g40094	m5C	1.98297		LOC_Os02g07690	1.58722
LOC_Os01g41190	m5C	107.291		LOC_Os02g07910	12.8094
LOC_Os01g41190	m5C	107.291		LOC_Os02g08100	10.9766
LOC_Os01g42880	m5C	2.81617		LOC_Os02g08150	3.86336
LOC_Os01g45274	m5C	3.30757		LOC_Os02g09180	3.51616
LOC_Os01g45274	m5C	3.30757		LOC_Os02g09490	3.24932
LOC_Os01g47330	m5C	1.38335		LOC_Os02g09590	2.94225
LOC_Os01g47330	m5C	1.38335		LOC_Os02g10350	4.65721
LOC_Os01g47760	m5C	1.47393		LOC_Os02g10700	4.4033
LOC_Os01g48960	m5C	1.47393		LOC_Os02g11050	6.58258
LOC_Os01g48960	m5C	1.47393		LOC_Os02g12580	2.81617
LOC_Os01g50050	m5C	2.17079		LOC_Os02g13870	1.32137
LOC_Os01g51410	m5C	2.41461		LOC_Os02g15230	8.27981
LOC_Os01g52010	m5C	2.39392		LOC_Os02g16000	1.58722
LOC_Os01g52010	m5C	2.39392		LOC_Os02g19140	2.04152
LOC_Os01g52500	m5C	2.84546		LOC_Os02g21920	4.26494
LOC_Os01g52640	m5C	3.53242		LOC_Os02g24604	8.98802
LOC_Os01g54739	m5C	3.24932		LOC_Os02g27220	2.01483
LOC_Os01g56140	m5C	3.51616		LOC_Os02g30320	3.3235
LOC_Os01g56680	m5C	6.18299		LOC_Os02g32120	2.47523
LOC_Os01g56680	m5C	6.18299		LOC_Os02g32690	120.721
LOC_Os01g57250	m5C	1.42713		LOC_Os02g33450	5.82676
LOC_Os01g58020	m5C	17.3665		LOC_Os02g35090	2.01483
LOC_Os01g58020	m5C	17.3665		LOC_Os02g35610	12.6044
LOC_Os01g58740	m5C	2.58905		LOC_Os02g36380	1.44684
LOC_Os01g58890	m5C	7.64618		LOC_Os02g36974	3.0631
LOC_Os01g58890	m5C	7.64618		LOC_Os02g37700	3.69404
LOC_Os01g59440	m5C	18.411		LOC_Os02g39384	127.73
LOC_Os01g59440	m5C	18.411		LOC_Os02g39710	2.97193
LOC_Os01g61924	m5C	1.3674		LOC_Os02g39720	4.36437
LOC_Os01g63800	m5C	4.26494		LOC_Os02g39850	2.91338
LOC_Os01g64630	m5C	2.3673		LOC_Os02g40260	2.27548
LOC_Os01g64960	m5C	2.91338		LOC_Os02g41630	3.20572
LOC_Os01g64960	m5C	2.91338		LOC_Os02g41820	6.6015
LOC_Os01g65680	m5C	2.39392		LOC_Os02g41904	7.03232
LOC_Os01g65680	m5C	2.39392		LOC_Os02g41990	2.17079
LOC_Os01g65690	m5C	6.19518		LOC_Os02g43500	1.58722
LOC_Os01g66000	m5C	2.39728		LOC_Os02g43830	1.55279
LOC_Os01g66000	m5C	2.39728		LOC_Os02g44630	13.9813
LOC_Os01g66170	m5C	1.98297		LOC_Os02g44710	1.98297
LOC_Os01g67120	m5C	2.46735		LOC_Os02g44820	1.47393
LOC_Os01g67120	m5C	2.91338		LOC_Os02g45054	2.17079
LOC_Os01g67120	m5C	2.91338		LOC_Os02g48660	24.6969
LOC_Os01g67240	m5C	1.93475		LOC_Os02g49680	2.58905
LOC_Os01g67480	m5C	1.64627		LOC_Os02g50130	1.84859
LOC_Os01g67480	m5C	1.64627		LOC_Os02g50540	2.46735
LOC_Os01g68300	m5C	1.99382		LOC_Os02g50840	4.14603
LOC_Os01g68300	m5C	1.99382		LOC_Os02g50880	5.05779
LOC_Os01g69270	m5C	2.89306		LOC_Os02g50970	1.3692
LOC_Os01g69270	m5C	2.89306		LOC_Os02g51080	1.63242	OsCHLP
LOC_Os01g70790	m5C	2.8438		LOC_Os02g54080	5.89076
LOC_Os01g71474	m5C	3.71885		LOC_Os02g56250	9.19354
LOC_Os01g72100	m5C	1.95233		LOC_Os02g58590	2.81617
LOC_Os01g72100	m5C	1.95233		LOC_Os03g01190	3.51616
LOC_Os01g73790	m5C	2.58905		LOC_Os03g02775	1.54189
LOC_Os01g74300	m5C	9.36028		LOC_Os03g02960	2.05261
LOC_Os01g74300	m5C	9.36028		LOC_Os03g03164	4.95046
LOC_Os10g02490	m5C	1.93168		LOC_Os03g03720	5.22436
LOC_Os10g02490	m5C	1.93168		LOC_Os03g04020	5.05779
LOC_Os10g05750	m5C	1.63894		LOC_Os03g04590	5.81115
LOC_Os10g05950	m5C	2.92107		LOC_Os03g04770	1.95233
LOC_Os10g09200	m5C	1.93475		LOC_Os03g05390	7.03232
LOC_Os10g21190	m5C	590.84		LOC_Os03g05980	3.69404
LOC_Os10g21190	m5C	590.84		LOC_Os03g06410	1.44684
LOC_Os10g21190	m5C	114.33		LOC_Os03g06520	3.89793
LOC_Os10g21190	m5C	114.33		LOC_Os03g06570	1.43809
LOC_Os10g21301	m5C	66.7323		LOC_Os03g06930	1.71147
LOC_Os10g21301	m5C	66.7323		LOC_Os03g08470	3.53242
LOC_Os10g21301	m5C	40.3889		LOC_Os03g09250	1.95233
LOC_Os10g26540	m5C	3.95811		LOC_Os03g10700	4.28772
LOC_Os10g27190	m5C	5.04829		LOC_Os03g13170	13.5389
LOC_Os10g33270	m5C	1.69561		LOC_Os03g14570	3.10558
LOC_Os10g35030	m5C	10.1974		LOC_Os03g15050	16.1816
LOC_Os10g35030	m5C	10.1974		LOC_Os03g15700	3.51616
LOC_Os10g35710	m5C	3.95811		LOC_Os03g15740	1.98088
LOC_Os10g35840	m5C	2.87488		LOC_Os03g15940	3.51616
LOC_Os10g35870	m5C	5.81115		LOC_Os03g16350	4.78784
LOC_Os10g36170	m5C	4.70419		LOC_Os03g16690	1.44684
LOC_Os10g36170	m5C	4.70419		LOC_Os03g16860	10.0987
LOC_Os10g37180	m5C	10.5571		LOC_Os03g17070	6.87728
LOC_Os10g37180	m5C	10.5571		LOC_Os03g17100	9.66551
LOC_Os10g37240	m5C	2.15627		LOC_Os03g17240	6.99984
LOC_Os10g37240	m5C	2.15627		LOC_Os03g17690	5.89076
LOC_Os10g37240	m5C	2.88805		LOC_Os03g18890	6.87197
LOC_Os10g38501	m5C	1.98297		LOC_Os03g19090	5.44356
LOC_Os10g38630	m5C	3.51616		LOC_Os03g19890	5.46599
LOC_Os10g38710	m5C	1.51059		LOC_Os03g21000	11.7815
LOC_Os10g41400	m5C	6.01204		LOC_Os03g21720	10.1156
LOC_Os10g41689	m5C	2.81501		LOC_Os03g22340	8.92052
LOC_Os10g41780	m5C	1.44684		LOC_Os03g24640	154.07
LOC_Os10g42299	m5C	1.98852		LOC_Os03g25070	2.81617
LOC_Os10g42299	m5C	1.98852		LOC_Os03g26820	7.10206
LOC_Os10g42299	m5C	1.95264		LOC_Os03g27230	6.00498
LOC_Os10g42299	m5C	1.95264		LOC_Os03g27310	10.339
LOC_Os11g02350	m5C	11.8226		LOC_Os03g28160	3.88672
LOC_Os11g02350	m5C	11.8226		LOC_Os03g28330	20.2794
LOC_Os11g02400	m5C	6.11292		LOC_Os03g29850	5.50339
LOC_Os11g02400	m5C	6.11292		LOC_Os03g30570	2.17079
LOC_Os11g02424	m5C	2.657		LOC_Os03g31679	10.932
LOC_Os11g02424	m5C	2.657		LOC_Os03g32270	10.9627
LOC_Os11g04409	m5C	5.07097		LOC_Os03g37640	1.58722
LOC_Os11g04420	m5C	2.39728		LOC_Os03g37864	9.78841
LOC_Os11g06020	m5C	3.35472		LOC_Os03g38000	10.1618
LOC_Os11g06020	m5C	3.35472		LOC_Os03g38730	2.8495
LOC_Os11g06020	m5C	1.98852		LOC_Os03g40920	2.39728
LOC_Os11g06020	m5C	1.98852		LOC_Os03g41080	4.02966
LOC_Os11g06720	m5C	9.49206		LOC_Os03g45280	1.53587
LOC_Os11g06720	m5C	9.49206		LOC_Os03g46770	25.7456
LOC_Os11g06890	m5C	2.84546		LOC_Os03g47270	1.93168
LOC_Os11g07020	m5C	14.9852		LOC_Os03g47940	2.89417
LOC_Os11g07020	m5C	14.9852		LOC_Os03g48080	4.36437
LOC_Os11g07020	m5C	16.0479		LOC_Os03g48110	1.54189
LOC_Os11g07020	m5C	16.0479		LOC_Os03g48930	3.53242
LOC_Os11g07020	m5C	21.1424		LOC_Os03g49640	8.52988
LOC_Os11g07670	m5C	2.89417		LOC_Os03g50080	3.95811
LOC_Os11g09280	m5C	11.5757		LOC_Os03g50810	5.54144
LOC_Os11g09280	m5C	11.5757		LOC_Os03g52239	10.0987
LOC_Os11g10990	m5C	2.10987		LOC_Os03g52630	13.5696
LOC_Os11g10990	m5C	1.55588		LOC_Os03g53190	10.0987
LOC_Os11g10990	m5C	1.55588		LOC_Os03g53270	2.38905
LOC_Os11g24510	m5C	3.51616		LOC_Os03g53590	1.44684
LOC_Os11g26850	m5C	1.38335		LOC_Os03g54130	4.7346
LOC_Os11g27540	m5C	2.17079		LOC_Os03g54890	3.69404
LOC_Os11g28480	m5C	2.00499		LOC_Os03g55720	3.05441
LOC_Os11g28480	m5C	2.00499		LOC_Os03g55776	1.93475
LOC_Os11g29140	m5C	1.92318		LOC_Os03g55850	1.92318
LOC_Os11g30560	m5C	4.14449		LOC_Os03g57690	2.17079
LOC_Os11g31900	m5C	2.38905		LOC_Os03g57790	6.66196
LOC_Os11g34940	m5C	2.22564		LOC_Os03g57940	2.17079
LOC_Os11g36340	m5C	2.89417		LOC_Os03g58070	6.40474
LOC_Os11g39640	m5C	2.86038		LOC_Os03g58790	5.1781
LOC_Os11g42550	m5C	5.71881		LOC_Os03g58940	8.58406
LOC_Os11g42550	m5C	5.71881		LOC_Os03g59320	5.22436
LOC_Os11g44810	m5C	23.7718		LOC_Os03g59360	4.10522
LOC_Os11g44810	m5C	23.7718		LOC_Os03g59740	19.1293
LOC_Os11g47760	m5C	13.9506		LOC_Os03g60080	3.39693
LOC_Os11g47760	m5C	13.9506		LOC_Os03g60090	5.8845
LOC_Os11g47970	m5C	24.2118		LOC_Os03g61090	4.29203
LOC_Os11g47970	m5C	24.2118		LOC_Os03g61130	1.60598
LOC_Os11g47970	m5C	12.6461		LOC_Os03g62630	7.196
LOC_Os11g47970	m5C	12.6461		LOC_Os03g63450	2.81617
LOC_Os11g47970	m5C	8.67682		LOC_Os03g63860	4.26494
LOC_Os11g47970	m5C	8.67682		LOC_Os03g63950	3.58264
LOC_Os12g01530	m5C	1.93359		LOC_Os04g01290	1.98297
LOC_Os12g02250	m5C	1.47393		LOC_Os04g16450	5.94833
LOC_Os12g02300	m5C	5.94237		LOC_Os04g16680	2.85426
LOC_Os12g02300	m5C	5.94237		LOC_Os04g23140	2.66258
LOC_Os12g02340	m5C	1.45012		LOC_Os04g24170	4.26494
LOC_Os12g02340	m5C	1.45012		LOC_Os04g30920	55.698
LOC_Os12g04440	m5C	1.93475		LOC_Os04g31520	1.43809
LOC_Os12g06020	m5C	3.24932		LOC_Os04g32020	4.71076
LOC_Os12g07140	m5C	2.39392		LOC_Os04g32560	1.64627
LOC_Os12g08130	m5C	2.47523		LOC_Os04g32950	5.85514
LOC_Os12g08760	m5C	3.5472		LOC_Os04g33030	1.51059
LOC_Os12g08760	m5C	3.5472		LOC_Os04g33190	3.89793
LOC_Os12g08790	m5C	1.71147		LOC_Os04g33310	5.39286
LOC_Os12g08810	m5C	3.77159		LOC_Os04g33749	11.4795
LOC_Os12g10600	m5C	19.7454		LOC_Os04g34240	1.93475
LOC_Os12g10609	m5C	3.69499		LOC_Os04g34700	8.2329
LOC_Os12g10609	m5C	3.69499		LOC_Os04g36319	9.57954
LOC_Os12g10740	m5C	4.14449		LOC_Os04g36760	19.917
LOC_Os12g10740	m5C	4.14449		LOC_Os04g37710	9.42152
LOC_Os12g12560	m5C	2.81617		LOC_Os04g39320	2.17079
LOC_Os12g14930	m5C	9.56463		LOC_Os04g39350	2.47523
LOC_Os12g16350	m5C	6.96334		LOC_Os04g41229	1.92318
LOC_Os12g17600	m5C	17.4393		LOC_Os04g41560	3.0631
LOC_Os12g17600	m5C	17.4393		LOC_Os04g43760	5.28273
LOC_Os12g19580	m5C	36.8694		LOC_Os04g44610	6.55905
LOC_Os12g19580	m5C	36.8694		LOC_Os04g45490	6.10592
LOC_Os12g19580	m5C	42.1625		LOC_Os04g47780	2.94786
LOC_Os12g23180	m5C	3.0631		LOC_Os04g48050	3.8695
LOC_Os12g29330	m5C	2.39392		LOC_Os04g48484	1.92318
LOC_Os12g32240	m5C	4.26494		LOC_Os04g52180	7.79586
LOC_Os12g34062	m5C	7.64558		LOC_Os04g52900	1.93475
LOC_Os12g34062	m5C	7.64558		LOC_Os04g53350	1.98297
LOC_Os12g33958	m5C	1.44684		LOC_Os04g53970	157.892
LOC_Os12g34094	m5C	1.93475		LOC_Os04g54310	16.1816
LOC_Os12g34154	m5C	4.99048		LOC_Os04g55150	4.11219
LOC_Os12g36060	m5C	2.39392		LOC_Os04g55800	2.17079
LOC_Os12g36640	m5C	10.0767		LOC_Os04g55920	3.51616
LOC_Os12g36640	m5C	10.0767		LOC_Os04g56160	3.3388
LOC_Os12g37260	m5C	2.17079		LOC_Os04g56400	8.72102
LOC_Os12g37910	m5C	5.05779		LOC_Os04g56646	4.36437
LOC_Os12g38400	m5C	1.58722		LOC_Os04g57300	4.17208
LOC_Os12g39360	m5C	1.59842		LOC_Os04g57760	5.40192
LOC_Os12g39930	m5C	20.6465		LOC_Os04g58110	2.85182
LOC_Os12g39930	m5C	20.6465		LOC_Os04g58200	4.52326	OsPORA
LOC_Os12g42550	m5C	6.81444		LOC_Os05g01270	3.24932
LOC_Os12g42884	m5C	7.43917		LOC_Os05g01820	6.33273
LOC_Os12g42884	m5C	6.5265		LOC_Os05g02070	5.74976
LOC_Os12g43600	m5C	19.2433		LOC_Os05g02530	1.93475
LOC_Os12g43600	m5C	19.2433		LOC_Os05g02780	9.21468
LOC_Os02g01230	m5C	2.17079		LOC_Os05g04170	3.95811
LOC_Os02g02510	m5C	5.50339		LOC_Os05g04620	4.78977
LOC_Os02g02870	m5C	4.82373		LOC_Os05g04850	1.51059
LOC_Os02g04520	m5C	4.26494		LOC_Os05g05710	2.95613
LOC_Os02g06300	m5C	3.0631		LOC_Os05g06014	12.7095
LOC_Os02g06480	m5C	88.0889		LOC_Os05g06280	1.51059
LOC_Os02g06480	m5C	88.0889		LOC_Os05g06310	5.07097
LOC_Os02g07690	m5C	1.58722		LOC_Os05g06500	7.06484
LOC_Os02g07910	m5C	6.40472		LOC_Os05g08420	3.29914
LOC_Os02g07910	m5C	6.40472		LOC_Os05g09740	4.16981
LOC_Os02g08100	m5C	10.9766		LOC_Os05g10414	17.7348
LOC_Os02g08150	m5C	1.93168		LOC_Os05g11320	7.03232
LOC_Os02g08150	m5C	1.93168		LOC_Os05g11780	4.71076
LOC_Os02g09180	m5C	3.51616		LOC_Os05g11810	1.42713
LOC_Os02g09490	m5C	3.24932		LOC_Os05g11790	1.42713
LOC_Os02g09590	m5C	2.94225		LOC_Os05g12300	1.43809
LOC_Os02g10350	m5C	4.65721		LOC_Os05g13520	10.5256
LOC_Os02g10700	m5C	2.20165		LOC_Os05g14180	9.12191
LOC_Os02g10700	m5C	2.20165		LOC_Os05g22840	432.45
LOC_Os02g11050	m5C	6.58258		LOC_Os05g28190	3.51616
LOC_Os02g12580	m5C	2.81617		LOC_Os05g28520	8.52988
LOC_Os02g13870	m5C	1.32137		LOC_Os05g30190	3.24932
LOC_Os02g15230	m5C	2.38905		LOC_Os05g30350	4.26494
LOC_Os02g15230	m5C	5.89076		LOC_Os05g32110	4.92012
LOC_Os02g16000	m5C	1.58722		LOC_Os05g32820	1.55279
LOC_Os02g19140	m5C	2.04152		LOC_Os05g33360	12.6044
LOC_Os02g21920	m5C	4.26494		LOC_Os05g33570	8.34969
LOC_Os02g24604	m5C	4.49401		LOC_Os05g33620	1.74596
LOC_Os02g24604	m5C	4.49401		LOC_Os05g34170	1.95233
LOC_Os02g27220	m5C	2.01483		LOC_Os05g34650	2.43853
LOC_Os02g30320	m5C	3.3235		LOC_Os05g35330	38.8008
LOC_Os02g32120	m5C	2.47523		LOC_Os05g37330	4.92012
LOC_Os02g32690	m5C	60.3607		LOC_Os05g37640	2.81617
LOC_Os02g32690	m5C	60.3607		LOC_Os05g38744	4.26494
LOC_Os02g33450	m5C	2.91338		LOC_Os05g40010	4.59677
LOC_Os02g33450	m5C	2.91338		LOC_Os05g40120	41.8424
LOC_Os02g35090	m5C	2.01483		LOC_Os05g41060	8.21128
LOC_Os02g35610	m5C	6.30218		LOC_Os05g41190	7.06484
LOC_Os02g35610	m5C	6.30218		LOC_Os05g41220	5.05779
LOC_Os02g36380	m5C	1.44684		LOC_Os05g41640	5.95352
LOC_Os02g36974	m5C	3.0631		LOC_Os05g43252	8.59976
LOC_Os02g37700	m5C	3.69404		LOC_Os05g43850	1.95233
LOC_Os02g39384	m5C	63.8651		LOC_Os05g44100	1.92318
LOC_Os02g39384	m5C	63.8651		LOC_Os05g44200	24.3896
LOC_Os02g39710	m5C	2.97193		LOC_Os05g44760	2.41857
LOC_Os02g39720	m5C	4.36437		LOC_Os05g44900	4.95046
LOC_Os02g39850	m5C	2.91338		LOC_Os05g45400	2.9784
LOC_Os02g40260	m5C	2.27548		LOC_Os05g48220	37.5396
LOC_Os02g41630	m5C	1.60286		LOC_Os05g48270	4.83714
LOC_Os02g41630	m5C	1.60286		LOC_Os05g50280	1.44684
LOC_Os02g41820	m5C	3.30075		LOC_Os05g50600	3.51616
LOC_Os02g41820	m5C	3.30075		LOC_Os05g51140	6.76055
LOC_Os02g41904	m5C	3.51616		LOC_Os05g51180	2.39392
LOC_Os02g41904	m5C	3.51616		LOC_Os06g01934	3.24932
LOC_Os02g41990	m5C	2.17079		LOC_Os06g02144	2.10987
LOC_Os02g43500	m5C	1.58722		LOC_Os06g03930	3.51616
LOC_Os02g43830	m5C	1.55279		LOC_Os06g03990	2.47523	OsACS6
LOC_Os02g44630	m5C	6.99067		LOC_Os06g04169	2.58905
LOC_Os02g44630	m5C	6.99067		LOC_Os06g05880	1.93168
LOC_Os02g44710	m5C	1.98297		LOC_Os06g06290	17.9246
LOC_Os02g44820	m5C	1.47393		LOC_Os06g06780	1.3692
LOC_Os02g45054	m5C	2.17079		LOC_Os06g07560	3.24932
LOC_Os02g48660	m5C	2.85182		LOC_Os06g07780	9.3974
LOC_Os02g48660	m5C	21.8451		LOC_Os06g07969	18.03
LOC_Os02g49680	m5C	2.58905		LOC_Os06g07923	2.04152
LOC_Os02g50130	m5C	1.84859		LOC_Os06g08670	4.99984
LOC_Os02g50540	m5C	2.46735		LOC_Os06g08740	3.0631
LOC_Os02g50840	m5C	4.14603		LOC_Os06g09390	3.12086
LOC_Os02g50880	m5C	5.05779		LOC_Os06g09679	10.1156
LOC_Os02g50970	m5C	1.3692		LOC_Os06g09900	5.22824
LOC_Os02g51080	m5C	1.63242		LOC_Os06g10160	4.26494
LOC_Os02g54080	m5C	5.89076		LOC_Os06g13680	21.8496
LOC_Os02g56250	m5C	4.59677		LOC_Os06g13820	10.1156
LOC_Os02g56250	m5C	4.59677		LOC_Os06g15400	21.1142
LOC_Os02g58590	m5C	2.81617		LOC_Os06g23775	2.81617
LOC_Os03g01190	m5C	3.51616		LOC_Os06g23870	1.69561
LOC_Os03g02775	m5C	1.54189		LOC_Os06g36090	8.92052
LOC_Os03g02960	m5C	2.05261		LOC_Os06g36270	3.0631
LOC_Os03g03164	m5C	2.47523		LOC_Os06g37010	1.93475
LOC_Os03g03164	m5C	2.47523		LOC_Os06g37560	2.7384
LOC_Os03g03720	m5C	5.22436		LOC_Os06g39330	3.24932
LOC_Os03g04020	m5C	5.05779		LOC_Os06g40500	1.92318
LOC_Os03g04590	m5C	5.81115		LOC_Os06g41120	6.55905
LOC_Os03g04770	m5C	1.95233		LOC_Os06g43210	7.91622
LOC_Os03g05390	m5C	3.51616		LOC_Os06g43550	7.03232
LOC_Os03g05390	m5C	3.51616		LOC_Os06g43810	4.71076
LOC_Os03g05980	m5C	3.69404		LOC_Os06g43860	8.58406
LOC_Os03g06410	m5C	1.44684		LOC_Os06g43950	5.07097
LOC_Os03g06520	m5C	3.89793		LOC_Os06g44620	4.78977
LOC_Os03g06570	m5C	1.43809		LOC_Os06g45470	5.72076
LOC_Os03g06930	m5C	1.71147		LOC_Os06g45480	5.72076
LOC_Os03g08470	m5C	3.53242		LOC_Os06g46680	1.93168
LOC_Os03g09250	m5C	1.95233		LOC_Os06g47640	7.06484
LOC_Os03g10700	m5C	2.14386		LOC_Os06g48030	3.24932
LOC_Os03g10700	m5C	2.14386		LOC_Os06g49430	2.17079
LOC_Os03g13170	m5C	6.76947		LOC_Os06g49480	6.3167
LOC_Os03g13170	m5C	6.76947		LOC_Os06g49490	3.78395
LOC_Os03g14570	m5C	1.55279		LOC_Os06g49500	4.34158
LOC_Os03g14570	m5C	1.55279		LOC_Os07g02800	5.63234
LOC_Os03g15050	m5C	8.09078		LOC_Os07g05820	10.4487
LOC_Os03g15050	m5C	8.09078		LOC_Os07g05950	2.41857
LOC_Os03g15700	m5C	3.51616		LOC_Os07g05960	2.41857
LOC_Os03g15740	m5C	1.98088		LOC_Os07g06660	6.76055
LOC_Os03g15940	m5C	3.51616		LOC_Os07g07240	5.81115
LOC_Os03g16350	m5C	2.39392		LOC_Os07g07540	2.86038
LOC_Os03g16350	m5C	2.39392		LOC_Os07g07680	4.6688
LOC_Os03g16690	m5C	1.44684		LOC_Os07g08030	4.21974
LOC_Os03g16860	m5C	5.04937		LOC_Os07g08660	4.14449
LOC_Os03g16860	m5C	5.04937		LOC_Os07g09970	3.96176
LOC_Os03g17070	m5C	6.87728		LOC_Os07g10420	7.16476
LOC_Os03g17100	m5C	9.66551		LOC_Os07g11110	8.98163
LOC_Os03g17240	m5C	3.49992		LOC_Os07g13234	4.29203
LOC_Os03g17240	m5C	3.49992		LOC_Os07g23990	1.44684
LOC_Os03g17690	m5C	5.89076		LOC_Os07g24190	2.74118
LOC_Os03g18890	m5C	4.81936		LOC_Os07g25430	22.0258
LOC_Os03g18890	m5C	2.05261		LOC_Os07g28480	4.79456
LOC_Os03g19090	m5C	5.44356		LOC_Os07g31884	3.96176
LOC_Os03g19890	m5C	5.46599		LOC_Os07g32570	1.58722
LOC_Os03g21000	m5C	5.89076		LOC_Os07g36080	10.1821
LOC_Os03g21000	m5C	5.89076		LOC_Os07g36190	1.47393
LOC_Os03g21720	m5C	5.05779		LOC_Os07g37240	16.124
LOC_Os03g21720	m5C	5.05779		LOC_Os07g37550	4.14785
LOC_Os03g22340	m5C	4.46026		LOC_Os07g38590	4.36437
LOC_Os03g22340	m5C	4.46026		LOC_Os07g38730	3.86336
LOC_Os03g24640	m5C	77.035		LOC_Os07g39350	2.10642
LOC_Os03g24640	m5C	77.035		LOC_Os07g40450	287.11
LOC_Os03g25070	m5C	2.81617		LOC_Os07g40580	12.8094
LOC_Os03g26820	m5C	7.10206		LOC_Os07g42370	11.2146
LOC_Os03g27230	m5C	6.00498		LOC_Os07g43940	11.7815
LOC_Os03g27310	m5C	10.339		LOC_Os07g44650	5.63234
LOC_Os03g28160	m5C	1.94336		LOC_Os07g46340	6.1262
LOC_Os03g28160	m5C	1.94336		LOC_Os07g46460	27.1704	Fd-GOGAT1
LOC_Os03g28330	m5C	10.1397		LOC_Os07g46520	5.81115
LOC_Os03g28330	m5C	10.1397		LOC_Os07g46680	247.916
LOC_Os03g29850	m5C	5.50339		LOC_Os07g47640	15.7227
LOC_Os03g30570	m5C	2.17079		LOC_Os07g47710	4.02966
LOC_Os03g31679	m5C	5.46599		LOC_Os07g49330	5.95352
LOC_Os03g31679	m5C	5.46599		LOC_Os07g49400	42.816
LOC_Os03g32270	m5C	4.36437		LOC_Os08g02060	11.7815
LOC_Os03g32270	m5C	3.29914		LOC_Os08g02080	3.51616
LOC_Os03g32270	m5C	3.29914		LOC_Os08g02180	4.26494
LOC_Os03g37640	m5C	1.58722		LOC_Os08g03450	5.89076
LOC_Os03g37864	m5C	9.78841		LOC_Os08g03519	14.6263
LOC_Os03g38000	m5C	5.08089		LOC_Os08g03579	33.0062
LOC_Os03g38000	m5C	5.08089		LOC_Os08g04500	18.793
LOC_Os03g38730	m5C	1.42475		LOC_Os08g04620	2.38905
LOC_Os03g38730	m5C	1.42475		LOC_Os08g05910	8.5513
LOC_Os03g40920	m5C	2.39728		LOC_Os08g06100	3.79906
LOC_Os03g41080	m5C	2.01483		LOC_Os08g08190	10.0987
LOC_Os03g41080	m5C	2.01483		LOC_Os08g08820	5.50339
LOC_Os03g45280	m5C	1.53587		LOC_Os08g09200	15.3234
LOC_Os03g46770	m5C	12.8728		LOC_Os08g10020	23.7776
LOC_Os03g46770	m5C	12.8728		LOC_Os08g13690	10.2029
LOC_Os03g47270	m5C	1.93168		LOC_Os08g13795	1.98297
LOC_Os03g47940	m5C	2.89417		LOC_Os08g14570	2.18012
LOC_Os03g48080	m5C	4.36437		LOC_Os08g15230	1.32137
LOC_Os03g48110	m5C	1.54189		LOC_Os08g19650	8.43458
LOC_Os03g48930	m5C	3.53242		LOC_Os08g22354	3.96046
LOC_Os03g49640	m5C	4.26494		LOC_Os08g24420	4.26494
LOC_Os03g49640	m5C	4.26494		LOC_Os08g28790	1.92318
LOC_Os03g50080	m5C	3.95811		LOC_Os08g29720	1.93475
LOC_Os03g50810	m5C	2.77072		LOC_Os08g32160	6.24791
LOC_Os03g50810	m5C	2.77072		LOC_Os08g33420	3.8695
LOC_Os03g52239	m5C	5.04937		LOC_Os08g33680	2.81617
LOC_Os03g52239	m5C	5.04937		LOC_Os08g33710	1.51059
LOC_Os03g52630	m5C	6.7848		LOC_Os08g35420	52.4866
LOC_Os03g52630	m5C	6.7848		LOC_Os08g36310	2.81617
LOC_Os03g53190	m5C	5.04937		LOC_Os08g36480	2.89843	OsNIA1
LOC_Os03g53190	m5C	5.04937		LOC_Os08g37320	15.5994
LOC_Os03g53270	m5C	2.38905		LOC_Os08g37370	5.87422
LOC_Os03g53590	m5C	1.44684		LOC_Os08g37580	1.51059
LOC_Os03g54130	m5C	2.3673		LOC_Os08g38900	29.1028
LOC_Os03g54130	m5C	2.3673		LOC_Os08g39590	5.50339
LOC_Os03g54890	m5C	3.69404		LOC_Os08g39630	3.19748
LOC_Os03g55720	m5C	3.05441		LOC_Os08g40250	7.91622
LOC_Os03g55776	m5C	1.93475		LOC_Os08g40790	11.6223
LOC_Os03g55850	m5C	1.92318		LOC_Os08g42000	3.73359
LOC_Os03g57690	m5C	2.17079		LOC_Os08g42400	13.1181
LOC_Os03g57790	m5C	3.33098		LOC_Os08g43360	2.94786
LOC_Os03g57790	m5C	3.33098		LOC_Os08g43400	5.81115
LOC_Os03g57940	m5C	2.17079		LOC_Os08g44480	5.89076
LOC_Os03g58070	m5C	3.20237		EVM0016788	996.064
LOC_Os03g58070	m5C	3.20237		LOC_Os09g02700	5.87896
LOC_Os03g58790	m5C	2.58905		LOC_Os09g08910	4.61655
LOC_Os03g58790	m5C	2.58905		LOC_Os09g10750	4.26494
LOC_Os03g58940	m5C	4.29203		LOC_Os09g10760	3.51616
LOC_Os03g58940	m5C	4.29203		LOC_Os09g13920	1.74749
LOC_Os03g59320	m5C	5.22436		LOC_Os09g16760	1.51059
LOC_Os03g59360	m5C	2.05261		LOC_Os09g20240	3.801
LOC_Os03g59360	m5C	2.05261		LOC_Os09g21230	3.69404
LOC_Os03g59740	m5C	9.56463		LOC_Os09g22505	3.69404
LOC_Os03g59740	m5C	9.56463		LOC_Os09g23084	4.26494
LOC_Os03g60080	m5C	3.39693		LOC_Os09g23300	6.33273
LOC_Os03g60090	m5C	2.94225		LOC_Os09g23730	3.53242
LOC_Os03g60090	m5C	2.94225		LOC_Os09g25460	4.79456
LOC_Os03g61090	m5C	4.29203		LOC_Os09g26420	3.2636
LOC_Os03g61130	m5C	1.60598		LOC_Os09g28630	1.95233
LOC_Os03g62630	m5C	7.196		LOC_Os09g29170	3.51616
LOC_Os03g63450	m5C	2.81617		LOC_Os09g29200	8.37236
LOC_Os03g63860	m5C	4.26494		LOC_Os09g29270	2.41857
LOC_Os03g63950	m5C	3.58264		LOC_Os09g30340	6.50951
LOC_Os04g01290	m5C	1.98297		LOC_Os09g30350	6.50951
LOC_Os04g16450	m5C	5.94833		LOC_Os09g31180	3.51616
LOC_Os04g16680	m5C	1.42713		LOC_Os09g32169	20.487
LOC_Os04g16680	m5C	1.42713		LOC_Os09g33680	3.95811
LOC_Os04g23140	m5C	2.66258		LOC_Os09g34340	2.85182
LOC_Os04g24170	m5C	4.26494		LOC_Os09g35970	1.51059
LOC_Os04g30920	m5C	27.849		LOC_Os09g36200	3.51616
LOC_Os04g30920	m5C	27.849		LOC_Os09g36300	3.51616
LOC_Os04g31520	m5C	1.43809		LOC_Os09g36350	12.6655
LOC_Os04g32020	m5C	4.71076		LOC_Os09g37020	2.95613
LOC_Os04g32560	m5C	1.64627		LOC_Os09g38580	1.44684
LOC_Os04g32950	m5C	5.85514		LOC_Os09g39390	5.41525
LOC_Os04g33030	m5C	1.51059		LOC_Os09g39410	3.24932
LOC_Os04g33190	m5C	3.89793
LOC_Os04g33310	m5C	2.69643
LOC_Os04g33310	m5C	2.69643
LOC_Os04g33749	m5C	5.73977
LOC_Os04g33749	m5C	5.73977
LOC_Os04g34240	m5C	1.93475
LOC_Os04g34700	m5C	4.11645
LOC_Os04g34700	m5C	4.11645
LOC_Os04g36319	m5C	4.78977
LOC_Os04g36319	m5C	4.78977
LOC_Os04g36760	m5C	9.95852
LOC_Os04g36760	m5C	9.95852
LOC_Os04g37710	m5C	4.71076
LOC_Os04g37710	m5C	4.71076
LOC_Os04g39320	m5C	2.17079
LOC_Os04g39350	m5C	2.47523
LOC_Os04g41229	m5C	1.92318
LOC_Os04g41560	m5C	3.0631
LOC_Os04g43760	m5C	5.28273
LOC_Os04g44610	m5C	6.55905
LOC_Os04g45490	m5C	6.10592
LOC_Os04g47780	m5C	1.47393
LOC_Os04g47780	m5C	1.47393
LOC_Os04g48050	m5C	1.93475
LOC_Os04g48050	m5C	1.93475
LOC_Os04g48484	m5C	1.92318
LOC_Os04g52180	m5C	3.89793
LOC_Os04g52180	m5C	3.89793
LOC_Os04g52900	m5C	1.93475
LOC_Os04g53350	m5C	1.98297
LOC_Os04g53970	m5C	10.1397
LOC_Os04g53970	m5C	10.1397
LOC_Os04g53970	m5C	68.8064
LOC_Os04g53970	m5C	68.8064
LOC_Os04g54310	m5C	8.09078
LOC_Os04g54310	m5C	8.09078
LOC_Os04g55150	m5C	4.11219
LOC_Os04g55800	m5C	2.17079
LOC_Os04g55920	m5C	3.51616
LOC_Os04g56160	m5C	3.3388
LOC_Os04g56400	m5C	4.36051
LOC_Os04g56400	m5C	4.36051
LOC_Os04g56646	m5C	4.36437
LOC_Os04g57300	m5C	4.17208
LOC_Os04g57760	m5C	5.40192
LOC_Os04g58110	m5C	2.85182
LOC_Os04g58200	m5C	2.26163
LOC_Os04g58200	m5C	2.26163
LOC_Os05g01270	m5C	3.24932
LOC_Os05g01820	m5C	6.33273
LOC_Os05g02070	m5C	2.87488
LOC_Os05g02070	m5C	2.87488
LOC_Os05g02530	m5C	1.93475
LOC_Os05g02780	m5C	4.60734
LOC_Os05g02780	m5C	4.60734
LOC_Os05g04170	m5C	3.95811
LOC_Os05g04620	m5C	4.78977
LOC_Os05g04850	m5C	1.51059
LOC_Os05g05710	m5C	2.95613
LOC_Os05g06014	m5C	12.7095
LOC_Os05g06280	m5C	1.51059
LOC_Os05g06310	m5C	5.07097
LOC_Os05g06500	m5C	3.53242
LOC_Os05g06500	m5C	3.53242
LOC_Os05g08420	m5C	3.29914
LOC_Os05g09740	m5C	4.16981
LOC_Os05g10414	m5C	8.86739
LOC_Os05g10414	m5C	8.86739
LOC_Os05g11320	m5C	3.51616
LOC_Os05g11320	m5C	3.51616
LOC_Os05g11780	m5C	4.71076
LOC_Os05g11810	m5C	1.42713
LOC_Os05g11790	m5C	1.42713
LOC_Os05g12300	m5C	1.43809
LOC_Os05g13520	m5C	1.51059
LOC_Os05g13520	m5C	9.015
LOC_Os05g14180	m5C	9.12191
LOC_Os05g22840	m5C	216.225
LOC_Os05g22840	m5C	216.225
LOC_Os05g28190	m5C	3.51616
LOC_Os05g28520	m5C	4.26494
LOC_Os05g28520	m5C	4.26494
LOC_Os05g30190	m5C	3.24932
LOC_Os05g30350	m5C	4.26494
LOC_Os05g32110	m5C	4.92012
LOC_Os05g32820	m5C	1.55279
LOC_Os05g33360	m5C	6.30218
LOC_Os05g33360	m5C	6.30218
LOC_Os05g33570	m5C	8.34969
LOC_Os05g33620	m5C	1.74596
LOC_Os05g34170	m5C	1.95233
LOC_Os05g34650	m5C	2.43853
LOC_Os05g35330	m5C	19.4004
LOC_Os05g35330	m5C	19.4004
LOC_Os05g37330	m5C	4.92012
LOC_Os05g37640	m5C	2.81617
LOC_Os05g38744	m5C	4.26494
LOC_Os05g40010	m5C	4.59677
LOC_Os05g40120	m5C	20.9212
LOC_Os05g40120	m5C	20.9212
LOC_Os05g41060	m5C	8.21128
LOC_Os05g41190	m5C	3.53242
LOC_Os05g41190	m5C	3.53242
LOC_Os05g41220	m5C	5.05779
LOC_Os05g41640	m5C	5.95352
LOC_Os05g43252	m5C	8.59976
LOC_Os05g43850	m5C	1.95233
LOC_Os05g44100	m5C	1.92318
LOC_Os05g44200	m5C	5.89076
LOC_Os05g44200	m5C	9.24942
LOC_Os05g44200	m5C	9.24942
LOC_Os05g44760	m5C	2.41857
LOC_Os05g44900	m5C	2.47523
LOC_Os05g44900	m5C	2.47523
LOC_Os05g45400	m5C	2.9784
LOC_Os05g48220	m5C	18.7698
LOC_Os05g48220	m5C	18.7698
LOC_Os05g48270	m5C	2.41857
LOC_Os05g48270	m5C	2.41857
LOC_Os05g50280	m5C	1.44684
LOC_Os05g50600	m5C	3.51616
LOC_Os05g51140	m5C	6.76055
LOC_Os05g51180	m5C	2.39392
LOC_Os06g01934	m5C	3.24932
LOC_Os06g02144	m5C	2.10987
LOC_Os06g03930	m5C	3.51616
LOC_Os06g03990	m5C	2.47523
LOC_Os06g04169	m5C	2.58905
LOC_Os06g05880	m5C	1.93168
LOC_Os06g06290	m5C	3.99789
LOC_Os06g06290	m5C	6.96334
LOC_Os06g06290	m5C	6.96334
LOC_Os06g06780	m5C	1.3692
LOC_Os06g07560	m5C	3.24932
LOC_Os06g07780	m5C	4.6987
LOC_Os06g07780	m5C	4.6987
LOC_Os06g07969	m5C	9.015
LOC_Os06g07969	m5C	9.015
LOC_Os06g07923	m5C	2.04152
LOC_Os06g08670	m5C	2.49992
LOC_Os06g08670	m5C	2.49992
LOC_Os06g08740	m5C	3.0631
LOC_Os06g09390	m5C	3.12086
LOC_Os06g09679	m5C	5.05779
LOC_Os06g09679	m5C	5.05779
LOC_Os06g09900	m5C	2.61412
LOC_Os06g09900	m5C	2.61412
LOC_Os06g10160	m5C	4.26494
LOC_Os06g13680	m5C	10.9248
LOC_Os06g13680	m5C	10.9248
LOC_Os06g13820	m5C	5.05779
LOC_Os06g13820	m5C	5.05779
LOC_Os06g15400	m5C	10.5571
LOC_Os06g15400	m5C	10.5571
LOC_Os06g23775	m5C	2.81617
LOC_Os06g23870	m5C	1.69561
LOC_Os06g36090	m5C	4.46026
LOC_Os06g36090	m5C	4.46026
LOC_Os06g36270	m5C	3.0631
LOC_Os06g37010	m5C	1.93475
LOC_Os06g37560	m5C	1.3692
LOC_Os06g37560	m5C	1.3692
LOC_Os06g39330	m5C	3.24932
LOC_Os06g40500	m5C	1.92318
LOC_Os06g41120	m5C	6.55905
LOC_Os06g43210	m5C	3.95811
LOC_Os06g43210	m5C	3.95811
LOC_Os06g43550	m5C	3.51616
LOC_Os06g43550	m5C	3.51616
LOC_Os06g43810	m5C	4.71076
LOC_Os06g43860	m5C	4.29203
LOC_Os06g43860	m5C	4.29203
LOC_Os06g43950	m5C	5.07097
LOC_Os06g44620	m5C	4.78977
LOC_Os06g45470	m5C	2.86038
LOC_Os06g45480	m5C	2.86038
LOC_Os06g45470	m5C	2.86038
LOC_Os06g45480	m5C	2.86038
LOC_Os06g46680	m5C	1.93168
LOC_Os06g47640	m5C	3.53242
LOC_Os06g47640	m5C	3.53242
LOC_Os06g48030	m5C	3.24932
LOC_Os06g49430	m5C	2.17079
LOC_Os06g49480	m5C	4.36437
LOC_Os06g49480	m5C	1.95233
LOC_Os06g49490	m5C	3.78395
LOC_Os06g49500	m5C	2.17079
LOC_Os06g49500	m5C	2.17079
LOC_Os07g02800	m5C	2.81617
LOC_Os07g02800	m5C	2.81617
LOC_Os07g05820	m5C	5.22436
LOC_Os07g05820	m5C	5.22436
LOC_Os07g05950	m5C	2.41857
LOC_Os07g05960	m5C	2.41857
LOC_Os07g06660	m5C	6.76055
LOC_Os07g07240	m5C	5.81115
LOC_Os07g07540	m5C	2.86038
LOC_Os07g07680	m5C	2.3344
LOC_Os07g07680	m5C	2.3344
LOC_Os07g08030	m5C	2.10987
LOC_Os07g08030	m5C	2.10987
LOC_Os07g08660	m5C	4.14449
LOC_Os07g09970	m5C	1.98088
LOC_Os07g09970	m5C	1.98088
LOC_Os07g10420	m5C	7.16476
LOC_Os07g11110	m5C	2.41857
LOC_Os07g11110	m5C	2.41857
LOC_Os07g11110	m5C	4.14449
LOC_Os07g13234	m5C	4.29203
LOC_Os07g23990	m5C	1.44684
LOC_Os07g24190	m5C	1.37059
LOC_Os07g24190	m5C	1.37059
LOC_Os07g25430	m5C	11.0129
LOC_Os07g25430	m5C	11.0129
LOC_Os07g28480	m5C	2.39728
LOC_Os07g28480	m5C	2.39728
LOC_Os07g31884	m5C	1.98088
LOC_Os07g31884	m5C	1.98088
LOC_Os07g32570	m5C	1.58722
LOC_Os07g36080	m5C	5.09103
LOC_Os07g36080	m5C	5.09103
LOC_Os07g36190	m5C	1.47393
LOC_Os07g37240	m5C	8.06202
LOC_Os07g37240	m5C	8.06202
LOC_Os07g37550	m5C	4.14785
LOC_Os07g38590	m5C	4.36437
LOC_Os07g38730	m5C	1.93168
LOC_Os07g38730	m5C	1.93168
LOC_Os07g39350	m5C	2.10642
LOC_Os07g40450	m5C	143.555
LOC_Os07g40450	m5C	143.555
LOC_Os07g40580	m5C	6.40472
LOC_Os07g40580	m5C	6.40472
LOC_Os07g42370	m5C	5.60731
LOC_Os07g42370	m5C	5.60731
LOC_Os07g43940	m5C	5.89076
LOC_Os07g43940	m5C	5.89076
LOC_Os07g44650	m5C	2.81617
LOC_Os07g44650	m5C	2.81617
LOC_Os07g46340	m5C	3.0631
LOC_Os07g46340	m5C	3.0631
LOC_Os07g46460	m5C	13.5852
LOC_Os07g46460	m5C	13.5852
LOC_Os07g46520	m5C	5.81115
LOC_Os07g46680	m5C	123.958
LOC_Os07g46680	m5C	123.958
LOC_Os07g47640	m5C	7.86135
LOC_Os07g47640	m5C	7.86135
LOC_Os07g47710	m5C	2.01483
LOC_Os07g47710	m5C	2.01483
LOC_Os07g49330	m5C	5.95352
LOC_Os07g49400	m5C	21.408
LOC_Os07g49400	m5C	21.408
LOC_Os08g02060	m5C	5.89076
LOC_Os08g02060	m5C	5.89076
LOC_Os08g02080	m5C	3.51616
LOC_Os08g02180	m5C	4.26494
LOC_Os08g03450	m5C	5.89076
LOC_Os08g03519	m5C	7.31315
LOC_Os08g03519	m5C	7.31315
LOC_Os08g03579	m5C	16.5031
LOC_Os08g03579	m5C	16.5031
LOC_Os08g04500	m5C	3.42964
LOC_Os08g04500	m5C	3.42964
LOC_Os08g04500	m5C	11.9337
LOC_Os08g04620	m5C	2.38905
LOC_Os08g05910	m5C	2.86038
LOC_Os08g05910	m5C	2.84546
LOC_Os08g05910	m5C	2.84546
LOC_Os08g06100	m5C	1.89953
LOC_Os08g06100	m5C	1.89953
LOC_Os08g08190	m5C	5.04937
LOC_Os08g08190	m5C	5.04937
LOC_Os08g08820	m5C	5.50339
LOC_Os08g09200	m5C	7.6617
LOC_Os08g09200	m5C	7.6617
LOC_Os08g10020	m5C	11.8888
LOC_Os08g10020	m5C	11.8888
LOC_Os08g13690	m5C	8.72894
LOC_Os08g13690	m5C	1.47393
LOC_Os08g13795	m5C	1.98297
LOC_Os08g14570	m5C	2.18012
LOC_Os08g15230	m5C	1.32137
LOC_Os08g19650	m5C	4.21729
LOC_Os08g19650	m5C	4.21729
LOC_Os08g22354	m5C	1.54189
LOC_Os08g22354	m5C	2.41857
LOC_Os08g24420	m5C	4.26494
LOC_Os08g28790	m5C	1.92318
LOC_Os08g29720	m5C	1.93475
LOC_Os08g32160	m5C	1.98297
LOC_Os08g32160	m5C	4.26494
LOC_Os08g33420	m5C	1.93475
LOC_Os08g33420	m5C	1.93475
LOC_Os08g33680	m5C	2.81617
LOC_Os08g33710	m5C	1.51059
LOC_Os08g35420	m5C	52.4866
LOC_Os08g36310	m5C	2.81617
LOC_Os08g36480	m5C	2.89843
LOC_Os08g37320	m5C	7.79968
LOC_Os08g37320	m5C	7.79968
LOC_Os08g37370	m5C	2.93711
LOC_Os08g37370	m5C	2.93711
LOC_Os08g37580	m5C	1.51059
LOC_Os08g38900	m5C	14.5514
LOC_Os08g38900	m5C	14.5514
LOC_Os08g39590	m5C	5.50339
LOC_Os08g39630	m5C	1.59874
LOC_Os08g39630	m5C	1.59874
LOC_Os08g40250	m5C	3.95811
LOC_Os08g40250	m5C	3.95811
LOC_Os08g40790	m5C	5.81115
LOC_Os08g40790	m5C	5.81115
LOC_Os08g42000	m5C	3.73359
LOC_Os08g42400	m5C	6.55905
LOC_Os08g42400	m5C	6.55905
LOC_Os08g43360	m5C	1.47393
LOC_Os08g43360	m5C	1.47393
LOC_Os08g43400	m5C	5.81115
LOC_Os08g44480	m5C	5.89076
EVM0016788	m5C	498.032
EVM0016788	m5C	498.032
LOC_Os09g02700	m5C	5.87896
LOC_Os09g08910	m5C	4.61655
LOC_Os09g10750	m5C	4.26494
LOC_Os09g10760	m5C	3.51616
LOC_Os09g13920	m5C	1.74749
LOC_Os09g16760	m5C	1.51059
LOC_Os09g20240	m5C	1.9005
LOC_Os09g20240	m5C	1.9005
LOC_Os09g21230	m5C	3.69404
LOC_Os09g22505	m5C	3.69404
LOC_Os09g23084	m5C	4.26494
LOC_Os09g23300	m5C	6.33273
LOC_Os09g23730	m5C	3.53242
LOC_Os09g25460	m5C	2.39728
LOC_Os09g25460	m5C	2.39728
LOC_Os09g26420	m5C	1.6318
LOC_Os09g26420	m5C	1.6318
LOC_Os09g28630	m5C	1.95233
LOC_Os09g29170	m5C	3.51616
LOC_Os09g29200	m5C	4.18618
LOC_Os09g29200	m5C	4.18618
LOC_Os09g29270	m5C	2.41857
LOC_Os09g30340	m5C	6.50951
LOC_Os09g30350	m5C	6.50951
LOC_Os09g31180	m5C	3.51616
LOC_Os09g32169	m5C	10.2435
LOC_Os09g32169	m5C	10.2435
LOC_Os09g33680	m5C	3.95811
LOC_Os09g34340	m5C	2.85182
LOC_Os09g35970	m5C	1.51059
LOC_Os09g36200	m5C	3.51616
LOC_Os09g36300	m5C	3.51616
LOC_Os09g36350	m5C	6.33273
LOC_Os09g36350	m5C	6.33273
LOC_Os09g37020	m5C	2.95613
LOC_Os09g38580	m5C	1.44684
LOC_Os09g39390	m5C	1.95233
LOC_Os09g39390	m5C	1.95233
LOC_Os09g39390	m5C	1.51059
LOC_Os09g39410	m5C	3.24932
