# Supplementary material for: Elevating RNA m5C methylation provides a promising strategy for crop productivity
Source: Natl Sci Rev. 2026 Feb 12;13(10):nwag102. doi: 10.1093/nsr/nwag102 (PMC13249431; doi:10.1093/nsr/nwag102)
Supplement: nwag102_Supplemental_Files [file nwag102_supplemental_files.zip › Table S17.xls]

## Sheet: Sheet1
Supplementary Table 15| List of amino acid sequences derived from multiple species aligned with RMDE1.
>XP_015622657.1 25S rRNA (cytosine-C(5))-methyltransferase nop2 [Oryza sativa Japonica Group]
MAKKGAPRRQPPPPPPRQLAAGKKGKASPKAAKRAAPKKQRLLESSSDDSELEQQQGQLQEVESGSDLDVPSDSGAEELSDSDDASFEGGDSGDEEEEEDDEDGDDDPLADDFLAGSDDESDGGDDSGVDSDESDDLEAKSRAIDEEKEKAEEEAEEELKLNIRSESDEFRLPTKEELEEEALRPPNLPNLKRRISEIVRVLSNFSKLRQKDVPRKDYVNQLKTDIMSYYGYNDFLVEAFIEMFPAVELVELLESFEKRPPECLRTNTLKTRRRDLAAALIPRGFNLDPIGKWSKVGLVVYDSTISAGATVEYMAGHYMKQGASSFLPVMALAPQEKERIVDMAAAPGGKTTYIGALMKNTGIIYANEFNEKRLHGLLGNIHRMGVTNTIVCNYDGKEL…
>EEE57719.1 hypothetical protein OsJ_08204 [Oryza sativa Japonica Group]
MAKKGAPRRQPPPPPPRQLAAGKKGKASPKAAKRAAPKKQRLLESSSDDSELEQQQGQLQEVESGSDLDVPSDSGAEELSDSDDASFEGGDSGDEEEEEDDEDGDDDPLADDFLAGSDDESDGGDDSGVDSDESDDLEAKSRAIDEEKEKAEEEAEEELKLNIRSESDEFRLPTKEELEEEALRPPNLPNLKRRISEIVRVLSNFSKLRQKDVPRKDYVNQLKTDIMSYYGYNDFLVEAFIEIFPAVKLVELLESFEKRPPECLRTNTLKTRRRDLAAALIPRGFNLDPIGKWSKVGLVVYDSTISAGATVEYMAGHYMKQGASSFLPVMALAPQEKERIVDMAAAPGGKTTYIGALMKNTGIIYANEFNEKRLHGLLGNIHRMGVTNTIVCNYDGKEL…
>BAD12915.1 putative proliferating cell nuclear protein P120 [Oryza sativa Japonica Group]
MAKKGAPRRQPPPPPPRQLAAGKKGKASPKAAKRAAPKKQRLLESSSDDSELEQQQGQLQEVESGSDLDVPSDSGAEELSDSDDASFEGGDSGDEEEEEDDEDGDDDPLADDFLAGSDDESDGGDDSGVDSDESDDLEAKSRAIDEEKEKAEEEAEEELKLNIRSESDEFRLPTKEELEEEALRPPNLPNLKRRISEIVRVLSNFSKLRQKDVPRKDYVNQLKTDIMSYYGYNDFLVEAFIEMFPAVELVELLESFEKRPPECLRTNTLKTRRRDLAAALIPRGFNLDPIGKWSKVGLVVYDSTISAGATVEYMAGHYMKQGASSFLPVMALAPQEKERIVDMAAAPGGKTTYIGALMKNTGIIYANEFNEKRLHGLLGNIHRMGVTNTIVCNYDGKEL…
>XP_052143291.1 26S rRNA (cytosine-C(5))-methyltransferase NOP2B-like [Oryza glaberrima]
MAKKGAPRRQPPPPPPRQLAAGKKGKASPKAAKRAAPKKQRLLESSSDDSELEQQQGQLQEVESGSDLDVPSDSGAEELSDSDDASFEGGDSGDDEEEEDDEDGDDDPLADDFLAGSDDESDGGDDSGVDSDESDDLEAKSRAIDEEKEKAEEEAEEELKLNIRSESDEFRLPTKEELEEEALRPPNLPNLKRRISEIVRVLSNFSKLRQKDVPRKDYVNQLKTDIMSYYGYNDFLVEAFIEMFPAVELVELLESFEKRPPECLRTNTLKTRRRDLAAALIPRGFNLDPIGKWSKVGLVVYDSTISAGATVEYMAGHYMKQGASSFLPVMALAPQEKERIVDMAAAPGGKTTYIGALMKNTGIIYANEFNEKRLHGLLGNIHRMGVTNTIVCNYDGKEL…
>EEC73916.1 hypothetical protein OsI_08757 [Oryza sativa Indica Group]
MAKKGAPRRQPPPPPPRQLAAGKKGKASPKAAKRAAPKKQRLLESSSDDSELEQQQGQLQEVESGSDLDVPSDSGAEELSDSDDASFEGGDSGDDEEEEDDEDGDDDPLADDFLAGSDDESDGGDDSGVDSDESDDLEAKSRAIDEEKEKAEEEAEEELKLNIRSESDEFRLPTKEELEEEALRPPNLPNLKRRISEIVRVLSNFSKLRQKDVPRKDYVNQLKTDIMSYYGYNDFLVEAFIEMFPAVELVELLESFEKKPPECLRTNTLKTRRRDLAAALIPRGFNLDPIGKWSKVGLVVYDSTISAGATVEYMAGHYMKQGASSFLPVMALAPQEKERIVDMAAAPGGKTTYIGALMKNTGIIYANEFNEKRLHGLLGNIHRMGVTNTIVCNYDGKEL…
>KAF0910636.1 hypothetical protein E2562_004632 [Oryza meyeriana var. granulata]
MAKKGAPRRQQPQPPPSRQLAAAKKGKASPKVAKRAPKKKQELLESSSDDSELEQQQEQLHEEESGSDLDAPSDSGAEELSDSDDASLEGGDSGDGDDDEEEEEEEDDDNPLADDFLAGSDDESAGGDDSGVESDESDDFEAKSRAIDEAKGKAEEEAEEELKLNIRSEYDEFRLPTKEELEEEALRPPNLPNLKRRISEIVRVLSNFSKLRQKDVPRKDYVNQLKTDIMSYYGYNDFLVEAFIEMFPAVELVEVLESFEKRPPECLRTNTLKTRRRDLAAALIPRGFNLDPIGKWSQVGLVVYDSTISAGATVEYMAGHYMKQGASSFLPVMALAPQEKERIVDMAAAPGGKTTYIGALMKNTGIIYANEFNEKRLHGLLGNIHRMGVTNTIVCNYDG…
>XP_015612008.1 25S rRNA (cytosine-C(5))-methyltransferase nop2 [Oryza sativa Japonica Group]
MAKKGAPRRQQPAPAARQLAVAKKGKAPPKAAKRAPKKKQELLEPSSDDSELEQQQERLQEVEEDESGSDLDAPSDSGAEELSDSDDASLEGGDSGDEEDDDEEEEEDDDDPLADDFLAGSSDDESAEGDDSGVDSDESDDLEAKSRAIDEAKGKAEEEAEEELKLNIRSESDEFRLPTKEELEEEALRPPNLPHLKRRISEIVRVLSNFSKLRQKDVPRKDYVDQLKTDVMSYYGYNDFLVEAFIEMFPAVELVELLESFEKRPPECLRTNTLKTRRRDLAAALIPRGFNLDPIGKWSKVGLVVYDSTISAGATVEYMAGHYMKQGASSFLPVMALAPQEKERIVDMAAAPGGKTTYIGALMKNTGIIYANEFNEKRLHGLLGNIHRMGVTNTIVCNY…
>EEE70175.1 hypothetical protein OsJ_30252 [Oryza sativa Japonica Group]
MAKKGAPRRQQPAPAARQLAVAKKGKAPPKAAKRAPKKKQELLEPSSDDSELEQQQERLQEVEEDESGSDLDAPSDSGAEELSDSDDASLEGGDSGDEEDDDEEEEEDDDDPLADDFLAGSSDDESAEGDDSGVDSDESDDLEAKSRAIDEAKGKAEEEAEEELKLNIRSESDEFRLPTKEELEEEALRPPNLPHLKRRISEIVRVLSNFSKLRQKDVPRKDYVDQLKTDVMSYYGYNDFLVEAFIEMFPAVELVELLESFEKRPPECLRTNTLKTRRRDLAAALIPRGFNLDPIGKWSKVGLVVYDSTISAGATVEYMAGHYMKQGASSFLPVMALAPQEKERIVDMAAAPGGKTTYIGALMKNTGIIYANEFNEKRLHGLLGNIHRMGVTNTIVCNY…
>XP_052167904.1 26S rRNA (cytosine-C(5))-methyltransferase NOP2B-like isoform X2 [Oryza glaberrima]
MAKKGAPRRQQPAPAARQLAVAKKGKAPPKAAKRAPKKKQELLESSSDDSELEQQQERLQELEEDESGSDLDAPSDSGAEELSDSDDASLEGGDSGDEEEDDDEEEEEDDDDPLADDFLAGSSDDESADGDDSGVDSDESDDLEAKSRAIDEAKGKAEEEAEEELKLNIRSESDEFRLPTKEELEEEALRPPNLPHLKRRISEIVRVLSNFSKLRQKDVPRKDYVDQLKTDVMSYYGYNDFLVEAFIEMFPAVELLELLESFEKRPPECLRTNTLKTRRRDLAAALIPRGFNLDPIGKWSKVGLVVYDSTISAGATVEYMAGHYMKQGASSFLPVMALAPQEKERIVDMAAAPGGKTTYIGALMKNTGIIYANEFSEKRLHGLLGNIHRMGVTNTIVCN…
>XP_052167903.1 26S rRNA (cytosine-C(5))-methyltransferase NOP2B-like isoform X1 [Oryza glaberrima]
MAKKGAPRRQQPAPAARQLAVAKKGKAPPKAAKRAPKKKQELLESSSDDSELEQQQERLQELEEDESGSDLDAPSDSGAEELSDSDDASLEGGDSGDEEEDDDEEEEEDDDDPLADDFLAGSSDDESGFVADGDDSGVDSDESDDLEAKSRAIDEAKGKAEEEAEEELKLNIRSESDEFRLPTKEELEEEALRPPNLPHLKRRISEIVRVLSNFSKLRQKDVPRKDYVDQLKTDVMSYYGYNDFLVEAFIEMFPAVELLELLESFEKRPPECLRTNTLKTRRRDLAAALIPRGFNLDPIGKWSKVGLVVYDSTISAGATVEYMAGHYMKQGASSFLPVMALAPQEKERIVDMAAAPGGKTTYIGALMKNTGIIYANEFSEKRLHGLLGNIHRMGVTNTI…
>KAB8111630.1 hypothetical protein EE612_049361, partial [Oryza sativa]
MAKKGAPRRQQPAPAARQLAVAKKGKAPPKAAKRAPKKKQELLEPSSDDSELEQQQERLQEVEEDESGSDLDAPSDSGAEELSDSDDASLEGGDSGDEEDDDEEEEEDDDDPLADDFLAGSSDDESAEGDDSGVDSDESDDLEAKSRAIDEAKGKAEEEAEEELKLNIRSESDEFRLPTKEELEEEALRPPNLPHLKRRISEIVRVLSNFSKLRQKDVPRKDYVDQLKTDVMSYYGYNDFLVEAFIEMFPAVELVELLESFEKRPPECLRTNTLKTRRRDLAAALIPRGFNLDPIGKWSKVGLVVYDSTISAGATVEYMAGHYMKQGASSFLPVMALAPQEKERIVDMAAAPGGKTTYIGALMKNTGIIYANEFNEKRLHGLLGNIHRMGVTNTIVCNY…
>XP_015696862.1 26S rRNA (cytosine-C(5))-methyltransferase NOP2B isoform X2 [Oryza brachyantha]
MAAKKGAPRRQQPQPTREVAAAKKGKASPKMAKRAPKKKQELLESSSDDSELEQQLQEEESGSDLDAPSDSGAEELSDSDDASLEGGDSGDEEEEEDGDDEPLADDFLAGSSDDESEGHDSGVESDESDDFEAKSRAIDEAKGKAEEDAEEELKLNIRSEYDEFRLPTKEELEEEALRPPNLQNLKRRISEVVRVLSNFSKLRQQDVPRKDYVNQLKTDIMSYYGYNDFLVEAFIEMFPSVELVELLESFEKRPPECLRTNTLKTRRRDLAAALIPRGFNLDPIGKWSKVGLVVYDSTISSGATVEYMAGHYMKQGASSFLPVMALAPQEKERIVDMAAAPGGKTTYIGALMKNTGIIYANEFNEKRLHGLLGNIHRMGVTNTIVCNYDGKELPKVLGM…
>KAG8072197.1 hypothetical protein GUJ93_ZPchr0006g46110 [Zizania palustris]
MAVLRRSALDPRSGRHCLDLDEASLEAGDSGDDEEEDGDDDEEEEEDDEDGDDDPLADDFLAGSDDESDAGESSGVESDESDDLEAKSRAIDEEQRKAEEEAFEEIQLNVRSESDEFRLPTKEELEEEALGPPNLPNLKRRISEIVRVLSNFSKLREKDVPRKDYVNQLKTDIMSYYAYNDFLVETFIEMFPVVELVELLESFEKRPPECLRTNTLKTRRRDLAAALIPRGFNLDPIGKWSKVGLVVYDSTISSGATVEYMAGHYMKQGASSFLPVMALAPQEKERIVDMAAAPGGKTTYIGALMKNTGIIYANEFNEKRLHGLLGNIHRMGVTNTIVCNYDGKELPKVLGMNSVDRVLLDAPCTGTGTIWKDPQIKTSKGIEDIRDCAFVQKQLLLAA…
>XP_006660947.1 26S rRNA (cytosine-C(5))-methyltransferase NOP2B isoform X1 [Oryza brachyantha]
MAAKKGAPRRQQPQPTREVAAAKKGKASPKMAKRAPKKKQELLESSSDDSELEQQLQEEESGSDLDAPSDSGAEELSDSDDASLEGGDSGDEEEEEDGDDEPLADDFLAGSSDDESAEGHDSGVESDESDDFEAKSRAIDEAKGKAEEDAEEELKLNIRSEYDEFRLPTKEELEEEALRPPNLQNLKRRISEVVRVLSNFSKLRQQDVPRKDYVNQLKTDIMSYYGYNDFLVEAFIEMFPSVELVELLESFEKRPPECLRTNTLKTRRRDLAAALIPRGFNLDPIGKWSKVGLVVYDSTISSGATVEYMAGHYMKQGASSFLPVMALAPQEKERIVDMAAAPGGKTTYIGALMKNTGIIYANEFNEKRLHGLLGNIHRMGVTNTIVCNYDGKELPKVLG…
>KAG8068389.1 hypothetical protein GUJ93_ZPchr0005g15596 [Zizania palustris]
MERKKCAVRRSPPTRQPPAAKKGKASPMAGKKAPKKQKLIESSSDDSELEQQQLQEDSGSELNAPSEDEDSSPAELLSDGVEASLEAGDSSGDEEDGDDDEEEEEDDEDGDDDPLADDFLVGSDDESDAGESSGVESDESDDLEAKSRAIDEEQRKAEEEALEEIQLNVRSESDEFRLPTKEELEEEALGPPNLPNLKRRISEIVRVLSQFSKLREKDVPRKDYVNQLKSDIMSYYAYNDFLVEAFIEMFPVVELVELLESFEKRPPECLRTNTLKTRRRDLAAALIPRGFNLDPIGKWSKVGLVVYDSTISAGATVEYMAGHYMKQGASSFLPVMALAPQEKERIVDMAAAPGGKTTYIGALMKNTGIIYANEFNEKRLHGLLGNIHRMGVTNTIVCN…
>KAJ1280787.1 hypothetical protein BS78_04G259400 [Paspalum vaginatum]
MKKAMLLESSDDSDTEQQQLHDDSDLDVPSDSDAEELSGSDAEADEPSGSSSGDEEGEDADADEESDDDPLADDFLADSDEGSEGGDSGLESDESDDLVAKSLAIDKRKLKAEEEAEEELLTNIRSESDEFRLPTAEELEEEAHRPPNLPNLKRRISEIVRVLSNFSKLRQKDVPRKDYVNQLKIDIMSYYGYNDFLVEALIEMFPAVELVELLEAFEKRPPECLRTNTLKTRRRDLAAALIPRGFNLDPIGKWSKVGLVVYDSTISAGATTEYMAGHYMKQGASSFLPVMALAPQEKERVVDMAAAPGGKTTYIGALMKNTGIIYANEFNEKRLHGLLGNIHRMGVTNTIVCNYDGKELPKVLGMNSVDRVLLDAPCTGTGTIWKDPQIKTSKDIEDI…
>XP_025825433.1 25S rRNA (cytosine-C(5))-methyltransferase nop2 [Panicum hallii]
MAKKGPKSKLQQPPPPAGKKGSKEAPPPKAAKRVPKKQMLLESDDDSDTEQQHLQEEDSDIDIPSDSDAEELSGSDAELSGSDADADGGSSSGSGDEGEEDEEEEEEGDDDSDDDPLADDFLADSDEGSEGGDSGVESDDLEAKSRAIDERKLKAEKDADEELKTNIRSESDEFRLPTAEELEEEAHLPPNLPNLKRRISEIVRVLSNFNKLRQKDVPRKDYVNQLKTDIMSYYGYNDFLVESLIEMFPAVELVELLEAFEKRPPECLRTNTLKTRRRDLAAALIPRGFNLDPIGKWSKVGLVVYDSTISAGATTEYMAGHYMKQGASSFLPVMALAPQEKERIVDMAAAPGGKTTYIGALMKNTGIIYANEFNEKRLHGLLGNIHRMGVTNTIVCNYD…
>RLN08254.1 25S rRNA (cytosine-C(5))-methyltransferase nop2-like [Panicum miliaceum]
MAKKGPKSKLQPPPAPAGKKGSKAAPPLKAAKRVPKKQMLLESDDDSDTEQQQLQEEDSDLDIPSDSDAEELSGSDAELSGSDADADGGSSSGSGDEGEEDGEEEGDDDSDDDPLADDFLADSDEGSEGGDSGVESDESDDLEAKSRAIDERKLKAEQDADAELTTNIRSESEEFRLPTAEELEEEAHLPPNLPNLKRRISEIVRVLSNFNKLRQKDVPRKDYVNQLKTDIMSYYGYNDFLVEALIEMFPAVELVELLEAFEKRPPECLRTNTLKTRRRDLAAALIPRGFNLDPIGKWSKVGLVVYDSTVSAGATTEYMAGHYMKQGASSFLPVMALAPQEKERIVDMAAAPGGKTTYIGALMKNTGIIYANEFNEKRLHGLLGNIHRMGVTNTIVCNY…
>XP_008646181.1 25S rRNA (cytosine-C(5))-methyltransferase nop2 [Zea mays]
MAKKGAKRKQQPPPAAPTAKKGSKAVPPPKAAKRAPKKQELLESSDDSDTEQQLLEEASHLDVPSDSDAEELSGSDAEADELSGSDADSDGSSSSGDDVEDEEEEEEGDGSDDDPLADDFLAGSDEGSEGGDSGLESDESDDLEAKSRAIDEQKIKAEEDAEEELQTNIRSESDEFRLPTAEELEEEAHRPPNLPNLKRRISEIVRVLSNFSKLRQKDVPRKDYIEQLKTDIISYYGYNDFLVEALIEMFPAVELVELLEAFEKRPPECLRTNTLKTRRRDLAAALIPRGFNLDPIGKWSKVGLVVYDSTISAGATTEYMAGHYMKQGASSFLPVMALAPQEKERIVDMAAAPGGKTTYIGALMKNTGIIYANEFNEKRLHGLLGNIHRMGVTNTIVCN…
>NP_001130579.1 uncharacterized protein LOC100191678 [Zea mays]
MAKKGAKRKQQLPPAPTAKNGSKAVLPLKAAKRAPKKQKVLESSDDSDTEQQQQLQEEDSDLDVSSDSDAEELSGSDAEADELSGSDADADGGSTRGDDMDDDDDDEDGESDDDSLADDFLAGSDEGSEGGDSGLESDGSDDLEAKSRAIDEQKLKAEEDAEEELQTNIRSESDEFRLPTTEELEEEAHRPPNLPNLKRRISEIVRVLSNFSKLRQKDVPRKDYINQLKTDVMSYYGYNDFLVEALIEMFPAVELVELLEAFEKRPPECLRTNTLKSRRRDLAAALIPRGFNLDPIGKWSKVGLVVYDSTISAGATTEYMAGHYMKQGASSFLPVMALAPQEKERIVDMAAAPGGKTTYIGALMKNTGIIYANEFNEKRLHGLMGNIHRMGVTNTIICN…
>XP_039772088.1 26S rRNA (cytosine-C(5))-methyltransferase NOP2B-like [Panicum virgatum]
MAKKGPKSKLQPPPAPTGKKRGKAAPPPKAAKRVPKKQMLLESDDDSDTEQQQLQEEDSDLDIHSDSDAEELSGSDAEADELSGSDADADGGSSSGSGDEGEEDEEEEEGDDGSDDEPLADDFLADSDEGSESGDSGVESDDSDDLEAKSRAIDEQRLKAEIDAVEDLKTNIRSESDEFRLPTAEELEEEAHLPPNLPNLKRRISEIVRVLSNFNKLRQKDVPRKDYLNQLKTDIISYYGYNDFLVEALIEMFPAVELVELLEAFEKKPPECLRTNTLKTRRRDLAAALIPRGFNLDPIGKWSKVGLVVYDSTISAGATTEYMAGHYMKQGASSFLPVMALAPQEKERIVDMAAAPGGKTTYIGALMKNTGIIYANEFNEKRLHGLLGNIHRMGVTNTI…
>PWZ21555.1 hypothetical protein Zm00014a_031425 [Zea mays]
MAKKGAKRKQQPPPAALTAKKGSKAVPPPKAAKRAPKKQELLESSDDSDTEQQLLEEASHLDVPSDSDAEELSGSDAEADELSGSDADSDGSSSSGDDVEDEEEEEGDGSDDDPLADDFLAGSDEGSEGGDSGLESDESDDLEAKSRAIDEQKLKAEEDAEEELQTNIRSESDEFRLPTTEELEEEAHRPPNLPNLKRRISEIVRVLSNFSKLRQKDVPRKDYIKQLKTDIISYYGYNDFLVEALIEMFPAVELVELLEAFEKRPPECLRTNTLKTRRRDLAAALIPRGFNLDPIGKWSKVGLVVYDSTISAGATTEYMAGHYMKQGASSFLPVMALAPQEKERIVDMAAAPGGKTTYIGALMKNTGIIYANEFNEKRLHGLLGNIHRMGVTNTIVCNY…
>PUZ77423.1 hypothetical protein GQ55_1G369500 [Panicum hallii var. hallii]
MAKKGPKSKLQQPPPPAGKKGSKEAPPPKAAKRVPKKQMLLESDDDSDTEQQHLQEEDSDIDIPSDSDAEELSGSDAELSGSDADADGGSSSGSGDEGEEDEGEEEEGDDDSDDDPLADDFLADSDEGSEGGDSGVESDDLEAKSRAIDERKLKAEKDADEELKTNIRSESDEFRLPTAEELEEEAHLPPNLPNLKRRISEIVRVLSNFNKLRQKDVPRKDYVNQLKTDIMSYYGYNDFLVESLIEMFPAVELVELLEAFEKRPPECLRTNTLKTRRRDLAAALIPRGFNLDPIGKWSKVGLVVYDSTISAGATTEYMAGHYMKQGASSFLPVMALAPQEKERIVDMAAAPGGKTTYIGALMKNTGIIYANEFNEKRLHGLLGNIHRMGVTNTIVCNYD…
>KAF8737555.1 hypothetical protein HU200_014102 [Digitaria exilis]
MAKKGTKSKPQLPPLAPAGKKGSKAAPPPKAAKRVPKKQMLLESSDDSDTEQPQQLQEEDSDIDVPSDSDAEELSGSDAEAEGGSSSGEEVEEDEDEGDDESDDDSLADDFLADSDEGSGNLLRSLVGFTEGGDSGLDSDDSDDLEAKSRAIDERQQKAEDDAEEELKTNIRSESDEFKLPTAEELEEEAHLPPNLPNLKRRISEIVRVLSNFNKLRQKDVPRKDYVNQLKTDIMSYYGYNDFLIETLIEMFPAVELVEVLEAFEKRPPECLRTNTLKTRRRDLAAALIPRGFNLDPIGKWSKVGLVVYDSTISAGATTEYMAGHYMKQGASSFLPVMALAPQEKERIVDMAAAPGGKTTYIGALMKNTGIIYANEFNEKRLHGLLGNIHRMGVTNTIV…
>AQK74445.1 S-adenosyl-L-methionine-dependent methyltransferase superfamily protein [Zea mays]
MAKKGAKRKQQPPPAAPTAKKGSKAVPPPKAAKRAPKKQELLESSDDSDTEQQLLEEASHLDVPSDSDAEELSGSDAEADELSGSDADSDGSSSSGDDVEDEEEEEEGDGSDDDPLADDFLAGSDEGSEGGDSGLESDESDDLEAKSRAIDEQKIKAEEDAEEELQTNIRSESDEFRLPTAEELEEEAHRPPNLPNLKRRISEIVRVLSNFSKLRQKDVPRKDYIEQLKTDIISYYGYNDFLVEALIEMFPAVELVELLEAFEKRPPECLRTNTLKTRRRDLAAALIPRGFNLDPIGKWSKVGLVVYDSTISAGATTEYMAGHYMKQGASSFLPVMALAPQEKERIVDMAAMLSYAMNNIRIDYFLVYRAAPGGKTTYIGALMKNTGIIYANEFNEKRL…
>XP_034571496.1 25S rRNA (cytosine-C(5))-methyltransferase nop2 [Setaria viridis]
MAKKGPKSKQPPPPVTAAKKGSKAAPPPKAAKRVPKKQELLESSDDSDTEPQQLQEEDSDLDVPSDSDAEELSGSDAEADELSGSDADADGGSSSGDEVEENEEEEGDDESDDDPLADDFLADSDEGSEGGDSGVESDDSDDLEAKSRAIDERKRKVEEEADDELTTNIRSESDEFRLPTAEELEEEAHLPPNLPNLKRRISEIVRVLSNFTKLRQKDVPRKDYVNQLKTDIISYYGYNDFLVEALIEMFPAVELVELLEAFEKRPPECLRTNTLKTRRRDLAAALIPRGFNLDPIGKWSKVGLVVYDSTISAGATTEYMAGHYMKQGASSFLPVMALAPQEKERIVDMAAAPGGKTTYIGALMKNTGIIYANEFNEKRLHGLLGNIHRMGVTNTIVCN…
>XP_004953749.1 25S rRNA (cytosine-C(5))-methyltransferase nop2 [Setaria italica]
MAKKGPKSKQPPPPVTAAKKGSKAAPPPKAAKRVPKKQELLESSDDSDTEPQQLQEEDSDLDVPSDSDAEELSGSDAEADELSGSDADADGGSSSGDEVEENEEEEGDDESDDDPLADDFLADSDEGSEGGDSGVESDDSDDLEAKSRAIDERKRKVEEEADDELTTNIRSESDEFRLPTAEELEEEAHLPPNLPNLKRRISEIVRVLSNFTKLRQKDVPRKDYVNQLKTDIISYYGYNDFLVEALIEMFPAVELVELLEAFEKRPPECLRTNTLKTRRRDLAAALIPRGFNLDPIGKWSKVGLVVYDSTISAGATTEYMAGHYMKQGASSFLPVMALAPQEKERIVDMAAAPGGKTTYIGALMKNTGIIYANEFNEKRLHGLLGNIHRMGVTNTIVCN…
>PWZ25364.1 putative 28S rRNA (cytosine(4447)-C(5))-methyltransferase [Zea mays]
MAKKGAKRKQQLPPAPTAKKGSKAVLPLKAAKRAPKKQKVLESDDSDTEQQQLQEEDSDLDVSSDSDAEELSGSDAEADELSGSDADADGGSTRGDDVDDDDDDDDEEGGESDDDSLADDFLAGSDGGSEGGDSGLESDGSDDLEAKSRAIDEQKLKAEEDAEEELQTNIRSESDEFRLPTAEELEEEAHRPPNLPNLKRRISEIVRVLSNFSKLRQKDVPRKDYINQLKTDVMSYYGYNDFLVEALIEMFPAVELVELLEAFEKRPPECLRTNTLKTRRRDLAAALIPRGFNLDPIGKWSKVGLVVYDSTISAGATTEYMAGHYMKQGASSFLPVMALAPQEKERIVDMAAMLSYTMTNIRIDYSLVYRAAPGGKTTYIGALMKNTGIIYANEFNEKR…
>CAD6242614.1 unnamed protein product [Miscanthus lutarioriparius]
MSRGELRGGSEDGSAGDGDDRETVKQRFSWTPHMFCKTLTASDTNTHDGFSVPHRAAEDCFSRPSARTARPEVARAAAAWASIAIGRPSSSLGGDPSMGVEEGKDVLLFGPEAWARAGSAVRLRRWRRNSCGIEGHGEVRDEGALREGAGAARPANVGSSAISKRMAELSALDAEADELSGSDADADGGSGSGDDVEEEEGDESDDDPLADDFLAGSDEGSEGGDSGLESDESDDLEAKSRAIDEQKLKAEEDAEEELQINIRSESDEFRLPTAEELEEEEHRPPNLPNLKRRISEIVRVLSNFSKLRQKDVPRKDYINQLKTDIMSYYGYNDFLVEALIEMFPAVELIELLEAFEKRPPECLRTNTLKTRRRDLAAALIPRGFNLDPIGKWSKVGLVV…
>AQK54801.1 S-adenosyl-L-methionine-dependent methyltransferase superfamily protein, partial [Zea mays]
MAKKGAKRKQQLPPAPTAKNGSKAVLPLKAAKRAPKKQKVLESSDDSDTEQQQQLQEEDSDLDVSSDSDAEELSGSDAEADELSGSDADADGGSTRGDDMDDDDDDEDGESDDDSLADDFLAGSDEGSEGGDSGLESDGSDDLEAKSRAIDEQKLKAEEDAEEELQTNIRSESDEFRLPTTEELEEEAHRPPNLPNLKRRISEIVRVLSNFSKLRQKDVPRKDYINQLKTDVMSYYGYNDFLVEALIEMFPAVELVELLEAFEKRPPECLRTNTLKSRRRDLAAALIPRGFNLDPIGKWSKVGLVVYDSTISAGATTEYMAGHYMKQGASSFLPVMALAPQEKERIVDMAAAPGGKTTYIGALMKNTGIIYANEFNEKRLHGLMGNIHRMGVTNTIICN…
>XP_039791271.1 26S rRNA (cytosine-C(5))-methyltransferase NOP2B-like [Panicum virgatum]
MAKGPKSKLQPPPAPAGKKGSKAAPPPKAAKRVPKKQMLLESDDDSDTEQQQLQEEDSDLDIPSDSDAEELSGSDAEADELSGSDADADGGSSSGSGDEGEEDEEEEEGDDDSDDDPLADDFLADSDEGSEGGDSGVESDESDDLEAKSRAIDEQRLKAEIDAAEDLKINIRSESDEFRLPTAEELEEEAHLPPNLPNLKRRISEIVRVLSNFNKLRQKDVPRKDYINQLKTDIMSYYGYNDFLVEALIEMFPAVELIELLEAFEKRPPECLRTNTLKTRRRDLAAALIPRGFNLDPIGKWSKVGLVVYDSTISAGATTEYMAGHYMKQGASSFLPVMALAPQEKERIVDMAAAPGGKTTYIGALMKNTGIIYANEFNEKRLHGLLGNIHRMGVTNTIV…
>XP_002454364.2 25S rRNA (cytosine-C(5))-methyltransferase nop2 [Sorghum bicolor]
MAKRKQQPPPPAPTAKKGSKVVPPPKALPLPEEDSDLDVSDAEELSLSDAEADELSGSDADADGGSSSGDDVEEEEEDEEEEGDESDDEPLADDFLAGSDEGSDGGDSGLESDESDDLEAKSRAIDEQKLKAEEDAEKELQINIRSESDEFRLPTAEELEEEAHRPPNLPNLKRRISEIVRVLSNFSKLRQKDVPRKDYINQLKTDIMSYYGYNDFLVEALIEMFPAVELVELLEAFEKRPPECLRTNTLKTRRRDLAAALIPRGFNLDPIGKWSKVGLVVYDSTISAGATTEYMAGHYMKQGASSFLPVMALAPQEKERIVDMAAAPGGKTTYIGALMKNTGIIYANEFNEKRLHGLLGNIHRMGVTNTIVSNYDGKELPKVLGMNSVDRVLLDAPCT…
>XP_047082422.1 26S rRNA (cytosine-C(5))-methyltransferase NOP2B-like [Lolium rigidum]
MARKVAQRRPAAPPAPPAAKKVTKVPSRAAKRAAPKKQQLLESSDDSEEEPQQLHEEEEEDSDAEVPSGSDAEELSGSDAGSSGDEEEEEDDEEEEEDDDEEDNDDPLAGDFLAGSDDGSDEGDDSGDDSDVSDDPEARSAALDRQNQQTEVDAEEELALNIRSESDEFRLPTKEELEEEALGPPNLPNLKRRISEIVRVLSNFSRLRQEEVPRKDYVDQFKADVMSYYGYNEFLIEAFVEMFPAVEVVELLESFEKRPPECLRTNTLKTRRRDLAAALIPRGFNLDPIGKWSKVGLVVYDSTISSGATVEYMAGHYMKQGASSFLPVMALAPQEKERIVDMAAAPGGKTTYIGALMKNTGIIYANELNEKRLHGLLGNIHRLGVTNTIVCNYDGKELP…
>XP_051192921.1 26S rRNA (cytosine-C(5))-methyltransferase NOP2B-like [Lolium perenne]
MARKVAQRRPAAPPAPPAAKKVTKVPSRAAKRAAPKKQQLLESSDDSEEEPQQLHEEEEDSDAEVASSSDAEELSGSDAGSSGDEEEEEDDEEEEEDDDEEDNDDPLAGDFLAGSDDGSDEGDDSGDDSDVSDDPEARSAALDRQNQQTEVDAEEELALNIRSESDEFRLPTKEELEEEALGPPNLPSLKRRISEIVRVLSNFSRLRQEEVPRKDYVDQFKADVMSYYGYNEFLIEAFVEMFPAVEVVELLESFEKRPPECLRTNTLKTRRRDLAAALIPRGFNLDPIGKWSKVGLVVYDSTISSGATVEYMAGHYMKQGASSFLPVMALAPQEKERIVDMAAAPGGKTTYIGALMKNTGIIYANELNEKRLHGLLGNIHRLGVTNTIVCNYDGKELPK…
>KAF8729613.1 hypothetical protein HU200_017561 [Digitaria exilis]
MAKGTKSKPPPPPLAPAGKKGSKAAPPSKAAKRVPKKQMLLESSDDSDTEQPQQLQEEDSDIDVPSDSDAEELSGSDAEVEGGSSSGEEVEDDEDEGDDESDDDSLADDFLADSDEGSGNLLTTSAGFTEGGDSGLDSDDSDDLEAKSRAIDERQQKAEDDAEEELKTNIRSESDEFKLPTAEELEEEAHLPPNLPNLKRRISEIVRVLSNFNKLRQKDVPRKDYVNQLKTDIMSYYGYNDFLIETLIEMFPAVELVEVLEAFEKRPPECLRTNTLKTRRRDLAAALIPRGFNLDPIGKWSKVGLVVYDSTISAGATTEYMAGHYMKQGASSFLPVMALAPQEKERIVDMAAAPGGKTTYIGALMKNTGIIYANEFNEKRLHGLLGNIHRMGVTNTIVC…
>XP_010236008.1 25S rRNA (cytosine-C(5))-methyltransferase nop2 [Brachypodium distachyon]
MGMPRKVAQRGSAAPPAAKKGKKTPPKAAKRAAPKKQKLLESSSDDSEPEQQQQQQHQEEEEEDNESDLISLSGSDDEEFSDSEGGGSLDEADPEDEFDDEEDVNDDPLAGDILAGSDDDSDEEDDSGEESDESDDLVAKSVALDRQKEKAEEEADEELKLNIRSESDEFRLPTKEELEEEALGPPNLPNLKRRISEIVRVLSNFSKLRQVDVPRKDYVDQFKSDVMAYYGYNEFLIEAFVEMFPAVEVVELVESFEKRPPECLRTNTLKTRRRDLAAALIPRGFNLDPIGKWSKVGLVVYDSTISSGATVEYMAGHYMKQGASSFLPVIALAPQEKERIVDMAAAPGGKTTYIGALMKNTGIIYANELNEKRLHGLLGNIHRMGVTNTIVCNYDGKEL…
>TVU28315.1 hypothetical protein EJB05_19829, partial [Eragrostis curvula]
MMERPHGRTGVSSPLPGPIRKPLPAQLPVVSMAKKGTKSKQAAAQLPVVSMAKKGTKSKQAPPPPAVAKKGSKAPPPKAAKKAAKKQKLLESSDDDSEAELQQLQEDSDLDVPSDSDAEELSGSDTEADEFSGSDAEADGAISSGDEGEEDEDDDDDEEEEDEGGDSDDDSLADDFLAGSDDGSGDDSGLESDESDDLEAKSRAIDERKEKMDQDAEEELQTNINLESDEFRLPTQEELEEEAHRPPNLPNLKRRISEIVRVLSNFSKLRQEDVARKDYVNQLKTDIMAYYGYNDFLIEQLTEMFPAVELVELLESYEKRPPECLRTNTLKTRRRDLAAALIPRGFNLDPIGKWSKVGLVVYDSTVSAGATTEYMAGHYMKQGASSFLPVMALAPQEKE…
>KAE8809692.1 putative ribosomal RNA methyltransferase NOP2 [Hordeum vulgare]
MARKVAQRRPAAPPAPPVAKKVVKVPSRTAKRAAPKKQKLPEPSSDDDSEAEQPLHEEEEEEDSDVEAPSDSDAEELSGSDADGVEDDDDDDEDDEDEDVEDDDPLAGDFLAGSDDDSDEGGDSGEESDGSGDLEARSAALDRQKEQAEEDAAADLALNIRSESDEFRLPTKEELEEEALGPPNLPNLKRRISEIVRVLSNFSKLRQENVARKDYVDQFKTDVMAYYGYNEFLIEAFVEMFPAVEVVELLESFEKRPPECLRTNTLKTRRRDLAAALIPRGFNLDPIGKWSKVGLVVYDSSVSSGATVEYMAGHYMKQGASSFLPVMALAPQEKERIVDMAAAPGGKTTYIGALMKNTGIIYANELNEKRLHGLLGNIHRLGVTNTIVCNYDGKELPKV…
>KAG8072198.1 hypothetical protein GUJ93_ZPchr0006g46110 [Zizania palustris]
MSYYAYNDFLVETFIEMFPVVELVELLESFEKRPPECLRTNTLKTRRRDLAAALIPRGFNLDPIGKWSKVGLVVYDSTISSGATVEYMAGHYMKQGASSFLPVMALAPQEKERIVDMAAAPGGKTTYIGALMKNTGIIYANEFNEKRLHGLLGNIHRMGVTNTIVCNYDGKELPKVLGMNSVDRVLLDAPCTGTGTIWKDPQIKTSKGIEDIRDCAFVQKQLLLAAIDLVDANSKTGGYIVYSTCSLMIPENEAVIDYALKKRNVKLVPCGLDFGRPGYIRFREHRFHTSLDKTRRFYPHVNNMDGFFVAKLKKLSNVIPMPSESSNVPEEAIENTDPSNKDPQKQPSQPKKHKYEKKMNKETASILYGVSEDKKQIPDKPEKPVKNNKGGKKRNGPDS…
>XP_044420680.1 26S rRNA (cytosine-C(5))-methyltransferase NOP2B-like isoform X2 [Triticum aestivum]
MARKVAQRRPAAPPAPPAAKKVVKVPSRTAKRAAPKKQKLPEPSSDDDSEAEQQPLHEEEEEEDSDVEAPSGSDAEELSGSDAGSSEEEEDDDDDEEEEDDDPLAGDFLAGSDDDSDEGGDSGEESDGSDDLEAKSAALDRQKEQAEEDAAADLALNIRSESDEFRLPTKEELEEEALGPPNLPNLKRRISEIVRVLSNFSKLRQENVARKDYVDQFKTDVMAYYGYNEFLIEAFVEMFPAVEVVELLESFEKRPPECLRTNTLKTRRRDLAAALIPRGFNLDPIGKWSKVGLVVYDSTVSSGATVEYMAGHYMKQGASSFLPVMALAPQEKERIVDMAAAPGGKTTYIGALMKNTGIIYANELNEKRLHGLLGNIHRLGVTNTIVCNYDGKELPKVLG…
>XP_020173269.1 26S rRNA (cytosine-C(5))-methyltransferase NOP2B [Aegilops tauschii subsp. strangulata]
MARKVAQRRPAAPPAPPAAKKVVKVPSRTAKRAAPKKQKLPEPSSDDDSEAEQQPLHEEEEEEDSDVEAPSGSDAEELSGSDAGSSEEEEDDDDDEEEEDDDPLAGDFLAGSDDDSDEGGDSGEESDGSDDLEAKSAALDRQKEQAEEDAAADLALNIRSESDEFRLPTKEELEEEALGPPNLPNLKRRISEIVRVLSNFSKLRQENVARKDYVDQFKTDVMAYYGYNEFLIEAFVEMFPAVEVVELLESFEKRPPECLRTNTLKTRRRDLAAALIPRGFNLDPIGKWSKVGLVVYDSTVSSGATVEYMAGHYMKQGASSFLPVMALAPQEKERIVDMAAAPGGKTTYIGALMKNTGIIYANELNEKRLHGLLGNIHRLGVTNTIVCNYDGKELPKVLG…
>AQK54806.1 S-adenosyl-L-methionine-dependent methyltransferase superfamily protein [Zea mays]
MAKKGAKRKQQLPPAPTAKNGSKAVLPLKAAKRAPKKQKFAEGGDSGLESDGSDDLEAKSRAIDEQKLKAEEDAEEELQTNIRSESDEFRLPTTEELEEEAHRPPNLPNLKRRISEIVRVLSNFSKLRQKDVPRKDYINQLKTDVMSYYGYNDFLVEALIEMFPAVELVELLEAFEKRPPECLRTNTLKSRRRDLAAALIPRGFNLDPIGKWSKVGLVVYDSTISAGATTEYMAGHYMKQGASSFLPVMALAPQEKERIVDMAAMLSYTMTNIRIDYSLIYRAAPGGIIYANEFNEKRLHGLMGNIHRMGVTNTIICNYDGKELPKVLGMNSVDRVLLDAPCTGTGTIWKDLQIKTSKDIEDIRNCAFVQKQLLLAAIDLVDANSKTGGYIVYSTCSIM…
>VAI48923.1 unnamed protein product [Triticum turgidum subsp. durum]
MSSLARTPVAARKRRTTRRRRRRTTTTKKKRTTTPSPATSLPAVTTGEESDGSDDLEAKSAALDRQKEQIEEDAAADLALNIRSESDEFRLPTKEELEEEALGPPNLPNLKRRISEIVRVLSNFSKLRQENVARKDYVDQFKTDVMAYYGYNEFLIEAFVEMFPAVEVVELLESFEKRPPECLRTNTLKTRRRDLAAALIPRGFNLDPIGKWSKVGLVVYDSTVSSGATVEYMAGHYMKQGASSFLPVMALAPQEKERIVDMAAAPGGKTTYIGALMKNTGIIYANELNEKRLHGLLGNIHRLGVTNTIVCNYDGKELPKVLGMNSVDRVLLDAPCTGTGTVWKDAQIKTSKDIDDIRNCAFVQKQLLLAAIDLVDANSKTGGYIVYSTCSMMIPENEA…
>XP_037451545.1 25S rRNA (cytosine-C(5))-methyltransferase nop2-like [Triticum dicoccoides]
MARKVAQRRPAAPPAPPAAKKVVKVPSRTAKRAAPKKQKLPEPSSDDDSEAEQQPLHEEEEEDSDVEAPSDSDAEELSGSDAGSSEEEEDEEEEEDDDPLAGDFLAGSDDGSDEGGDSGEESDGSDDLVAKSEALDRQKEQAEEDAAADLALNIRSESDEFRLPTKEELEEEALGPPNLPNLKRRISEIVRVLSNFSKLRQENVARKDYVDQFKTDVMAYYGYNEFLIEAFVEMFPAVEVVELLESFEKRPPECLRTNTLKTRRRDLAAALIPRGFNLDPIGKWSKVGLVVYDSTVSSGATVEYMAGHYMKQGASSFLPVMALAPQEKERIVDMAAAPGGKTTYIGALMKNTGIIYANELNEKRLHGLLGNIHRLGVTNTIVCNYDGKELPKVLGMNSV…
>KAG2653648.1 hypothetical protein PVAP13_1NG463300 [Panicum virgatum]
MAKGPKSKLQPPPAPAGKKGSKAAPPPKAAKRVPKKQMLLESDDDSDTEQQQLQEEDSDLDIPSDSDAEELSGSDAEADELSGSDADADGGSSSGSGDEGEEDEEEEEGDDDSDDDPLADDFLADSDEGSEGGDSGVESDESDDLEAKSRAIDEQRLKAEIDAAEDLKINIRSESDEFRLPTAEELEEEAHLPPNLPNLKRRISEIVRVLSNFNKLRQKDVPRKDYINQLKTDIMSYYGYNDFLVEALIEMFPAVELIELLEAFEKRPPECLRTNTLKTRRRDLAAALIPRGFNLDPIGKWSKVGLVVYDSTISAGATTEYMAGHYMKQGASSFLPVMALAPQEKERIVDMAAAPGGKTTYIGALMKNTGIIYANEFNEKRLHGLLGNIHRMGVTNTIV…
>XP_048535739.1 26S rRNA (cytosine-C(5))-methyltransferase NOP2B-like isoform X2 [Triticum urartu]
MARKVAQRRPAAPPAPPAAKKVVKVPSRAAKSAAPKKQKLPEPSSDDDSEAEQQPLHEEEEEDSDVDAPSDSDADELSGSEAGSSEEEEDDDEEEEEDDDDEEEEDDDPLAGDFLAGSDDDSDEGADSGEESDGSDDLEAKSAALDRQKEQIEEDAAADLALNIRSESDEFRLPTKEELEEEALGPPNLPNLKRRISEIVRVLSNFSKLRQENVARKDYVDQFKMDVMAYYGYNEFLIEAFVEMFPAVEVVELLESFEKRPPECLRTNTLKTRRRDLAAALIPRGFNLDPIGKWSKVGLVVYDSTVSSGATVEYMAGHYMKQGASSFLPVMALAPQEKERIVDMAAAPGGKTTYIGALMKNTGIIYANELNEKRLHGLLGNIHRLGVTNTIVCNYDGKE…
>XP_044420679.1 26S rRNA (cytosine-C(5))-methyltransferase NOP2B-like isoform X1 [Triticum aestivum]
MARKVAQRRPAAPPAPPAAKKVVKVPSRTAKRAAPKKQKLPEPSSDDDSEAEQQPLHEEEEEEDSDVEAPSGSDAEELSGSDAGSSEEEEDDDDDEEEEDDDPLAGDFLAGSDDDSDEGGDSGEESDGSDDLEAKSAALDRQKEQAEEDAAADLALNIRSESDEFRLPTKEELEEEALGPPNLPNLKRRISEIVRVLSNFSKLRQENVARKDYVDQFKTDVMAYYGYNEFLIEAFVEMFPAVEVVELLESFEKRPPECLRTNTLKTRRRDLAAALIPRGFNLDPIGKWSKVGLVVYDSTVSSGATVEYMAGHYMKQGASSFLPVMALAPQEKERIVDMAAAPGGKTTYIGALMKNTGIIYANELNEKRLHGLLGNIHRLGVTNTIVCNYDGKELPKVLG…
>XP_037448104.1 25S rRNA (cytosine-C(5))-methyltransferase nop2-like [Triticum dicoccoides]
MARKVAQRRPAAPPAPPAAKKVVKVPSRAAKSAAPKKQKLPEPSSDDDSEAEQQPLHEEEEEDSDVDAPSDSDADELSGSDAGSSEEEEDDEEEEEDDNDDEEEEDDDPLAGDFLAGSDDDSDEGGDSGEESDGSDDLEAKSAALDRQKEQIEEDAAADLALNIRSESDEFRLPTKEELEEEALGPPNLPNLKRRISEIVRVLSNFSKLRQENVARKDYVDQFKTDVMAYYGYNEFLIEAFVEMFPAVEVVELLESFEKRPPECLRTNTLKTRRRDLAAALIPRGFNLDPIGKWSKVGLVVYDSTVSSGATVEYMAGHYMKQGASSFLPVMALAPQEKERIVDMAAAPGGKTTYIGALMKNTGIIYANELNEKRLHGLLGNIHRLGVTNTIVCNYDGKE…
>XP_044404142.1 26S rRNA (cytosine-C(5))-methyltransferase NOP2B-like [Triticum aestivum]
MARKVAQRRPAAPPAPPAAKKVVKVPSRAAKSAAPKKQKLPEPSSDDDSEAEQQPLHEEEEEDSDVDAPSDSDADELSGSDAGSSEEEEDDEEEEEEDDDDEEEEDDDPLAGDFLAGSDDDSDEGGDSGEESDGSDDLEAKSAALDRQKEQIEEDAAADLALNIRSESDEFRLPTKEELEEEALGPPNLPNLKRRISEIVRVLSNFSKLRQENVARKDYVDQFKTDVMAYYGYNEFLIEAFVEMFPAVEVVELLESFEKRPPECLRTNTLKTRRRDLAAALIPRGFNLDPIGKWSKVGLVVYDSTVSSGATVEYMAGHYMKQGASSFLPVMALAPQEKERIVDMAAAPGGKTTYIGALMKNTGIIYANELNEKRLHGLLGNIHRLGVTNTIVCNYDGKE…
>VAI48922.1 unnamed protein product [Triticum turgidum subsp. durum]
MARKVAQRRPAAPPAPPAAKKVVKVPSRAAKSAAPKKQKLPEPSSDDDSEAEQQPLHEEEEEDSDVDAPSDSDADELSGSDAGSSEEEEDDEEEEEEDDDDEEEEDDDPLAGDFLAGSDDDSDEGGDSGEESDGSDDLEAKSAALDRQKEQIEEDAAADLALNIRSESDEFRLPTKEELEEEALGPPNLPNLKRRISEIVRVLSNFSKLRQENVARKDYVDQFKTDVMAYYGYNEFLIEAFVEMFPAVEVVELLESFEKRPPECLRTNTLKTRRRDLAAALIPRGFNLDPIGKWSKVGLVVYDSTVSSGATVEYMAGHYMKQGASSFLPVMALAPQEKERIVDMAAAPGGKTTYIGALMKNTGIIYANELNEKRLHGLLGNIHRLGVTNTIVCNYDGKE…
>GJN22082.1 hypothetical protein PR202_gb09615 [Eleusine coracana subsp. coracana]
MARKGTKSKPPPPPLAGVKKVSKAPPPKAGKKAPKKQRLLESSDDDSEAEQQQLQEESDLEVPSDSDAEELYGSDAEADELSGSDAEANGATSSGDEEDDDDDDEEEEGGNSDDDSLADDFLADSDDGSGEGDDSGLESDESDDLEAKSRAIDARKEKAEVDAVEELQTNINLESDEFRLPTQEELEEEAHRPPNLPNLKRRISEIVRVLSNFSKLRQKDVSRKDYVNQLKTDIMAYYGYNDFLVEQLIEMFPAVELVEVVEAFEKRPPECLRTNTLKTRRRDLAAALIPRGFNLDPIGKWSKNVVLMINNMVSQKQGASSFLPVMALAPQEKERIVDMAAAPGGKTTYIGALMKNTGIIYANEFNEKRLHGLLGNIHRMGVTNTIVCNYDGKELPKIL…
>XP_048535738.1 26S rRNA (cytosine-C(5))-methyltransferase NOP2B-like isoform X1 [Triticum urartu]
MARKVAQRRPAAPPAPPAAKKVVKVPSRAAKSAAPKKQKLPEPSSDDDSEAEQQPLHEEEEEDSDVDAPSDSDADELSGSEAGSSEEEEDDDEEEEEDDDDEEEEDDDPLAGDFLAGSDDDSDEGADSGEESDGSDDLEAKSAALDRQKEQIEEDAAADLALNIRSESDEFRLPTKEELEEEALGPPNLPNLKRRISEIVRVLSNFSKLRQENVARKDYVDQFKMDVMAYYGYNEFLIEAFVEMFPAVEVVELLESFEKRPPECLRTNTLKTRRRDLAAALIPRGFNLDPIGKWSKVGLVVYDSTVSSGATVEYMAGHYMKQGASSFLPVMALAPQEKERIVDMAAAPGGKTTYIGALMKNTGIIYANELNEKRLHGLLGNIHRLGVTNTIVCNYDGKE…
>CAB3450932.1 unnamed protein product [Digitaria exilis]
MAKGTKSKPPPPPLAPAGKKGSKAAPPSKAAKRVPKKQMLLESSDDSDTEQPQQLQEEDSDIDVPSDSDAEELSGSDAEVEGGSSSGEEVEDDEDEGDDESDDDSLADDFLADSDEGSEGGDSGLDSDDSDDLEAKSRAIDERQQKAEDDAEEELKTNIRSESDEFKLPTAEELEEEAHLPPNLPNLKRRISEIVRVLSNFNKLRQKDVPRKDYVNQLKTDIMSYYGYNDFLIETLIEMFPAVELVEVLEAFEKRPPECLRTNTLKVGLVVYDSTISAGATTEYMAGHYMKQGASSFLPVMALAPQEKERIVDMAAAPGGKTTYIGALMKNTGIIYANEFNEKRLHGLLGNIHRMGVTNTIVCNYDGKELPKVLGMNSVDRVLLDAPCTGTGTIWKDPQ…
>KAI4963400.1 hypothetical protein ZWY2020_014153 [Hordeum vulgare]
MARKVAQRRPAAPPAPPVAKKVVKVPSRTAKRAAPKKQKLPEPSSSDDSEAEQPLHEEEEEEEDSDVEAPSDSDAEELSGSDADGVEDDDDDDEDDEDEDVEDDDPLAGDFLAGSDDDSDEGGDSGEESDGSGDLEARSAALDRQKEQAEEDAAADLALNIRSESDEFRLPTKEELEEEALGPPNLPNLKRRISELMVLSNFSKLRQENVARKDYVDQFKTDVMAYYGYNEFLIEAFVEMFPAVEVVELLESFEKRPPECLRTNTLKTRRRDLAAALIPRGFNLDPIGKWSKVGLVVYDSSVSSGATVEYMAGHYMKQGASSFLPVMALAPQEKERIVDMAAAPGGKTTYIGALMKNTGIIYANELNEKRLHGLLAPKVLGMNSVDRVLLDAPCTGTGT…
>XP_020090281.1 probable 28S rRNA (cytosine(4447)-C(5))-methyltransferase [Ananas comosus]
MASKKRAPKPNTKKKKAKPPPPSPEEEMRDLEDTDPEPEEDQEGGGGGRAESSGDEEEQSQSDVSSDEEPFTDDFLGGSGDEEGVESGSESDESDLEVKSRAIDKARAKAEEEAEEELKLNIKEESDEFRLPTKEELEEEALLPPNLPNIQRRIKEIVRVLSNFSALRQEGVSRKDYINQLKADLMAYYGYNEFLIEAFIEMFPVVELVELLEAFEKKPPETLRTNTLKTRRRDLAGVLLNRGVNLDQIGKWSKVGLVVYDSQVPVGATPEYMAGHYIKQGASSFLPVMALAPQEKERIVDMAAAPGGKTTYIGALMKNTGVIYANEFNEKRLHGLLGNIHRMGVTNTIVCNYDGRELPKVLGLNSVDRVLLDAPCTGTGTIWKDEQVKMSKTIEDVRN…
>OAY65769.1 putative 28S rRNA (cytosine(4447)-C(5))-methyltransferase [Ananas comosus]
MASKKRAPKPNTKKKKAKPPPPSPEEEMRDLEDTDPEPEEDQEGGGGGRAESSGDEEEQSQSDVSSDEEPFTDDFLGGSGDEEGAESGSESDESDLEVKSRAIDKARAKAEEEAEEELKLNIKEESDEFRLPTKEELEEEALLPPNLPNIQRRIKEIVRVLSNFSALRQEGVSRKDYINQLKADLMAYYGYNEFLIEAFIEMFPVVELVELLEAFEKKPPETLRTNTLKTRRRDLAGVLLNRGVNLDQIGKWSKVGLVVYDSQVPVGATPEYMAGHYIKQGASSFLPVMALAPQEKERIVDMAAAPGGKTTYIGALMKNTGVIYANEFNEKRLHGLLGNIHRMGVTNTIVCNYDGRELPKVLGLNSVDRVLLDAPCTGTGTIWKDEQVKMSKTIEDVRN…
>KAI4981644.1 hypothetical protein ZWY2020_022136 [Hordeum vulgare]
MARKVAQPRRRSRAARGEEGGQGPSRTAKRAAPKKQKLEPSSSDDSEAEQPLHEEEEEEDSDVEAPSDSDAEELSGSDADGVEDDDDDDEDDEDEDVEDDDPLAGDFLAGSDDDSDEGGDSGEESDGSGDLEARSAALDRQKEQAEEDAAADLALNIRSESDEFRLPTKEELEEEALGPPNLPNLKRRISELVRVLSNFSKLRQENVARKDYVDQFKTDVMAYYGYNEFLIEAFVEMFPAVEVVELLESFEKRPPECLRTNTLKTRRRDLAAALIPRGFNLDPIGKWSKVGLVVYDSSVSSGATVEYMAGHYMKQGASSFLPVMALAPQEKERIVDMAAAPGGKTTYIGALMKNTGIIYANELNEKRLHGLLGNIHRLGVTNTIVCNYDGKELPKVLGM…
>RLM79282.1 25S rRNA (cytosine-C(5))-methyltransferase nop2-like [Panicum miliaceum]
MSYYGYNDFLVEALIEMFPAVELVELLEAFEKRPPECLRTNTLKTRRRDLAAALIPRGFNLDPIGKWSKVGLVVYDSTISAGATTEYMAGHYMKQGASSFLPVMALAPQEKERIVDMAAAPGGKTTYIGALMKNTGIIYANEFNEKRLHGLLGNIHRMGVTNTIVCNYDGKELPKVLGINSADRVLLDAPCTGTGTIWKDPQIKTSKDIEDIRNCAFVQKQLLLAAIDLVDANSKTGGYIVYSTCSIMIPENEAVIDYALKKRNVKLVPCGLDFGRPGFIRYREHRFHTSLDKARRFYPHVNNMDGFFVAKLKKLSNTIPVTSEPSKASEGAAEKADLSGDDEDKKAVPDEQEKGVPDKDEKAVPMKNHKDTKKTNKGTSVAKETKGVPDRLAKHPKNH…
>KAJ1698729.1 hypothetical protein LUZ63_007241 [Rhynchospora breviuscula]
MAKNQRKGNKTLKPSGKPSKETKNNPKEDILASDSDLEPELEELEGDEEEEASDMDEEQSLSDGASSDDEPIKDDFLGGSDEEGGEEMESDSDSEESDLEAKSRALDEAKARAEEDAMADMETNIKGESDDFRLPTEEEQKEEALMPPNLQNLQRRIKEIVRVLSNFKALRQEGVPRKKYVDQLKADLMSYYGYNDFLIEALIEMFSVVELVELVEAFERKPPETLRTNTLKTRRRDLAGILLNRGVNLDQIGKWSKVGLVVYDSQVPVGATPEYMAGHYIKQGASSFLPVMALAPQEKERIVDMAAAPGGKTTYIAALMKNTGIVYANELNEKRLHGLLGNIHRMGVTNAIVCNYDGKELPSVLGLHSVDRVLLDAPCTGTGTIWKDPQVKTSKTIED…
>KAJ4792807.1 S-adenosyl-L-methionine-dependent methyltransferases superfamily protein [Rhynchospora pubera]
MAKNQRKGNKTLKPNGKPSKETKNNPKEDILASDSDLEPELEELKGDEEEEEEASDMDEEQSLSDDASSDDEPIKDDFLGGSDEEGEEMESDSDSEESDLEAKSRALDEAKARAEEDAIADMETNIKGESDDFRLPTEEEQKEEALMPPNLQNLQRRIKEIVRVLSNFKALRQEGVPRKKYVDQLKADLMSYYGYNDFLIEALIEMFSVVELLELVEAFERKPPETLRTNTLKTRRRDLAGILLNRGVNLDQIGKWSKVGLVVYDSQVPVGATPEYMAGHYLKQGASSFLPVMALAPQEKERIVDMAAAPGGKTTYIAALMKNTGIVYANELNEKRLHGLLGNIHRMGVTNAIVCNYDGKELPTVLGLHSVDRVLLDAPCTGTGTIWKDPQVKTSKTIE…
>KAJ4763947.1 S-adenosyl-L-methionine-dependent methyltransferases superfamily protein [Rhynchospora pubera]
MAKNQRKGNKTLKPNGKPSKETKNNPKEDILASDSDLEPELEELKGDEEEEEEASDMDEEQSLSDDASSDDEPIKDDFLGGSDEGGEQEMESDSDSEESDLEAKSRALDEAKARAEEDAIADMETNIKGESDDFRLPTEEEQKEEALMPPNLQNLQRRIKEIVRVLSNFKALRQEGVPRKKYVDQLKADLMSYYGYNDFLIEALIEMFSVVELLELVEAFERKPPETLRTNTLKTRRRDLAGILLNRGVNLDQIGKWSKVGLVVYDSQVPVGATPEYMAGHYLKQGASSFLPVMALAPQEKERIVDMAAAPGGKTTYIAALMKNTGIVYANELNEKRLHGLLGNIHRMGVTNAIVCNYDGKELPTVLGLHSVDRVLLDAPCTGTGTIWKDPQVKTSKTI…
>KAJ4816628.1 S-adenosyl-L-methionine-dependent methyltransferases superfamily protein [Rhynchospora pubera]
MAKNQRKGNKTLKPNGKPSKETKNNPKEDILASDSDLEPELEELKGDEEEEEEASDMDEEQSLSDDASSDDEPIKDDFLGGSDEGGEQEMESDSEESDLEAKSRALDEAKARAEEDAIADMETNIKGESDDFRLPTEEEQKEEALMPPNLQNLQRRIKEIVRVLSNFKALRQEGVPRKKYVDQLKADLMSYYGYNDFLIEALIEMFSVVELLELVEAFERKPPETLRTNTLKTRRRDLAGILLNRGANLDQIGKWSKVGLVVYDSQVPVGATPEYMAGHYLKQGASSFLPVMALAPQEKERIVDMAAAPGGKTTYIAALMKNTGIVYANELNEKRLHGLLGNIHRMGVTNAIVCNYDGKELPTVLGLHSVDRVLLDAPCTGTGTIWKDPQVKTSKTIED…
>KAJ3699208.1 hypothetical protein LUZ61_002913 [Rhynchospora tenuis]
MAKNQRKSNKTLKPNGKPSKETKNNPKEDILASDSDLEPELEELKGDEEEEEASDMDEEQSLSDDDNASSDDEPIKDDFLGGSDEEGEEMESDSDSEESDLEAKSRALDEAKARAEEDAIADMETNIKGESDDFRLPTEEEQKEEALMPPNLQNLQRRIKEIVRVLSNFKALRQEGVPRKKYIDQLKADLMSYYGYNDFLIEALIEMFSVVELVELVEAFERKPPETLRTNTLKTRRRDLAGILLNRGVNLDQIGKWSKVGLVVYDSQVPVGATPEYMAGHYIKQGASSFLPVMALAPQEKERIVDMAAAPGGKTTYIAALMKNTGIVYANELNEKRLHGLLGNIHRMGITNAIVCNYDGKELPGVLGLHSVDRVLLDAPCTGSGTIWKDPQVKTSKTI…
>XP_020261614.1 probable 28S rRNA (cytosine(4447)-C(5))-methyltransferase isoform X1 [Asparagus officinalis]
MGYSGSESDESDLEVKSRAIDEDKAKVEEEAEEELRLNIKEEFDEFRLPTEEELEEEAHQPPNLSKLQRRIKEIVNVLSNFKKLRHDGASQKDYVEQLKVDLGSYYGYNDFLIGALVEMFPAAELVELLEAMEKSRPECLRTNTLKTRRRDLAGVLINRGVNLDPIGKWSKVGLVVYESQVPIGATPEYMAGHYMLQGASSFIPVMALAPQEKERIVDMASAPGGKTTYIAALMKNTGIIYANEFKEPRLKSLTANIHRMGVTNTVICNYDGKELPKVLGLNSVDRVLLDAPCSGTGTIWKDQNVKTSKTLEDLQNCAFVQKQLILAAIDLVDANSKSGGYIVYSTCSMMIPENEAIIDYALKKRDVKLVPCGLDFGRPGFIRYREHRFHPSLEKTRRF…
>KAJ3694739.1 hypothetical protein LUZ60_000116 [Juncus effusus]
MAKKQTTKSLMKSQHPSKKKMKKNDEPKEDVLLSDDSEFELDEEEEEEGSDIDELESQSDDDEPLKDDFLGGSSDDDEEEEEEEEGEDLEEGEGDSESDSESDGSDLEAKSKAIDEAKERAELEAGEELELNIKGESDEFRLPTQEEVEEEALGPPNLQNLQRRIKEIVRVLSNLKALRQKDVPRKDYVNQLKADLMSYYGYNEFLIDMLVEIFPVVELLELVEAFEKKPPETLRTNTLKTRRRDLAGVLLNRGVNLDQLGKWSKVGLVVYDSQVPVGATPEYMAGHYIKQGASSFLPVMALAPQERERIVDMAAAPGGKTTYIAALMKNTGVIYANEINEKRLHGLLGNIHRMGISNAIVCNYDGNELPKVLGMKSVDRVLLDAPCTGTGTIWKDPQV…
>KAF3331397.1 putative ribosomal RNA methyltransferase nop2 [Carex littledalei]
MAKNKGKGNKTHNPTPKPSKKAKNNPKEDILASDSDLEPELDEEASDDEVQSQSDDASSDGEPITDDFLGESDEEEQEEMDSDSEESDLEAKSRALDEEKERVEEDAIADMETNILGESDDFRLPTEEELKEEALIPPNLQNLQRRIKEIVRVLSNFKALKEEGIPRKNYVEQLKADLISYYGYNDFLMEALIEMFSAVELVELVEAFERKPPETLRTNTLKTRRRDLAGILLNRGVNLDQIGKWSKVGLVVYDSQVPVGATPEYMAGHYLKQGASSFLPVMALAPQEKERIVDMAAAPGGKTTYIAALMKNTGIVYANELNEKRLHGLLGNIYRMGITNAVVCNYDGKELPGVLGMHSVDRVLLDAPCTGTGTIWKDPQVKTSKTIDDVHNCVFLQKQ…
>XP_010928066.1 25S rRNA (cytosine-C(5))-methyltransferase nop2 [Elaeis guineensis]
MAAQKQHVAAKSPKPNSKRNKKMPQGKDEEERDFVSSKSSQEVESLDGDSNPEDEEEENGSQASDLEDEQPGSDVSSDGDPFTDDFLGGSDSEEGEESGSESDESDLEAKSKAIDEARARAEAEAEEELRLNIKEESDEFRLPTKEELEEEARQPPNLPNLQRRIKEIVRVLTNFKTLRQEGASRKNYIGQLKADIMSYYGYNEFLTDAFIEMFPAVELIELLEAFEKNRPECLRTNTLKTRRRDLAGVLINRGVNLDPIGKWSKVGLVVYESQVPTGATPEYLAGHYMKQAANSFLPVMALAPQEKERIVDMAAAPGGKTTYIAALVKNTGIIYANEYKEARVKSLLANIHRMGVTNTVVCNYDGKELPKVLGLNSVDRVLLDAPCTGIGTICPDQQS…
>KAJ6814324.1 putative 28S rRNA (cytosine(4447)-C(5))-methyltransferase isoform X1 [Iris pallida]
MARKKNQNNAKPQNPNPKKSKKDLEVESDLEEEEPVVAAASDADSDADQSGSDVSSDGDPFTDDFLKGSDDEEEEEDGSGSDDDSDSDEGDLEEKSRAIDEERAKTEEEAVEELQLNIKDESDEFRLPTKEELEEESHRPDHSKLLRRIKEIIRVLSNFKTLRQDGASRKEYVEQLKADLCNYYSYNEFLIEAFVEMFPPVELFELLESLEKNRPECLRTNTLKTRRRDLAGVLINRGVNLDPIGKWSKVGLVVYESQVPIGATPEYMAGHYMLQGASSFIPVMALAPQEKERVVDMAAAPGGKTTHIAALMKNTGIIYANEFKAPRLKSLTANIHRMGVTNTIVCNYDGKELPKVLGLNSVDRVLLDAPCSGTGTIWKDNSIKTSKSAEDLQNCAFVQ…
>KAJ6848075.1 putative 28S rRNA (cytosine(4447)-C(5))-methyltransferase isoform X1 [Iris pallida]
MARKKNQNNAKPQNPNPRKSKKDLEVESDLEEEEPVVAAASDADSDADQSGSDVSSDGDPFTDDFLKGSDDEEEEEDGSGSDDDSDSDEGDLEEKSRAIDEERARTEEEAVEELQLNIKDESDEFRLPTKEELEEEAHRPDHSKLLRRIKEIIRVLSNFKTLRQDGASRKEYVEQLKADLCNYYSYNEFLIEAFVEMFPPVEIFELLESLEKNRPECLRTNTLKTRRRDLAGVLINRGVNLDPIGKWSKVGLVVYESQVPIGATPEYMAGHYMLQGASSFIPVMALAPQEKERVVDMAAAPGGKTTHIAALMKNTGIIYANEFKAPRLKSLTANIHRMGVTNTIVCNYDGKELPKVLGLNSVDRVLLDAPCSGTGTIWKDNSIKTSKSAEDLQNCAFVQ…
>XP_042400783.1 26S rRNA (cytosine-C(5))-methyltransferase NOP2B-like [Zingiber officinale]
MAPVSQNSNLKKKLNKKIPREEEVRASSKEIESFEFDPGSEEEDDRSQSSDPEDELSSSSDSSDGEPLADDFLGGSDDSEEMEELGSDSDESDLEAKSRAIDEAKARAEEEAQEELQLNIKGESDEFILPTKEELEDEAQQPPNLQNIHRRINEIVRVLSNFKSLRQEGASRKDYINQLKIDIMSYYGYNEFLIETFMEIFPAVELIELLEAFEKGRPECLRTNTLKTRRRDLAGVLINRGVNLDPIGKWSKVGLVIYDSQVPIGATPEYLAGHYMKQAASSFLPVMALAPQEKERIVDMAAAPGGKITYIAALMKNTGIIYANEFKESRLKSLTANIHRMGVTNTIICNYDGKEIPKVLGLNSVDRVLLDAPCTGTGVISKEQSIKTSKTIEDVQTRV…
>XP_042454777.1 26S rRNA (cytosine-C(5))-methyltransferase NOP2B-like [Zingiber officinale]
MAPVSQNSNLKKKLNKKIPREEEVRASSKEIESFEFDPGSEEEDDRSQSSDPEDELSSSSASSDGEPLADDFLGGSDDSEEVEELGSDSDESDLEAKSRAIDEAKARAEEEAQEELQLNIKGESDEFILPTKEELEDEAQQPPNLQNIHRRINEIVRVLSNFKSLRQEGASRKDYINQLKIDIMSYYGYNEFLIETFMEIFPAVELIELLEAFEKGRPECLRTNTLKTRRRDLAGVLINRGVNLDPIGKWSKVGLVIYDSQVPIGATPEYLAGHYMKQAASSFLPVMALAPQEKERIVDMAAAPGGKITYIAALMKNTGIIYANEFKESRLKSLTANIHRMGVTNTIICNYDGKEIPKVLGLNSVDRVLLDAPCTGTGVISKEQSIKTSKTIEDVQTRV…
>XP_038978407.1 25S rRNA (cytosine-C(5))-methyltransferase nop2-like, partial [Phoenix dactylifera]
NHVHGTCNVLVDPFFLPLPRPIPFYGFPLYVVNPRVYSFLPRNFSTVPLFAALSSFPLNADGFSEAAGGCETPKPNSKKNKKPQEKDEEERDLLSSKPVHDVEPLDGDSGPEDEEEENGSQGSDLEDELSRSDVSSDGDPFTDDFLGGSDNEEGEEARSESDESDLEAKSRAIDEARARAEAEAEEELRLNIKEESDEFRLPMTEELEEEARQPPNLPNLQRRIKEIVRVLTNFKTLRQEGTCRKNYIGQLKADIMSYYGYNEFLADGFIEMFSAVELIELLEAFEKNRPECLRTNTLKTRRRDLAGVLINRGVNLDPIGKWSKVGLVVYESQVPTGATPEYLAGHYMRQAANSFLPVMALAPQEKERIVDMAAAPGGKTTYIAALMKNSGIIYANEYK…
>KAF8031738.1 hypothetical protein BT93_D0832 [Corymbia citriodora subsp. variegata]
MGAPSLNKKKKGANGVKPPAKKKLKNDLFAEKRSKKDDILEESDDQSEDVEELEESKMEEDGTNDSGSEVSSDGDDPLADDFLQGSGDEDEASSLDEDSDSGSDSDSDSDESDIEQKSRAIDEERARIEEEAGAEMQLNIKEESDEFRLPTKEELEEEALRPPDLPNMQRRIREIVRVLSNFKALKQEGTTRKDYVEQLKRDLASYYGYNDFLIGALMEMFPPVELMELIEAFEKPRPICLRTNTLKTRRRDLADVLINRGVNLDPLSKWSKVGLVVYDSQVPIGATPEYMAGFYMLQSASSFLPVMALAPQEKERIVDMAAAPGGKTTYIAALMKNSGVVFANEMKAPRLKSLTANLHRMGVTNTIVSNYDGKELPKILGVNSVDRVLLDAPCSGTGV…
>KAJ6801590.1 putative 28S rRNA (cytosine(4447)-C(5))-methyltransferase isoform X1 [Iris pallida]
MAPKKSQKNAKPQNPNPRKSKKDLEEESGLEEEEPIAAADPDSYADQSGPGVSFDGDPYTDDLLKGSDDEEEDGSVSYSDESDKEASAIDETFAFGEEESDLDPRAMEEVFAFGEEESDLEPRAMQEVFAFGEEKHGSGSDLGSDSDESDLEEKSRAIDEERARIEEEAVEELQLNIKDESDEFRLPTKEELEEEAHRPDHSKLLRRIKEIIRVLSNFKTLRQDDGASRKEYVAQLKADLRNYYSYNEFLIEAFVEMFPPVELFELLESLEKNRPECLRTNTLKTRRRDLAGVLINRGVNLDPIGKWSKVGLVVYESQVPIGATPEYIAGHYMLQGASSFIPVMALAPQEKERIVDMAAAPGGKTTHIAALMKNTGIIYANEFKAPRLKSLTANIHRMG…
>XP_030471285.1 26S rRNA (cytosine-C(5))-methyltransferase NOP2B-like [Syzygium oleosum]
MGAPAVNKKKGAGAGAGAAKPPPKKKLKDDLFAEKRSKKDDVLEESDDQSEDVEEHGEFEVEGDESGDSGSEVSSDGDDPLADDFLQGSGDEDEASSLDEDSDSGSDSDESDIEQKSRAIDEERARIEEEAGAEMQLNIKEESDEFRLPTKEELEEEALRPPDLPNMQRRIREIVRVLSNLKALKQEGTTRKDYVEQLKRDLASYYGYNDFLIGTLMEMFPPVELMELIEAFEKPRPICLRTNTLKTRRRDLADVLINRGVNLDPLSKWSKVGLVVYDSQVPIGATPEYMAGFYMLQSASSFLPVMALAPQEKERIVDMAAAPGGKTTYIAALMKNSGVVFANEMKAPRLKSLTANLHRMGVTNTIVSNYDGKELPKILGLNSVDRVLLDAPCSGTGVI…
>XP_048130041.1 26S rRNA (cytosine-C(5))-methyltransferase NOP2B isoform X3 [Rhodamnia argentea]
MAACCRSMGAPALNTKKKGAKPPHKKKLKNDLFAEKRSKKDDIPDESDDQGEDVEEHEESEVEEDQSGDSGSEVSSDGDDPLADDFLQGSGDEDKASSLDEHSDSGSDSDESDIEQKSRAIDEERARIEEEAGAEMQLNIKEESDEFRLPTKEELEEEAHRPPDLPNMQRRIREIVRVLSNFKALKQEGTTRKDYVEQLKRDLASYYGYNDFLIGALMEMFPPVELMELIEAFEKPRPICLRTNTLKTRRRDLADVLINRGVNLDPLSKWSKVGLVVYDSQVPIGATPEYMAGFYMLQSASSFLPVMALAPQEKERVVDMAAAPGGKTTYIAALMKNSGVVFANEMKAPRLKSLTANLHRMGVTNTIVSNYDGKELPRILGVNSVDRVLLDAPCSGTGV…
>KAJ6824712.1 putative 28S rRNA (cytosine(4447)-C(5))-methyltransferase isoform X1 [Iris pallida]
MAPKKSQKNAKPQNPNPKKSKKDLEEESGLEEEEPIAAADSDSYADQSGPGVSFDGDPYTDDFFKGSDDEEEDGSVSYSDESDIEASAIDETFAFGEEESDLDPRAMEEVFAFGEEESDLEPRAMQVFAFGEEEHGSGSDSGSDSDESDLEEKSRAIDEERARIEEEAVEELQLNIKDESDEFRLPTKEELEEEAHRPDHSKLLRRIKEIIRVLSNFKTLRQDDGASRKEYVAQLKADLRNYYSYNEFLIEAFVEMFPPVELFELLESLEKNRPECLRTNTLKTRRRDLAGVLINRGVNLDPIGKWSKVGLVVYESQVPIGATPEYIAGHYMLQGASSFIPVMALAPQEKERIVDMAAAPGGKTTHIAALMKNTGIIYANEFKAPRLKSLTANIHRMGV…
>XP_057807785.1 26S rRNA (cytosine-C(5))-methyltransferase NOP2B-like [Salvia miltiorrhiza]
MAGAKLNKKKGGRAANPPPRKKQKALPTLENKSKKEEMISDSDGSEEPEMLENSDEEVQGMDSHSDMSSDGDDVYANDILQGSDDEEGSDDEEGDSDSDVSDFEKEAREIDEEKAREEVDAEAELELNIKNEANEFALPTEEELEEEAQRPPDLSNLLRRIKEIVRVLSNFKSLRQEGATRKDYVDQLKTDLISYYGYNDFLIEALVEMFPVVELMELIEAFEKPRPICLRTNTLKTRRRDLAGVLLNRGVNLDPLSKWSKVGLVVYDSQVPIGATPEYMAGHYMLQGASSFLPVMALAPQEKERVVDMAAAPGGKTTYIAALMKNTGMIYANEMKESRLKSLTANIHRMGVTNTIVCNYDARELPKVLGSNSVDRILLDAPCSGTGVISKDESVKTSK…
>CAA0814026.1 S-adenosyl-L-methionine-dependent methyltransferases superfamily protein [Striga hermonthica]
MIKSLGIRTTSEDTLAKRKGPDQFRTESSSAARDSMAGFILNKKKKSAKLLDPPPRKKQKAEVTLQKEAEKEDLLSSDSDGSCEPEELEESDVEEQDNTESLSEMSSDDDDPFAHDILLGSEDEGDKEEDAGKDASEDADSDSDESDIERKARAIDEERKQEKADAEEELQLNIREEADEFTLPTPEELEEEANRPPDLSNLQRRIKEIVRVLSNFNTLRQEGVARKDYVDQLKRDLGSYYGYNEFLIEALIEMFPVVELMELIEAFEKPRPICLRTNTLKTRRRDLAGILLNRGVNLDPLSKWSKVGLVVYDSQVPIGATPEYMAGHYMLQGASSFLPVMALAPQEKEKIVDMAAAPGGKTTYIAALMKNTGIIYANEMKESRLKSLTANIHRMGVTN…
>KAJ8620141.1 hypothetical protein MRB53_028670 [Persea americana]
MATASMKKKNKGGAKPRPPPIKKRKENPPQDLDLLQDSDVEEAENKSIDEGSDSSSDSDGKPFTDDFLGDSDNEEDGKEEENERDSDSGLDSSSDSDDPDIEKKSRIIDERKAREAEEAEAELQLNIKEESDEFRLPTEAELEEEAQGPPDLPSLHRRIKEIMRVLSNFKSLRQEDASRKDYMNQLKSDLGSYYGYNEFLVGVLTEMFPVMELAELLEEFEKPRPVCLRTNTLKTRRRDLAGVLINRGVNLDPLSKWSKVGLVVYDSQVPVGATPEYMAGHYMLQSASSFLPVMALAPQENERIVDMAAAPGGKTTYIAALMKNSGIIYANEIKESRLKSLSGNLHRMGVTNTIVCNYDGKELPKVLGLNSVDRVLLDAPCSGTGVISKDESVKVSKSA…
>XP_010276275.1 PREDICTED: probable 28S rRNA (cytosine-C(5))-methyltransferase [Nelumbo nucifera]
MAAASAKGKGGKARKPSPKKKQKKEFFSEKPPKELEDSDSPSEEEEGEEEEEGNDFGSEIYSDEDDPFADNFLQGSDEAGKESGSDLESESDESDIEEKSRAIDEERAREEEEAGAELQLNIKEESDEFRLPTKKELEEEALRPPDLPNLQRRIKEIVRVLSNFKILRQEGAARKDYIEQLKLDLSSYYGYNDFLIGVLVEMFPVVELVELIEAFEKPRPICLRTNTLKTRRRDLADVLINRGVNLDPLSKWSKVGLVVYDSQVPIGATPEYMAGYYMLQSASSFLPVMALAPQDKERIVDMAAAPGGKTTYIAALMKNSGIIYANEMKESRLKSLTANLQRMGVTNAIVSNYDGKELPKILGLNSVDRVLLDAPCSGTGVISKDESVKVSKSSEDIQK…
>XP_008802692.2 25S rRNA (cytosine-C(5))-methyltransferase nop2-like isoform X3 [Phoenix dactylifera]
MPMAKPPNPNSQKNEKRPQGKVDEEEGEGDVLSSKLPEEMESLDGDSASDNEEEEEEDGSQVSDLDDEQSRSDVSSDGDPFTDDFLGGSDEEGEELRSESDESDLEAKSRAIDEARARAEVEADEELRLNIKEESDEFRLPTKEELEEEARLPPNLSNLQRRIKEIVRVLTNFKTLRQEGASRKDYIDQLKADIMAYYGYNEFLADTFIEMFPAVELIELLEAFEKNRPECLRTNTLKTRRRDLAGVLINRGVNLDPVGKWSKVGLVVYESQVPTGATPEYLAGHYMRQAANSFLPVMALAPQEKERIVDMAAAPGGKTTYIAALMKNTGVIYANEYKEPRLKSLLANIHRMGVTNTVVCNYDGKELPKILGLNSVDRVLLDAPCTGTGTVCPDQQSIK…
>XP_051135109.1 26S rRNA (cytosine-C(5))-methyltransferase NOP2B-like [Andrographis paniculata]
MAGPKLGKKKGGRAATIPPRKKQKAEFSLEKESEKEDLFSDSDVTDEPENFGESDGEEPEKDSDSDMSSEDDDPFADDILKGNSDDGGDDDDEEESSGDDSDSDASDIEKSARAIDEEKAQEEEDAEAELQLNIKEETDEFRLPTEEELEEEANRPPDLSNLQRRIKEIVRILSNFKSLSPEGASRKDCINQLKLDLCSYYGYNEFLIEALIEMFPAVELMELIEAFEKPRPICIRTNTLKTRRRDLAGILLNRGVNLDPLSKWSKVGLVVYDSQVPIGATPEYMAGHYMLQSASSFLPVMALAPHEKERIVDMAAAPGGKTTYIAALMKNTGIVYANEMKESRLKSLTANLHRMGVTNSIVSNYDGRELPKVLGNNSVDRVLLDAPCSGTGVISKDES…
>XP_011097741.1 25S rRNA (cytosine-C(5))-methyltransferase nop2 [Sesamum indicum]
MAGPKLGRKKGAKAISHPPRKKQKAVLPVEEESEKEELLSDSDGKDEPEKLEESDEEEDEVDSDSEMSSDGDDPFANDILRGNDDEENGTDEDSDSGEDSDSDASDIEKRARAIDEEKAREEEDAEAELQLNIKEEADEFTLPTMEELEEEANRPPDLSNLQRRIKEIVRVLSNFKSLRQEGATRKDYVDQLKKDLSSYYGYNEFLIEALVEMFPVVELMELIEAFEKPRPICLRTNTLKTRRRDLAGVLLNRGVNLDPLSKWSKVGLVVYDSQVPIGATPEYMAGHYMLQSASSFLPVMALAPQEKERIVDMAAAPGGKTTYVAALMKNTGIIYANEMKEPRLKSLTANLHRLGVTNTIVCNYDGRELPKVLGNNSVDRILLDAPCSGTGVISKDESV…
>KAJ4725314.1 Ribosomal RNA methyltransferase NOP2-like protein [Melia azedarach]
MAPAAFNKKKATKSQKAPAKKKQKKNDMFIEKRRKKEEISDDSGSDIANEEVKDPQEFEDEGEESGSDAGSELFSDGDDPLANDFLQGSDVEEKDSSSDSGSDSDSDVSDIEKKSRAIDEARAREEEEALEEMQLNIKEESDEFRLPTKEELEEEKQRPPDLSNLQRRIKEIVRVLSNFKDLGQKGTTRKEYVRQLKVDLASYYGYNDFLIGVLVEMFPPVELMELIESFEKPRPICLRTNTLKTRRRDLADVLINRGVNLDPLSKWSKVGLVVYDSQVPIGATPEYMAGFYMLQSASSFLPVMALAPQEKERIVDMAAAPGGKTTYIAALMKNTGLIYANEMKEPRLKSLTANLHRMGVTNTIVCNYDGKELPKVLGLNTVDRVLLDAPCSGTGVISK…
>XP_031405077.1 probable 28S rRNA (cytosine-C(5))-methyltransferase [Punica granatum]
MGAPVVKKKKGAKAQKPPPKKKLKNDLFAEKRSKKDDIVEESESDDPNYEEVSEELGESDGEEGGSGTESDASSGGDDPLADDFLQGSDDGEEMPGSDADSDKDSDSDETDIEIKSEILDERRKKEEIDAADEIQLNIKDESDEFRLPTEEELEEEEQRPPDLPNIQRRIREIVRVLSNFNALKQEGATRKDYVKQLKRDLASYYGYNEFLISALVEMFPPVELLELIESYEKPRPICLRTNTLKTRRRDLADVLINRGVNLDPLSKWSKVGLVVYDSQVPIGATPEYMAGYYMLQGASSFLPVMALAPQEKERVVDMAAAPGGKTTYIAALMKNSGVIFANEMKNQRLKSLTANLHRMGVTNTIVCNYDGKELPKILGLNSVDRVLLDAPCSGTGVIS…
>OVA07245.1 Bacterial Fmu (Sun)/eukaryotic nucleolar NOL1/Nop2p [Macleaya cordata]
MAATTLSKKKGGKTQAQPPKKKQKKEFFSAKPSKELDHHEDSDNLKEEEEEEEEDDDSVSEISSDGDDDSFAGDVLQGSDDDDDEGTVFDSVFKKGSDSDSGSDYDSDESDIEKKSKAIDAEKARQEDEAGEELQLNIKEESDEFRLPTKEELEVEAHQPPDLSNLQRRIKEIVRVLSNFKSLRQEGVTRKDYVEQLKTDLSSYYGYNEFLIGVLVEMFPVVELLELIESFEKPRPICLRTNTLKARRRDLADVLLNRGVNLDPLSKWSKVGLVVYDSQVPIGATPEYMAGYYMLQSASSFLPVMALAPQENERVVDMAAAPGGKTTYIAALMKNSGIVYANEMKEARLKSLTANLQRMGVTNTIVSNYDGKELPKVLGMNTVDRVLLDAPCSGTGVIS…
>GKV44564.1 hypothetical protein SLEP1_g51733 [Rubroshorea leprosula]
MAAGSRTKKKGVKSQLLPSKKKQKGALFTEKRPTKAADSSEDGSDSQSEEIQERQELFDGDEEISDFEHGSEISSDGDDDLLADDFLQGSDDDQEKGSDSDVGSDTSSDSDESDIEKKSRAIDEQRKKEEEDAEAEMQLNIKGEADEFRLPTKEELEQEAQQPPDLPNLQRRIKEIVRVLSNFKDLRQEGTSRKDYVEQLKIDLASYYGYNDFLIGVLVEMFPVVELMELIESFEKPRPICLRTNTLKTRRRDLADVLLNRGVNLDPLSKWSKVGLVVYDSQVPIGATPEYMAGFYMLQSASSFLPVMALAPQEKERIIDMAAAPGGKTTYIAALMKNSGILYANEMKKPRLKSLTANLHRMGVTNTIVCNYDGRELPKVLGQNSVDRVLLDAPCSGTG…
>KCW82381.1 hypothetical protein EUGRSUZ_C03787 [Eucalyptus grandis]
MGAPALSKKKKGASAAKPPPKKKLENDLFAEKRSKKDDVLEESDDQSEGVEELEQDGTGDSGSEVSSDGDDDPLADDFLQGSGDEDEASGLDEDSDSGSDSDSDESDIEQKSRAIDEERARIEEEAGAEMQLNIREESDEFRLPTEEELEEEALRPPDLPNMQRRIREIVRVLSNFKVLKQEGTTRKDYVEQLKKDLASYYGYNDFLIGALMEMLPPVELMELIEAFEKPRPICLRTNTLKTRRRDLADVLINRGVNLDPLSKWSKVGLVVYDSQVPIGATPEYMAGFYMLQSASSFLPVMALAPQEKERIVDMAAAPGGKTTYIAALMKNSGVVFANEMKAPRLKSLTANLHRMGVTNTIVSNYDGKELPKIIGVNSVDRVLLDAPCSGTGVISKDES…
>XP_019161935.1 PREDICTED: 25S rRNA (cytosine-C(5))-methyltransferase nop2-like [Ipomoea nil]
MAAPKLSKGRSKGLQKSHPKKKQKKDEARLSEKSEKENILSDDAEITDEELEGEHETSEEEAEELGGESESDISSDGDDAMADDILGGSDDDEGYDDVAEEDSDEGSDSDVSDIEKKARIIDKERERVEEEGEAELQLNIREEADEFRLPTSEELEEETQRPPDLSNLQRRIKEIVRLLSNFKSLRQEGVTRKDYVDQLKMDLASYYGYNDFMIETLVEMFPVVELMELIEAFEKPRPMCLRTNTLKTRRRDLAGVLLNRGVNLDPLSKWSKVGLVVYDSQVPIGATPEYMAGHYMLQGASSFLPVMALAPQEKERIVDMAAAPGGKTTYVAALMKNSGIVYANEMKESRLKSLAANLQRLGVTNTIVCNYDGRELPKVLGQNSVDRVLLDAPCSGTGV…
>XP_010049640.1 probable 28S rRNA (cytosine(4447)-C(5))-methyltransferase [Eucalyptus grandis]
MGAPALSKKKKGASAAKPPPKKKLENDLFAEKRSKKDDVLEESDDQSEGVEELEQDGTGDSGSEVSSDGDDDPLADDFLQGSGDEDEASGLDEDSDSGSDSDSDESDIEQKSRAIDEERARIEEEAGAEMQLNIREESDEFRLPTEEELEEEALRPPDLPNMQRRIREIVRVLSNFKVLKQEGTTRKDYVEQLKKDLASYYGYNDFLIGALMEMLPPVELMELIEAFEKPRPICLRTNTLKTRRRDLADVLINRGVNLDPLSKWSKVGLVVYDSQVPIGATPEYMAGFYMLQSASSFLPVMALAPQEKERIVDMAAAPGGKTTYIAALMKNSGVVFANEMKAPRLKSLTANLHRMGVTNTIVSNYDGKELPKIIGVNSVDRVLLDAPCSGTGVISKDES…
>ESR65871.1 hypothetical protein CICLE_v10007740mg [Citrus x clementina]
MAPVVLNKKRGKKWQKPPLEKKQRKNDPFVEKRSKTEEISNDSDSDIENEEVKDPQEFEDEGEESGSDTGSELLSDGDDPLADDFLRGSDDEEKGRDSDSGSDSDSDSDSDVSDIEKKSRAIDEERAREKEEALEEMQLNIREESDEFRLPTKEEIEEEKQQPPDLPNLQRRIKEIVRVLSNFKDLSQKGTSRKEYVQQLKLDLGSYYGYNEFLIGALVEMFPPVELMELIESFEKPRPICLRTNTLKTRRRDLADVLINRGVNLDPLSKWSKVGLVVYDSQVPIGATPEYMAGFYMLQSASSFLPVMALAPQEKERVIDMAAAPGGKTTYIAALMKNTGLIYANEMKASRLKSLTANLHRMGVTNTIVCNYDGNELPKVLGLNTVDRVLLDAPCSGTG…
>XP_022981419.1 probable 28S rRNA (cytosine(4447)-C(5))-methyltransferase [Cucurbita maxima]
MPAAKFNKKKAVKRDDPQSKRKKKDELFTPKRGKKEEENDSDLSDALGEEEVEDGMLDGDELGSGSGSGSGSEVSSDGDDPLADDFFHGSDEENVSRSVSGSDSDESDIEEKSRAIDEERAREEKDAADEMQLNIKEESDEFRLPTKEELEEEALRPPDISNLQRRIREIVRVLTNFKALRQEGATRKDYVEQLKKDIGSYYGYNEFLTGVLVELFPVVELMELIEAFEKPRPICLRTNTLKTRRRDLADVLINRGVNLDPLSKWSKVGLVVYDSQVPIGATPEYMAGFYMLQGASSFLPVMALAPQEKERIVDMAAAPGGKTTYIAALMKNSGIIFANEMKVPRLKSLTANLHRMGVTNTVVCNYDGKELPKVLGMNTADRVLLDAPCSGSGVISKDE…
>XP_034678545.1 probable 28S rRNA (cytosine(4447)-C(5))-methyltransferase [Vitis riparia]
MAPAALNKKKVTKSQKPPPQKKQKKEVFTAKPPKKHDISDDSDSPTEEIVDHEGLFEEENEEDGFDSHSEASSDGDDPFTDDFLQGGDDEEEGSGSGSDSGSDSDSDSDEFDIEKKSRAIDEERAREEEEAGAEMQLNIKEESDEFRLPTKEELQEEARQPPDLPNLQRRIKEIVRVLSNFKSLRQEGAQRKDYVEQLKVDLGSYYGYNEFLIGVLVEMFPVVELMELIEAFEKPRPICLRTNTLKTRRRDLADVLLNRGVNLDPLSKWSKVGLVVYDSQVPIGATPEYMAGFYMLQSASSFLPVMALAPQEKERIVDMAAAPGGKTTYIAALMKNSGMIFANEMKEPRLKSLTANLHRMGVTNTVVCNYDGKELPKVLGHNTVDRVLLDAPCSGTGVI…
>XP_012071412.1 probable 28S rRNA (cytosine(4447)-C(5))-methyltransferase [Jatropha curcas]
MAPAALSKKKGSKSQKPPVRKKQKNALFTEKKRKKDEILDDSDSPDEELEEQEDFEGSASGSDILSDGDDPLADDFLQGSDFEEKGSGSDSGEYSDSDESDIEKKSKALDEQRDREQKDADDEIRLNITKESDEFRLPTKEELEDEAQRPPDLPNLQQRIREIVRVLSNFKVLKQEGARRKDYIEQLKMDLSSYYGYNDFLIGVLIEMFPVNELIELVEAFEKPRPICLRTNTLKTRRRDLADVLLNRGVNLDPLSKWSKVGLVVYDSQVPIGATPEYMAGFYMLQSASSFLPVMALAPQEKERIVDMAAAPGGKTTYIAALMKNSGIIYANEMKVPRLKSLTANLHRMGVTNTIVCNYDGRELTKVLGHNGVDRVLLDAPCSGTGVISKDESVKTSKS…
>RWR95010.1 Bacterial Fmu Sun/eukaryotic nucleolar NOL1/Nop2p [Cinnamomum micranthum f. kanehirae]
MATASMKKKNKGGAKAPKPRPPPIKKRKETPPQDLDLLQDSDVEEAEVEAPENKSIDEGSDSSSDSDGNPFTDDFLGDSDNEEDGKEEENERDSDSGLDSSSDSDDPDIEKKSRIIDERKAREAEEAEAELQLNIKEESDEFRLPTEAELEEEAQGPPDLPSLHRRIKEIMRVLSNFKSLRQEDASRKDYMKQLKSDLGSYYGYNEFLIGVLTEMFPVMELAELLEEFEKPRPVCLRTNTLKTRRRDLAGVLINRGVNLDPLSKWSKVGLVVYDSQVPVGATPEYMAGHYMLQSASSFLPVMALAPQENERIVDMAAAPGGKTTYIAALMKNSGIIYANEIKESRLKSLSGNLHRMGVTNTIVCNYDGKELPKVLGLNTVDRVLLDAPCSGTGVISKDE…
>XP_024953507.1 26S rRNA (cytosine-C(5))-methyltransferase NOP2B [Citrus sinensis]
MAPVVLNKKRGKNWQKPPLEKKQRKNDPFVEKRSKTEEISDDSDSDIENEEVKDPQEFEDEGEESGSDTGSELPSDGDDPLADDFLRGSDDEEKGPDSDAGSDSDSDSDSDVSDIEKKSRAIDEERAREKEEALEEMQLNIREESDEFRLPTKEEIEEEKQQPPDLPNLQRRIKEIVRVLSNFKDLSQKGTSRKEYVQQLKLDLGSYYGYNEFLIGALVEMFPPVELMELIESFEKPRPICLRTNTLKTRRRDLADVLINRGVNLDPLSKWSKVGLVVYDSQVPIGATPEYMAGFYMLQSASSFLPVMALAPQEKERVIDMAAAPGGKTTYIAALMKNTGLIYANEMKASRLKSLTANLHRMGVTNTIVCNYDGNELPKVLGLNTVDRVLLDAPCSGTG…
>XP_010061435.2 LOW QUALITY PROTEIN: probable 28S rRNA (cytosine(4447)-C(5))-methyltransferase [Eucalyptus grandis]
MGAPALNKKKKGARAAKPPPKKKLKNDLFAEKRSKKDDILEESDDQSEDIEEHQESEVESEVEEDGTGDSGSEVSSDGDDPLADDFXQGSGDEDKASSLDEDSDSGSDSDSDESDIEQKSRAIDEERARIEEEAGAEMQLNIKEESDEFRLPTKEELEEEALRPPDLPNMQRRIREIVRVLSNLKVLKQEGTTRKDYVEQLKKDLASYYGYNDFLIGALMEMFPPVELMELIEAFEKPRPICLRTNTLKTRRRDLADVLINRGVNLDPLSKWSKVGLVVYDSQVPIGATPEYMAGFYMLQSASSFLPVMALAPQEKERVVDMAAAPGGKTTYIAALMKNSGVVFANEMKAPRLKSLTANLHRMGVTNTIVSNYDGKELPKIIGVNSVDRVLLDAPCSGT…
>XP_022941253.1 probable 28S rRNA (cytosine(4447)-C(5))-methyltransferase [Cucurbita moschata]
MPAAKFNKKKAVKRDDPQSKRKKKDELFTPKRGKKEEENDSDLSDALDEEEVEDGMLDGDEQGSGSEVSSDGDDPLADDFFHGSDEENVSRSVSGSDSDESDIEEKSRAIDEERAREEKDAADEMQLNIKEESDEFRLPSKEELEEEALRPPDISNLQRRIREIVRVLSNFKALRQEGATRKDYVEQLKKDIGSYYGYNEFLTGVLVELFPVVELMELIEAFEKPRPICLRTNTLKTRRRDLADVLINRGVNLDPLSKWSKVGLVVYDSQVPIGATPEYMAGFYMLQGASSFLPVMALAPREKERIVDMAAAPGGKTTYIAALMKNSGIIFANEMKVPRLKSLTANLHRMGVTNTVVCNYDGKELPKVLGMNTADRVLLDAPCSGSGVISKDESVKTSK…
>XP_019186104.1 PREDICTED: 25S rRNA (cytosine-C(5))-methyltransferase nop2-like [Ipomoea nil]
MAAPKLSKGRSRGFQKSHLKKKDKAGLLEKVEKENLLSDATEITDEELEDEHETSEEEEELGGESGSDMSSDGDDAMADDILGGSDDDEGYDDAVEEDSDEGSDSDVSDIEKKAKIIDKERERVEEEGEAELQLNIREEADEFRLPTSEELEEETQRPPDLSNLQRRIKEVVRVLSNFKSLRQEGVTRNDYVDQLKRDLASYYGYNDFLIETLVEMFPVVELMELIEAFEKPRPMCLRTNTLKTRRRDLAGVLLNRGVNLDPLSKWSKVGLVVYDSQVPIGATPEYMAGHYMLQGASSFLPVMALAPQEKERIVDMAAAPGGKTTYVAALMKNSGIVYANEMKESRLKSLAANLQRMGVTNTIVCNYDGRELPKVLGQNSVDRVLLDAPCSGTGVISKD…
>XP_043817910.1 26S rRNA (cytosine-C(5))-methyltransferase NOP2B [Manihot esculenta]
MAPAALNKKKGSKSQKPPPKKKQKNDILTEKHPKKDEVLNDSSSSDEEVQEHEEFDVDEQGSDSGSDILSDGDDAFTDDFLQGDDDEEKLSGSDSGMDPGSDSASDSDESDIEKKSRALDERKAREEKDAEEEMQLNIAEESDEFRLPTKEELENEAHRPPDLPNLQRRIREIVRVLSNFKELKQEGSRRKDYIEQLKMDLCSYYGYNDFLIGVLVEMFPVNELIELVEACEKPRPICLRTNTLKTRRRDLADVLLNRGVNLDPLSKWSKVGLVVYDSQVPIGATPEYMAGFYMLQSASSFLPVMALAPQEKERIVDMAAAPGGKTTYIAALMKNSGIIYANEMKVPRLKSLTANLHRMGVTNTIVCNYDGRELPKVLGHNAVDRVLLDAPCSGTGVIS…
>XP_041996463.1 26S rRNA (cytosine-C(5))-methyltransferase NOP2B-like [Salvia splendens]
MAGPKLNKKKGGRAVNPPPKKKQKALPTLEKESKKAEIISDSDGSEELKMLENSDEEDQGLDSNSDMSSDGDDIYANDILLGSDDEEGSDNKEGDSDSDVSDFEKEAREIDEEKAREEVDAEAELELNIKNEANEFALPTEEELEEEAHSPPDLSNLLRRIKEIVRVLSNFKSLRQEGATRKDYVEQLKKDLISYYGYNDFLVEALVEMFPVVELMELIEAFEKPRPTCLRTNTLKTRRRDLAGVLLNRGVNLDPLSKWSKVGLVVYDSQVPIGATPEYMAGHYMLQGASSFLPIMALAPQEKERVVDMAAAPGGKTTYIAALMKNTGMIYANEMKESRLKSLTANIHRMGVTNTIVSNYDARELPKVLGSNSVDRILLDAPCSGTGVISKDESVKTSK…
>XP_047950681.1 26S rRNA (cytosine-C(5))-methyltransferase NOP2B-like [Salvia hispanica]
MAGPKLNKKKGGRAANPPPKKQKALPTLEKETKEDMIFDSDGSEEPVMLENSDEEDQGMDSLSDMSSDGDDVYANDILQGSDDEEGSDEEERGAQGDSDSDVSDFEKEAREIDEEKAREQVDAEAELELNIKNEANEFALPTEEELEEEAQRPPDLSNLLRRIKEIVRVLSNFKSLRQEGATRKDYVDQLKMDLISYYGYNDFLIEALVELFPAVELMELIEAFEKPRPTCLRTNTLKTRRRDLAGVLLNRGVNLDPLSKWSKVGLVVYDSQVPIGATPEYMAGHYMLQGASSFLPVMALAPQEKEKVVDMAAAPGGKTTYIAALMKNTGMIYANEMKESRLKSLTANIHRMGVTNTIVSNYDARELPKVLGSNSVDRILLDAPCSGTGVISKDESVKT…
>OAY36737.1 hypothetical protein MANES_11G044000v8 [Manihot esculenta]
MAPAALNKKKGSKSQKPPPKKKQKNDILTEKHPKKDEVLNDSSSSDEEVQEHEEFDVDEQGSDSGSDILSDGDDAFTDDFLQGDDDEEKLSGSDSGMDPGSDSASDSDESDIEKKSRALDERKAREEKDAEEEMQLNIAEESDEFRLPTKEELENEAHRPPDLPNLQRRIREIVRVLSNFKELKQEGSRRKDYIEQLKMDLCSYYGYNDFLIGVLVEMFPVNELIELVEACEKPRPICLRTNTLKTRRRDLADVLLNRGVNLDPLSKWSKVGLVVYDSQVPIGATPEYMAGFYMLQSASSFLPVMALAPQEKERIVDMAAAPGGKTTYIAALMKNSGIIYANEMKVPRLKSLTANLHRMGVTNTIVCNYDGRELPKVLGHNAVDRVLLDAPCSGTGVIS…
>XP_031264043.1 25S rRNA (cytosine-C(5))-methyltransferase nop2 [Pistacia vera]
MAPAALSKKKGPKAQKPPLKKKQKKNDLFAAKRSKKQDISDDSDSDISNEEVKDPREFEEEERESDSDAGSELFSDGDDPLAEDFLQGSGDEDKDSGSGSDSGSDSDSDSDDGSDIEKKSRAIDEARAREEEEALEEMQLNIKEESDEFRLPTKEELEEEKQRPPVLSNLQRRIKEIVRVLSNFKDLCQKGRTRKDYVQQLKMDLGTYYGYNEFLIGVLVEMFPPVELMELIESFEKPRPICLRTNTLKTRRRDLADVLINRGVNLDPLSKWSKVGLVVYDSQVPIGATPEYMAGYYMLQSASSFLPVMALAPQENERVVDMAAAPGGKTTYIAALMKNTGLIYANEMKEPRLKSLTANLHRMGVTNTVVCNYDGKELPKVLGVNTVDRVLLDAPCSGT…
>XP_042061090.1 26S rRNA (cytosine-C(5))-methyltransferase NOP2B-like [Salvia splendens]
MAGPKLSKKKGGSAANPPLKKKQKALPTLEKETKEEMIFNSDGSEEPVMLENPDEEDQGMDSLSDMSSDGDDVYANDILQGSDDEEGSDEEERGAQGDSDSDVSDFEKEARQIDEEKAREEVDAEAELELNIKNEANEFSLPTEEELEEEAQRPPDLSNLLRRIKEIVRVLSNFKSLRLEGATRKDYVDQLKMDLISYYGYNDFLIEALVELFPAVELMELIEAFEKPRPTCLRTNTLKTRRRDLAGVLLNRGVNLDPLSKWSKVGLVVYDSQVPIGATPEYMAGHYMLQGASSFLPVMALAPQEKEKVVDMAAAPGGKTTYIAALMKNTGMIYANEMKESRLKSLTANIHRMGVTNTIVSNYDARELPKVLGSNSVDRILLDAPCSGTGVISKDESVK…
>KAJ8461298.1 hypothetical protein OPV22_034224 [Ensete ventricosum]
MASRPQRKAVKSASPKLTKKKNKKSQRDEEALASKDIDALEFDPGSEEEMEEDDRSQSSDVEDDESPSDASSDGEPFTDDFLGGSDNEEAEERGSGSDSDESDLEAKSRALDEAKSRAEEEADEELRLNIKEESDEFRLPTKEELEEEARQPPNLQNIRRRINDIVRVLSNFNSLRQEGASRKDYIHQLKADLMSYYGYNEFLIETFIEIFPAVELIELLEAFEKGRPECLRTNTLKTRRRDLAGVLINRGVNLDPIGKWSKVGLVVYDSQVPIGATPEYLAGHYIKQAASSFLPVMALAPQEKERIVDMAAAPGGKTTYIAALMKNTGLIYANEFKETRLKSLSANIHRMGVTNTIICNYDGKELPKVFGFNSIDRVLLDAPCTGTGVISKEQSIKTS…
>XP_015083026.1 25S rRNA (cytosine-C(5))-methyltransferase nop2-like [Solanum pennellii]
MAGKLGKKVGSKLGKPPTKKKQKKEPLPPKPLEKEDLFSDSEGTDGDFEEDGGSGDEEQQEMNSDSDMSSDLDDPFAADILASGDADDGSDVHSDSDVDSDSDADDTDLVRKSKAIDDEKKREEEEGDLELQLNIKEEADEFRLPTTEELEEETNRPPDLSNLQRRIKEIVRVLSNFKSLRQEDVTRKDYVDQLKRDLGSYYGYNDFLIESLVELFPPVELIELIEAFEKPRPISLRTNTLKTRRRDLAGVLLNRGVNLDPLSKWSKVGLVVYDSQVPVGATPEYMAGHYMLQSASSFLPVMALAPQENERIVDMAAAPGGKTTYVAALMKNSGIIYANEMKESRLKSLTANLHRMGVTNTIVCNYDGRELPKVLGQNTADRILLDAPCSGTGVISKDE…
>XP_042043392.1 26S rRNA (cytosine-C(5))-methyltransferase NOP2B-like isoform X1 [Salvia splendens]
MAGPKLSKKKGGRAANPPLKKKQKALPTLEKETKEEMIFDSDGSEEPVMLENPDEEDQGMDSLSDMSSDGDDVYANDILQGSDDEEGSDEEERGAQGDSDSDVSDFEKEARQIDEEKAREEVDAEAELELNIKNEANEFALPTEEELEEEAQRPPDLSNLLRRIKEIVRVLSNFKSLRLEGDTRKDYVDQLKMDLISYYGYNDFLIEALVELFPAVELMELIEAFEKPRPTCLRTNTLKTRRRDLAGVLLNRGVNLDPLSKWSKVGLVVYDSQVPIGATPEYMAGHYMLQGASSFLPVMALAPQEKEKVVDMAAAPGGKTTYIAALMKNTGMIYANEMKESRLKSLTANIHRMGVTNTIVSNYDARELPKVLGSNSVDRILLDAPCSGTGVISKDESVK…
>KAG1327409.1 25S rRNA (cytosine-C(5))-methyltransferase nop2 [Cocos nucifera]
MAARKQQAAAKPPNPNSQKSKKRPQKKVEEEEDSSKHPQEIESLDGDFASDEEEEDGSQASDLDDKQSLSDVSSDGDPFTDDFLGEEGEESRSESDESDLEAKSRAIDEARARAEVEADEELRLNIKEESDEFRLPTKEELEEEARLPPNLPNLQRRIKEIVRVLTNFKALRQEGASRKNYIDQLKADIIAYYGYNEFLADTFIEMFPAVELIELLEAFEKNRPECLRTNTLKTRRRDLAGVLINRGVNLDPIGKWSKVGLVVYESQVPTGATPEYLAGHYMRQAANSFLPVMALAPQEKERIVDMAAAPGGKTTYIAALMKNTGLIYANEYKEPRLKSLLANIHRMGVTNTVVCNYDGKELPKILGLNSVDRVLLDAPCTGIGTICPDQQSIKTSKSI…
>XP_030511723.2 26S rRNA (cytosine-C(5))-methyltransferase NOP2B isoform X2 [Rhodamnia argentea]
MGAPALNTKKKGAKPPHKKKLKNDLFAEKRSKKDDIPDESDDQGEDVEEHEESEVEEDQSGDSGSEVSSDGDDPLADDFLQGSGDEDKASSLDEHSDSGSDSDESDIEQKSRAIDEERARIEEEAGAEMQLNIKEESDEFRLPTKEELEEEAHRPPDLPNMQRRIREIVRVLSNFKALKQEGTTRKDYVEQLKRDLASYYGYNDFLIGALMEMFPPVELMELIEAFEKPRPICLRTNTLKTRRRDLADVLINRGVNLDPLSKWSKVGLVVYDSQVPIGATPEYMAGFYMLQSASSFLPVMALAPQEKERVVDMAAAPGGKTTYIAALMKNSGVVFANEMKAPRLKSLTANLHRMGVTNTIVSNYDGKELPRILGVNSVDRVLLDAPCSGTGVISKDESV…
>KAG6382306.1 hypothetical protein SASPL_158029 [Salvia splendens]
MAGPKLSKKKGGRAANPPLKKKQKALPTLEKETKEEMIFDSDGSEEPVMLENPDEEDQGMDSLSDMSSDGDDVYANDILQGSDDEEGSDEEERGAQGDSDSDVSDFEKEARQIDEEKAREEVDAEAELELNIKNEANEFALPTEEELEEEAQRPPDLSNLLRRIKEIVRVLSNFKSLRLEGDTRKDYVDQLKMDLISYYGYNDFLIEALVELFPAVELMELIEAFEKPRPTCLRTNTLKTRRRDLAGVLLNRGVNLDPLSKWSKVGLVVYDSQVPIGATPEYMAGHYMLQGASSFLPVMALAPQEKEKVVDMAAAPGGKTTYIAALMKNTGMIYANEMKESRLKSLTANIHRMGVTNTIVSNYDARELPKVLGSNSVDRILLDAPCSGTGVISKDESVK…
>XP_048130040.1 26S rRNA (cytosine-C(5))-methyltransferase NOP2B isoform X1 [Rhodamnia argentea]
MAACCRSMGAPALNTKKKGAKPPHKKKLKNDLFAEKRSKKDDIPDESDDQGEDVEEHEESEVEEDQSGDSGSEVSSDGDDPLADDFLQGSGDEDKASSLDEHSDSGSDSDESDIEQKSRAIDEERARIEEEAGAEMQLNIKEESDEFRLPTKEELEEEAHRPPDLPNMQRRIREIVRVLSNFKALKQEGTTRKDYVEQLKRDLASYYGYNDFLIGALMEMFPPVELMELIEAFEKPRPICLRTNTLKTRRRDLADVLINRGVNLDPLSKWSKVGLVVYDSQVPIGATPEYMAGFYMLQSASSFLPVMALAPQEKERVVDMAAAPGGKTTYIAALMKNSGVVFANEMKAPRLKSLTANLHRMGVTNTIVSNYDGKELPRILGVNSVDRVLLDAPCSGTGV…
>EEF39638.1 Proliferating-cell nucleolar antigen p120, putative [Ricinus communis]
MAPAALNKKKGSKSKSQKPPQKKKQKDYLFTEKHPTKDDILDDSDSPDEEVEEQDEFDGNEVGSASGSDILSDGEGDDPITDDFLQGSDGEDSGMDSGSDSDSDSDESDIEKKSRAIDAQKEQEEKDAEEELRLNINEESDEFRLPTKEELEDEARRPPDLQNLQRRIREIVRVLSNLKDLKQEGARRKDYVEQLKMDLCSYYGYNDFLIGVLVEMFPVNELIELIEACEKPRPICLRTNTLKTRRRDLADVLLNRGVNLDPLSKWSKVGLVVYDSQVPIGATPEYMAGFYMLQSANSFLPVMALAPQEKERIVDMAAAPGGKTTYIAALMKNSGIIYANEIKVPRLKSLTANLHRMGVTNTIVCNYDGRELIKILGHNAVDRVLLDAPCSGTGVISKD…
>KAG6424862.1 hypothetical protein SASPL_115282 [Salvia splendens]
MAGPKLSKKKGGSAANPPLKKKQKALPTLEKETKEEMIFNSDGSEEPVMLENPDEEDQGMDSLSDMSSDGDDVYANDILQGSDDEEGSDEEERGAQGDSDSDVSDFEKEARQIDEEKAREEVDAEAELELNIKNEANEFSLPTEEELEEEAQRPPDLSNLLRRIKEIVRVLSNFKSLRLEGATRKDYVDQLKMDLISYYGYNDFLIEALVELFPAVELMELIEAFEKPRPTCLRTNTLKTRRRDLAGVLLNRGVNLDPLSKWSKVGLVVYDSQVPIGATPEYMAGHYMLQGASSFLPVMALAPQEKEKVVDMAAAPGGKTTYIAALMKNTGMIYANEMKESRLKSLTANIHRMGVTNTIVSNYDARELPKVLGSNSVDRILLDAPCSGTGVISKDESVK…
>KAI3456791.1 hypothetical protein Pfo_013454 [Paulownia fortunei]
MAAPKINKKRGARLYNPPTKKKQKAELTLAKEPEKEDLLSDPDGTDEEPEKLEESDEEEQEVDSDSEMSSDGDDPFADDILQRSDDEGEASDEDSDSDASDIEKKARAIDEEKAREEEDAEAEFQLNIKEEADEFRLPTAEELEEEAHRPPDLSNLQRRIKEIVRVLSNFKSLRQEGATRKDYVNQLKVDLSSYYGYNEFLIEALVEMFPVIELMELIEAFEKLRPICLRSNTLKTRRRDLAGVLLNRGVNLDPLSKWSKVGLVVYDSQVPIGATPEYMAGHYMLQSASSFLPVMALAPQEKEKIVDVAAAPGGKTTYIAALMKNTGIIYANEMKESRLKSLTANLHRMGVTNTIVCNYDGRELPKVLGNNSVDRVLLDAPCSGTGVISKDESVKTSKS…
>XP_009760189.1 PREDICTED: 25S rRNA (cytosine-C(5))-methyltransferase nop2-like [Nicotiana sylvestris]
MAGPKLGKKAGSKLGKPPTKKKQKKEPLPPKPLEKEDLFISDGEGTDGDFEEDDGGFGDEEQQEMNSDSDMSSDLDDPFAADILASGDADDGSADSDVDSDSDADDTDLVRKSKAIDEETERVKEDAEAELQLNIKEEADEFRLPTTEELEEETHRPPDLSNLQRRIKEIVRVLSNFKTLRQEGVTRKDYVDQLKRDLGSYYGYNDFLIEVLVEMFPPVELIELIEAFEKPRPISLRTNTLKTRRRDLAGVLLNRGVNLDPLSKWSKVGLVVYDSQVPVGATPEYMAGHYMLQSASSFLPVMALAPQENERVVDMAAAPGGKTTYVAALMKNSGIIYANEMKESRLKSLAANLHRMGVTNTIVCNYDGRELPKVLGQNTADRILLDAPCSGTGVISKDE…
>TMW98622.1 hypothetical protein EJD97_003793 [Solanum chilense]
MAGKLGKKVGSKLGKPPTKKKQKKEPLPPKPLEKEDLFSDSEGTDGEFEEDGGSGDEEQQEMNSDSDMSSDLDDPFAADILASGDADDGSDVHSDSDVDSDSDADDTDLVRKSKAIDDERKREEEEGDLELQLNIKEEADEFRLPTTEELEEETNRPPDLSNLQRRIKEIVRVLSNFKSLRQEDVTRKDYVDQLKRDLGSYYGYNDFLIESLVELFPPVELIELIEAFEKPRPISLRANTLKTRRRDLAGVLLNRGVNLDPLSKWSKVGLVVYDSQVPVGATPEYMAGHYMLQSASSFLPVMALAPQENERIVDMAAAPGGKTTYVAALMKNSGIIYANEMKESRLKSLTANLHRMGVTNTIVCNYDGRELPKVLGQNTADRILLDAPCSGTGVISKDE…
>XP_004243478.1 25S rRNA (cytosine-C(5))-methyltransferase nop2 [Solanum lycopersicum]
MAGKLGKKVGSKLGKPPTKKKQKKEPLPPKPLEKEDLFSDSEGTDGDFEEDGGSGDEEQQEMNSDSDMSSDLDDPFAADILASGDADDCSDVHSDSDVDSDSDADDTDLVRKSKAIDDERKREEEEGDLELQLNIKEEADEFRLPTTEELEEETNRPPDLSNLQRRIKEIVRVLSNFKSLRQENVTRKDYVDQLKRDLGSYYGYNDFLIESLVELFPPVELIELIEAFEKPRPISLRTNTLKTRRRDLAGVLLNRGVNLDPLSKWSKVGLVVYDSQVPVGATPEYMAGHYMLQSASSFLPVMALAPQENERIVDMAAAPGGKTTYVAALMKNSGIIYANEMKESRLKSLTANLHRMGVTNTIVCNYDGRELPKVLGQNTADRILLDAPCSGTGVISKDE…
>XP_042948787.1 26S rRNA (cytosine-C(5))-methyltransferase NOP2B-like [Carya illinoinensis]
MAGNKKKGAKSQKSPSKKKQKSELFTAKHSKEDQFSEHSDSLDEEVEEHEVFDGDEQDFGLGSDISSDGDDPLADDFLQGSDDEEKDLGSDLGSDLGSDSDESDIEEKSRAIDAERDRAEKEAVEEMQLNIKEESDEFRLPTKEELEVEAHRPPDLSNLQRRIKEIVRVLSNFKALRQEGTTRKDYIEQFKKDLSSYYGYNDFLIGALVEMFPVVELMEIIEAFEKPRPICLRTNTLKTRRRDLADVLINRGVNLDPLSKWSKVGLVVYDSQVPIGATPEYMAGFYMLQSASSFLPVMALAPQEKERIVDMAAAPGGKTTYIAALMKNSGILFANEMKTPRLKSLTANLHRMGVTNTVVCNYDGKELPKVLGVNTADRVLLDAPCSGTGVISKDESVKN…
>KAG6690020.1 hypothetical protein I3842_11G202600 [Carya illinoinensis]
MAGNKKKGAKSQKSPSKKKQKSELFTAKHSKEDQFSEHSDSLDEEVEEHEVFDGDEQDFGLGSDISSDGDDPLADDFLQGSDDEEKDLGSDLGSDLGSDSDESDIEEKSRAIDAERDRAEKEAVEEMQLNIKEESDEFRLPTKEELEVEAHRPPDLSNLQRRIKEIVRVLSNFKALRQEGTTRKDYIEQFKKDLSSYYGYNDFLIGALVEMFPVVELMEIIEAFEKPRPICLRTNTLKTRRRDLADVLINRGVNLDPLSKWSKVGLVVYDSQVPIGATPEYMAGFYMLQSASSFLPVMALAPQEKERIVDMAAAPGGKTTYIAALMKNSGILFANEMKTPRLKSLTANLHRMGVTNTVVCNYDGKELPKVLGVNTADRVLLDAPCSGTGVISKDESVKN…
>XP_020261615.1 probable 28S rRNA (cytosine(4447)-C(5))-methyltransferase isoform X2 [Asparagus officinalis]
MGYSGSESDESDLEVKSRAIDEDKAKVEEEAEEELRLNIKEEFDEFRLPTEEELEEEAHQPPNLSKLQRRIKEIVNVLSNFKKLRHDGASQKDYVEQLKVDLGSYYGYNDFLIGALVEMFPAAELVELLEAMEKSRPECLRTNTLKTRRRDLAGVLINRGVNLDPIGKWSKVGLVVYESQVPIGATPEYMAGHYMLQGASSFIPVMALAPQEKERIVDMASAPGGKTTYIAALMKNTGIIYANEFKEPRLKSLTANIHRMGVTNTVICNYDGKELPKVLGLNSVDRVLLDAPCSGTGQLILAAIDLVDANSKSGGYIVYSTCSMMIPENEAIIDYALKKRDVKLVPCGLDFGRPGFIRYREHRFHPSLEKTRRFYPHVNNMDGFFVAKLKKMSNTKPVV…
>XP_018813403.1 25S rRNA (cytosine-C(5))-methyltransferase nop2-like [Juglans regia]
MAGNKKKGAKSQKSPSKNKQKTELFTVKHAKEDEFSEHSDSPDEEVEEHEVFDEDKQDFGSGSEISSDGDDPLADDFLQGSDDEEKGLGSDLGSDSDESDIEEKSRAIDAERDRAEKEAVEEMQLNIKEESDEFRLPTKEELEVEAHRPPDLPNLQRRIKEIVRVLSNFKALRQEGTTRKDYIEQFKKDLSSYYGYNDFLIGALVEMFPVVELMEIIEAFEKPRPICLRTNTLKTRRRDLADVLINRGVNLDPLSKWSKVGLVVYDSQVPIGATPEYMAGFYMLQSASSFLPVMALAPQEKERIVDMAAAPGGKTTYIAALMKNSGILFANEMKAPRLKSLTANLHRMGVTNTVVCNYDGKELPKVLGVNTADRVLLDAPCSGTGVISKDESVKNSKSF…
>KAH9804297.1 26S rRNA (cytosine-C(5))-methyltransferase NOP2B [Citrus sinensis]
MAPVVLNKKRGKKWQKPPLEKKQRKNDPFVEKRSKTEEISNDSDSDIENEEVKDPQEFEDEGEESGSDTGSELLSDGDDPLADDFLRGSDDEEKGRDSDSGSDSDSDSDSDVSDIEKKSRAIDEERAREKEEALEEMQLNIREESDEFRLPTKEEIEEEKQQPPDLPNLQRRIKEIVRVLSNFKDLSQKGTSRKEYVQQLKLDLGSYYGYNEFLIGALVEMFPPVELMELIESFEKPRPICLRTNTLKTRRRDLADVLINRGVNLDPLSKWSKVGLVVYDSQVPIGATPEYMAGFYMLQSASSFLPVMALAPQEKERVIDMAAAPGGKTTYIAALMKNTGLIYANEMKASRLKSLTANLHRMGVTNTIVCNYDGNELPKVLGLNTVDRVLLDAPCSGTG…
>XP_022936085.1 probable 28S rRNA (cytosine(4447)-C(5))-methyltransferase isoform X1 [Cucurbita moschata]
MAAAKFNKKKVVKRDDLPLKGKKKDELFTRKRSQEEDDDSEISDGMDMEEVENGVLDGDEEGSESGSEVSSDGDDPLADDFLQGSDDEENGSGSDSGSDSDEDIENKSRIIDEERAREEKDAADEMQLNIREESDEFRLPTKEELEEEALGPPDLSNLQRRIREIVRVLTNFKALRQEGATRKDYVEQLKKDLCSYYGYNEFLIGVLVEMFPVVELMELIEAFEKPRPICLRTNTLKTRRRDLADVLINRGVNLDPLSKWSKVGLVVYDSQVPIGATPEYMAGFYMLQGASSFLPVMALAPQEKERIIDMAAAPGGKTTYIAALMKNSGLIFANEMKAPRLKSLTANLQRMGVTNTVVCNYDGKELPKVLGKNTADRVLLDAPCSGSGVVSKDESVKTS…
>XP_015577053.1 26S rRNA (cytosine-C(5))-methyltransferase NOP2B [Ricinus communis]
MAPAALNKKKGSKSKSQKPPQKKKQKDYLFTEKHPTKDDILDDSDSPDEEVEEQDEFDGNEVGSASGSDILSDGEGDDPITDDFLQGSDGEEEGSGSDSGMDSGSDSDSDSDESDIEKKSRAIDAQKEQEEKDAEEELRLNINEESDEFRLPTKEELEDEARRPPDLQNLQRRIREIVRVLSNLKDLKQEGARRKDYVEQLKMDLCSYYGYNDFLIGVLVEMFPVNELIELIEACEKPRPICLRTNTLKTRRRDLADVLLNRGVNLDPLSKWSKVGLVVYDSQVPIGATPEYMAGFYMLQSANSFLPVMALAPQEKERIVDMAAAPGGKTTYIAALMKNSGIIYANEIKVPRLKSLTANLHRMGVTNTIVCNYDGRELIKILGHNAVDRVLLDAPCSGT…
>XP_030511726.2 26S rRNA (cytosine-C(5))-methyltransferase NOP2B isoform X4 [Rhodamnia argentea]
MKNLKWRKIKVVILVLKYPLMETILLQMIFSKEVEMKVNHFSCSDKASSLDEHSDSGSDSDESDIEQKSRAIDEERARIEEEAGAEMQLNIKEESDEFRLPTKEELEEEAHRPPDLPNMQRRIREIVRVLSNFKALKQEGTTRKDYVEQLKRDLASYYGYNDFLIGALMEMFPPVELMELIEAFEKPRPICLRTNTLKTRRRDLADVLINRGVNLDPLSKWSKVGLVVYDSQVPIGATPEYMAGFYMLQSASSFLPVMALAPQEKERVVDMAAAPGGKTTYIAALMKNSGVVFANEMKAPRLKSLTANLHRMGVTNTIVSNYDGKELPRILGVNSVDRVLLDAPCSGTGVISKDESVKTSKSLEDIQKCAFLQKQLLLAAIDMVDANSKSGGYIVYSTC…
>XP_038691191.1 25S rRNA (cytosine-C(5))-methyltransferase nop2-like isoform X1 [Tripterygium wilfordii]
MGPATALAKKKGQKSQKPLEQPKKKQKKDLFIAGKRPKKSEVFDTFDSPIEEVEEEQEQEQLFDVAKKKKGSKSKKNIKQLKGKFFADKDEDSSEEVDDDEDDKVEEEEEEEHGESGSGSELFSEDDDDDPLAVDFLQGGSDEDEEEDSESDSDESEADIVEKARAIDDERARQEKEAEEEMQLNIKEESDEFRLPTNEELEEEAHRPPDLQNLKRRITEIIRVLSSFKELKQEGKTRKDYIEQLKVDLMSYYGYNEFLIGVLIDMFPVVELKELIEAFEQPRPISLRTNTLKTRRRDLAGVLLNRGVNLDPLNKWSKVGLVVYDSQVPIGATPEYMAGFYMLQSASSFLPVMALSPQEKERIVDMAAAPGGKTTYIAALMKNSGLLYANEMKAPRLKS…
>KAH0653512.1 hypothetical protein KY289_031190 [Solanum tuberosum]
MAGPKLGKKVGSKLGKPPTKKKQKKEPLPPKPLEKEDLFSDGEGTDGDFEEDGGSGDEEQQEMNSDSDMSSDLDDTFAADILASGDADDGSDVHSDSDVDSDSDADDTDLVRKSKAIDDERKREEEDGDLELQLNIKEEADEFRLPTTEELEEETNRPPDLSNLQRRIKEIVRVLSNFKSLRQEDVTRKDYVDQLKRDLGSYYGYNDFLIESLVELFPPVELIELIEAFEKPRPISLRTNTLKTRRRDLAGVLLNRGVNLDPLSKWSKVGLVVYDSQVPVGATPEYMAGHYMLQSASSFLPVMALAPQENERIVDMAAAPGGKTTYVAALMKNSGIIYANEMKESRIKSLTANLHRMGVTNTIVCNYDGRELPKVLGQNTADRILLDAPCSGTGVISKD…
>XP_044474169.1 26S rRNA (cytosine-C(5))-methyltransferase NOP2B-like [Mangifera indica]
MAPTALRKKKGPKAQKPPPKKKQKKNNLFTAKRSKKEDISDDLNSDISNEEVKDPQEFEQEEQDSDSEAGSELFSDGDDPLVDDFLQGSEDEGKGLGSGSDSGSDSDSDSDDESDIEKKSRAIDEARAREEQEALEEMQLNIKEESDEFRLPTKEELEEEKQRPPDLSSLQRRIKEIVRVLSNFKDLCQKGRTRKEYVQQLKLDLGSYYGYNEFLIGVLVEMFPPVELMELIEAFEKPRPICLRTNTLKTRRRDLADVLINRGVNLDPLSKWSKVGLVVYDSQVPIGATPEYMAGYYMLQSASSFLPVMALAPQENERVVDMAAAPGGKTTYIAALMKNTGLIYANEMKEPRLKSLTANLHRMGVTNTVVCNYDGKELPKVLGVNTVDRVLLDAPCSGT…
>XP_038986288.1 25S rRNA (cytosine-C(5))-methyltransferase nop2-like isoform X2 [Phoenix dactylifera]
MPMAKPPNPNSQKNEKRPQGKVDEEEEEDGSQVSDLDDEQSRSDVSSDGDPFTDDFLGGSDEEGEELRSESDESDLEAKSRAIDEARARAELEADEELRLNIKEESDEFRLPTKEELEEEARLPPNLSNLQRRIKEIVRVLTNFKTLRQEGASRKDYIDQLKADIMAYYGYNEFLADTFIEMFPAVELIELLEAFEKNRPECLRTNTLKTRRRDLAGVLINRGVNLDPVGKWSKVGLVVYESQVPTGATPEYLAGHYMRQAANSFLPVMALAPQEKERIVDMAAAPGGKTTYIAALMKNTGVIYANEYKEPRLKSLLANIHRMGVTNTVVCNYDGKELPKILGLNSVDRVLLDAPCTGTGTVCPDQQSIKTSKSIEDVQNCAFLQKQLILAAIDLVDAN…
>KAA8527084.1 hypothetical protein F0562_008687 [Nyssa sinensis]
MGRVCSRGKAHWNGPGRTSSIIKTGICSLNGRYCTYDSETTDEEVKEHGGFDEEEPEVDSGSEMSSDGDNPFTDDFLQGSDDGEKGSDVDSDSDVSDIEEKSRAIDEEKAREEEDAEAELQLNIKEEADEFRLLTKEELEEESHRPPDLPNLQRRIKEIVRVLSNFKSLRQEGATRKDYIEQLKIDLGSYYGYNEFLISVLVEMFPVVELMELIEAFEKPRPICLRTNTLRTRRRDLAGVLLNRGVNLDPLSKWSKVGLVVYDSQVPIGATPEYMAGYYMLQSASSFLPVMALAPQEKERIVDMAAAPGGKTTYAAALMKNSGVIFANEMKEPRLKSLTANLHRMGVTNTIVCNYDGRELPKVLGHNTADRVLLDAPCSGTGVISKDESVKTSKNLDDI…
>KAH9804292.1 26S rRNA (cytosine-C(5))-methyltransferase NOP2B [Citrus sinensis]
MAPVVLNKKRGKKWQKPPLEKKQRKNDPFVEKRSKTEEISNDSDSDIENEEVKDPQEFEDEGEESGSDTGSELLSDGDDPLADDFLRGSDDEEKGRDSDSGSDSDSDSDSDVSDIEKKSRAIDEERAREKEEALEEMQLNIREESDEFRLPTKEEIEEEKQQPPDLPNLQRRIKEIVRVLSNFKDLSQKGTSRKEYVQQLKLDLGSYYGYNEFLIGALVEMFPPVELMELIESFEKPRPICLRTNTLKTRRRDLADVLINRGVNLDPLSKWSKVGLVVYDSQVPIGATPEYMAGFYMLQSASSFLPVMALAPQEKERVIDMAAAPGGKTTYIAALMKNTGLIYANEMKASRLKSLTANLHRMGVTNTIVCNYDGNELPKVLGLNTVDRVLLDAPCSGTG…
>XP_058112755.1 26S rRNA (cytosine-C(5))-methyltransferase NOP2B [Magnolia sinica]
MAAASLTKQKGRKAQNPKPNLKKKQKKSLLSPEKPSKDLDLLEASHSEDESEETKEGISGSDSDISSDGNPFTDDFLSGSEEEETDAEPVEDEKDSDSSSDSDSDGSDIEKKSIAIDEEKARELEDAEAELQLNIKDESDEFRLPTEKELEEESRQPPDLPNLQRRIKEIIRVLSNFKSLRQEGSTRKDYVKQLQSDLGSYYGYNDFLIQALVEMFPVVELAELIEAFEKQRPICLRTNTLKTRRRDLAGVLINRGVNLDPLSKWSKVGLVVYDSQVPIGATPEYMAGHYMLQSASSFLPVMALAPQEKDRIVDMAAAPGGKTTYIAALMKNSGIIYANEMKETRLKSLSANLHRMGVTNTIVCNYDGKELPKILGLNSVDRVLLDAPCSGTGVISKDE…
>XP_049414330.1 25S rRNA (cytosine-C(5))-methyltransferase NOP2A-like [Solanum stenotomum]
MAGPKLGKKVGSKLGKPPTKKKQKKEPLPPKPLEKEDLFSDGEGTDGDFEEDGGSRDEEQQEMNSDSDMSSDLDDTFAADILASGDADDGSDVHSDSDVDSDSDADDTDLVRKSKAIDDERKREEEDGDLELQLNIKEEADEFRLPTTEELEEETNRPPDLSNLQRRIKEIVRVLSNFKSLRQEDVTRKDYVDQLKRDLGSYYGYNDFLIESLVELFPPVELIELIEAFEKPRPISLRANTLKTRRRDLAGVLLNRGVNLDPLSKWSKVGLVVYDSQVPVGATPEYMAGHYMLQSASSFLPVMALAPQENERIVDMAAAPGGKTTYVAALMKNSGIIYANEMKESRLKSLTANLHRMGVTNTIVCNYDGRELPKVLGQNTADRILLDAPCSGTGVISKD…
>XP_049345915.1 26S rRNA (cytosine-C(5))-methyltransferase NOP2B-like [Solanum verrucosum]
MAGPKLGKKVGSKLGKPPTKKKQKKEPLPPKPLEKEDLFSDGEGTDGDFEEDGGSRDEEQQEMNSDSDMSSDLDDTFAADILASGDADDGSNVHSDSDVDSDSDADDTNLVRKSKAIDDERKREEEDGDLELQLNIKEEADEFRLPTTEELEEETNRPPDLSNLQRRIKEIVRVLSNFKSLRQEDVTRKDYVDQLKRDLGSYYGYNDFLIESLVELFPPVELIELIEAFEKPRPISLRTNTLKTRRRDLAGVLLNRGVNLDPLSKWSKVGLVVYDSQVPVGATPEYMAGHYMLQSASSFLPVMALAPQENERIVDMAAAPGGKTTYVAALMKNSGIIYANEMKESRLKSLTANLHRMGVTNTIVCNYDGRELPKVLGQNTADRILLDAPCSGTGVISKD…
>KAJ4981224.1 hypothetical protein NE237_032061 [Protea cynaroides]
MAGAAVNKKKSLKAQKPLHPLKKKQKKDSFSAKLPKELELLEDSDSPDEEPEVEDEEEGGGSDSASEISSDGDDVFADDFLQGSEEGEKGSDSDSDSYSDSEGSDIEEKSRAIDEEKAREEEEAEEELQLNIKEESDEFRLPTQEELAEEAHGPPDLQNLQRRIKEIVRVLSNFKSLRQEGATRKDYIEQLTKDLGSYYGYNDFLIGALVEMFPVVELVEIIEAFEKSRPMCLRTNTLKTRRRDLADVLINRGVNLDPLSKWSKVGLVVYDSQVPIGATPEYMAGHYMLQSASSFLPVMALAPQERERIVDMAAAPGGKTTYIAALMKNTGIIYANEMKEPRLKSLTANLHRMGVTNTIVCNYDGKELPKVLGLNTVDRVLLDAPCSGTGVISKDESVK…
>KAJ0101666.1 hypothetical protein Patl1_03881 [Pistacia atlantica]
MAPAALSKKKGPKAQKPPLKKKQKKNDLFAAKRSKKQDISDDSDSDISNEEVKDPREFEEEERESDSDAGSELFSDGDDPLAEDFLQGSGDEDKDSGSGSDSGSDSDSDSDDGSDIEKKSRAIDEARAREEEEALEEMQLNIKEESDEFRLPTKEELEEEKQRPPDLSNLQRRIKEIVRVLSNFKDLCQKGRTRKDYVQQLKMDLGTYYGYNEFLIGVLVEVGDVNVIFPLQMFPPVELMELIESFEKPRPICLRTNTLKTRRRDLADVLINRGVNLDPLSKWSKVGLVVYDSQVPIGATPEYMAGYYMLQSASSFLPVMALAPQENERVVDMAAAPGGKTTYIAALMKNTGLIYANEMKEPRLKSLTANLHRMGVTNTVVCNYDGKELPKVLGVNTVD…
>KAJ9672440.1 hypothetical protein PVL29_025878 [Vitis rotundifolia]
MPSQKIETGHQDTVHDVAVDYYGKRVATASSDNTIKIIGVSKNASQHLATLTGHQGPVWQVAWAHPKFGSILASCSCDGRVIIWKEGNQNEWTQAHVFSDHKSSVNSIAWAPHELGLCLACGSSDGNISVFTARSDGAWDTTKIDQAHPVGVTSVSWAPSMAPGALVGSGLLDPVQKLVSGGCDNTVKVWKLYNGNWKMDCFPALQMHTDWVRDVAWAPNLGLPKSTIASASQDGTVIIWTVAKEGDQWEGKVLKNFKTPVWRVSWSLTGNLLAVADGNNNVTLWKEAVDVIMAPAALNKKKVTKSQKPPPQKKQKKEVFTAKPPKKHDISDDSDSPTEEIVDHEGLFEEENEEDGFDSHSEASSDGDDPFTDDFLQGEEGSDSDSDSDSDESDIEKKS…
>KAH9804291.1 26S rRNA (cytosine-C(5))-methyltransferase NOP2B [Citrus sinensis]
MAPVVLNKKRGKKWQKPPLEKKQRKNDPFVEKRSKTEEISNDSDSDIENEEVKDPQEFEDEGEESGSDTGSELLSDGDDPLADDFLRGSDDEEKGRDSDSGSDSDSDSDSDVSDIEKKSRAIDEERAREKEEALEEMQLNIREESDEFRLPTKEEIEEEKQQPPDLPNLQRRIKEIVRVLSNFKDLSQKGTSRKEYVQQLKLDLGSYYGYNEFLIGALVEMFPPVELMELIESFEKPRPICLRTNTLKTRRRDLADVLINRGVNLDPLSKWSKVGLVVYDSQVPIGATPEYMAGFYMLQSASSFLPVMALAPQEKERVIDMAAAPGGKTTYIAALMKNTGLIYANEMKASRLKSLTANLHRMGVTNTIVCNYDGNELPKVLGLNTVDRVLLDAPCSGTG…
>KAI5679544.1 hypothetical protein M9H77_00771 [Catharanthus roseus]
MAAPKLGNKRRTKSQKPTPKKKQKKVFSSEKREKKPIEENHFSDSDEEEKGFEENEGSSGGSDNEELNAGSDSELSSAGDDPFADDILQGSSDGEEDSDIESDSDESDIEKKSRAIDQEKAREEEDAEAELQLNIKEEADEFRLPTKEELEEESLRPPDLTNLQRRIKEIVRVLSNFKSLRQEGVTRKEYVDQLKIDLSSYYGYNEFLIEALVEMFPVVELMELIEAFEKPRPICIRTNTLKSRRRDLAGVLLNRGVNLDPLSKWSKVGLVVYDSQVPIGATPEYMAGYYMLQGASSFLPVMALAPQEKEKIVDMAAAPGGKTTYIAALMKNNGIIYANEMKSSRLKSLTANLHRLGVTNTIVCSYDGRELPKVLGQNTVDRVLLDAPCSGTGVISKDE…
>GAY47747.1 hypothetical protein CUMW_106750 [Citrus unshiu]
MAPVVLNKKRGKNWQKPPLEKKQRKNDPFVEKRSKTEEISDDSDSDIENEEVKDPQEFEDEGEESGSDTGSELLSDGDDPLADDFLRGSDDEEKGPDSDSGSDSDSDSDSDVSDIEKKSRAIDEERAREKEEALEEMQLNIREESDEFRLPTKEEIEEEKQQPPDLPNLQRRIKEIVRVLSNFKDLSQKGTSRKEYVQQLKLDLGSYYGYNEFLIGALVEMFPPVELMELIESFEKPRPICLRTNTLKTRRRDLADVLINRGVNLDPLSKWSKVGLVVYDSQVPIGATPEYMAGFYMLQSASSFLPVMALAPQEKERVIDMAAAPGGKTTYIAALMKNTGLIYANEMKASRLKSLTANLHRMGVTNTIVCNYDGNELPKVLGLNTVDRVLLDAPCSGTG…
>XP_042520469.1 26S rRNA (cytosine-C(5))-methyltransferase NOP2B-like [Macadamia integrifolia]
MGTAVINKKKGLKAKKLPSKKKQKTDSFSEKPPKKLDLLEDSDSPTEEPEVDEVGGDDSASDISSDGDDVFADDFLQGSDEGEKGSDSDSASDSDSEESDIEDKSRAIDEERAREEKEAEEELQLNIKEVSDEFRLPTEEELEEEAHRPPDLPNLQRRMKEIVRVLSNFKSLRQEGVTRKDYVEQLKGDLGSYYGYNDFLIGVLVEMFPVVELIELIEAFEKPRPICLRTNTLKTRRRDLADVLINRGVNLDPLSKWSKVGLVVYDSQVPIGATPEYMAGYYMLQSASSFLPVMALAPQERERIVDMAAAPGGKTTYIAALMKNTGIIYANEMKEPRLKSLTANLHRMGVTNTIVCNYDGKELPKVLGLNTVDRVLLDAPCSGTGVISKDESVKASKSS…
>XP_026664025.2 25S rRNA (cytosine-C(5))-methyltransferase nop2-like isoform X1 [Phoenix dactylifera]
MPMAKPPNPNSQKNEKRPQGKVDEEEGEGDVLSSKLPEEMESLDGDSASDNEEEEEEDGSQVSDLDDEQSRSDVSSDGDPFTDDFLGGSDEEGEELRSESDESDLEAKSRAIDEARARAEVEADEELRLNIKEESDEFRLPTKEELEEEARLPPNLSNLQRRIKEIVRVLTNFKTLRQEGASRKDYIDQLKADIMAYYGYNEFLADTFIEMFPAVELIELLEAFEKNRPECLRTNTLKTRRRDLAGVLINRGVNLDPVGKWSKVGLVVYESQVPTGATPEYLAGHYMRQAANSFLPVMALAPQEKERIVDMAAAPGGKTTYIAALMKNTGVIYANEYKEPRLKSLLANIHRMGVTNTVVCNYDGKELPKILGLNSVDRVLLDAPCTGTGTVCPDQQSIK…
>XP_021673126.1 26S rRNA (cytosine-C(5))-methyltransferase NOP2B isoform X1 [Hevea brasiliensis]
MAPAALNKTKGSKLQKPPPKKKPKNDIFTEKHLKEDDILDDSGSSDEEVEDQEEFDIDEQGSASGSDILSDGDDTFTDDFLQGNDDEEKVSSSDSGKDSGSDSGSDSDSRSDSDESDIEKKSRALDERKAREEKDAEEEMRLNIAEEHDEFRLPTKEELEDEAHRPPDLPNIQRRIREIVRVLSNFKDLKQEGTRRKDYIEQFKMDLCSYYGYNDFLIGVFVEMFPVNELIELVEAFEKPRPICLRTNTLKTRRRDLADVLLNRGVNLDPLSKWSKVGLVVYDSQVPIGATPEYMAGFYMLQSASSFLPVMALAPQEKERIVDMAAAPGGKTTYIAALMKNSGIIYANEMKVPRLKSLTANLHRMGVTNTIVCNYDGRELTKVLGHNAVDRVLLDAPCS…
>XP_006602121.1 26S rRNA (cytosine-C(5))-methyltransferase NOP2B isoform X2 [Glycine max]
MAPARKKPSKPSKSPKNPKKIQPKHDSSSESEEDTPPQQLQPEQLELGDNSDSASELSSVGDDPLADDFLQGSDDDEEKASGSESGLESGLESGSDSDSDDDDIEKKSRAIDEEKAREEEDADAEMQLNINQESDEFRLPTKEELEDEALRPPDLSNLQRRIKEIVRVLSNFKALRQDGSTRKEYVEQLKKDLCTYYGYNEFLIGALVEMFPVVELMELIEAFEKPRPMCLRTNTLKTRRRDLADVLINRGVNLDPLSKWSKVGLVVYDSQVPIGATPEYMAGFYMLQSASSFLPVMALAPQEKERVIDMAAAPGGKTTYIAALMKNTGIIFANEMKVPRLKSLTGNLHRMGVSNTVVCNYDGKELPKVLGVNVVDRVLLDAPCSGTGVISKDESVKTS…
>KAI4321727.1 hypothetical protein MLD38_035075 [Melastoma candidum]
MKGGQATKPPPKKKLKNDLFAKKQLKKGDLLDDSEGTSEDIEEQEDFNDEEMEGLSDSGSEASSGGDDPLADDFLQGSDDEDDVSDGDEDSDSGSDSDEADPEKLSRAIDVERARVESEARDELQLNIKQESDEFRLPTEEELEEEALRPPDLQNMQRRIAEIIGVLSNFKAVKQDGVRRKDYVEQLKRDLASYYGYNDYLIGVLAEMFPPVELKELIEGFEKPRPVCLRTNTLKARRRDLADVLINRGVNLDPLAKWSKVGLVVYDSQVPIGATPEYMAGFYMLQSASSFLPVMALAPQEKERIVDMAAAPGGKTTYIAALMKNSGVIFANEMKEARLKSLTANLHRMGVTNTIVCNYDGKELPKVLGHNTVDRVLLDAPCSGTGVISKDESVKTSKS…
>XP_002266863.2 PREDICTED: probable 28S rRNA (cytosine(4447)-C(5))-methyltransferase [Vitis vinifera]
MAPAALNKKKVTKSQKPPAQKKQKKEVFTAKPPKKHDISDDSDSPTEEIVDHEGLFEEENEEDGFDSHSEASSDGDDPFTDDFLQGGDDEEEGSGSGSGSDSDSDSDSDESDIEKKSRAIDEERAREEEEAGAEMQLNIKEESDEFRLPTKEELQEEARQPPDLPNLQRRIKEIVRVLSNFNSLRQEGAQRKDYVEQLRVDLGSYYGYNEFLIGVLVEMFPVVELMELIEAFEKPRPICLRTNTLKTRRRDLADVLLNRGVNLDPLSKWSKVGLVVYDSQVPIGATPEYMAGFYMLQSASSFLPVMALAPQEKERIVDMAAAPGGKTTYIAALMKNGGMIFANEMKEPRLKSLTANLHRMGVTNTVVCNYDGKELPKVLGHNTVDRVLLDAPCSGTGVI…
>PON40111.1 RNA (C5-cytosine) methyltransferase, NOP [Parasponia andersonii]
MGMGTISVTKGQKAPPKKKQKNELFAAKKSKKEELSDVSDDEDVKEVEEFDGDEDGSDSGSDISSDGDNPFTDDFLQGSDNEGSGDSASGSDSDSDESDIEAKSRAIDEERKKEEEEAMEEMQLNIKDESDEFRLPAKEELEQESQGPPDLQNLQRRIKEIVRVLSNFKALRQEGSTRKEYVEQLKRDLSSSYGYNEFLIGALVEMFPVVELMELLEAFEKPRPICLRTNTLKTRRRDLADVLINRGVNLDPLSKWSKVGLVVYDSQVPIGATPEYMAGHYMLQSASSFLPVMALAPQEKEKIVDMAAAPGGKTTYIAALMKNSGMIFANEMKVPRLKSLTANLHRMGVTNTVVCNYDGKELPKVLGINTVDRVLLDAPCSGTGVISKDESVKTSKSLE…
>KAH9804296.1 26S rRNA (cytosine-C(5))-methyltransferase NOP2B [Citrus sinensis]
MAPVVLNKKRGKKWQKPPLEKKQRKNDPFVEKRSKTEEISNDSDSDIENEEVKDPQEFEDEGEESGSDTGSELLSDGDDPLADDFLRGSDDEEKGRDSDSGSDSDSDSDSDVSDIEKKSRAIDEERAREKEEALEEMQLNIREESDEFRLPTKEEIEEEKQQPPDLPNLQRRIKEIVRVLSNFKDLSQKGTSRKEYVQQLKLDLGSYYGYNEFLIGALVEMFPPVELMELIESFEKPRPICLRTNTLKTRRRDLADVLINRGVNLDPLSKWSKVGLVVYDSQVPIGATPEYMAGFYMLQSASSFLPVMALAPQEKERVIDMAAAPGGKTTYIAALMKNTGLIYANEMKASRLKSLTANLHRMGVTNTIVCNYDGNELPKVLGLNTVDRVLLDAPCSGTG…
>XP_022975813.1 probable 28S rRNA (cytosine(4447)-C(5))-methyltransferase isoform X2 [Cucurbita maxima]
MADAKFNKKKGVKRDDLPLKGKKKDELFTRKRSQEEDDDSEISDGLDEVEVENGVLDGDEEGSESGSEVSSDGDDPLADDFLQGSNDEGSDSGSDSDEDIENKSRIIDEARAREEKDAADEMQLNIREESDEFRLPTKEELEEEALGPPDLSNLQRRIREIVRVLTNFKALRQEGATRKDYVEQLKKDLCSYYGYNEFLIGVLVEMFPVVELMELIEAFEKPRPICLRTNTLKTRRRDLADVLINRGVNLDPLSKWSKVGLVVYDSQVPIGATPEYMAGFYMLQGASSFLPVMALAPQEKERIIDMAAAPGGKTTYIAALMKNSGLIFANEMKAPRLKSLTANLQRMGVTNTVVCNYDGKELPKVLGKNTVDRVLLDAPCSGSGVVSKDESVKTSKSLE…
>KAH9652385.1 26S rRNA (cytosine-C(5))-methyltransferase NOP2B [Citrus sinensis]
MAPVVLNKKRGKNWQKPPLEKKQRKNDPFVEKRSKTEEISDDSDSDIENEEVKDPQEFEDEGEESGSDTGSELPSDGDDPLADDFLRGSDDEEKGPDSDAGSDSDSDSDSDVSDIEKKSRAIDEERAREKEEALEEMQLNIREESDEFRLPTKEEIEEEKQQPPDLPNLQRRIKEIVRVLSNFKDLSQKGTSRKEYVQQLKLDLGSYYGYNEFLIGALVEMFPPVELMELIESFEKPRPICLRTNTLKTRRRDLADVLINRGVNLDPLSKWSKVGLVVYDSQVPIGATPEYMAGFYMLQSASSFLPVMALAPQEKERVIDMAAAPGGKTTYIAALMKNTGLIYANEMKASRLKSLTANLHRMGVTNTIVCNYDGNELPKVLGLNTVDRVLLDAPCSGTG…
>XP_055823409.1 26S rRNA (cytosine-C(5))-methyltransferase NOP2B-like [Solanum dulcamara]
MAGPKLGKKVGSKLGKPPTKKKQKKEPLPPKPLEKEDLLSDGEGTDGDFEEDDGGSGDEEHQKMNSDSDMSSDMDDPFAADILASGDVDDGSDVNLDSDVDSDSDADDTDLVRKSKAIDDERKREQKDGDLELQLNIKEEADEFRLPTAEELEEETHRPPDLSNLQRRIKEVVRVLSNFKSLRQEDVTRKDYVDQLKRDLGSYYGYNDFLIESLVELFPPVELIELIEAFEKPRPISLRTNTLKTRRRDLAGVLLNRGVNLDPLSKWSKVGLVVYDSQVPVGATPEYMAGHYMLQSASSFLPVMALAPQENERIVDMAAAPGGKTTYVAALMKNSGIIYANEMKESRLKSLTANLHRMGVTNTIVCNYDGRELPKVLGQNTADRILLDAPCSGTGVISK…
>XP_022975812.1 probable 28S rRNA (cytosine(4447)-C(5))-methyltransferase isoform X1 [Cucurbita maxima]
MADAKFNKKKGVKRDDLPLKGKKKDELFTRKRSQEEDDDSEISDGLDEVEVENGVLDGDEEGSESGSEVSSDGDDPLADDFLQGSNDEENGSGSDSGSDSDEDIENKSRIIDEARAREEKDAADEMQLNIREESDEFRLPTKEELEEEALGPPDLSNLQRRIREIVRVLTNFKALRQEGATRKDYVEQLKKDLCSYYGYNEFLIGVLVEMFPVVELMELIEAFEKPRPICLRTNTLKTRRRDLADVLINRGVNLDPLSKWSKVGLVVYDSQVPIGATPEYMAGFYMLQGASSFLPVMALAPQEKERIIDMAAAPGGKTTYIAALMKNSGLIFANEMKAPRLKSLTANLQRMGVTNTVVCNYDGKELPKVLGKNTVDRVLLDAPCSGSGVVSKDESVKTS…
>KAG4935344.1 hypothetical protein JHK85_050263 [Glycine max]
MAPARKKPSKPSKSPKNPKKIQPKHDSSSESEEDTPPQQLQPEQLELGDNSDSASELSSVGDDPLADDFLQGSDDDEVKASGSESGLESGLESGSDSDSDDDDIEKKSRAIDEEKAREEEDADAEMQLNINQESDEFRLPTKEELENEALRPPDLSNLQRRIKEIVRVLSNFKALRQDGSTRKEYVEQLKKDLCTYYGYNEFLIGALVEMFPVVELMELIEAFEKPRPMCLRTNTLKTRRRDLADVLINRGVNLDPLSKWSKVGLVVYDSQVPIGATPEYMAGFYMLQSASSFLPVMALAPQEKERVIDMAAAPGGKTTYIAALMKNTGIIFANEMKVPRLKSLTGNLHRMGVSNTVVCNYDGKELPKVLGVNVVDRVLLDAPCSGTGVISKDESVKTS…
>XP_009613790.1 probable 28S rRNA (cytosine-C(5))-methyltransferase [Nicotiana tomentosiformis]
MSSDLDDPFAADILASSDADDGSADSDVDSDSDSDADDTDPVRKSKAIDEETERVKEDAEAELQLNIKEEADEFRLPTTEELEEETHRPPDLSNLQRRVKEIVRVLSNFKTLRQEGVTRKDYVDQLKRDLGSYYGYNDFLIEVLVEMFPPVELIELIEAFEKPRPISLRTNTLKTRRRDLAGVLLNRGVNLDPLSKWSKVGLVVYDSQVPVGATPEYMAGHYMLQSASSFLPVTALAPQENERVVDMAAAPGGKTTYVAALMKNSGIIYANEMKESRLKSLTANLHRMGVTNTIVCNYDGRELPQVLGQNTADRILLDAPCSGTGVISKDESVKTSKNAADIQNCSQLQKELILAAIDMVDANSKSGGYVVYSTCSIMVDENEAVIDYALKKRDVKLVP…
>XP_050218654.1 26S rRNA (cytosine-C(5))-methyltransferase NOP2B-like [Mercurialis annua]
MAPAPLNKKKGSNLKLQKQSAKMKQKGDLFTEKKPKKDLILDDNSDDESFDEDELASGSGSDSGSDILSDGDEPITDDFLQATDDEEEGSGLDSGSDSDESDIEKKARAIDLQKEKEEKDAEDEMRLNIAEESDEFRLPTQKELEEEARGLPDLQNLQRRIREIVRVLSNFKDLKQEGATRKDYTDQLKINLCSYYGYNDFLLGVLMEMFPVNELIEFVEACEKPRPICLRTNTLKTRRRDLADVLLNRGVNLDPLSKWSKVGLVVYESQVTLGATPEYMAGFYMLQSSNSFLPVMALAPQEKERIVDMAAAPGGKTTYIAALMKNTGVIYANEIKEARLKSLTANLHRMGVTNTMVCNYDGRELIKVLGQNSVDRVLLDAPCSGTGVISKDESVKTSK…
>KAB2622890.1 ribosomal RNA methyltransferase NOP2 [Pyrus ussuriensis x Pyrus communis]
MAISAQNKRKGPKANKASPKKRQKKGSFAPKTPKEPELSDHYESSDEQEVEERHVEFDGDEAGSGSDSDSLFGDDPLADDDDASLQGSDDEANGSGSGLGSDSGSDSDESDIEKKSRRIDENRTKEEKEGEEEMQLNIKEESDEFRLPTQEELEEEAHRPPDLPNLQRRIKEIVRVLSNFKALRQDGAPRKDYVEQLKRDLISYYGYNSFLIGALVEMFPAVELVELVEAFEKPRPMCLRTNTLKTRRRDLADVLINRGVNLAPLSEWSKVGLVVYDFQVPIGATPEYMAGYYMLQSASSFLPVMALAPQEKERIVDMAAAPGGKTTYIAALMKNSGIIFANEMKEPRLKSLTANLHRMGVTNTVVCNYDGKELPKVLGVNAVDRVLLDAPCSGTGVIS…
>KAG6607741.1 26S rRNA (cytosine-C(5))-methyltransferase NOP2B, partial [Cucurbita argyrosperma subsp. sororia]
MPAAKFNKKKAVKRDDPQSKRKKKDELFTPKRGKKEEENDSDLSDALDEEEVEDGMLDGDEQGSGSGSGSEVSSDGDDPLADDFFHGSDEENVSRSVSGSDSDESDIEEKSRAIDEERAREEKDAADEMQLNIKEESDEFRLPSKEELEEEALRPPDISNLQRRIREIVRVLSNFKALRQEGATRKDYVEQLKKDIGSYYGYNEFLTGVLVELFPIVELMELIEAFEKPRPICLRTNTLKTRRRDLADVLINRGVNLDPLSKWSKVGLVVYDSQVPIGATPEYMAGFYMLQGASSFLPVMALAPQEKERIVDMAAAPGGKTTYIAALMKNSGIIFANEMKVPRLKSLTANLHRMGVTNTVVCNYDGKELPKVLGMNTADRVLLDAPCSGSGVISKDESV…
>KAH9652384.1 26S rRNA (cytosine-C(5))-methyltransferase NOP2B [Citrus sinensis]
MAPVVLNKKRGKNWQKPPLEKKQRKNDPFVEKRSKTEEISDDSDSDIENEEVKDPQEFEDEGEESGSDTGSELPSDGDDPLADDFLRGSDDEEKGPDSDAGSDSDSDSDSDVSDIEKKSRAIDEERAREKEEALEEMQLNIREESDEFRLPTKEEIEEEKQQPPDLPNLQRRIKEIVRVLSNFKDLSQKGTSRKEYVQQLKLDLGSYYGYNEFLIGALVEMFPPVELMELIESFEKPRPICLRTNTLKTRRRDLADVLINRGVNLDPLSKWSKVGLVVYDSQVPIGATPEYMAGFYMLQSASSFLPVMALAPQEKERVIDMAAAPGGKTTYIAALMKNTGLIYANEMKASRLKSLTANLHRMGVTNTIVCNYDGNELPKVLGLNTVDRVLLDAPCSGTG…
>RXI00817.1 hypothetical protein DVH24_001051 [Malus domestica]
MAISAQNKRKGPKANKASPKKRQKKGSFAPKTPKEPELSDHYESSDEQEVEEQHVEFDGDEAGSGSDSDSLFGDDPLADDDASLQGSDDDANGSGLGSDSGSDSGSDSDESDIEKKSRLIDEKRTKEEKEGEEELQLNIKEESDEFRLPTQEELEEEAHRPPDLPNLLRRIKEIVRVLSNFKALRQDGAPRKDYVEQLKRDLISYYGYNSFLIGALVEMFPAVELVELIEAFEKPRPMCLRTNTLKTRRRDLADVLINRGVNLAPLSEWSKVGLVVYDFQVPIGATPEYMAGHYMLQSASSFLPVMALAPQEKERIVDMAAAPGGKTTYIAALMKNSGIIFANEMKEPRLKSLTANLHRMGVTNTVVCNYDGKELPKVLGVNAVDRVLLDAPCSGTGVI…
>KCW68383.1 hypothetical protein EUGRSUZ_F02036 [Eucalyptus grandis]
MGAPALNKKKKGARAAKPPPKKKLKNDLFAEKRSKKDDILEESDDQSEDIEEHQESEVESEVEEDGTGDSGSEVSSDGDDPLADDFLQGSGDEDKASSLDEDSDSGSDSDSDESDIEQKSRAIDEERARIEEEAGAEMQLNIKEESDEFRLPTKEELEEEALRPPDLPNMQRRIREIVRVLSNLKVLKQEGTTRQDYVEQLKKDLASYYGYNDFLIGALMEMFPPVELMELIEAFEKPRPICLRTNTLKTRRRDLADVLINRGVNLDPLSKWSKVGLVPIGATPEYMAGFYMLQSASSFLPVMALAPQEKERVVDMAAAPGGKTTYIAALMKNSGVVFANEMKAPRLKSLTANLHRMGVTNTIVSNYDGKELPKIIGVNSVDRVLLDAPCSGTGVISKD…
>GER24741.1 ribosomal RNA small subunit methyltransferase F [Striga asiatica]
MEKSHLLRFLIAAAVLAAAFLNTADAGEDFDWIPAATCRGSIAGCMAGDGGEFELDSESNRRILATTKYISYGALQPNNIPCSRRGASYYNCRPGAEANPYTRSCTTATRANSSKFDLAGEDTDLTEYLNLGHVEGSGPLLQLKPFLILSPHEQRSDNLSYINAIGFLPHSNWSTHFKQLTAQSASTRLFIVDWEYCHQHSFSMAGSLLNKKKKGAKLLDPPPRKKQKAELTLQKVAEKEDLLSSDSDDSCEPEELDESDLEEQGNGDSSSEMSSDGDDPFAHDILLGSEDEDDKEEDAGADASEDADSDSDESDIERKARAIDEERVQEQADGEAELQLNIREEADEFTLPTPEELEEEANRPPDLSNLQRRIKEIVRVLSNFNALRQEGASRKDYVD…
>XP_058218255.1 26S rRNA (cytosine-C(5))-methyltransferase NOP2B-like [Rhododendron vialii]
MAATALSKRKEAKSQKPPLRKKQRNEPPPKKKQKNVSFPAKNPIKDDLISDSDDTDEMVEEHGQLHEDQQQQGSDSGSEMSSDGDDPLADDFLLGSDDRSGDGEKGSDLDSDSDESDIEVKARADEEEKVREEEDALEELKLNIKEEPDEFRLLTKEELEEEANRPPDLQSLQRRIKEIVRVLSNFKSLRQEGATRKDYVEQLTMDLGSYYGYNDFLIGALVEMFPVNELMELIEAFEKPRPICLRTNTLKARRRDLAGVLLNRGVNLDPLSKWSKVGLVVYDSQVPIGATPEYMAGYYMLQSASSFLPVMALAPQEKERIVDMAAAPGGKTTYISAIMKNSGIVYANEMKESRLKSLTANLQRMGVTNTIVCNYDGRELPKALGQNTVDRVLLDAPCS…
>XP_009410302.1 PREDICTED: probable 28S rRNA (cytosine(4447)-C(5))-methyltransferase [Musa acuminata subsp. malaccensis]
MASRAQRKAVKSASPNLMKKKKNKKSQRDEKELASKDIDALEFDPGSEEEMEEDDRSQSSDVEDDESPSDASSDGEPFTDDFLGGSDNEEAEEPGSGSDSDESDLEAKSRALDEAKSRAEEEAEEELRLNIKEESDEFRLPTKEELEDEARQPPNLQNIRRRINEIVRVLSNFNSLRQEGASRKDYVNQLKADLMSYYGYNEFLIEAFIEIFPAVELIELLEAFEKGRPECLRTNTLKTRRRDLAGVLINRGVNLDPIGKWSKVGLVVYDSQVPIGATPEYLAGHYMKQAASSFLPVMALAPQEKERIVDMAAAPGGKTTYIAALMKNTGIIYANEFKETRLKSLSANIHRMGVTNTIICNYDGKELPKVFGLNSVDRVLLDAPCTGTGVISKEQSIKT…
>KCW68382.1 hypothetical protein EUGRSUZ_F02036 [Eucalyptus grandis]
MGAPALNKKKKGARAAKPPPKKKLKNDLFAEKRSKKDDILEESDDQSEDIEEHQESEVESEVEEDGTGDSGSEVSSDGDDPLADDFLQGSGDEDKASSLDEDSDSGSDSDSDESDIEQKSRAIDEERARIEEEAGAEMQLNIKEESDEFRLPTKEELEEEALRPPDLPNMQRRIREIVRVLSNLKVLKQEGTTRQDYVEQLKKDLASYYGYNDFLIGALMEMFPPVELMELIEAFEKPRPICLRTNTLKTRRRDLADVLINRGVNLDPLSKWSKVGLVPIGATPEYMAGFYMLQSASSFLPVMALAPQEKERVVDMAAAPGGKTTYIAALMKNSGVVFANEMKAPRLKSLTANLHRMGVTNTIVSNYDGKELPKIIGVNSVDRVLLDAPCSGTGVISKD…
>XP_055803040.1 26S rRNA (cytosine-C(5))-methyltransferase NOP2B-like [Solanum dulcamara]
MAGPKLGKKSGSKLGKLPTKKKQKKEPLVPKPLEKEELFSDSEGTDGDFQENDGGFDDKEEQEMNSNSDMSSDVDDPFAADILASGDADDGADVNSDSNVDSDSDADDTDLVRKSKAIDDERKREKKDNDLELQLNIKEEADDFRLPTTEELEEETHRPPDLSNLQRRIKEIVRVLSNLKSLRQEGVTRKDYVDQLKRDLGSYYGYNDFLIEALVELFPPVELIELIEAFEKPRPISLRTNTLKTRRRDLAGVLLNRGVNLDPLSKWSKVGLVVYDSQVPVGATPEYMAGHYMLQSASSFLPVMALAPQENERVVDMAAAPGGKTTYVAALMKNSGIIYANEVKESRLKSLTANLHRMGVTNTIVCNYDGRELPKVLGQNTADRILLDAPCSGTGVISK…
>XP_043690283.1 26S rRNA (cytosine-C(5))-methyltransferase NOP2B-like [Telopea speciosissima]
MATAAVTKKKGLKAKKLPIKKKQKKDSFSEKPPKKLELIEDSDSPNEEPEVEGVEGDDSASEISSDGDDVFADDFLQGSDEGEKGSDSDSYSDSEESDIEDKSRAIDEERAREEEEAEEELQLNIKEESDEFRLLTEEELEEETHRPPDLPNLQRRMKEIVRVLSNFKSLRQEGVTRKDYVEQLKRDLSSYYGYNDFLIGVLIEMFPVVELLELIEAFEKPRPICLRTNTLKTRRRDLADVLINRGVNLDPLSKWSKVGLVVYDSQVPIGATPEYMAGYYMLQSASSFLPVMALAPQERERIVDMAAAPGGKTTYIAALMKNTGLIYANEMKEPRLKSLTANLHRMGVTNTIVCNYDGKELPKVLGLNTVDRVLLDAPCSGTGVISKDESVKASKSSED…
>XP_006363757.1 PREDICTED: 25S rRNA (cytosine-C(5))-methyltransferase nop2-like [Solanum tuberosum]
MAGPKLGKKVGSKLGKPPTKKKQKKEPLPPKPLEKEDLFSDDEGTDGDFEEDGGSGDEEQQEMNSDSDMSSDLDDTFAADILASGDADDGSDVHSDSDVDSDSDADDTDLVRKSKAIDDERKREEEDGDLELQLNIKEEADEFRLPTTEELEEETNRPPDLSNLQRRIKEIVRVLSNFKSLRQEDVTRKDYVDQLKRDLGSYYGYNDFLIESLVELFPPVELIELIEAFEKPRPISLRTNTLKTRRRDLAGVLLNRGVNLDPLSKWSKVGLVVYDSQVPVGATPEYMAGHYMLQSASSFLPVMALAPQENERIVDMAAAPGGKTTYVAALMKNSGIIYANEMKESRIKSLTANLHRMGVTNTIVCNYDGRELPKVLGQNTADRILLDAPCSGTGVISKD…
>KCW68381.1 hypothetical protein EUGRSUZ_F02036 [Eucalyptus grandis]
MGAPALNKKKKGARAAKPPPKKKLKNDLFAEKRSKKDDILEESDDQSEDIEEHQESEVESEVEEDGTGDSGSEVSSDGDDPLADDFLQGSGDEDKASSLDEDSDSGSDSDSDESDIEQKSRAIDEERARIEEEAGAEMQLNIKEESDEFRLPTKEELEEEALRPPDLPNMQRRIREIVRVLSNLKVLKQEGTTRQDYVEQLKKDLASYYGYNDFLIGALMEMFPPVELMELIEAFEKPRPICLRTNTLKTRRRDLADVLINRGVNLDPLSKWSKVGLVPIGATPEYMAGFYMLQSASSFLPVMALAPQEKERVVDMAAAPGGKTTYIAALMKNSGVVFANEMKAPRLKSLTANLHRMGVTNTIVSNYDGKELPKIIGVNSVDRVLLDAPCSGTGVISKD…
>KAI3417053.1 SAM_MT_RSMB_NOP domain-containing protein [Psidium guajava]
MGAPALNKKKKGANAAKPPPKKKLKNDLFAEKRSKREDILEESDDQSEDVEEHEESEVEEDESGDSGSEVSSDGDDPLADDFLEGSGDEDKASSLDEDSDSGSDSDESDIEQKSRAIDEERARIEEEAGAEMQLNIKEESDEFRLPTKEELEEEAHRPPDLPNMQRRIREIVRVLSNLKALKQEGTTRKDYVEQLKRDLASYYGYNDFLVGALMEMFPPVELMELIEAFEKPRPICLRTNTLKTRRRDLADVLINRGVNLDPLSKWSKVGLVVYDSQVPIGATPEYMAGFYMLQSASSFLPVMALAPQEKERVVDMAAAPGGKTTYIAALMKNSGVIFANEMKAPRLKSLTANLHRMGVTNTIVSNYDGKELPRILGVNSVDRVLLDAPCSGTGVISKD…
>CAN71575.1 hypothetical protein VITISV_037193 [Vitis vinifera]
MAPAALNKKKVTKSQKPPAQKKQKKEVFTAKPPKKHDISDDSDSPTEEIVDHEGLFEEENEEDGFDSHSEASSDGDDPFTDDFLQGGDDEEEGSGSGSGSDSDSDSDSDSDESDIEKKSRAIDEERAREEEEAGAEMQLNIKEESDEFRLPTKEELQEEARQPPDLPNLQRRIKEIVRVLSNFNSLRQEGAQRKDYVEQLRVDLGSYYGYNEFLIGVLVEMFPVIELMELIEAFEKPRPICLRTNTLKTRRRDLADVLLNRGVNLDPLSKWSKVGLVVYDSQVPIGATPEYMAGFYMLQSASSFLPVMALAPQEKERIVDMAAAPGGKTTYIAALMKNSGMIFANEMKEPRLKSLTANLHRMGVTNTVVCNYDGKELPKVLGHNTVDRVLLDAPCSGTG…
>XP_010942876.1 25S rRNA (cytosine-C(5))-methyltransferase nop2 [Elaeis guineensis]
MAARKQQAAAKPPNTNSQKNEKRRWKKVEEEEDSSKPPQEIEFLDGDSASEEEEEEDGSQASDLDDEQSRSDVSSDGDPFTDDFLGGSDEEGEESRSELDESDLEAKSRAIDEARARAEVEADEELRLNIKEESDEFRLPTKEELDEEARLPPNLPNLQRRIKEIVRVLANFKTLRQEGASRKNYIDQLKADIMAYYGYNEFLADTFIEMFPAVELIELLEAFEKNRPECLRTNTLKTRRRDLAGVLINRGVNLDPIGKWSKVGLVVYESQVPTGATPEYLAGHYMRQAANSFLPVMALAPQEKERIVDMAAAPGGKTTYIAALMKNTGVVYANEYKEPRLKSLLANIHRMGVTNTVVCNYDGKELPKILGLNSVDRVLLDAPCTGSGTICPDQQSIKT…
>KAJ0044656.1 hypothetical protein Pint_03800 [Pistacia integerrima]
MFASCLISVYRESIMAPAALSKKKGPKAQKPPLKKKQKKNDLFAAKHSKKQDISDDSDSDISNEEVKDPREFEEEERESDSDAGSELFSDGDDPLAEDFLQGSGDEDKDSGSGSDSGSDSDSDDGSDIEKKSRAIDEARAREEEEALEEMQLNIKEESDEFRLPTKEELEEEKQRPPVLSNLQRRIKEIVRVLSNFKDLCQKGRTRKDYVQQLKMDLGTYYGYNEFLIGVLVEVVNVHFPLQMFPPVELMELIESFEKPRPICLRTNTLKTRRRDLADVLINRGVNLDPLSKWSKVGLVVYDSQVPIGATPEYMAGYYMLQSASSFLPVMALAPQENERVVDMAAAPGGKTTYIAALMKNTGLIYANEMKEPRLKSLTANLHRMGVTNTVVCNYDGKEL…
>KAI4388577.1 hypothetical protein MLD38_000893 [Melastoma candidum]
MIFPPFLSSSPRHRNPPPPPQNPLLEPAAFKAPFLLRHHQNPTPELAASNPQVEYMVALKSKSKLKGGQAHKSPPKKKLKNDLFAKKQSKNDDLLDESEGMSEDIEEQEDFSDGEMEGQSDSGSEASSGDDDPLADDFLQGSDDEGDVSDGDEDSDSGSDSDGVDPEKLSRALDVERARVEREARDELQLNIKQESDEFRLPTEEELEEEALRPPDLQNIQRRIAEIIGVLSNFKALKQDGVRRKDYVEQLKRDLASYYGYNDYLIGVLAEMFPPVELKELIEGFEKPRPVCLRTNTLKARRRDLADVLINRGVNLDPLAKWSKVGLVVYDSQVPIGATPEYMAGYYMLQSASSFLPVMALAPQEKERIVDMAAAPGGKTTYIAALMKNSGVIFANEMK…
>XP_050143618.1 26S rRNA (cytosine-C(5))-methyltransferase NOP2B-like isoform X1 [Malus sylvestris]
MAISAQNKRKGPKANKASPKKRQKKGSFAPKTPKEPELSDHYESSDEQEVEEQHVEFDGDEAGSGSDSDSLFGDDPLADDDASLQGSDDDANGSGLGSDSGSDSDESDIEKKSRLIDEKRTKEEKEGEEELQLNIKEESDEFRLPTQEELEEEAHRPPDLPNLLRRIKEIVRVLSNFKALRQDGAPRKDYVEQLKRDLISYYGYNSFLIGALVEMFPAVELVELIEAFEKPRPMCLRTNTLKTRRRDLADVLINRGVNLAPLSEWSKVGLVVYDFQVPIGATPEYMAGYYMLQSASSFLPVMALAPQEKERIVDMAAAPGGKTTYIAALMKNSGIIFANEMKEPRLKSLTANLHRMGVTNTVVCNYDGKELPKVLGVNAVDRVLLDAPCSGTGVISKDE…
>XP_038685097.1 25S rRNA (cytosine-C(5))-methyltransferase nop2-like [Tripterygium wilfordii]
MGPATALDKKKNKGPKSQKPLEQPKKKQKEDLFIAGKRPKKGEVFDSFDNPNEEVEEEEEQELQFDVAKKKGYESKKNSKQLKGKFFAEKDEDSIEEVDDEEEEEELGESGSGSESFSGEDDDDPLADDFLQGGSDEEEEEDHSESDSDESDADIEKKARAIDDERARQEKEAEEEMQLNIKEESDEFRLPTKEELEEEAHQPPDLQKLKRRIAEIIRVLSSFKELKQEGKTRKDYVEQLKVDLMSYYGYNDFLIGVLIDMFPVVELKELIEAFEQPRPISLRTNTLKTRRRDLAGVLLNRGVNLDPLNKWSKVGLVVYDSQVPIGATPEYMAGFYMLQSASSFLPVMALAPQEKERIVDVAAAPGGKTTYIAALMKNSGLIYANEMKAPRLKSLTANL…
>KAJ4975269.1 hypothetical protein NE237_000375 [Protea cynaroides]
MVGVAFSKKGLKSQKLQPKKKQKKDLFSEKPPKDLDLLEDSDSPNEELEVEGGGGDDSASDISSDGDDVFADDFLQGSDEGEKGSGPDSDSGSDSEESDIEEKSRAIDAERAREEEEAEEELQLNIKEESDEFRLPTQEELEEEAHQPPDLSNLQRRIKEIVRVLSNFKSLRQGGATRQDYIEQLKRDLGSYYGYNDFLIGVLVDMFPVVELVELIEAFEKPRPICLRTNTLKTRRRDLADVLINRGVNLDPLSKWSKVGLVVYDSQVPIGATPEYMAGHYMLQGASSFLPVMALAPQERERVVDMAAAPGGKTTYIAAVMKNTGIIYANEMKEPRLKSLTANLHRMGVTNTIACNYDGRELPKVLGLNTVDRVLLDAPCSGTGVISKDESVKASKSSE…
>XP_009336735.2 26S rRNA (cytosine-C(5))-methyltransferase NOP2B [Pyrus x bretschneideri]
MAISAQNKRKGPKANKASPKKRQKKGSFAPKTPKEPELSDHYESSDEHEVEERHVEFDGDEAGSGSDSDSLFGDDPLADDDASLQGSDDEANGSGSGLGSDSGSDSDESDIEKKSRRIDENRTKEEKEGEEEMQLNIKEESDEFRLPTQEELEEEAHRPPDLPNLQRRIKEIVRVLSNFKALRQDGAPRKDYVEQLKRDLISYYGYNSFLIGALVEMFPAVELVELVEAFEKPRPMCLRTNTLKTRRRDLADVLINRGVNLAPLSEWSKVGLVVYDFQVPIGATPEYMAGYYMLQSASSFLPVMALAPQEKERIVDMAAAPGGKTTYIAALMKNSGIIFANEMKEPRLKSLTANLHRMGVTNTVVCNYDGKELPKVLGVNAVDRVLLDAPCSGTGVISK…
>KAF4352244.1 hypothetical protein F8388_003641 [Cannabis sativa]
MAGVALLNKKKGGKAKANAQKASLKKKQSDDLFTAKKSQKEDHSDVSSDEEENEEEIKGFEESDGDDEDDSDLGSNISSDDDDDNPETDDFLQEDGSGADSGLDSDSDSDGDIEAKSRAIDEEKQREEEEAMEEMQLNIKDESDEFRLPTRKELEEESQGPPDLQNLQRRIKEIVRVLSNFKALRQEGATRKDYVDQLKKDLSTSYGYNEFLIGALVEMFPVVELIELLEAFEKPRPTCLRTNTLKTRRRDLADVLINRGVNLDPLSKWSKVGLVVYDSQVPIGATPEYMAGYYMLQSASSFLPVMALAPQEKERIVDMAAAPGGKTTYIAALMKNSGMIFANEMKVPRLKSLTANLNRMGVTNTVVCNYDGKELPKVLGINAVDRVLLDAPCSGTGVI…
>KAJ1388268.1 SAM-dependent methyltransferase RsmB/NOP2-type [Sesbania bispinosa]
MDETLNPKGRQAASKLRVRLTPALLLTHTDSLSPSSQTFPARQPATLPAAAPPYAAAAPCAAAAPCAAAAPCAAAPPCAAAPPAPASRSIRAPPSSTGTTSPRLVSSLRWCSSRRTAGFPPMAPAAKKKPLKPRKAPKNPQKTQFFTPKDDSSAESEEETLQQQQEHELDGGDDSDSGSASEFSSDGDDPLVDDFLQGSDDEERAREKEDAEAEMQLNIKEESDEFRLPTKEELEEEALRPPDLPNLQRRIKEIVRVLSNFKALRQDGSTRKDYVEQLKNDICSYYGYNEFLIGVLVEMFPVVELMELIEAFEKPRPICLRTNTLKTRRRDLADVLINRGVNLDPLSKWSKVGLVVYDSQVPIGATPEYMAGFYMLQSASSFLPVMALAPQEKERIVDM…
>WJX37408.1 26S rRNA (cytosine-C(5))-methyltransferase nop2b [Trifolium repens]
MAPATKKKPSKQLKVQKAPKKVQIVPVKEDSSSESEEEAPPQHLELGDDSADDDSASELSSDGDGQLGDDFLQGSDEENENEEKASGSESGSGLDSDSDDDDDIEKISRAIDEKKKREKDDADAEMQTNIQEESDEFRLPTKQELEEEALRPPDLSNLQRRIKEIVRVLSNFKALRQEDSTRKDYIEQLKNDIRSYYGYNEFLIGALVEMFPVVELMELIEAFEKPRPICLRTNTLKTRRRDLADVLINRGVNLDPLSKWSKVGLVVYDSQVPIGATPEYMAGFYMLQSASSFLPVMALAPQEKERIIDMAAAPGGKTTYIAALMKNSGIIFANEMKVPRLKSLTANLHRMGVSNTVVCNYDGKELPKVMGLNVVDRVLLDAPCSGTGVISKDESVKTS…
>KAF7815996.1 putative 28S rRNA (cytosine(4447)-C(5))-methyltransferase [Senna tora]
MAPAALTKKKASKLQKAPPKKKQKKQNNELVGPKVAIVNEVSDHSDSEDEEMAIQEESEGDEPGYDSGSASEASSDGDNPFTDDFLQGSDDEEKGSASDSGSDIDSDEEDIEKKSRAIDEERAREEADAEAEMQLNIQGESDEFRLPTKEELEEEALRPPDLPNLQRRMKEIVRVLSNFKALRQEGSTRKEYVELLKKDICSYYGYNEFLIGALAEMFPVVELMELIEAFEKPRPICLRTNTLKTRRRDLADVLINRGVNLDPLSKWSKVGLVVYDSQVPIGATPEYMAGFYMLQSASSFLPVMALAPQEKERVVDMAAAPGGKTTYIAALMKNTGIVFANEMKVPRLKSLTANLHRMGVSNTVVCNYDGKELPKVLGLNAVDRVLLDAPCSGTGVISK…
>XP_024034084.1 LOW QUALITY PROTEIN: 25S rRNA (cytosine-C(5))-methyltransferase nop2 [Citrus x clementina]
MAPVVLNKKRGKKWQKPPLEKKQRKNDPFVEKRSKTEEISNDSDSDIENEEVKDPQEFEDEGEESGSDTGSELLSDGDDPLADDFLRGSDDEEKGRDSDSGSDSDSDSDSDVSDIEKKSRAIDEERAREKEEALEEMQLNIREESDEFRLPTKEEIEEEKQQPPDLPNLQRRIKEIVRVLSNFKDLSQKGTSRKEYVQQLKLDLGSYYGYNEFLIGALVEMFPPVELMELIESFEKPRPICLRTNTLKTRRRDLADVLINRGVNLDPLSKWSKVGLVVYDSQVPIGATPEYMAGFYMLQSASSFLPVMALAPQEKERVIDMAAAPGGKTTYIAALMKNTGLIYANEMKASRLKSLTANLHRMGVTNTIVCNYDGNELPKVLGLNTVDRVLLDAPCSGTG…
>WJX31447.1 26S rRNA (cytosine-C(5))-methyltransferase nop2b [Trifolium repens]
MAPATKKKPSKQLKVQKAPKKVQIVPIKEDSSSESEEEAPPQHLELGDDSADDDSASELSSDGDGQLGDDFLQGSDEDIENEEKASGSESGSGLDSDSDDDDDIEKISRAIDEKKKREKDDAAAEMQTNIQEESDEFRLPTKQELEEEALRPPDLSNLQRRIKEIVRVLSNFKALRQEDSTRKDYIEQLKNDIRSYYGYNEFLIGALVEMFPVVELMELIEAFEKPRPICLRTNTLKTRRRDLADVLINRGVNLDPLSKWSKVGLVVYDSQVPIGATPEYMAGFYMLQSASSFLPVMALAPQEKERIIDMAAAPGGKTTYIAALMKNSGIIFANEMKVPRLKSLTANLHRMGVSNTVVCNYDGKELPKVMGLNVVDRVLLDAPCSGTGVISKDESVKTS…
>XP_050143619.1 26S rRNA (cytosine-C(5))-methyltransferase NOP2B-like isoform X2 [Malus sylvestris]
MAISAQNKRKGPKANKASPKKRQKKGSFAPKTPKEPELSDHYESSDEQEVEEQHVEFDGDEAGSGSDSDSLFGDDPLADDDASLQGSDDDGSDSDESDIEKKSRLIDEKRTKEEKEGEEELQLNIKEESDEFRLPTQEELEEEAHRPPDLPNLLRRIKEIVRVLSNFKALRQDGAPRKDYVEQLKRDLISYYGYNSFLIGALVEMFPAVELVELIEAFEKPRPMCLRTNTLKTRRRDLADVLINRGVNLAPLSEWSKVGLVVYDFQVPIGATPEYMAGYYMLQSASSFLPVMALAPQEKERIVDMAAAPGGKTTYIAALMKNSGIIFANEMKEPRLKSLTANLHRMGVTNTVVCNYDGKELPKVLGVNAVDRVLLDAPCSGTGVISKDESVKTSKSSDE…
>XP_030510380.1 26S rRNA (cytosine-C(5))-methyltransferase NOP2B isoform X1 [Cannabis sativa]
MAGVALLNKKKGGKAKANAQKASLKKKQSDDLFTAKKSQKEDHSDVSSDEEENEEEIKGFEESDGDDEDDSDLGSNISSDDDNPETDDFLQEDGSGADSGLDSDSDSDGDIEAKSRAIDEEKQREEEEAMEEMQLNIKDESDEFRLPTRKELEEESQGPPDLQNLQRRIKEIVRVLSNFKALRQEGATRKDYVDQLKKDLSTSYGYNEFLIGALVEMFPVVELMELLEAFEKPRPTCLRTNTLKTRRRDLADVLINRGVNLDPLSKWSKVGLVVYDSQVPIGATPEYMAGYYMLQSASSFLPVMALAPQEKERIVDMAAAPGGKTTYIAALMKNSGMIFANEMKVPRLKSLTANLNRMGVTNTVVCNYDGKELPKVLGINSVDRVLLDAPCSGTGVISK…
>CAI0378714.1 unnamed protein product [Linum tenue]
MSPAALSKKKGLKSSLSPAALSKKKGLKSSKGPPKKKQKGDLFTEKRPKKADISDDSDGSDEEVKELVNFDGDEEGSDSGSDLLSGDDDPLADDFLQGSDDEEEISGSDSGAGSDGSDSDSDDSDIERKSRALDERRAREEKDAEEELQTNIAEESDEFRLPTEEELEIEANRPPDLQNLQRRIQEIIRVLSNFKDLRQEGAKRKDYIEQLKLDLSSYYGYNDFLMGVLIEMFPVNELKELIEAFEKPRPICLRTNTLKTRRRDLAEVLLKRGVNLDPLSKWSKVGLVVYDSQVPIGATPEYMAGLYMLQSASSFLPVMALAPQEKERIVDMAAAPGGKTTYVAALMKNTGIIYANEMKEPRLKSLTANLNRMGVSNTIVCNYDGRELPKVLGVNSVDR…
>PIN05425.1 tRNA and rRNA cytosine-C5-methylase (nucleolar protein NOL1/NOP2) [Handroanthus impetiginosus]
MAGPKLGKKKGNRASNAPPRKKQKAIFTLEKELEKEDFLSDSDSKDEPEKPEDSDNEEQEVDSDEEEQGVVSDEEEQEVYSDSEMSSDGDDPFANDILQGSDDEVSEEGRDEDSDSDTSDIEKKARAIDEEKAREEEDAEAELQLNIKEEADEFRLPTAEELEQEAHRPPDLSNLQRRIKEIVRVLSNFKSLRQDGATRKEYVDQLKMDLSSYYGYNDFLIEALVEMFPVVELMELIEAFEKPRPICLRTNTLKTRRRDLAGVLLNRGVNLDPLSKWSKVGLVVYDSQVPIGATPEYMAGHYMLQSASSFLPVMALAPQEKERIVDVAAAPGGKTTYIAALMKSTGILYANEMKESRLKSLTANIHRMGVTNTIVCNYDGRELPKVLGNNSVDRVLLDA…
>KAH9804298.1 26S rRNA (cytosine-C(5))-methyltransferase NOP2B [Citrus sinensis]
MAPVVLNKKRGKKWQKPPLEKKQRKNDPFVEKRSKTEEISNDSDSDIENEEVKDPQEFEDEGEESGSDTGSELLSDGDDPLADDFLRGSDDEEKGRDSDSGSDSDSDSDSDVSDIEKKSRAIDEERAREKEEALEEMQLNIREESDEFRLPTKEEIEEEKQQPPDLPNLQRRIKEIVRVLSNFKDLSQKGTSRKEYVQQLKLDLGSYYGYNEFLIGALVEMFPPVELMELIESFEKPRPICLRTNTLKVALHFALLHSVTRRRDLADVLINRGVNLDPLSKWSKVGLVVYDSQVPIGATPEYMAGFYMLQSASSFLPVMALAPQEKERVIDMAAAPGGKTTYIAALMKNTGLIYANEMKASRLKSLTANLHRMGVTNTIVCNYDGNELPKVLGLNTVDR…
>XP_024193227.1 26S rRNA (cytosine-C(5))-methyltransferase NOP2B [Rosa chinensis]
MGTSALSKRRGAKPQKASPNKKQKKEPFTAKNPKKPKIVQVPEPSDEEEEEEDLEEFDVGDEEGSGSDGDSDIFGGDDPLQDDDDDDDDSLPGSDEDKDEDEEKGSSDSDSDSDSGDIEKKSRLIDRKTLEEEEEGRKELELNIKDESDEFRLPTKQELEQEAHQPPDLSHLQRRMKEIVRVLSNFKALRQEGASRKDYVEQLKRDLSSYYGYNDFLIGALVEMFPVVELVELIEAFEKPRPICLRTNTLKTRRRDLAASLINRGVNLDPLSKWSKVGLVVYESQVPVGATPEYMAGYYMLQSASSFLPVMALAPQENERVVDMAAAPGGKTTYVAALMKNSGIIFANEMKEPRLKSLTANLHRMGVTNTVVCNYDGKELPKVLGSNAVDRVLLDAPCS…
>WJX31448.1 26S rRNA (cytosine-C(5))-methyltransferase nop2b, variant 2 [Trifolium repens]
MAPATKKKPSKQLKVQKAPKKVQIVPIKEDSSSESEEEAPPQHLELGDDSADDDSASELSSDGDGQLGDDFLQGSDEDIENEEKASGSESGSGLDSDSDDDDDIEKISRAIDEKKKREKDDAAAEMQTNIQEESDEFRLPTKQELEEEALRPPDLSNLQRRIKEIVRVLSNFKALRQEDSTRKDYIEQLKNDIRSYYGYNEFLIGALVEMFPVVELMELIEAFEKPRPICLRTNTLKTRRRDLADVLINRGVNLDPLSKWSKVGLVVYDSQVPIGATPEYMAGFYMLQSASSFLPVMALAPQEKERIIDMAAAPGGKTTYIAALMKNSGIIFANEMKVPRLKSLTANLHRMGVSNTVVCNYDGKELPKVMGLNVVDRVLLDAPCSGTGVISKDESVKTS…
>XP_057430832.1 26S rRNA (cytosine-C(5))-methyltransferase NOP2B-like [Lotus japonicus]
MAPAAIKKKATKQQRKSPMKPKKPKHFTPKEDSPAESEEEAPQLLELGSDDGGGDDSASDFSDGDDPLVDDFLQGSDDNEGKASASASGSESDSDSDSDIEGRSGRIDKERKRVEEDAIAELQLNIKDESDEFRLPTKQELEEETQRPPDLPNLQRRIKEIVRVLSNFKALRQEDATRKDYIEQLKTDICSYYGYNEFLIGALVEIFPVVELMELIEAFEKPRPTCLRTNTLKTRRRDLADVLINRGVNLDPLSKWSKVGLVVYDSQVPIGATPEYMAGFYMLQSASSFLPVMALNPQEKERVVDMAAAPGGKTTYIAALMKNTGIIFANEMKVPRLKSLTANLHRMGVSNTVVCNYDGKELPKVLGLNTVDRVLLDAPCSGTGVISKDESVKTSKHLE…
>XP_008369173.2 probable 28S rRNA (cytosine(4447)-C(5))-methyltransferase isoform X1 [Malus domestica]
MAISAQNKRKGPKANKASPKKRQKKGSFAPKTPKEPELSDHYESSDEQEVEEQHVEFDGDEAGSGSDSDSLFGDDPLADDDASLQGSDDDANGSGLGSDSGSDSDESDIEKKSRLIDEKRTKEEKEGEEELQLNIKEESDEFRLPTQEELEEEAHRPPDLPNLLRRIKEIVRVLSNFKALRQDGAPRKDYVEQLKRDLILYYGYNSFLIGALVEMFPAVELVELIEAFEKPRPMCLRTNTLKTRRRDLADVLINRGVNLAPLSEWSKVGLVVYDFQVPIGATPEYMAGYYMLQSASSFLPVMALAPQEKERIVDMAAAPGGKTTYIAALMKNSGIIFANEMKEPRLKSLTANLHRMGVTNTVVCNYDGKELPKVLGVNAVDRVLLDAPCSGTGVISKDE…
>CAI0437571.1 unnamed protein product [Linum tenue]
MALGSLSKKKGSKSSKGPPKKKQKGDLFTEKRPEKADLSDDSDVSNEEVEELENFDEDSGSELLSGDVDPLADDFLQGSDDEEENSGSDSAAGSDGSDSDSEVSDIERKSRALDERRAREEKDAEDELQTNIAEESDEFWLPTEEELEAEANRPPDLQNLQRRIQEIVRVLSNFKDLRQEGAKRKDYIEQLKMDLSSYYGYNDFLIGVLIEMFPVNELLELINAFEKPRPICLRTNTLKARRRDLAEVLLKRGVNLDPLSKWSKVGLVVYDSQVPIGATPEYMAGLYMLQSANSFLPVMALAPQEKERIVDMAAAPGGKTTYVAALMKNTGIIYANEMKEPRLKSLTANLNRMGVTNTIVCNYDGRELPKVLGLNSVDRVLLDAPCSGTGVISKDESVK…
>KAH9804294.1 26S rRNA (cytosine-C(5))-methyltransferase NOP2B [Citrus sinensis]
MAPVVLNKKRGKKWQKPPLEKKQRKNDPFVEKRSKTEEISNDSDSDIENEEVKDPQEFEDEGEESGSDTGSELLSDGDDPLADDFLRGSDDEEKGRDSDSGSDSDSDSDSDVSDIEKKSRAIDEERAREKEEALEEMQLNIREESDEFRLPTKEEIEEEKQQPPDLPNLQRRIKEIVRVLSNFKDLSQKGTSRKEYVQQLKLDLGSYYGYNEFLIGALVEMFPPVELMELIESFEKPRPICLRTNTLKVALHFALLHSVTRRRDLADVLINRGVNLDPLSKWSKVGLVVYDSQVPIGATPEYMAGFYMLQSASSFLPVMALAPQEKERVIDMAAAPGGKTTYIAALMKNTGLIYANEMKASRLKSLTANLHRMGVTNTIVCNYDGNELPKVLGLNTVDR…
>CAB4319747.1 unnamed protein product [Prunus armeniaca]
MAPYTVTKRKGAKAQKASPKKKQKKESFTDKTPKQADLFDHSDSPDEQEVEEHVVFDEDDEEGSGSGSDILFGDDPLAGDDDSLQASDGEEKGSGSDSGSDLDSDSDDSDIEAKSRAIDEERAREEEEAGAEMQLNIKEESDEFRLPTKEELEEEAHRPPDLPNLQRRIKEVVRVLSNFKALRQDGAPRKDYVEQLKRDIISYYGYNNFLIGALVEMFPVVELVELIEAFEKPRPICLRTNTLKTRRRDLADVLINRGVNLDPLSKWSKVGLVVYESQVPVGATPEYMAGYYMLQSASSFLPVMALAPQEKERIVDMAAAPGGKTTYIAALMKNSGIIFANEMKEPRLKSLTANLHRMGVTNTVVSNYDGKELPKVLGVNAVDRVLLDAPCSGTGVISK…
>XP_058187744.1 26S rRNA (cytosine-C(5))-methyltransferase NOP2B-like [Rhododendron vialii]
MAATALSKRKEAKSQKPPPRKKQRNEPPPRKKQKNESFPAKNPMNLISDSDDMDEMVEEHGQLHEDQQGSDSGSEMSSDGDDPLVDDFLLGSVDGNSDGEKGSDLDSDSDESDIEVKARADEEEKVREEEDALEELKLNIKEEPDEFRLPTKEELEEEANRPPDLQSLQRRIKEIVRVLSNFKSLRQEGATRKDYVEQLTMDLGSYYGYNEFLIGALAEMFPVNELMELIEAFEKPRPICLRTNTLKARRRDLAGVLLNRGVNLDPLSKWSKVGLVVYDSQVPIGATPEYMAGYYMLQSASSFLPVMALAPQEKERIVDMAAAPGGKTTYISAIMKNSGIVYANEMKESRLKSLTANLQRMGVTNTLVCNYDGRELPKALGQNTVDRVLLDAPCSGTGV…
>KAH9804301.1 26S rRNA (cytosine-C(5))-methyltransferase NOP2B [Citrus sinensis]
MQLNIREESDEFRLPTKEEIEEEKQQPPDLPNLQRRIKEIVRVLSNFKDLSQKGTSRKEYVQQLKLDLGSYYGYNEFLIGALVEMFPPVELMELIESFEKPRPICLRTNTLKTRRRDLADVLINRGVNLDPLSKWSKVGLVVYDSQVPIGATPEYMAGFYMLQSASSFLPVMALAPQEKERVIDMAAAPGGKTTYIAALMKNTGLIYANEMKASRLKSLTANLHRMGVTNTIVCNYDGNELPKVLGLNTVDRVLLDAPCSGTGVISKDESVKTSKSLEDIQKCSYLQKQLILAAIDMVDANSKSGGYIVYSTCSIMVTENEAVIDYALKKRDVKLVPCGLDFGRQGFVRFREHRFHPSLEKTRRFYPHVHNMDGFFVAKLKKMSNSKKTSAGPQPSETV…
>XP_050246376.1 26S rRNA (cytosine-C(5))-methyltransferase NOP2B-like isoform X2 [Quercus robur]
MGASKKKGGAKSQKSAPKKKQKNELFVVKDAIAKEDDLSDHSDSLNEEVLERASKKKGGAKSQKSQPKKKQKNEIFVVKDAIAKEDDLSDHSDSMSEEELLEHEGFDGDEQDFGSGSDIFSDGDDPLANDFLQGSDDEEEGSGSDLDSDADSDSEESDIEKKSRAIDAEKAREEEEADEEMQLNIKEESDEFRLPTKEELEEEAHQPPDLSNLQRRIREIIRVLSNFKALRQEGTARKDYVEQLKKDLSSYYGYNDFLIGALVEMFPVVELLELIEAFEKPRPICLRTNTLKTRRRDLADILINRGVNLDPLSKWSKVGLVVYDSQVPIGATPEYMAGFYMLQSASSFLPVMALAPQEKERIVDVAAAPGGKTTYIAALMKNSGIIFANEMKAPRLKSL…
>KAH7544554.1 hypothetical protein JRO89_XS15G0184400 [Xanthoceras sorbifolium]
MYKSLYDVEINDNPIEEVRLTVPITDDPTLPALTFRTWVLELASCCLLAFLNKFFGPYKSALCWFDFGSDHCAATLPTRVFHVPLTNWKFSLNPGPFNLKEHVLITIFAGCGDGGVYAVHVITIVKVFYKRSLHPVAAMLLAQTTQDSVTSQQIGSGMNGLGIGSFGLDWATVASSWEVLCPHHCLMAPAALSKKKGVKSQKSQKPLPKKKQKKNEPVATKRLKEDVFSDDSDSDIAMEEVKAPKEFEEAEEDSASDAEDKVSDSGSESGSDSGSDSDESDIEKKSRAIDEERAREEEEAIEEMQLNIKEESDEFILPTEEELEAEKQQPPDLQNLQRRIKEIIRVLSNFKDLCQKGATRKDYIKQLKLDLGSYYGYNEFLIGVLVEMFPPVELLELIE…
>CAA2631469.1 unnamed protein product [Spirodela intermedia]
MEIKKKNTKLQPVDSDEEEEPVQRQQQKKTRDTKKKSGKLQPVDSDEEEEPVQRQQPKNTRDTKKKGGKLQPVDSDEEEMPTLRPAPKKNKETKKKKSVEEEPSLDLLAGEDEEAPSDAEFEDDGSGLSGDDDEGSQSEISSGDDDPFADDFLRDNENGEEASSDSEESDIEKKSRAIDEEKAKELEDADQEMKLNIKGEYDEFKLPTKEELEEESHSPPDLQNIKQRIQEIVRVLSKFKKLRLEGVPRKDYVEQLKRDLQSFYGYNEFLIGVLVEMFPVRELLELIEAFEKPRPVCLRTNTLKTRRKELTAALESRGINLQQLGKWSKVGLVAYDSPKAPSLGSTTEYLAGHYMLQSASSFLPVMALAPQEKERIVDVAAAPGGKTTYIAALMKNTGI…
>CAA7407798.1 unnamed protein product [Spirodela intermedia]
MEIKKKNTKLQPVDSDEEEEPVQRQQQKKTRDTKKKSGKLQPVDSDEEEEPVQRQQPKNTRDTKKKGGKLQPVDSDEEEMPTLRPAPKKNKETKKKKSVEEEPSLDLLAGEDEEAPSDAEFEDDGSGLSGDDDEGSQSEISSGDDDPFADDFLRDNENGEEASSDSEESDIEKKSRAIDEEKAKELEDADQEMKLNIKGEYDEFKLPTKEELEEESHSPPDLQNIKQRIQEIVRVLSKFKKLRLEGVPRKDYVEQLKRDLQSFYGYNEFLIGVLVEMFPVRELLELIEAFEKPRPVCLRTNTLKTRRKELTAALESRGINLQQLGKWSKVGLVAYDSPKAPSLGSTTEYLAGHYMLQSASSFLPVMALAPQEKERIVDVAAAPGGKTTYIAALMKNTGI…
>XP_017187486.2 25S rRNA (cytosine-C(5))-methyltransferase nop2 isoform X2 [Malus domestica]
MAISAQNKRKGPKANKASPKKRQKKGSFAPKTPKEPELSDHYESSDEQEVEEQHVEFDGDEAGSGSDSDSLFGDDPLADDDASLQGSDDDGSDSDESDIEKKSRLIDEKRTKEEKEGEEELQLNIKEESDEFRLPTQEELEEEAHRPPDLPNLLRRIKEIVRVLSNFKALRQDGAPRKDYVEQLKRDLILYYGYNSFLIGALVEMFPAVELVELIEAFEKPRPMCLRTNTLKTRRRDLADVLINRGVNLAPLSEWSKVGLVVYDFQVPIGATPEYMAGYYMLQSASSFLPVMALAPQEKERIVDMAAAPGGKTTYIAALMKNSGIIFANEMKEPRLKSLTANLHRMGVTNTVVCNYDGKELPKVLGVNAVDRVLLDAPCSGTGVISKDESVKTSKSSDE…
>KAE8098886.1 hypothetical protein FH972_016917 [Carpinus fangiana]
MGANKKKGAKSQKPPPKKKQKNDFFIARHTKEDDVSDHSDSMNEEVEEHEDFDGDEQDFVSGSEVSSDGDDPLADDFLQGSDDEGCDSYMLKFAYIYFFSFNFWLFSYLKLFYYIDAEKGSGSDLGSDSDESDIEKKSKAIDAERAQEEEDAEKEIQLNIKDESDEFRLPTKKELDEEARGPPDLSNLQRRIKEIVRVLSNFKALKQEGTTRKEYIEQLKKDLSSYYGYNDFLIGALVEMFPVVELLELIEAFEKPRPICLRTNTLKTRRRDLADVLINRGVNLDPLSKWSKVGLVVYDSQVPIGATPEYMAGFYMLQSASSFLPIMALAPQERERIVDMAAAPGGKTTYIAALMKNSGIIIANEMKAPRLKSLTANLHRMGVTNTVVCNYDGKELPKV…
>XP_044481863.1 26S rRNA (cytosine-C(5))-methyltransferase NOP2B-like [Mangifera indica]
MLAAKRSKKEDISDDSDSDISNEEVKDPREFEEEEQESDSDADSELFSDGDDPLADDFLQGSEDEDKASASGSDSGSDSNSDSDDESDIEKKSRAIDEARAREEKEALEEMQLNIKEESDEFTLPTKEELEEEKQRPPDLSSLQRRIKEIVRVLSNFNDLCQKGRTRKEYIQQLKLDLASYYGYNEFLIGVLVEMFPPVELMELIEAFEKPRPICLRTNTLKTRRRDLADVLINRGVNLDPLSKWSKLGLVVYDSQVPIGATPEYMAGYYMLQSASSFLPVMALAPQENERVVDMAAAPGGKTTYIAALMKNTRLIYANEMKETRLKSLTANLHRMGVTNTIVCNYDGKELPKVLGVNSVDRVLLDAPCSGTGVISKDESVKTSKSVDDIQKISHLQKQ…
>KAH9804293.1 26S rRNA (cytosine-C(5))-methyltransferase NOP2B [Citrus sinensis]
MAPVVLNKKRGKKWQKPPLEKKQRKNDPFVEKRSKTEEISNDSDSDIENEEVKDPQEFEDEGEESGSDTGSELLSDGDDPLADDFLRGSDDEEKGRDSDSGSDSDSDSDSDVSDIEKKSRAIDEERAREKEEALEEMQLNIREESDEFRLPTKEEIEEEKQQPPDLPNLQRRIKEIVRVLSNFKDLSQKGTSRKEYVQQLKLDLGSYYGYNEFLIGALVEMFPPVELMELIESFEKPRPICLRTNTLKVALHFALLHSVTRRRDLADVLINRGVNLDPLSKWSKVGLVVYDSQVPIGATPEYMAGFYMLQSASSFLPVMALAPQEKERVIDMAAAPGGKTTYIAALMKNTGLIYANEMKASRLKSLTANLHRMGVTNTIVCNYDGNELPKVLGLNTVDR…
>KAH6824562.1 S-adenosyl-L-methionine-dependent methyltransferases superfamily protein [Perilla frutescens var. hirtella]
MAGPKLNKKKGGRAVNPPARKNKKALSTPEKESEKEDLISNSDGSEEPKILGKAGSKLNKKKGGRAVNPPPRKKQKAVPTLEEEPEEEDLISNSDGSEEPEMREDSDEEDQGSLSDMSSDGDDPFAHDILQGSDDEEGNDDEEGGSEEDSDSGVYDIEKKARAIDEEKEREEEDAEAELQLNIKNEADDEFSLPTEQELEEEAQGPPDLSNLQRRIKEIVRVLSNFKSLRQEGATRKDYVDQLKKDLISYYGYNDFLIEALIEMFPAVELMELIEAFEKPRPICLRTNTLKTRRRDLAGVLLNRGVNLDPLSKWSKVGLVVYDSQVPIGATPEYMAGHYMLQSASSFLPVMALAPQEKERVVDMAAAPGGKTTYIAALMKNTGMIYANEIKESRLKSLT…
>KAH6784855.1 S-adenosyl-L-methionine-dependent methyltransferases superfamily protein [Perilla frutescens var. hirtella]
MAGPKLNKKKGGRAVNPPARKNKKTLSTPEKESEKEDLISNSDGSEEPKILGKAGSKLNKKKGGRAVNPPPRKKQKAVPTLEKEPEEEDLISNSDGSEEPEMLEDSDEEDQGSLSDMSSDGDDPFAHDILQGSDDEEGNDDEEGGSEEDSDSGVYDIEKKARAIDEEKEREEEDAEAELQLNIKNEADDEFSLPTEQELEEEAQGPPDLSNLQRRIKEIVRVLSNFKSLRQEGATRKDYVDQLKKDLISYYGYNDFLIEALIEMFPAVELMELIEAFEKPRPICLRTNTLKTRRRDLAGVLLNRGVNLDPLSKWSKVGLVVYDSQVPIGATPEYMAGHYMLQSASSFLPVMALAPQEKERVVDMAAAPGGKTTYIAALMKNTGMIYANEIKESRLKSLT…
>KAH6803479.1 S-adenosyl-L-methionine-dependent methyltransferases superfamily protein [Perilla frutescens var. frutescens]
MAGPKLNKKKGGRAVNPPARKNKKALSTPEKESEKEDLISNSDGSEEPKILGKAGSKLNKKKGSRAVNPPPRKKQKAVPTLEKEPEEEDLISNSDGSEEPEMLEDSDEEDQGSLSDMSSDGDDPFAHDILQGSDDEEGNDDEEGGSEEDSDSGVYDIEKKARAIDEEKEREEEDAEAELQLNIKNEADDEFSLPTEQELEEEAQGPPDLSNLQRRIKEIVRVLSNFKSLRQEGATRKDYVDQLKKDLISYYGYNDFLIEALIEMFPAVELMELIEAFEKPRPICLRTNTLKTRRRDLAGVLLNRGVNLDPLSKWSKVGLVVYDSQVPIGATPEYMAGHYMLQSASSFLPVMALAPQEKERVVDMAAAPGGKTTYIAALMKNTGMIYANEIKESRLKSLT…
>KAH6757357.1 hypothetical protein C2S51_038865 [Perilla frutescens var. frutescens]
MAGPKLNKKKGGRAVNPPARKNKKTLSTPEKESEKEDLISNSDGSEEPKILGKAGSKLNKKKGGRAVNPPPRKKQKAVPTLEKEPEEEDLISNSDGSEEPEMLEDSDEEDQGSLSDMSSDGDDPFAHDILQGSDDEEGNDDEEGGSEEDSDSGVYDIEKKARAIDEEKEREEEDAEAELQLNIKNEADDEFSLPTEQELEEEAQGPPDLSNLQRRIKEIVRVLSNFKSLRQEGATRKDYVDQLKKDLISYYGYNDFLIEALIEMFPAVELMELIEAFEKPRPICLRTNTLKTRRRDLAGVLLNRGVNLDPLSKWSKVGLVVYDSQVPIGATPEYMAGHYMLQSASSFLPVMALAPQEKERVVDMAAAPGGKTTYIAALMKNTGMIYANEIKESRLKSLT…
>CAI0437570.1 unnamed protein product [Linum tenue]
MALGSLSKKKGSKSSKGPPKKKQKGDLFTEKRPEKADLSDDSDVSNEEVEELENFDEDSGSELLSGDVDPLADDFLQGSDDEVIWFDLEENSGSDSAAGSDGSDSDSEVSDIERKSRALDERRAREEKDAEDELQTNIAEESDEFWLPTEEELEAEANRPPDLQNLQRRIQEIVRVLSNFKDLRQEGAKRKDYIEQLKMDLSSYYGYNDFLIGVLIEMFPVNELLELINAFEKPRPICLRTNTLKARRRDLAEVLLKRGVNLDPLSKWSKVGLVVYDSQVPIGATPEYMAGLYMLQSANSFLPVMALAPQEKERIVDMAAAPGGKTTYVAALMKNTGIIYANEMKEPRLKSLTANLNRMGVTNTIVCNYDGRELPKVLGLNSVDRVLLDAPCSGTGVIS…
>KAH9652387.1 26S rRNA (cytosine-C(5))-methyltransferase NOP2B [Citrus sinensis]
MQLNIREESDEFRLPTKEEIEEEKQQPPDLPNLQRRIKEIVRVLSNFKDLSQKGTSRKEYVQQLKLDLGSYYGYNEFLIGALVEMFPPVELMELIESFEKPRPICLRTNTLKTRRRDLADVLINRGVNLDPLSKWSKVGLVVYDSQVPIGATPEYMAGFYMLQSASSFLPVMALAPQEKERVIDMAAAPGGKTTYIAALMKNTGLIYANEMKASRLKSLTANLHRMGVTNTIVCNYDGNELPKVLGLNTVDRVLLDAPCSGTGVISKDESVKTSKSLEDIQKCSYLQKQLILAAIDMVDANSKSGGYIVYSTCSIMVTENEAVIDHALKKRDVKLVPCGLDFGRQGFVRFREHRFHPSLEKTRRFYPHVHNMDGFFVAKLKKMSNSKKTSAGPQPSETV…
>XP_030930005.1 25S rRNA (cytosine-C(5))-methyltransferase nop2 isoform X2 [Quercus lobata]
MGASKKKGGAKSQKSAPTKKQKNELFVVKDAIAKEDDLSDHSDSLNEEVLERASKKKGGAKSQKSQPKKKQKNEIFVVKDAIAKEDDLSDHSDSMSEEELSEHEGFDGDEQDFGSGSDIFSDGDDPLANDFLQGSDDEEEGSGSDLDSDADSDSEESDIEKKSRAIDAEKAREEEEADEEMQLNIKEESDEFRLPTKEELEEEAHQPPDLSNLQRRIREIIRVLSNFKALRQEGTARKDYVEQLKKDLSSYYGYNDFLIGALVEMFPVVELLELIEAFEKPRPICLRTNTLKTRRRDLADILINRGVNLDPLSKWSKVGLVVYDSQVPIGATPEYMAGFYMLQSASSFLPVMALAPQEKERIVDVAAAPGGKTTYIAALMKNSGIIFANEMKAPRLKSL…
>CAH9106854.1 unnamed protein product [Cuscuta europaea]
MADLKLSKGKSRTSQKSQPNKKQKSNAAPLAKKMEKAKKLEKEDRFFSDSAVTNKKRVEYEHETSEEDELTADSHSDISSDGDDALADDILGGSDDDDSDDVAEGSSDVDSDSDDSDIEKKARIIDKERERVEDEGEKEFILNIKEEADEFRLPTSEELEEETHRPPDLTNLQRRIKEVVRVLSNLKSLRQEGVTRKDYVDQLKRDLVSYYGYNEFMIETLVEMFPVVELMELIEAFEKPRPICIRTNTLKTRRRDLAGVLLNRGVNLDPLSKWSKVGLVVFDSQVPIGATPEYMAGHYMLQGASSFLPVMALAPQDKERIVDMAAAPGGKTTYIAALIKNSGIVYANEMKESRIKSLAANLQRMGVTNTIVCNYDGRELPKVLGQNSVDRVLLDAPCS…
>GMN59109.1 hypothetical protein TIFTF001_028205 [Ficus carica]
MDQTKQKSELFTPKRSKNEESSDLFDASDEEVIAEHDEEFDGDENEDVSDSGSGSGSDVSSDGGNPFGDDFLQGSDDEGEGAEKGDSGSSFGSDSDSDVSDIEAKSREIDLERKRVEQEAMDEMQLNIKDESDEFRLPTKEELEEESQRPPDLQNLQRRIKEIVRVLSNFKALRSVGSTRKEYVEQLKRDLIAYYGYNEFLVGALVEMFPVVELMELIEAFEKPRPICLRTNTLKTRRRDLADVLINRGVNLDPLSKWSKVGLVVYDSQVPIGATPEYMAGYYMLQSASSFLPVMALAPQEKERIVDMAAAPGGKTTYIAALMKNSGIIFANEMKVPRLKSLTANLHRMGVTNTVVCNYDGMEYEWGYYFDNLSKLPKVLGVNSVDRVLLDAPCSGTGV…
>CAI0437568.1 unnamed protein product [Linum tenue]
MALGSLSKKKGSKSSKGPPKKKQKGDLFTEKRPEKADLSDDSDVSNEEVEELENFDEDSGSELLSGDVDPLADDFLQGSDDFYVIWFDLEENSGSDSAAGSDGSDSDSEVSDIERKSRALDERRAREEKDAEDELQTNIAEESDEFWLPTEEELEAEANRPPDLQNLQRRIQEIVRVLSNFKDLRQEGAKRKDYIEQLKMDLSSYYGYNDFLIGVLIEMFPVNELLELINAFEKPRPICLRTNTLKARRRDLAEVLLKRGVNLDPLSKWSKVGLVVYDSQVPIGATPEYMAGLYMLQSANSFLPVMALAPQEKERIVDMAAAPGGKTTYVAALMKNTGIIYANEMKEPRLKSLTANLNRMGVTNTIVCNYDGRELPKVLGLNSVDRVLLDAPCSGTGVI…
>CAI0437569.1 unnamed protein product [Linum tenue]
MALGSLSKKKGSKSSKGPPKKKQKGDLFTEKRPEKADLSDDSDVSNEEVEELENFDEDSGSELLSGDVDPLADDFLQGSDDEDVWFYVIWFDLEENSGSDSAAGSDGSDSDSEVSDIERKSRALDERRAREEKDAEDELQTNIAEESDEFWLPTEEELEAEANRPPDLQNLQRRIQEIVRVLSNFKDLRQEGAKRKDYIEQLKMDLSSYYGYNDFLIGVLIEMFPVNELLELINAFEKPRPICLRTNTLKARRRDLAEVLLKRGVNLDPLSKWSKVGLVVYDSQVPIGATPEYMAGLYMLQSANSFLPVMALAPQEKERIVDMAAAPGGKTTYVAALMKNTGIIYANEMKEPRLKSLTANLNRMGVTNTIVCNYDGRELPKVLGLNSVDRVLLDAPCSG…
>CAI0437567.1 unnamed protein product [Linum tenue]
MALGSLSKKKGSKSSKGPPKKKQKGDLFTEKRPEKADLSDDSDVSNEEVEELENFDEDSGSELLSGDVDPLADDFLQGSDDEGTNFAESVSLLPSLLFENSGSDSAAGSDGSDSDSEVSDIERKSRALDERRAREEKDAEDELQTNIAEESDEFWLPTEEELEAEANRPPDLQNLQRRIQEIVRVLSNFKDLRQEGAKRKDYIEQLKMDLSSYYGYNDFLIGVLIEMFPVNELLELINAFEKPRPICLRTNTLKARRRDLAEVLLKRGVNLDPLSKWSKVGLVVYDSQVPIGATPEYMAGLYMLQSANSFLPVMALAPQEKERIVDMAAAPGGKTTYVAALMKNTGIIYANEMKEPRLKSLTANLNRMGVTNTIVCNYDGRELPKVLGLNSVDRVLLDA…
>PON86306.1 RNA (C5-cytosine) methyltransferase, NOP [Trema orientale]
MGMGTISANNKKKGTKGQKAPPKKKQKNELFTAKKSKKEELSDISDVSDDEDVVKKVEEFDGDGDEDGSDISSDGDNPFTDDFLQGSDNEGSGDSASGSDSDSDESDIEAKSKAIDEERKKEEEEAMEEMQLNIKDESDEFRLPTKEELEEESRGPPDLQNLQRRIKEIVRVLSNFKALRQEGSTRKEYVEQLKRDLSSSYGYNEFLIGALVEMFPVVELMELLEAFEKPRPICLRTNTLKTRRRDLADVLINRGVNLDPLSKWSKVGLVVYDSQVPIGATPEYMAGHYMLQSASSFLPVMALAPQEKEKIVDMAAAPGGKTTYIAALMKNSGMIFANEMKVPRLKSLTANLHRMGVTNTVVCNYDGKELPKVLGINTVDRVLLDAPCSGTGVISKDES…
>KAI3466405.1 hypothetical protein Pfo_023068 [Paulownia fortunei]
MAGPKLSKKKGARALNPPPRKKQKAVFTVEKELEKEDLLSDSDGTDEPEKLEESDEEEQEVDSNSEISSDGDDPFANDILQGSDDEEEGSDEDSDSDASDIEKRARAIDEEKAREEEDAEAELQLNIKEEADEFRLPTMEELEEEAHRPPDLSNLQRRIKEIVRVLSNFKSLKQEGATRKDYVDQLKMDLSSYYGYNEFLIEALVEMFPVVELMELIEAFEKPRPICLRTNTLKTRRRDLAGVLLNRGVNLDPLSKWSKVGLVVYDSQVPIGATPEYMAGHYMLQSASSFLPVMALAPQEKERIVDMAAAPGGKTTYIAALMKNTGIIYANEMKESRLKSLTANLHRMGVTNTIVCNYDGRELPKVLGNNSVDRVLLDAPCSGTGVISKDESVKTSKSA…
>KAH0976850.1 hypothetical protein GBA52_026569 [Prunus armeniaca]
MAPYTVTKRKGAKAQKASPKKKQKKESFTAKTPKQADLFDHSDSPDEQEVEEHVVFDEDDEEGSGSGSDILFGDDPLAGDDDSLQASDDEEKGSGSDSGSDLDSDSDDSDIEAKSRAIDEERAREEEEAGAEMQLNIKEESDEFRLPTKEELEEEAHRPPDLPNLQRRIKEVVRVLSNFKALRQDGAPRKDYVEQLKRDIISYYGYNNFLIGALVEMFPVVELVELIEAFEKPRPICLRTNTLKTRRRDLADVLINRGVNLDPLSKWSKVGLVVYESQVPVGATPEYMAGYYMLQSASSFLPVMALAPQEKERIVDMAAAPGGKTTYIAALMKNSGIIFANEMKEPRLKSLTANLHRMGVTNTVVSNYDGKELPKVLGVNAVDRVLLDAPCSGTGVISK…
>XP_021806731.1 25S rRNA (cytosine-C(5))-methyltransferase nop2-like [Prunus avium]
MAPSAVSKRKGAKAQKASPKKKQKKESFTAKTPKQADLFDHSDSPDEQEIEEHVVFDEDDEEGSGSGSDILFGDDPLAGDDDSLQASDDEEKGSGSDSGSDLDSDSDDSDIEAKSRAIDEERAREEEEAGAEMQLNIKEESDEFRLPTKEELEEEAHRPPDLPNLQRRIKEVVRVLSNFKALRQDGAPRKDYVEQLKRDIISYYGYNNFLIGALVEMFPVVELVELIEAFEKPRPICLRTNTLKTRRRDLADVLINRGVNLDPLSKWSKVGLVVYESQVPVGATPEYMAGYYMLQSASSFLPVMALAPQEKERIVDMAAAPGGKTTYIAALMKNSGIIFANEMKEPRLKSLTANLHRMGVTNTVVSNYDGKELPKVLGVNAVDRVLLDAPCSGTGVISK…
>XP_007200738.2 25S rRNA (cytosine-C(5))-methyltransferase nop2 [Prunus persica]
MAPSVVTKRKGAKAQKASPKKKQKKESFTAKTPKQADLYDHSDSPDEQEVEEHVVFDEDDEEGSGSGSDILFGDDPLAGDDDSLQASDDEEKSSGSNSGSDLDSDSDDSDIEAKSRAIDEERAREEEEAGAEMQLNIKEESDEFRLPTKEELEEEAHRPPDLPNLQRRIKEVVRVLSNFKALRQDGAPRKDYVEQLKRDIISYYGYNNFLIGALVEMFPVVELVELIEAFEKPRPICLRTNTLKTRRRDLADVLINRGVNLDPLSKWSKVGLVVYESQVPVGATPEYMAGYYMLQSASSFLPVMALAPQEKERIVDMAAAPGGKTTYIAALMKNSGIIFANEMKEPRLKSLTANLHRMGVTNTVVSNYDGKELPKVLGVNAVDRVLLDAPCSGTGVISK…
>CAB4289352.1 unnamed protein product [Prunus armeniaca]
MAPYTVTKRKGAKAQKASPKKKQKKESFTDKTPKQADLFDHSDSPDEQEVEEHVVFDEDDEEGSGSGSDILFGDDPLAGDDDSLQASDGEEKGSGSDSGSDLDSDSDDSDIEAKSRAIDEERAREEEEAGAEMQLNIKEESDEFRLPTKEELEEEAHRPPDLPNLQRRIKEVVRVLSNFKALRQDGAPRKDYVEQLKRDIISYYGYNNFLIGALVEMFPVVELVELIEAFEKPRPICLRTNTLKTRRRDLADVLINRGVNLDPLSKWSKVGLVVYESQVPVGATPEYMAGYYMLQSASSFLPVMALAPQEKERIVDMAAAPGGKTTYIAALMKNSGIIFANEMKEPRLKSLTANLHRMGVTNTVVSNYDGKELPKVLGVNAVDRVLLDAPCSGTGVISK…
>XP_034229252.1 25S rRNA (cytosine-C(5))-methyltransferase nop2-like isoform X1 [Prunus dulcis]
MAPSVVTKRKGAKAQKASPKKKQKKESFTAKTPKQADLYDHSDSPDEQEVEEHVVFDEDDEEGSGSGSDILFGDDPLAGDDDSLQASDDEEKSSGSNSGSDLDSDSDDSDIEAKSRAIDEERAREEEEAGAEMQLNIKEESDEFRLPTKEELEEEAHRPPDLPNLQRRIKEVVRVLSNFKALRQDGAPRKDYVEQLKRDIISYYGYNNFLIGALVEMFPVVELVELIEAFEKPRPICLRTNTLKTRRRDLADVLINRGVNLDPLSKWSKVGLVVYESQVPVGATPEYMAGYYMLQSASSFLPVMALAPQEKERIVDMAAAPGGKTTYIAALMKNSGIIFANEMKEPRLKSLTANLHRMGVTNTVVSNYDGKELPKVLGVNAVDRVLLDAPCSGTGVISK…
>CAA0828195.1 S-adenosyl-L-methionine-dependent methyltransferases superfamily protein [Striga hermonthica]
MAGSLLNKKKKGAKLLDPPPRKKQKAELALHKEEEKEDLLSSDSDGSREPEELEKSDVEEHDNSDFSSEMSSDGDDPFAHDILLGSEDEDDKEEDAGADASEDADSDSDEFDIERRARAIDEEKEQEQADAEDELQLNIREEADEFTLPTPEELEEEANRPPDLSNLQRRIKEIVRVLSNFNALRQEGAAHKDYVDQLKRDLSSYYGYNEFLIEALIEMFPVVELMELIEAFEKPRPICLRTNTLKTRRRDLAGILLNRGVNLDPLSKWSKVGLVVYDSQVPIGATPEYMAGHYMLQGASSFLPVMALAPQEKEKIVDMAAAPGGKTTYIAALMKNTGIIYANEIKESRLKSLTANMHRMGVTNTIVCNYDGRELPKILGNNSVDRVLLDAPCSGTGVI…
>XP_022886610.1 25S rRNA (cytosine-C(5))-methyltransferase nop2-like isoform X2 [Olea europaea var. sylvestris]
MVAPKNKTKTKSQNPHPRKKQKKVHLAKELERKDLLDDSDGVDEEVKEHEESDEEEQEFYSDLDMSSDGDDPFADDILKGSDDEEEALDVDSDSDSDSDSDSDSDASDIETKARAIDEEKERVEEEAEAELQLNIKEEADEFRLPTKEELEEETHRPPDLSNLQRRIKEIARVLSNFKSLRQDGATRKDYVDQLKLDLSSYYGYNEFLIEALVEMFPIVELMELIEAFEKPRPICLRTNTLKSRRRDLAGVLLNRGVNLDPLSKWSKVGLVVYDSQVPIGATPEYMAGYYMLQSASSFLPVMALAPQEKEKIVDVAAAPGGKTTYIAALMKNSGIIYANEMKESRLKSLTANLHRMGVTNTIVCNYDGRELPKVLGNNTVDRVLLDAPCSGTGVISKDE…
>XP_008237508.1 PREDICTED: 25S rRNA (cytosine-C(5))-methyltransferase nop2-like [Prunus mume]
MAPYTVTKRKGAKAQKALPKKKQKKESFTAKTPKQADLFDHSDSPDEQEVEEHVVFDEDDEEGSGSGSDILFGDDPLAGDDDSLQASDDEEKGSGSDSGSDLDSDSDDSDIEAKSRAIDEERAREEEEAGAEMQLNIKEESDEFRLPTKEELEEEAHRPPDLPNLQRRIKEVVRVLSNFKALRQDGAPRKDYVEQLKRDVISYYGYNNFLIGALVEMFPVVELVELIEAFEKPRPICLRTNTLKTRRRDLADVLINRGVNLDPLSKWSKVGLVVYESQVPVGATPEYMAGYYMLQSASSFLPVMALAPQEKERIVDMAAAPGGKTTYIAALMKNSGIIFANEMKEPRLKSLTANLHRMGVTNTVVSNYDGKELPKVLGVNAVDRVLLDAPCSGTGVISK…
>PQP91727.1 25S rRNA (cytosine-C(5))-methyltransferase nop2-like [Prunus yedoensis var. nudiflora]
MAPSAVSKRKGAKAQKASPKKKQKKESFTAKTPKQADLFDHSDSLDEQEIEEHVVFDEDDEEGSGSGSDILFGDDPLAGDDDSLQASDDEGSGFDSGSDLDSDSDDSDIEAKSRAIDEERAREEEEAGAEMQLNIKEESDEFRLPTKEELEEKAHRPPDLPNLQRRIKEVVRVLSNFKALRQDGAPRKDYVEQLKRDIISYYGYNNFLIGALVEMFPVVELVELIEAFEKPRPICLRTNTLKTRRRDLADVLINRGVNLDPLSKWSKVGLVVYESQVPVGATPEYMAGYYMLQSASSFLPVMALAPQEKERIVDMAAAPGGKTTYIAALMKNSGIIFANEMKEPRLKSLTANLHRMGVTNTVVSNYDGKELPKVLGVNAVDRVLLDAPCSGTGVISKDE…
>XP_031493469.1 26S rRNA (cytosine-C(5))-methyltransferase NOP2B-like [Nymphaea colorata]
MPTKKRGGRGGSSKALQSKKRRKEEEPSSDEDPQRVEGDAEEEEEEVLDDSVDEARGRGGEEEDDDDDDDDDEDEEGESLSEVSSDENPFKDDFDGGSGEGSDSDESDIEEQARAIVEEKAREDEDAEAELQLNIKEEADDFILPTAEELEEEQHRPPDLPNLQGRIKEIVRVLSNFKALRQEGSARKDYVEQLKRDLASYYGYNEYLIGIFVEMFPVVELVELIEAFEKPRPICLRTNTLKTRRRDLAGVLINRGVNLDPLSKWSKVGLVVYESQVPVGATPEYMAGHYMLQSANSFLPVMALAPQEKERIVDMAAAPGGKTTYVAALMKNTGIIYANEIKVPRLKSLSANLHRMGVTNTIVCNYDGKELPKILGPNSVDRVLLDAPCSGTGVISKDE…
>XP_006857786.1 25S rRNA (cytosine-C(5))-methyltransferase nop2 [Amborella trichopoda]
MAANSKRIANKYQNKTPKTLKSNPKNFKRSKKNPSVQKPKSFPLSKPFTIKEDVEREKEASEDEQEEEREEEASQSDVSSDGDPFTDDFLQSDSESGEEKDSDESDIEEKSRILDEEREREVEDAEAELQLNIQEEADDFRLPTKEELEEDFQRPTDLPNLQRRIKEIVRVLSNFNSLRQEGAVRKDYVEQLKGDLALYYGYNEYLIGILVEMFPVVELVELIEAFEKPRPVSLRTNTLKTRRRDLAGVLINRGVNLDPLSKWSKVGLVVYDSQVPIGATPEYMAGHYMLQSASSFLPVMALAPQERERVVDMAAAPGGKTTYIAALMKNTGIIYANEMKVPRLKSLSANLHRMGVTNTIVCNYDGKELPKILGVNSVDRVLLDAPCSGTGVISKDESV…
>KAH0770654.1 hypothetical protein KY290_014635 [Solanum tuberosum]
MAGPKLGKKSGSKLGKLPAKKKQKKEPLPAKPLEKEELFSDSEGTDGDFQEDDEQEINSDSEMSSDIDDPFAADILGSGDADDGSDVNSDSNADSDSDADDNDLVRKSKAIDDERKREEEDNDLELQLNIKEEADDFRLPTTEELEEETQRPPDLSNLQRRIKEIVRVLSNLKSLRQEGVTRKDYVDQLKSDLGSYYGYNDFLIESLVELFPPVELIELIEAFEKPRPISLRTNTLKSRRRDLAGVLLNRGVNLDPLSKWSKVGLVVYDSQVPVGATPEYMAGHYMLQSASSFLPVMALAPQENERVVDMAAAPGGKTTYVAALMKNSGIIYANEMKESRLKSLTANLHRMGVTNTIVCNYDGRELPKVLGQNTADRILLDAPCSGTGVISKDESVKTS…
>BBH08946.1 S-adenosyl-L-methionine-dependent methyltransferases superfamily protein, partial [Prunus dulcis]
LFSFLFSLLFQLPPSPAIEAQLPKLYTARTLHWEFAFSATALMAPSVVTKRKGAKAQKASPKKKQKKESFTAKTPKQADLYDHSDSPDEQEVEEHVVFDEDDEEGSGSGSDILFGDDPLAGDDDSLQASDDEEKSLGSNSGSDLDSDSDDSDIEAKSRAIDEERAREEEEAGAEMQLNIKEESDEFRLPTKEELEEEAHRPPDLPNLQRRIKEVVRVLSNFKALRQDGAPRKDYVEQLKRDIISYYGYNNFLIGALVEMFPVVELVELIEAFEKPRPICLRTNTLKTRRRDLADVLINRGVNLDPLSKWSKVGLVVYESQVPVGATPEYMAGYYMLQSASSFLPVMALAPQEKERIVDMAAAPGGKTTYIAALMKNSGIIFANEMKEPRLKSLTANLHR…
>KAI5312319.1 hypothetical protein L3X38_041492 [Prunus dulcis]
MGSENENSITIPGPNRPIAIPSSAAKALYTLMAPSVVTKRKGAKAQKASPKKKQKKESFTAKTPKQADLYDHSDSPDEQEVEEHVVFDEDDEEGSGSGSDILFGDDPLAGDDDSLQASDDEEKSSGSNSGSDLDSDSDDSDIEAKSRAIDEERAREEEEAGAEMQLNIKEESDEFRLPTKEELEEEAHRPPDLPNLQRRIKEVVRVLSNFKALRQDGAPRKDYVEQLKRDIISYYGYNNFLIGALVEMFPVVELVELIEAFEKPRPICLRTNTLKTRRRDLADVLINRGVNLDPLSKWSKVGLVVYESQVPVGATPEYMAGYYMLQSASSFLPVMALAPQEKERIVDMAAAPGGKTTYIAALMKNSGIIFANEMKEPRLKSLTANLHRMGVTNTVVSNY…
>XP_019226987.1 PREDICTED: 25S rRNA (cytosine-C(5))-methyltransferase nop2-like [Nicotiana attenuata]
MAGPKLRKKAGSKLGKSPTKKKQKKEPLPPKPLEKEDLFISDGEGTDGDFEEDDGGFGDEEQQEMNSDSDMSSDLDDSFAADILASGDADDGSADSDVDSDSDADDTDLVRKSKAIDEERERVKEDAEAELQLNIKEEADEFRLPTTEELEEETHRPPDLSNLQRRIKEIVRVLSNFKTLRQEGVTRKDYVDQLKRDLGSYYGYNDFLIEVLVEMFPPVELIELIEAFEKPRPISLRTNTLKTRRRDLAGVLLNRGVNLDPLSKWSKVGLVVYDSQVPVGATPEYMAGHYMLQSASSFLPVMALAPQENERVVDMAAAPGGKTTYVAALMKNSGIIYANEMKESRLKSLTANLHRMGVTNTIVCNYDGRELPKVLGQNTADRILLDAPCSGTGVISKDE…
>XP_023525424.1 probable 28S rRNA (cytosine(4447)-C(5))-methyltransferase [Cucurbita pepo subsp. pepo]
MPAAKFNKKKAVKRDDPQSKRKKKDELFTPKRGKKEEENDSDLSDALDVEEVEDGMLDADEQGSGSGSGSEVSSDGDDPLADDFFHGSDEENVSRSVSGSDSDESDIEEKSRAIDEERAREEKDAADEMQLNIKEESDEFRLPTKEELEEEALRPPDISNLQRRIREIVRVLSNFKALRQEGATRKDYVEQLKKDIGSYYGYNEFLTGVLVELFPVVELMELIEAFEKPRPICLRTNTLKTRRRDLADVLINRGVNLDPLSKWSKVGLVVYDSQVPIGATPEYMAGFYMLQGASSFLPVMALAPQEKERIVDMAAAPGGKTTYIAALMKNSGIIFANEMKVPRLKSLTANLHRMGVTNTVVCNYDGKELPKVLGMNTADRVLLDAPCSGSGVVSKDESV…
>XP_028771538.1 probable 28S rRNA (cytosine(4447)-C(5))-methyltransferase [Prosopis alba]
MASAAILNDNDISDYSESEDEEMVGPDKTEGGELEDDSGSASEDSFDGDNPLANDIFQESDEEAGAEEERDDSASGTYSDSDSDDDIEKKSRAIDEERAREEEDAEAEMKLNIQGESDEFKLPTKEELEEESLRPPDLPNLQRRIKEIVRVLSNFKALREEGSTRKDYIDQLKKDLCSYYGYNEFLIGALVELFPVVELMELIEAFEKPRPICLRTNTLKTRRRDLADVLINRGVNLDPLSKWSKVGLVVYDSQVPIGATPEYMAGFYMLQSASSFLPVMALAPQEKERVVDMAAAPGGKTTYIAALMKNTGIVFANEMKVPRLKSLTANLHRMGVSNTVVCNYDGKELPRVLGLNSVDRVLLDAPCSGTGVISKDESVKTSKNLEDIQKCTHLQKQLI…
>XP_050371918.1 26S rRNA (cytosine-C(5))-methyltransferase NOP2B-like [Potentilla anserina]
MGTSAINKRKGPKPQKASPNKKQKKEAFTAKTPKKPKKVEQVFEPSDDEEEIEELDEEFDGGDEVGSGSDSDTDIFGGDDPLRDDDDDGSLPGSDEDEDDEENDSSDSDSDTGDIAKKSEQIDARRKRVEEEGRQELELNIKDESDEFKLPTQKELEDEARQPPDLSNLQRRIKEIVRVLSNFKALRQEGKSRKEYIEQLKRDLSSYYGYNEFLIGALVEMFPVVELVELIEAFEKHRPICLRTNTLKTRRRDLAASLINRGVNLDPLSKWSKVGLVVYESQVPVGATPEYMAGYYMLQSASSFLPVMALAPQENERVVDMAAAPGGKTTYVAALMKNSGIIFANEMKEPRLKSLTANLHRMGVTNTVVCNYDGKELPKVLGSNALDRVLLDAPCSGTG…
>XP_049384710.1 26S rRNA (cytosine-C(5))-methyltransferase NOP2B-like [Solanum stenotomum]
MAGPKLGKKSGSKLGKLPAKKKQKKEPLPAKPLEKEELFSDSEGTDGDFQEDDEQEINSDSEMSSDIDDPFAADILGSGDADDGSDVNSDSNADSDSDADDNDLVRKSKAIDDERKREEEDNDLELQLNIKEEADDFRLPTTEELEEETQRPPDLSNLQRRIKEIVRVLSNLKSLRQEGVTRKDYVDQLKSDLGSYYGYNDFLIESLVELFPPVELIELIEAFEKPRPISLRTNTLKSRRRDLAGVLLNRGVNLDPLSKWSKVGLVVYDSQVPVGATPEYMAGHYMLQSASSFLPVMALAPQENERVVDMAAAPGGKTTYVAALMKNSGIIYANEMKESRLKSLTANLHRMGVTNTIVCNYDGRELPKVLGQNTADRILLDAPCSGTGVISKDESVKTS…
>XP_049386096.1 26S rRNA (cytosine-C(5))-methyltransferase NOP2B-like [Solanum stenotomum]
MAGPKLGKKSGSKLGKLPAKKKQKKEPLPAKPLEKEELFSDSEGTDGDFQEDDEQEINSDSEMSSDIDDPFAADILGSGDADDGSDVNSDSNADSDSDADDNDLVRKSKAIDDERKREEEDNDLELQLNIKEEADDFRLPTTEELEEETQRPPDLSNLQRRIKEIVRVLSNLKSLRQEGVTRKDYVDQLKSDLGSYYGYNDFLIESLVELFPPVELIELIEAFEKPRPISLRTNTLKSRRRDLAGVLLNRGVNLDPLSKWSKVGLVVYDSQVPVGATPEYMAGHYMLQSASSFLPVMALAPQENERVVDMAAAPGGKTTYVAALMKNSGIIYANEMKESRLKSLTANLHRMGVTNTIVCNYDGRELPKVLGQNTADRILLDAPCSGTGVISKDESVKTS…
>KAI8534184.1 hypothetical protein RHMOL_Rhmol10G0069400 [Rhododendron molle]
MAATALSKIKEAKSQKPPPRKKQRNEPPPRKKQKNGSFPGKNSMKDDLISDSDDMDEMVEEHGQLHEDQQGSDSDSEMSSDGDDLLADDFLLGSDDGNSDGEKGSDLDSNSDESDIEVKARADEEEKVREEEDALEELKLNIKEEPDEFRLPTKEELEEEANRPPDLQSLQRRIKEIVRMLSNFKSLRQEGATRNDYVEQLTMDLGSYYGYNEFLIGALVEMFPVNELMELIEAFEKPRPISLRTNTLKARRRDLAGVLLNRGVNLDPLSKWSKVGLVVYDSQVPIGATQEYMAGYYMLQSASSFLPVMALAPQEKERIVDMAAAPGGKTTYISAIMKNSGIVYANEMKESRLKSLTANLQRMGVTNTLVCNYDGRELPKALGQNTVDRVLLDAPCSGT…
>XP_016166350.1 probable 28S rRNA (cytosine(4447)-C(5))-methyltransferase isoform X2 [Arachis ipaensis]
MQLNIKEESDEFRLPTQEELEEENLRPPDLSNLQRRIKEIVRVLSNFKALKQEGSTRKDYVEQLKKDICSYYGYNEFLIGALVEMFPAVELMELIEAFEKPRPICLRTNTLKTRRRDLADVLINRGVNLDPLSKWSKVGLVVYDSQVPIGATPEYMAGFYMLQSASSFLPVMALAPQEKERVVDMAAAPGGKTTYVAALMKNTGIVFANEMKVLRLKSLTANLHRMGVSNTVVCNYDGRELPKVLGVNAVDRVLLDAPCSGTGVISKDESVKTSKSLEDIQKCAHLQKELILAAIDMVDANSKSGGYIVYSTCSIMVAENEAVIDYALKKRDVKLVPCGLDFGRPGFIRFREQRFHPSLEKTRRFYPHVHNMDGFFVAKLKKMSSRKPGSKPSEPSEEE…
>XP_025609766.1 probable 28S rRNA (cytosine(4447)-C(5))-methyltransferase isoform X2 [Arachis hypogaea]
MQLNIKEESDEFRLPTQEELEEENLRPPDLSNLQRRIKEIVRVLSNFKALKQEGSTRKDYVEQLKKDICSYYGYNEFLIGALVEMFPAVELMELIEAFEKPRPICLRTNTLKTRRRDLADVLINRGVNLDPLSKWSKVGLVVYDSQVPIGATPEYMAGFYMLQSASSFLPVMALAPQEKERVVDMAAAPGGKTTYVAALMKNTGIVFANEMKVLRLKSLTANLHRMGVSNTVVCNYDGRELPKVLGVNAVDRVLLDAPCSGTGVISKDESVKTSKSLEDIQKCAHLQKELILAAIDMVDANSKSGGYIVYSTCSIMVAENEAVIDYALKKRDVKLVPCGLDFGRPGFIRFREQRFHPSLEKTRRFYPHVHNMDGFFVAKLKKMSSRKPGLKPSEPSEVE…
>PNY10557.1 ribosomal RNA methyltransferase NOP2-like protein [Trifolium pratense]
MAPATKKKPSKQLKVKKSPKKVQIVPVKEDSSSESEEEAPPQHLELGDDIADDDSASELSSDGDEQLADDFLQGSDEEDENEEKASGSESGSGLDSDSDDDDDDIVEKSRKIDEKRKREEADADAEMKTNIQEESDEFTLPTKQELEEEALRPPDLSNLQRRIKEIVRVLSNFKALRQEESTRKDYVEQLKHDIRSYYGYNEFLIGALVEMFPVVELMELIEAFEKPRPICLRTNTLKTRRRDLADVLINRGVNLDPLSKWSKVGLVVYDSQVPIGATPEYMAGFYMLQSASSFLPVMALAPQEKERIIDMAAAPGGKTTYIAALMKNSGIIFANEMKIPRLKSLTANLHRMGVSNTVVCNYDGKELPKVMGLNVVDRVLLDAPCSGTGVISKDESVKT…
>CAI9200242.1 unnamed protein product [Trifolium pratense]
MAPATKKKPSKQLKVKKSPKKVQIVPVKEDSSSESEEEAPPQHLELGDDIADDDSASELSSDGDEQLADDFLQGSDEEDENEEKASGSESGSGLDSDSDDDDDDDIVEKSRKIDEKRKREEADADAEMKTNIQEESDEFTLPTKQELEEEALRPPDLSNLQRRIKEIVRVLSNFKALRQEESTRKDYVEQLKHDIRSYYGYNEFLIGALVEMFPVVELMELIEAFEKPRPICLRTNTLKTRRRDLADVLINRGVNLDPLSKWSKVGLVVYDSQVPIGATPEYMAGFYMLQSASSFLPVMALAPQEKERIIDMAAAPGGKTTYIAALMKNSGIIFANEMKIPRLKSLTANLHRMGVSNTVVCNYDGKELPKVMGLNVVDRVLLDAPCSGTGVISKDESVK…
>KDO59175.1 hypothetical protein CISIN_1g011002mg [Citrus sinensis]
MQLNIREESDEFRLPTKEEIEEEKQQPPDLPNLQRRIKEIVRVLSNFKDLSQKGTSRKEYVQQLKLDLGSYYGYNEFLIGALVEMFPPVELMELIESFEKPRPICLRTNTLKTRRRDLADVLINRGVNLDPLSKWSKVGLVVYDSQVPIGATPEYMAGFYMLQSASSFLPVMALAPQEKERVIDMAAAPGGKTTYIAALMKNTGLIYANEMKASRLKSLTANLHRMGVTNTIVCNYDGNELPKVLGLNTVDRVLLDAPCSGTGVISKDESVKTSKSLEDIQKCSYLQKQLILAAIDMVDANSKSGGYIVYSTCSIMVTENEAVIDYALKKRDVKLVPCGLDFGRQGFVRFREHRFHPSLEKTRRFYPHVHNMDGFFVAKVYLDL
>XP_004498149.1 probable 28S rRNA (cytosine-C(5))-methyltransferase [Cicer arietinum]
MAPVTRKKPSKPLKVQKAPKKVQIVSVKDDSTSESEEEEAPPQQLELGNDAGDNDSASELSSDDDDPLADDFLQGSDDEDEEKASGSDSGSGLDSDSDDDDGVDIEKKSKAIDEEREREKEDAEAEMQTNIQEESDEFRLPTKQELEEEALRPPDLSNLQRRIKEIIRVLSNFKTLRQDESTRKDYVNQLKIDISSYYGYNKFLIGALVEMFPVVELMELIEAFEKPRPICLRTNTLKTRRRDLADVLINRGVNLDPLSKWSKVGLVVYDSQVPIGATPEYMAGFYMLQSASSFLPVMALAPQEKERIVDMAAAPGGKTTYIAALMKNTGIIFANEIKAPRLKSLTANLHRMGVSNTVVCNYDGKELPKVMGFNAVDRVLLDAPCSGTGVISKDESVKT…
>OMP06989.1 Bacterial Fmu (Sun)/eukaryotic nucleolar NOL1/Nop2p [Corchorus olitorius]
MAASKNKGSKSKNSPPKKKQKNDLFTVKKRPTKKDEVFDDVSDSHSDEEEIEEEAQDLLDGDEEVSDFGDASDISGDDDDDFLQGSDDDEDQSSGSGSDSDESDIEQKSRAIDEERAREEEDALAEMQLNIKEESDEFRLPTKEELEAEQQRPPDLANLQMRIKDIVRVLSNFKDLRQEGTTRKEYVDQLKMDLGSYYGYNEFLIGVLVDMFPVVELMELIEAFEKPRPTCIRTNTLRTRRRDLADVLSKRGVELNQLSKWSKVGLVVYNSHVPIGATPEYLAGFYYIQGASSFLPVMALAPQEKERVVDVAAAPGGKTTYIAALMKNSGIIYANEMREARLKSLTANLHRMGVTNTIVCNYDGRELPKVLGQNSVDRVLLDAPCSGTGVITKDPSVKT…
>XP_042064346.1 26S rRNA (cytosine-C(5))-methyltransferase NOP2B-like isoform X1 [Salvia splendens]
MAGPKLNKKRGGRAANPPPKKKQKALPTLEKETKEEMIFDSDGSEEPEVLENSDEEDQGMDSLSDMSSDGDDVYANDILQGSDDEEGSGEEERGAQGDSDSDVSDFEKEAREIDEEKAREEVDAEAELELNIKNEANEFALPTEEELEEEAQRPPDLSNLLRRIKEIVRVLSNFKSLRQEGATRKDYVDQLKMDLISYYGYNDFLIEALVELFPAVELMELIEAFEKPRPICLRTNTLKTRRRDLAGVLLNRGVNLDPLSKWSKVGLVVYDSQVPIGATPEYMAGHYMLQGASSFLPVMALAPQEKEKVVDMAAAPGGKTTYIAALMKNTGMIYANEMKESRLKSLTANIHRMGVTNTIVSNYDARELPKVLGSNSVDRILLDAPCSGTGVISKDESVK…
>XP_027770272.1 25S rRNA (cytosine-C(5))-methyltransferase nop2-like [Solanum pennellii]
MAGPKLGKKSSSKLGKLPAKKKQKKEPLPAKPLEKEELFSDSEGTDGDFQEDDEQEINSDSEMSSDIDDPFAADILGSGDADDGSDVNSDSNADSDSDADDNDLVRKSKAIDDERKREEEDNDLELQLNIKEEADDFRLPTTEELEEETQRPPDLSNLQRRIKEIVRVLSNLKSLRQEGVTRKDYVDQLKRDLGSYYGYNDFLIESLVELFPPVELIELIEAFEKPRPISLRTNTLKTRRRDLAGVLLNRGVNLDPLSKWSKVGLVVYDSQVPVGATPEYMAGHYMLQSASSFLPVMALAPQENERVVDMAAAPGGKTTYVAALMKNSGIIYANEMKESRLKSLTANLHRMGVTNTIICNYDGRELPKVLGQNTADRILLDAPCSGTGVISKDESVKTS…
>KMZ64538.1 Ribosomal RNA small subunit methyltransferase b [Zostera marina]
MAKSKSEKKTAVAAIRKTKKPVLEKEIEPIQLEKEEKVIADGSSDDVSDASSDDVSDDHQIVEGENEQEEEDESDVSSEGEPFTDDFLGGSDDEEDEGEDDDDSDDDDFEKAAKTIDAEKAKELEDATEELKLNLKSESDEFRLPTKQELEEEARQPPDLTNLQLRTKEILRVLSNFKTLRQENTSRKDYVNQLTADLCAYYGYNEYLMGVLVEMFPVVELVELIEAYEKPRPVCLRTNTLKTRRRDLAAVLINRGAQLDPLSKWSKVGLVIYESKVPIGATPEYMAGHYMLQSASSFLPVMALAPQEKERVLDMAAAPGGKTTYIAALMKNTGIIHANELKESRIKSLQANLSRMGVTNTIVCTHDGKELPKVLGMNSHDRVLLDAPCSGTGVISKDE…
>KAF3796622.1 hypothetical protein EJ110_NYTH01763 [Nymphaea thermarum]
MPTKKRGGRGGSSKALQSKKRRKEEEPSSDEDPQRVEGEQEEEEEEVLDDSVVEARGRGGEEDDDDDDEDEEGESLSEVSSDENPFKDDFDGGSGEGSDSDSDESDIEEQARAIVEEKAREDEDAEAELQLNIKEEADDFILPTAEELEEEQHRPPDLSNLQRRIKEIVRVLSNFKALRQEGSVRKDYVEQLKRDLASYYGYNEYLIGIFVEMFPVVELVELIEAFEKPRPICLRTNTLKTRRRDLAGVLINRGVNLDPLSKWSKVGLIVYESQVPIGATPEYMAGHYMLQSANSFLPVMALAPQEKERIVDMAAAPGGKTTYVAALMKNTGIIYANEIKVPRLKSLSANLHRMGVTNTIVCNYDGKELPKIMGPNSVDRVLLDAPCSGTGVISKDESV…
>XP_019067878.1 25S rRNA (cytosine-C(5))-methyltransferase nop2-like [Solanum lycopersicum]
MAGPKLGKKSSSKLGKLPAKKKQKKEPLPAKPLEKEELFSDSEGTDGDFQEDDEQEINSDSEMSSDIDDPFAADILGSGDADDGSDVNSDSNADSDSDADDNDLVRKSKAIDDERKREEEDNDLELQLNIKEEADDFRLPTTEELEEETQRPPDLSNLQRRIKEIVRVLSNLKSLRQEGVTRKDYVDQLKRDLGSYYGYNDFLIESLVELFPPVELIELIEAFEKPRPISLRTNTLKTRRRDLAGVLLNRGVNLDPLSKWSKVGLVVYDSQVPVGATPEYMAGHYMLQSASSFLPVMALAPQENERVVDMAAAPGGKTTYVAALMKNSGIIYANEMKESRLKSLTANLHRMGVTNTIICNYDGRELPKVLGQSTADRILLDAPCSGTGVISKDESVKTS…
>CAA2959523.1 Hypothetical predicted protein [Olea europaea subsp. europaea]
MVAPKNKTKTKSQNPHPRKKLKKVHLAKELERKDLLDDSDGVDEEAKEHEESDEEEQEFYSDLDMSSDGDDPFADDILKGSDDEEEALDVDSDSDSDASDIETKARAIDEEKERVEEEAEAELQLNIKEEADEFRLPTKEELEEETHRPPDLSNLQRRIKEIARVLSNFKSLRQDGATRKDYVDQLKLDLSSYYGYNEFLIEALVEMFPIVELMELIEAFEKPRPICLRTNTLKSRRRDLAGVLLNRGVNLDPLSKWSKVGLVXYDSQVPIGATPEYMAGYYMLQSASSFLPVMALAPQEKEKIVDVAAAPGGKTTYIAALMKSSGIIYANEMKESRLKSLTANLHRMGVTNTIVCNYDGRELPKVLGNNTVDRVLLDAPCSGTGVISKDESVKTSKSA…
>XP_045819429.1 26S rRNA (cytosine-C(5))-methyltransferase NOP2B-like isoform X2 [Trifolium pratense]
MAPATKKKPSKQLKVKKSPKKVQIVPVKEDSSTESEEEAPPQHLELGDDIADDDSASELSSDGDEQLADDFLQGSDEEDENEEKASGSESGSGLGSDSDDDDDDDIVEKSRKIDEKRKREEADADAEMKTNIQEESDEFTLPTKQELEEEALRPPDLSNLQRRIKEIVRVLSNFKALRQEESTRKDYVEQLKHDIRSYYGYNEFLIGALVEMFPVVELMELIEAFEKPRPICLRTNTLKTRRRDLADVLINRGVNLDPLSKWSKVGLVVYDSQVPIGATPEYMAGFYMLQSASSFLPVMALAPQEKERIIDMAAAPGGKTTYIAALMKNSGIIFANEMKIPRLKSLTANLHRMGVSNTVVCNYDGKELPKVMGLNVVDRVLLDAPCSGTGVISKDESVK…
>TMX01403.1 hypothetical protein EJD97_024581 [Solanum chilense]
MAGPKLGKKSSSKLGKLPAKKKQKKEPLPAKPLEKEELFSDSEGTDGDFQEDDEQEINSDSEMSSDIDDPFAADILGSGDADDGSDVNSDSNADSDSDADDNDLVRKSKAIDDERKREEEDNDLELQLNIKEEADDFRLPTIEELEEETQRPPDLSNLQRRIKEIVRVLSNLKSLRQEGVTRKDYVDQLKRDLGSYYGYNDFLIESLVELFPPVELIELIEAFEKPRPISLRTNTLKTRRRDLAGVLLNRGVNLDPLSKWSKVGLVVYDSQVPVGATPEYMAGHYMLQSASSFLPVMALAPQENERVVDMAAAPGGKTTYVAALMKNSGIIYANEMKESRLKSLTANLHRMGVTNTIICNYDGRELPKVLGQNTADRILLDAPCSGTGVISKDESVKTS…
>XP_038986286.1 25S rRNA (cytosine-C(5))-methyltransferase nop2-like isoform X1 [Phoenix dactylifera]
MPMAKPPNPNSQKNEKRPQGKVDEEEEEDGSQVSDLDDEQSRSDVSSDGDPFTDDFLGGSDEEGEELRSESDESDLEAKSRAIDEARARAELEADEELRLNIKEESDEFRLPTKEELEEEARLPPNLSNLQRRIKEIVRVLTNFKTLRQEGASRKDYIDQLKADIMAYYGYNEFLADTFIEMFPAVELIELLEAFEKNRPECLRTNTLKTRRRDLAGVLINRGVNLDPVGKWSKVGLVVYESQVPTGATPEYLAGHYMRQAANSFLPVMALAPQEKERIVDMAAAPGGKTTYIAALMKNTGVIYANEYKEPRLKSLLANIHRMGVTNTVVCNYDGKELPKILGLNSVDRVLLDAPCTGTGTVCPDQQSIKTSKSIEDVQNCAFLQKQLILAAIDLVDAN…
>KAI9115569.1 hypothetical protein K1719_013238 [Acacia pycnantha]
MAPAAIENDASDYSDSEDEEMLGSDKTEGEELEGDSGSASEDSFDGDNPLANDIFQGSDDEGTAEERDDSGPSTDSNSDSDHDIEKKSRAIDEERAREEEDAEAEMKLNIQGESDEFRLPTKEELEEEALRPPDLPSLQRRIKEIVRVLSNFKALREEGSTRKDYINQLKKDLCSYYGYNEFLIGALVELFPVVELMELIEAFEKSRPLCLRTNTLKTRRRDLADVLINRGVNLDPLSKWSKVGLVVYESQVPIGATPEYMAGFYMLQSASSFLPVMALAPQEKERVVDMAAAPGGKTTYIAALMKNSGIIFANEMKVARLKSLTANLHRMGVSNTVVCNYDGKELPKVLGLNSVDRVLLDAPCSGTGVISKDESVKTSKNLEDIKKCSHLQKQLILAA…
>KAK0601316.1 hypothetical protein LWI29_023139 [Acer saccharum]
MAPTALSKKKGAKPQKPPLKKKQPLNKKQKKNVPVAAKRPKEDVFSDDSGSDMSNEDLKAPKEFEEDEAVSGSDAGSDLFSDGDDDPLADDFLRGSDDEADKALESGSESGSDSDSDSDESDIEKKSRAIDKERAKEEEEANEEMQLNIKEESDEFLLPTKEELEAEKQQPPDLSNLQRRMKEIIRVLSNFKDLCQKGATRKEYIKQLKLDLGSYYGYNEFLIGVLVEMFPPVELMELIEAFEKPRPICLRTNTLKTRRRDLADVLINRGVNLDPLSKWSKVGLVVYDSQVPIGATPEYMAGYYMLQSASSFLPVMALAPQEKERIIDMAAAPGGKTTYIAALMKNTGLIYANEMKEPRLKSLTANLHRMGVTNTVVCNYDGKELPKVLGLNTVDRVLL…
>KAG6421829.1 hypothetical protein SASPL_118386 [Salvia splendens]
MAGPKLNKKRGGRAANPPPKKKQKALPTLEKETKEEMIFDSDGSEEPEVLENSDEEDQGMDSLSDMSSDGDDVYANDILQGSDDEEGSGEEERGAQGDSDSDVSDFEKEAREIDEEKAREEVDAEAELELNIKNEANEFALPTEEELEEEAQRPPDLSNLLRRIKEIVRVLSNFKSLRQEGATRKDYVDQLKMDLISYYGYNDFLIEALVELFPAVELMELIEAFEKPRPICLRTNTLKTRRRDLAGVLLNRGVNLDPLSKWSKVGLVVYDSQVPIGATPEYMAGHYMLQGASSFLPVMALAPQEKEKVVDMAAAPGGKTTYIAALMKNTGMIYANEMKESRLKSLTANIHRMGVTNTIVSNYDARELPKVLGSNSVDRILLDAPCSGTGVISKDESVK…
>XP_009611396.1 probable 28S rRNA (cytosine-C(5))-methyltransferase [Nicotiana tomentosiformis]
MAGPKLGKKTGSKLGKAPTKKKQKKEPLPPKPLEKEDLFISDGEGTDGDFEEDDGGFGDEEQQEMNSDSDMSSDLDDPFAADILASGDADDGSADSDVDSDSDADDTDPVRKSKAIDEERERVKEDAEAELQLNIKEEADEFRLPTTEELEEETHRPPDLSNLQRRIKEIVRVLSNFKTLRQEGVTRKDYVDQLKRDLGSYYGYNDFLIEVLVEMFPPVELIELIEAFEKPRPISLRTNTLKTRRRDLAGVLLNRGVNLDPLSKWSKVGLVVYDSQVPVGATPEYMAGHYMLQSASSFLPVMALAPQENERVVDMAAAPGGKTTYVAALMKNSGIIYANEMKESRLKSLTANLHRMGVTNTIVCNYDGRELPKVLGQNTADRILLDAPCSGTGVISKDE…
>KAI3973867.1 hypothetical protein MKX01_030443 [Papaver californicum]
MAPNSLSKKKGEKPQARPLPPKEKQKKEFIPEPEELSESDDSDSLVEEEEEEEEEQEKEEIDGESFSDMSSDVDDDDDPFAKDVLGDHEDEEKASELDSGSDENSNSDSDSDDKNIERKSRKLDREREKQQDDSRKELVTNIQVEMESDEFQLPTKEELEEEKLRPDLTNLQRRIKEIVRVLSNFKGLRKEGLSRKDYVEQLQLDLSSYYGYNEFLIGVLVEMFPVVELLELIEAYEKPRPICLRTNTLKARRRDLADVLLNRGVNLDPLSKWSKVGLVVYDSQVPIGATPEYMAGYYMLQSASSFLPCMALAPQENERVVDMAAAPGGKTTYIAALMKNSGIIYANEIKESRLKSLTANLQRMGVTNTIVSNYDGKELPKVLGMNTVDRVLLDAPCSG…
>XP_006347163.1 PREDICTED: 25S rRNA (cytosine-C(5))-methyltransferase nop2-like [Solanum tuberosum]
MAGPKLGKKSGSKLGKLPAKKKQKKEPLPAKPLEKEELFSDSEGTDGDFQEDDEQKINSDSEMSSDIDDPFAADILGSGDADDGSDVNSDSNADSDSDADDNDLVRKSKAIDDERKREEEDNDLELQLNIKEEADDFRLPTTEELEEETQRPPDLSNLQRRIKEIVRVLSNLKSLRQEGVTRKDYVDQLKSDLGSYYGYNDFLIESLVELFPPVELIELIEAFEKPRPISLRTNTLKSRRRDLAGVLLNRGVNLDPLSKWSKVGLVVYDSQVPVGATPEYMAGHYMLQSASSFLPVMALAPQENERVVDMAAAPGGKTTYVAALMKNSGIIYANEMKESRLKSLTANLHRMGVTNTIVCNYDGRELPKVLGQNTADRILLDAPCSGTGVISKDESVKTS…
>OMO83771.1 Bacterial Fmu (Sun)/eukaryotic nucleolar NOL1/Nop2p [Corchorus capsularis]
MAASKKKGAKSKNSPPKKKQKNDLFTVKKRPTKKDEVFDDVSDSHSEEEEIEEAQDLLDGDEEVSDFGDASDISGDDDDDFLQGSDDDEDQSSGLGSDSDESDIEKKSRAIDEQRAREEEDALAEMQLNIKEESDEFKLPTKEELEAEQQRPPDLANLQMRIKDIVRVLSNFKDLRQEGTTRKEYVDQLKMDLGSYYGYNEFLIGVLVDMFPVVELMELIEAFEKPRPTCIRTNTLRTRRRDLADVLSKRGVELNQLSKWSKVGLVVYNSHVPIGATPEYLAGFYYIQGASSFLPVMALAPQEKERVVDVAAAPGGKTTYIAALMKNSGIIYANEMREARLKSLTANLHRMGVTNTIVCNYDGRELPKVLGQNSVDRVLLDAPCSGTGVITKDPSVKTS…
>KAG5622725.1 hypothetical protein H5410_007943 [Solanum commersonii]
MAGPKFGKKSGSKLGKLPAKKKQKKEPLPAKPLEKEELFSDSEGTDGDFQEDDEQEINSDSVMSSDIDDPFAADILGSGDADDGSDVNSDSNADSDSDADDNDLVRKSKAIDDERKREEEDNDLELQLNIKEEADDFRLPTIEELEEETQRPPDLSNLQRRIKEIVRVLSNLKSLRQEGVTRKDYVDQLKSDLGSYYGYNDFLIESLVELFPPVELIELIEAFEKPRPISLRTNTLKSRRRDLAGVLLNRGVNLDPLSKWSKVGLVVYDSQVPVGATPEYMAGHYMLQSASSFLPVMALAPQENERVVDMAAAPGGKTTYVAALMKNSGIIYANEMKESRLKSLTANLHRMGVTNTIVCNYDGRELPKVLGQNTADRILLDAPCSGTGVISKDESVKTS…
>XP_027336557.1 probable 28S rRNA (cytosine(4447)-C(5))-methyltransferase isoform X1 [Abrus precatorius]
MAPARKKPSKPLKAPKNPKKTQLKDHSTSESEEEAPQQQQLLEFGDDSASELSSDGDDPLVDDFLQGSDDEEKASGSESGSGSDSDSDDDDIEEKSRAIDEERAREEEDAEAEIQLNIKEESDEFRLPTKQELDDEALRPPDLPNLQRRIKEIVRVLSNFKVLRQDGSTRKDYVEQLKKDICSYYGYNEFLIGALVEMFPVVELMELIEAFEKPRPICLRTNTLKTRRRDLADVLINRGVNLDPLSKWSKVGLVVYDSQVPIGATPEYMAGFYMLQSASSFLPVMALAPQEKERVVDMAAAPGGKTTYIAALMKNTGIVFANEMKVPRLKSLTANLHRMGVSNTVVCNYDGKELPRVLGVNVVDRVLLDAPCSGTGVISKDESVKTSKSLEDIQKCAHL…
>XP_021905893.1 25S rRNA (cytosine-C(5))-methyltransferase nop2-like [Carica papaya]
MVAAALNKKKSGKPHKAPSKKKQKTDIFTGKRSKKADIQDDSDVLSEEELKEHGEFNGEEEEGSDSGSGSELFSDGDDPLADDFLQGSEDEEHDLGSGSGSGSASGSDLDSDSDSDESDIEAKSRAIDEQRAREQEEAEAEMQLNIKEESDEFRLPTKEELEEEARQPPDLSNLQRRIREIVRVLSNFKELKQEGTTRKDYTEQLKMDLASYYGYNEFLIGVLVEMFPVVELMELIEAFEKPRPICLRTNTLKTRRRDLADVLLNRGVNLDPLSKWSKVGLVVYDSQVPIGATPEYMAGFYMLQSASSFLPVMALAPQEKERIVDMAAAPGGKTTYIAALMKNSGILFANEMKVPRLKSLTANLHRMGVTNTIVCNYDGRELPKVLGQNTVDRVLLDAP…
>XP_022866557.1 25S rRNA (cytosine-C(5))-methyltransferase nop2-like [Olea europaea var. sylvestris]
MAGPRNKTKTKSQNPPPRKKPKKVLLAKEPEKEDLFSDSDGINEEVEERVESDEEEQKFNSDLDMSSDGDDPFADDILKGSDDEEEGSDVDSDSDSDSNSDASDIETKARAIDEEKARVEEEAEAELQLNIKEEADEFRLPTKEELEEEAQGPPDLSNLQRRIKEIARILSNFKSLRQDGATRKDYVDQLKLDLSSYYGYNEFLIEALVEMFPVVELMELVEAFEKPRPICLRTNTLKSRRRDLAGVLLNRGVNLDPLSKWSKVGLVVYDSQVPIGATPEYMAGHYMLQSACSFLPVMALAPQEKERIVDVASAPGGKTTYIASIMKNTGIIYANEMKESRLKSLTANLHRMGVTNTIVCNYDGRELPKVLGNNTVDRVLLDAPCSGTGVISKDESVKT…
>KAI9187090.1 hypothetical protein LWI28_024270 [Acer negundo]
MAPTALSKKKGAKPQKPPLKKKQPLNKKQKKNVPVAAKQPKEDVFSDDSGSDMSNEDVKAFKEFEEDEAESGSDAGSDLFSDGDDDPLADDFLRGSDDEDKASESGSESGSDSDSDSDESDIEKKSRAIDKERAREEEEANEEMQLNIKEESDEFLLPTKEELEAEKQQPPDLSNLQRRIKEIIRVLSNFKDLCQKGATRKEYIKQLKLDLGSYYGYNEFLIGVLVEMFPPVELMELIEAFEKPRPICLRTNTLKTRRRDLADVLINRGVNLDPLSKWSKVGLVVYDSQVPIGATPEYMAGYYMLQSASSFLPVMALAPQEKERIIDMAAAPGGKTTYIAALMKNTGLIYANEMKEPRLKSLTANLHRMGVTNTVVCNYDGKELPKVLGLNTVDRVLLD…
>XP_038975948.1 probable 28S rRNA (cytosine(4447)-C(5))-methyltransferase isoform X2 [Phoenix dactylifera]
MPMAKPPNPNSQKNEKRPQGKVDEEEEEDGSQVSDLDDEQSRSDVSSDGDPFTDDFLGGSDEEGEELRSESDESDLEAKSRAIDEARARAEVEADEELRLNIKEESDEFRLPTKEELEEEARLPPNLSNLQRRIKEIVRVLTNFKTLRQEGASRKDYIDQLKADIMAYYGYNEFLADTFIEMFPAVELIELLEAFEKNRPECLRTNTLKTRRRDLAGVLINRGVNLDPVGKWSKVGLVVYESQVPTGATPEYLAGHYMRQAANSFLPVMALAPQEKERIVDMAAAPGGKTTYIAALMKNTGVIYANEYKEPRLKSLLANIHRMGVTNTVVCNYDGKELPKILGLNSVDRVLLDAPCTGTGTVCPDQQSIKTSKSIEDVQNCAFLQKQLILAAIDLVDAN…
>KAH0650940.1 hypothetical protein KY284_030852 [Solanum tuberosum]
MAGPKLGKKVGSKLGKPPTKKKQKKEPLPPKPLEKEDLFSDDEGTDGDFEEDGGSGDEEQQEMNSDSDMSSDLDDTFAADILASGDADDGSDVHSDLDVDSDSDADDTDLVRKSKAIDDERKREEEDGDLELQLNIKEEADEFRLPTTEELEEETNRPPDLSNLQRRIKEIVRVLSNFKSLRQEDVTRKDYVDQLKRDLGSYYGYNDFLIESLVELFPPVELIELIEAFEKPRPISLRTNTLKTRRRDLAGVLLNRGVNLDPLSKWSKVGLVVYDSQVPVGATPEYMAGHYMLQSASSFLPVMALAPQENERIVDMAAAPGGKTTYVAALMKNSGIIYANEMKESRIKSLTANLHRMGVTNTIVCNYDGRELPKVLGQNTADRILLDAPCSGTGVISKD…
>CAH2077863.1 unnamed protein product [Thlaspi arvense]
MAPLTRNKKKGPKSQTPPRNKRTNSNTTLPLKKAAKSHKPPSKKQRKGISEEKPLEKPEVSTGEEEEEENEQSDEGDESGSDFSSDGDGEEDEDVDTEPLADEFLDGSDDEEGPLGSDSDSDSDGADLVKQSKAIDEERKRQEQDAEDEFQMNIKEQPDEFQLPTKKELEEEARRPPDLPSLQARIKEIVRVLSNFKDLRPEGAKRKDFIEQLKADLRSYYGYNEFLIGTLVEMFPPVELMELIESFEKKRPTSIRTNTLKTRRRDLADVLLNRGVNLDPLSKWSKVGLVVYDSQVPIGATPEYLAGFYMLQSASSFLPVMALAPREKERVVDMAAAPGGKTTYVASLMKNTGIIYANEMKVPRLKSLSANLHRMGVTNTIVCNFDGRELPKVLGQNSV…
>KAG5002122.1 hypothetical protein JHK87_023194 [Glycine soja]
MAPARKKPSKPSKSPKNPRKTHPKHDSTSESEEDTPPQLQPEQLELGDDNSDSASELSSDGDDPLADDFLQGTDDDEEKGSGSESGLESGLESGSDSDSDDGDIEKKSRAIDEEKAKEEEDADAEMQLNINQESDEFRLPTKEELDEEALRPPDLSNLQRRTKEIVRVLSNFKALRQDGSTRKEYVEQLKKDLCTYYGYNEFLIGALVEMFPVVELMELIEAFEKPRPICLRTNTLKTRRRDLADVLINRGVNLDPLSKWSKVGLVVYDSQVPIGATPEYMAGFYMLQSASSFLPVMALAPQEKERVVDMAAAPGGKTTYIAALMKNTGIIFANEMKVPRLKSLTANLHRMGVSNTVVCNYDGKELPKVLGVNAVDRVLLDAPCSGTGVISKDESVKTS…
>KAF8414282.1 hypothetical protein HHK36_002284 [Tetracentron sinense]
MAAPSSNKKRGGKTPKSPPEKKHKKEAKPQKDFDILHEELEEEEGYHSGSGISSDDDPFTDDFLQGSDDEDKGSDSDSEESDIEEKSRAIDEEKEREEEEAGAELQLNIKEESDEFRLPTKAELEEEAGQPPDLSNLQRRIKEIVRVLSNFKSLRQEGATRKDYIERLKMDLGSYYGYNDFLIGVFVEMFPAVELLELIEAFEKPRPICLRTNTLRTRRRDLADVLLNRGVNLDPLSKWSKVGLVVYDSQVPIGATPEYMAGYYMLQSASSFLPVMALAPQENERVVDMAAAPGGKTTYIAALMKNSGIIYANEMKEPRLKSLSANLHRMGVTNTIVCNYDGKELPKVLGVNTVDRVLLDAPCSGTGVISKDESVKASKSSEDIQNCAFLQKPVDLLVL…
>CAB3447774.1 unnamed protein product [Digitaria exilis]
MAKKGTKSKPQLPPLAPAGKKGSKAAPPPKAAKRVPKKQMLLESSDDSDTEQPQQLQEEDSDIDVPSDSDAEELSGSDAEAEGGSSSGEEVEEDEDEGDDESDDDSLADDFLADSDEGSEGGDSGLDSDDSDDLEAKSRAIDERQQKAEDDAEEELKTNIRSESDEFKLPTAEELEEEAHLPPNLPNLKRRISEIVRVLSNFNKLRQKDVPRKDYVNQLKTDIMSYYGYNDFLIETLIEMFPAVELVEVLEAFEKRPPECLRTNTLKVGLVVYDSTISAGATTEYMAGHYMKQGASSFLPVMALAPQEKERIVDMAAAPGGKTTYIGALMKNTGIIYANEFNEKRLHGLLGNIHRMGVTNTIVCNYDGKELPKVLGMNSVDRVLLDAPCTGTGTIWKDP…
>XP_039055881.1 LOW QUALITY PROTEIN: probable 28S rRNA (cytosine(4447)-C(5))-methyltransferase [Hibiscus syriacus]
MAANKNKGAKSKNPPPKKKQRSHLFDGKKRGTKKDEVFDDVSDYQSEEDQLEAVEDLLDGVGEMSDFGDASDTSDDDDDDAPLADDFLQGGDDGEERDSGSTSGSDSDESDIEEKSRAIDEQRAREEEDAQAEMXMNIKEESDEFRLPTKEELEAEQQRPPDLANLQMRIKDIVRVLSNFKDLKLEGAARKEYIDQLKKDLGSYYGYNDFLIGVLVDMFPVVELMELIESFEKPRPTCIRTNTLRTRRRDLADTLSKRGVELDQLSKWSKVGLVVYNSHVPIGATPEYLAGFYYIQGASSFLPVMALAPQEKERVVDMAAAPGGKTTYVAALMKNSGLIFANEIREARLKSLTANLHRMGVTNTIVCNYDGRELPKVLGHNSIDRVLLDAPCSGTGVIT…
>VFQ67981.1 unnamed protein product [Cuscuta campestris]
MAGLKLSKGRSKGLQKSQPKKKQKKDVSQFSDDARIYEEEVEDEHRASEGEERGVESDSDLSSDGDGALADDFLGGSDDEEGSDGVAEEDSDVGSDSDISDIEKDARNIDKERERVKYEAAEELKTNIVRVEPDEFRLPTSEELEEEKQRPPDLSNIQRRIKEVVQVLTKFRSLRQSGVPRKDYVDQLKSDLASYYGYNDFMIETLVEMFKVVELMELIEAFEKPRPICIRTNTLKTRRRDLAAVLLNRGVNLDQLSKWSKVGLVVYDSQVPVGATPEYMAGHYMLQGASSFLPVMALAPQEKERIVDMAAAPGGKTTYIAALMKNSGIVYANEMKEPRLKSLAANLQRMGVTNTIVCNYDGRELPKVIGQNSVDRVLLDAPCSGTGVISKDESVKVSK…
>XP_006413162.1 probable 28S rRNA (cytosine(4447)-C(5))-methyltransferase [Eutrema salsugineum]
MAALTRSKKKQAKSQTPPLNKRKNSHSTLKKTAKSQQPPLKKQRKGISEEKPLQKPQASTDEEEEEEENQQSEEGDESGSELSSDGDGEEGDDDDDKTEPLTDDFLDGSDDAPLGSDSDGSDLVKKSKAIDDDRKRQQQEAKDELQMNIKEQPDEFQLPTKKELEEEARRPPDLPSLQTRIKEIVRVLSNFKDLRPEGAERKDYVEQLKADLASYYGYNEFLIGTLVEMFPPVELMELIEAFEKQRPTSIRTNTLKTRRRDLADVLLNRGVNLDPLGKWSKVGLVVYDSQVPIGATPEYLAGFYMLQSASSFLPVMALAPRENERVVDMAAAPGGKTTYVAALMKNTGIIYANEMKVPRLKSLSANLHRMGVTNTIVCNYDGRELPKVLGQNAVDRVLL…
>MQM22037.1 hypothetical protein Taro_055084 [Colocasia esculenta]
MTRKNRKEVKSEIKKKKSKVVQEEPSLNLLAGDDDDEEALSDAEMEQGGGALGDDDEGALSDISSDEDDPFADDFLRDGEDEEEGSSGSDESDIEEKSRAIDEEKAKELEDAEAEMRLNIKGESDEFVLPTKEELEEEARRPPNLENLKHRMREIMRVLSNFQTLRQEGASRKDYIEQLKRDLQSFYGYNEFLIGVLVEMFPVGELLELIEAFEKPRPVCLRTNTLKTRRKELIAALESRGVNIEPLGNWSKVGLVAYDSPKAPSLGSTTEYLAGHYMVLQSASSFLPVMALAPQEKERIVDMAAAPGGKTTYIASLMKNTGIIYANEMKEPRLKSLLANLHRMGVKNSIVCNYDGRELPKVVGLNCVDRVLLDAPCSGTGVISKDESVKVSKSAEDIQ…
>XP_038897895.1 probable 28S rRNA (cytosine(4447)-C(5))-methyltransferase [Benincasa hispida]
MAAAKFNKKKGVKQDDPPSKRKEKDELFTPKRSKEEDDDSDLSDALDEDEVDNGIIDGDEEDEEGSGSGSEDSSDGDDPLAHDFLQGSDEENDSGSVSSSDSDETDIEDKSRIIDEKRAREEKDAADEMQLNIKEESDEFRLPTKEELEEEALRPPDLSNLQRRIREIVRVLSNFKALRQEGATRKDYVEQLKKDIGSYYGYNEFLIGVLVEMFPVVELMELIEAFEKPRPICLRTNTLKTRRRDLADVLINRGVNLDPLSKWSKVGLVVYDSQVPIGATPEYMAGFYMLQGASSFLPVMALAPQEKERIVDMAAAPGGKTTYIAALMKNSGIIFANEMKAPRLKSLTANLHRMGVTNTVVCNYDGKELPKVLGVNTADRVLLDAPCSGSGVVSKDESV…
>XP_006283320.1 25S rRNA (cytosine-C(5))-methyltransferase nop2 [Capsella rubella]
MAALTRNKKKGTTNSKSPLMKKAAKPRKPPLKKQRRCILEEKPEVSTEEEIEQSNEGDEGSESGSDFFSDVDGDKGNDDDDDDDAEPLADDFLDGSSDDVEGTLGSDSNSDSDESDIEKKSRAIDKKRKKEEQDAKDEFTMNIKEQPDEFQLPTKKELEEEARRPPDLPSLQMRIREIVRVLSNFKDLRPDGAERKDYVEQLKADLGSYYGYNAFLIGTLVEMFPVVELMELIEAFEKKRPTSIRTNTLKTRRRDLADVLLNRGVNLDPLSKWSKVGLIVYDSQVPIGATPEYLAGFYMLQSASSFLPVMALAPREKERVVDMAAAPGGKTTYVAALMKNTGIIYANEMKVPRLKSLSANLHRMGVTNTIVCNYDGRELPKVLGQNSVDRVLLDAPCSG…
>KAJ8545610.1 hypothetical protein K7X08_018193 [Anisodus acutangulus]
MAGPKLGKKAVGSKLGKAHTKKKEPKPLEKEQLFSDSEGTDGVFGDKEEQEMNSDSDMSSDVDDPFSADILATGDADDGSDVNSDSDADDTTDLVRKSKAIDDEREREEEDAEAELQLNIKEEADEFTLPTTEELEEETHRPPDLTNLQRRIKEIVRVLSNLKSLRQEGVTRKDYVDQLKRDLSSYYGYNEFLIETLVEMFPPVELIELIEAFEKPRPISLRTNTLKTRRRDLAGVLLNRGVNLDPLSKWSKVGLVVYDSQVPVGATPEYMAGHYMLQSASSFLPVMALAPQENERVVDMAAAPGGKTTYVAALMKNSGIIYANEMKESRLKSLTANLHRMGITNTIVCNYDGRELPKVLGQNTADRILLDAPCSGTGVISKDESIKTSKTAPDIQNCS…
>RAL51005.1 hypothetical protein DM860_005361 [Cuscuta australis]
MAGLKLSKGRSKGLQKSQPKKKQKKDVSQFSDDARIYEEEVEDEHRASEGEELGVESDSDLSSDGDGALADDFLGGSDDEEGSDGVAEEDSDVGSDSDISDIEKDARNIDKERERVKYEAAEELKTNIVRVEPDEFRLPTSEELEEEKQRPPDLSNIQRRIKEVVQVLTKFRSLRQSGVPRKDYVDQLKRDLASYYGYNDFMIETLVEMFKVVELMELIEAFEKPRPICIRTNTLKTRRRDLAAVLLNRGVNLDQLSKWSKVGLVVYDSQVPVGATPEYMAGHYMLQGASSFLPVMALAPQEKERIVDMAAAPGGKTTYIAALMKNSGIVYANEMKEPRLKSLAANLQRMGVTNTIVCNYDGRELPKVIGQNSVDRVLLDAPCSGTGVISKDESVKVSK…
>XP_025982522.1 26S rRNA (cytosine-C(5))-methyltransferase NOP2B isoform X1 [Glycine max]
MAPARKKPSKPSKSPKNPKKIQPKHDSSSESEEDTPPQQLQPEQLELGDNSDSASELSSVGDDPLADDFLQGSDDDEEKASGSESGLESGLESGSDSDSDDDDIEKKSRAIDEEKAREEEDADAEMQLNINQESDEFRLPTKEELEDEALRPPDLSNLQRRIKEIVRVLSNFKALRQDGSTRKEYVEQLKKDLCTYYGYNEFLIGALVEMFPVVELMELIEAFEKPRPMCLRTNTLKTRRRDLADVLINRGVNLDPLSKWSKVGLVVYDSQVPIGATPEYMAGFYMLQSASSFLPVMALAPQEKERVIDMAAAPGGKTTYIAALMKNTGIIFANEMKVPRLKSLTGNLHRMGVSNTVVCNYDGKELPKVLGVNVVDRVLLDAPCSGTGVISKDESVKTS…
>GAU13514.1 hypothetical protein TSUD_128110 [Trifolium subterraneum]
MAPATKKKPSKQLKAKKSPKKVQIVPVKEDSSSESEEEAPPQHLELGDDTADDDSASELSSDGDELLADDFLQGSDEEDENEEKASGSESGSGLDSDSDDDDIVKKSKAIDEKKKKDKAEADAELQTNIQEESDEFRLPTKQELEEEALRPPDLSNLQRRIKEIVRVLSNFKALRQEELTRKDYVEQLKNDIRSYYGYNEFLIGALVEMFPVVELMELIEAFEKPRPICLRTNTLKTRRRDLADVLINRGVNLDPLSKWSKVGLVVYDSQVPIGATPEYMAGFYMLQSASSFLPVMALAPQEKERIIDMAASPGGKTTYIAALMKNSGIIFANEMKVSRLKSLTANLHRMGVSNTVVCNYDGKELPIIMGINVVDRVLLDAPCSGTGVISKDESVKTSK…
>XP_020232848.1 probable 28S rRNA (cytosine(4447)-C(5))-methyltransferase [Cajanus cajan]
MAPPRKKPSKPRKSPKNPKRTEPKHDSSDESEEEMPPQQLELGDDGADSDSASELSSDGDDPLADDFLQGSDDEEKASGSDSGSGSGSDSDDDDIEKKSRAIDEEKAREEEDAEAEMQLNINQESDEFRLPTKEELEEETLRPPDLTNLQRRIKEIVRVLSNFKALRQEGSTRKDYVEQLKKDISTYYGYNEFLIGALVEMFPVVELMELIEAFEKPRPVCLRTNTLKTRRRDLADVLINRGVNLDPLSKWSKVGLVVYDSQVPIGATPEYMAGFYMLQSASSFLPVMALAPQEKERVVDMAAAPGGKTTYIAALMKNTGIIFANEMKVPRLKSLTANLHRLGVSNTVVCNYDGKELPKVLGVNAVDRVLLDAPCSGTGVISKDESVKTSKSLEDIQKC…
>CAI9101415.1 OLC1v1038730C1 [Oldenlandia corymbosa var. corymbosa]
MGFPLVAGRSKKKQKKEAGSPPKKKEQPKIVESDSDEVSESEAEEEHEIYDDEVEEEEEDELQQGSEGESDSGVSSGEDDDDDPLGEGDFLGGSSELEEDSAEDSDQDEVGDIEKLSKNIDDEENRVIREAGEEHKRNVIQKDDEFRLPTQEELEEEARGPPDLENLRMRINSIVGVLSNFSELRQGGLSRKEYVDQLKMDLGSYYGYNEFLIETLMEMFPVAELMELIEAFEKPRPICLRANTLKTRRRDLAAVLLNRGVNLDPVGKWSKVGLVVYTSQVPIGATPEYMAGHYMLQGSSSFLPVMALAPQENERVVDMAAAPGGKTTYLAALMKNSGIIYANEMNTSRLKSLNGNLHRMGVTNTIVCNYDGRELPKVLGQNTVDRVLLDAPCSGTGVI…
>CAH9141047.1 unnamed protein product [Cuscuta epithymum]
MVDLKLSKGKSRASQKSQPNKKQKKNAAPLAKKTEKEKNLEKEDIFFSDSAATNKKKVEYEHETSEEDELTADSHSDISSDGDDALADDILGGSDDDDDVAQDSSDIDSDSDVSDIEKKARIIDKERERVEDEGEKELVTNIKEEADEFRLPTSEELEEETHRPPDLTNLQRRIKEVVRVLSNLKSLRQEGVTRKDYVDQLKRDLVSYYGYNEFMIETLVEMFPVVELMELIEAFEKPRPICIRTNTLKTRRRDLAGVLLNRGVNLDPLSKWSKVGLVVFDSQVPIGATPEYMAGHYMLQGASSFLPVMALAPQDKERIVDMAAAPGGKTTYIAALMKNSGIVYANEMKESRIKSLAANLQRMGVTNTIVCNYDGRELPKVLGQNSVDRVLLDAPCSGT…
>XP_052116616.1 26S rRNA (cytosine-C(5))-methyltransferase NOP2B [Arachis duranensis]
MAPATAAKKKVSKKQRNAKPPKEAMKKKSKLLTPKHDSSASESEYEEEEILQQPQNKDEAPGDFDVNSGSESELSSDGDGDDPLVDDFLQGSDDEAEEKDSASDSGSGLDVDSDDYDIEEKSRIIDEERKKEEEDAEAEMQLNIKEESDEFRLPTQEELEEENLRPPDLSNLQRRIKEIVRVLSNFKALKQEGSTRKDYVEQLKKDICSYYGYNEFLIGALVEMFPAVELMELIEAFEKPRPICLRTNTLKTRRRDLADVLINRGVNLDPLSKWSKVGLVVYDSQVPIGATPEYMAGFYMLQSASSFLPVMALAPQEKERVVDMAAAPGGKTTYVAALMKNTGIVFANEMKVPRLKSLTANLHRMGVSNTVVCNYDGRELPKVLGVNAVDRVLLDAPCS…
>XP_057726220.1 26S rRNA (cytosine-C(5))-methyltransferase NOP2B-like [Arachis stenosperma]
MAPATATKKKVSKKQSNAKPPKEAMKKKSKLLTPKHDSSASESEYEEEEILQQPQNKDEAPGDFDVNSGSESELSSDGDGDDPLVDDFLQGSDDEAEEKDSASDSGSGLDVDSDDYDIEEKSRIIDEERKKEEEDAEAEMQLNIKEESDEFRLPTQEELEEENLRPPDLSNLQRRIKEIVRVLSNFKALKQEGSTRKDYVEQLKKDICSYYGYNEFLIGALVEMFPAVELMELIEAFEKPRPICLRTNTLKTRRRDLADVLINRGVNLDPLSKWSKVGLVVYDSQVPIGATPEYMAGFYMLQSASSFLPVMALAPQEKERVVDMAAAPGGKTTYVAALMKNTGIVFANEMKVPRLKSLTANLHRMGVSNTVVCNYDGRELPKVLGVNAVDRVLLDAPCS…
>XP_049357766.1 26S rRNA (cytosine-C(5))-methyltransferase NOP2B-like [Solanum verrucosum]
MAGPKLGKKSGSKLGKLPAKKKQKKEPLPAKPLEKEELFSDSEGTDGDFQEDDEQEINSDSEMSSDIDDPFAADILGSGDADDGSDVNSESNADSDSDADDNDLVRKSKAIDDERKREEEDNDLELQLNIKEEADDFRLPTTEELEEETQRPPDLSNLQRRIKEIVRVLSNLKSLRQEGVTRKDYVDQLKSDLGSYYGYNDFLIESLVELFPPVELIELIEAFEKPRPISLRTNTLKSRRRDLAGVLLNRGVNLDPLSKWSKVGLVVYDSQVPVGATPEYMAGHYMLQSASSFLPVMALAPQENERVVDMAAAPGGKTTYVAALMKNSGIIYANEMKESRLKSLTANLHRMGVTNTIVCNYDGRELPKVLGQNTADRILLDAPCSGTGVISKDESVKTS…
>KAF3943736.1 hypothetical protein CMV_029731, partial [Castanea mollissima]
MKIHSAVMGASKKKDGAKSQKSAPKKKQKNELVVVKDAVAKEDDLSDHSDSLNEEVLEHASKKKGGANSQKSAPKKKQKNELFVVKDAIAKEDDLSDHSDSLNEEVLENASKKKGGAKSQKSAPKKKQKKEIFVVKDAIAKEDDLSDHSDSMNEEELSEDEEFDGDEQDFGSDSDIFSDGDDPLANDFLQGSDDEEKGLGSDLDSDSNSDSDSEGSDIEKKSRAIDAEKAREEEEAGEEMQLNIKEESDEFRLPTKEELEEEAHRPPDLSNLQRRIREIIRVLSNFKALRQEGTARKDYVEQLKKDLSSYYGYNEFLIGALVEMFPVVELLELIEAFEKPRPICLRTNTLKTRRRDLADILINRGVNLDPLSKWSKVGLVVYDSQVPIGATPEYMAGFY…
>XP_016178599.1 25S rRNA (cytosine-C(5))-methyltransferase nop2 [Arachis ipaensis]
MAPATATKKKVSKKQSNAKPPKEAMKKKSKLLTPKHDSSASESEYEEEEILQQPQNKDEAPGDFDVDSGSESELSSDSDGDDPLVDDFLQGSDDEAEEKDSASDSGSGLDVDSDDYDIEEKSRIIDEERKKEEEDAEAEMQLNIKEESDEFRLPTQEELEEENLRPPDLSNLQRRIKEIVRVLSNFKALKQEGSTRKDYVEQLKKDICSYYGYNEFLIGALVEMFPAVELMELIEAFEKPRPICLRTNTLKTRRRDLADVLINRGVNLDPLSKWSKVGLVVYDSQVPIGATPEYMAGFYMLQSASSFLPVMALAPQEKERVVDMAAAPGGKTTYVAALMKNTGIVFANEMKVPRLKSLTANLHRMGVSNTVVCNYDGRELPKVLGVNAVDRVLLDAPCS…
>KZV31329.1 25S rRNA (cytosine-C(5))-methyltransferase nop2-like [Dorcoceras hygrometricum]
MGAPKLNKKKKGETAPSHPPGKKLKVELPLAKQPRKEDFLSDSDGIGEEPETHQEFGDEEQEVETDSDMSSQGDDPFADDILQGSDEEEDGSDEDSDSDADIEKRARAIDEEKAQEEEDAEAELQLNIKEEADEFRLPTEGELEEESHRPPDLSNLQRRIKEIVRVLSNFKSLRQEGATRKDYIDQLKMDLCSYYGYNDFLIEALIEMFPVVELMELIEAFEKPRPICLRTNTLKTRRRDLAGVLLNRGVNLDPLSKWSKVGLVVYDSQVPIGATPEYMAGYYMLQSASSFLPVMALAPQEKEKVVDMAAAPGGKTTYIAALMKNSGIIYANEMKESRLKSLTANLHRMGVTNTIVSNYDGREMPKVLGVSSVDRVLLDAPCSGTGVISKDESVKTSKS…
>XP_057464726.1 26S rRNA (cytosine-C(5))-methyltransferase NOP2B-like [Actinidia eriantha]
MAATAFGKKKGPSSRKPPPRKKQRNESLSSKNPRKDDLLGDSDNTDEEVIERGQFDEEEQGNDLGSEMSSDGDDPLADDFLQGSDDGDGEKGSDLDSDSDESDIEGKSKAIEEQKAREEEEAEAELQLNIKEEADEFRLPTKEEFEEEAHRPPDLHNLQRRIKEIVRILSNFKSLRQKEATRKDYVEQLTIDLGSYYGYNEYLIGVLVEMFPVNELMELIEAFEKPRPISLRTNTLKTRRRDLAGVLLNRGVNLDPLSKWSKVGLVVYDSQVPIGATPEYMAGYYMLQSASSFLPVMALAPQEKERIVDMAAAPGGKTTYVAALMKNSGIIYANEMKEARLKSLTANLHRMGVTNTIVCNYDGRELPKVLGQNTADRVLLDAPCSGTGVISKDESVKTS…
>XP_016166347.1 25S rRNA (cytosine-C(5))-methyltransferase nop2 isoform X1 [Arachis ipaensis]
MSPATATKKKFSKKQSNAKPPKEAMKKKSKLLTPKHDSSASESEYEEEILQQPQNKDEAPGDFDVDSGSESELSSDGDGDDPLVDDFLQGSDDEAEEKDSASDSGSGLDVDSDDYDIEEKSRIIDEERKKEEEDAEAEMQLNIKEESDEFRLPTQEELEEENLRPPDLSNLQRRIKEIVRVLSNFKALKQEGSTRKDYVEQLKKDICSYYGYNEFLIGALVEMFPAVELMELIEAFEKPRPICLRTNTLKTRRRDLADVLINRGVNLDPLSKWSKVGLVVYDSQVPIGATPEYMAGFYMLQSASSFLPVMALAPQEKERVVDMAAAPGGKTTYVAALMKNTGIVFANEMKVLRLKSLTANLHRMGVSNTVVCNYDGRELPKVLGVNAVDRVLLDAPCSG…
>KAH0719336.1 hypothetical protein KY285_015367 [Solanum tuberosum]
MAGPKLGKKSGSKLGKLPAKKKQKKEPLPAKPLEKEELSSDSEGTDGDFQEHDEQGVNSDSEMSSDIDDPFAADILGSGDADDGSDVNSDSNADSDSDADDNDLVRKSKAIDDERKREEEDNDLELQLNIKEEADDFRLPTTEELEEETQRPPDLSNLQRRIKEIVRVLSNLKSLRQEGVTRKDYVDQLKSDLGSYYGYSDFLIESLVELFPPVELIELIEAFEKPRPISLRTNTLKSRRRDLAGVLLNRGVNLDPLSKWSKVGLVVYDSQVPVGATPEYMAGHYMLQSASSFLPVMALAPQENERVVDMAAAPGGKTTYVAALMKNSGIIYANEMKESRLKSLTANLHRMGVTNTIVCNYDGRELPKVLGQNTADRILLDAPCSGTGVISKDESVKTS…
>XP_025609765.1 25S rRNA (cytosine-C(5))-methyltransferase nop2 isoform X1 [Arachis hypogaea]
MAPAIATKKKVSKKQSPAKPPKEAMKKKSKLLTLKHDSSASESEYEEEEILQQPQNKDEAPGDFDVDSGSESDLSSDGDGDDPLVDDFLQGSDDEAEEKDSASDSGSGLDVDSDEYDIEEKSRIIDEERKKEEEDAEAEMQLNIKEESDEFRLPTQEELEEENLRPPDLSNLQRRIKEIVRVLSNFKALKQEGSTRKDYVEQLKKDICSYYGYNEFLIGALVEMFPAVELMELIEAFEKPRPICLRTNTLKTRRRDLADVLINRGVNLDPLSKWSKVGLVVYDSQVPIGATPEYMAGFYMLQSASSFLPVMALAPQEKERVVDMAAAPGGKTTYVAALMKNTGIVFANEMKVLRLKSLTANLHRMGVSNTVVCNYDGRELPKVLGVNAVDRVLLDAPCS…
>PIA41394.1 hypothetical protein AQUCO_02200068v1 [Aquilegia coerulea]
MAPTKALQSKRKGGKTLTPKNKKQKKSSFSEKPSKKKQVVESNSNSDSDSDNLPILDIELGDGFVEVKEDEDFGSDIISSDEEKDDFAEDILGSDDNDDDKKNEEDDDSDSDMEDVEKKSQVIDKQRQDDIVRGQDELRCNIKGESDEFRLPTQQEIEEEAIRPPDLSNLQRRTKEIVRILSNFSALRPEKGPPRKDYIEQLKRDLSSYYGYNEFLIGALVEMFPVVELIELIEAFEKPRPICLRTNTLKSRRRDLADVLINRGVNLDPLSKWSKVGLVVYDSQVPIGATPEYMAGYYMLQSASSFLPVMALAPQENERIVDMAAAPGGKTTYIAALMKNSGIIYANEIKEPRLKSLTANLQRMGVTNTVVCNYDGKELPKVLGQNSVDRVLLDAPCSG…
>XP_015932011.1 26S rRNA (cytosine-C(5))-methyltransferase NOP2B [Arachis duranensis]
MAPAIATKKKVSKKQSPAKPPKEAMKKKSKLLTLKHDSSASESEYEEEEILQQPQNKDEAPGDFDVDSGSESDLSSDGDGDDPLVDDFLQGSDDEAEEKDSASDSGSGLDVDSDEYDIEEKSRIIDEERKKEEEDAEAEMQLNIKEESDEFRLPTQEELEEENLRPPDLSNLQRRIKEIVRVLSNFKALKQEGSTRKDYVEQLKKDICSYYGYNEFLIGALVEMFPAVELMELIEAFEKPRPICLRTNTLKTRRRDLADVLINRGVNLDPLSKWSKVGLVVYDSQVPIGATPEYMAGFYMLQSASSFLPVMALAPQEKERVVDMAAAPGGKTTYVAALMKNTGIVFANEMKVLRLKSLTANLHRMGVSNTLVCNYDGRELPKVLGVNAVDRVLLDAPCS…
>XP_028122621.1 25S rRNA (cytosine-C(5))-methyltransferase nop2-like [Camellia sinensis]
MAATAFSKKKGTKSQKPPPKKKQKKQEKEELFSDSDNTDEEVKQHGQFDEEEEEGEEEQGSGSGSEMSSDGDDALADDFLQGSDDGEEGSDLDSDSDESDIEEKSRAIEEEKAREEEEGEAELQLNIKEEADEFRLPTKEELEEEAHGPPDLQNLQRRIKEIVRVLSNFKSLRQEGETRKNYVEQLTLDLGSYYGYNEFLIGVLVEMFPVNELMELIEAFEKPRPICLRTNTLKSRRRDLAGVLLNRGVNLDPLSKWSKVGLVVYDSQVPIGATPEYMAGYYMLQSASSFLPVMALAPQEKERVVDMAAAPGGKTTYVAALMKNSGIIYANEMKESRLKSLTANLHRMGVTNTIVCNYDGRELPKVLGQNTADRVLLDAPCSGTGVISKDESVKTSKNL…
>PSR95570.1 28S rRNA (cytosine(4447)-C(5))-methyltransferase [Actinidia chinensis var. chinensis]
MAATAFGKKKGPSSRKPPPRKKQRNESLSSKNPKKDDLLGDSDNTDEEVIERGQFDEEEQGSDLGSEMSSDGDDPLADDFLQGSDDGDAEKGSDLDSDSDESDIEGKSKAIEEQKAREEAEAEAELQLNIKEEADEFRLPTKEEFEEEAHRPPDLHNLQRRIKEIVRILSNFKSLRQKGATRKDYVEQLTIDLGSYYGYNEYLIGVLVEMFPVNELMELIEAFEKPRPISLRTNTLKTRRRDLAGVLLNRGVNLDPLSKWSKVGLVVYDSQVPIGATPEYMAGYYMLQSASSFLPVMALAPQEKERIVDMAAAPGGKTTYVAALMKNSGIIYANEMKEARLKSLTANLHRMGVTNTIVCNYDGRELPKVLGQNTADRVLLDAPCSGTGVISKDESVKTS…
>KAE9598555.1 putative 16S rRNA (cytosine(1407)-C(5))-methyltransferase [Lupinus albus]
MAPLTKKKPSKPQQPTAKKNFKNSKVKTPKHDSTSESEQEEIFQQQHENEVVDDDSGSDSDFSSDRDDPLVDDFLQGGDDDEEKASGLDSGSGSDVDSDSDDEDIETKSRAIDEEKEREKEDADAEMQLNIKEESDEFRLPTSEELEEEALRPPDIANLKRRIEEIVRILSNFKTLRQEGSARKDYIEQLKKDISSYYGYNEFLIGALVEMFPVVELIQLIEAFEKPRPMCLRTNTLKTRRRDLADVLINRGVNLDPLSKWSKVGLVVYDSQVPIGATPEYMAGFYMLQSASSFLPVMALAPQEKERVVDMAAAPGGKTTYIAALMKNTGIIFANEIKVSRLKSLTANLHRMGVSNTVVCNYDGKELPKVLGQNAVDRVLLDAPCSGTGVISKDESVKT…
>XP_022139523.1 probable 28S rRNA (cytosine(4447)-C(5))-methyltransferase [Momordica charantia]
MAAAKFNKKKGVKRNDPPSKTKKKEELFTAKRSKEEEENDSDLSDGLGDAEVENGVLDDDDGFGSGSEVSSDGDDPLADDFLQGSDEENGSGSGSGSVSGSDSDEDDIVNKSRAIDEERARVEKEAEDEMKLNIREESDEFRLPIKEELEEEVLRPPDLSNLQRRIREIVRVLTNFKALRQEGATRKDYVEQLKKDIGSYYGYNEFLTGVLMELFPVIELMELIEAFEKPRPICLRTNTLKTRRRDLADVLINRGVNLDPLSKWSKVGLVVYDSQVPIGATPEYMAGFYMLQGASSFLPVMALAPQEKERIIDMAAAPGGKTTYIAALMKNSGIIFANEMKAPRLKSLTANLHRMGVTNTVVCSYDGKELPKVMGTNTADRVLLDAPCSGSGVVSKDES…
>XP_057487642.1 26S rRNA (cytosine-C(5))-methyltransferase NOP2B-like [Actinidia eriantha]
MAATAFGKKKGPSSRKPPPRKKQRNESLSSKSPKKDDLLGDSDNTDEEVIERGQFDEEEQGSDLGSEMSSDGDDPLADDFLQGSDDGDGEKGSDLDSDSDESDIEGQSKAIEEQKAREEEEAEAELQLNIKEEADEFRLPTKEEFEEEAHRPPDLHNLQRRIKEIVRILSNFKSLRQKGATRKDYVEQLTIDLGSYYGYNEYLIGVLVEMFPVNELMELIEAFEKPRPISLRTNTLKTRRRDLAGVLLNRGVNLDPLSKWSKVGLVVYDSQVPIGATPEYMAGYYMLQSASSFLPVMALAPQEKERIVDMAAAPGGKTTYVAALMKNSGIIYANEMKEARLKSLTANLHRMGVTNTIVCNYDGRELPKVLGQNTADRVLLDAPCSGTGVISKDESVKTS…
>CAH9075858.1 unnamed protein product [Cuscuta epithymum]
MVDLKLSKGKSRTSQKSQPNKKQKKNAAPLAKKTEKEKNLEKEDIFFSDSAATNKKKVEYEHETSEEDELTADSHSDISSDGDDALADDILGGSDDDDDVAQDSSDIDSDSDVSDIEKKARIIDKERERVEDEGEKELVTNIKEEADEFRLPTSEELEEETHRPPDLTNLQRRIKEVVRVLSNLKSLRQEGVTRKDYVDQLKRDLVSYYGYNEFMIETLVEMFPVVELMELIEAFEKPRPICIRTNTLKTRRRDLAGVLLNRGVNLDPLSKWSKVGLVVFDSQVPIGATPEYMAGHYMLQGASSFLPVMALAPQDKERIVDMAAAPGGKTTYIAALMKNSGIVYANEMKESRIKSLAANLQRMGVTNTIVCNYDGRELPKVLGQNSVDRVLLDAPCSGT…
>XP_027126718.1 probable 28S rRNA (cytosine-C(5))-methyltransferase [Coffea arabica]
MPAPKLGNMPGKNPTKPPPNKKQKKELFAAKPSTIEDLLSDSDATDEQVDEYETSDDDQQQDLDSGSDSEMSSVGDDPFALDILQANAEGEAEEVSDLDSDSDESDIEKKSRAIDEGRAREEEEAEAELQLNIKHQSDEFRLPSKEELEEEANRPPDLSNLQRRIKEIVRVLSNFGELRPKGVTRKEYTHQLKLDLCSYYGYNEFLIEALMEIFPVVELMELIETFEKPRPICLRANTLKTRRRDLAGVLLNRGVNLDPLSKWSKVGLVVYDSQVPIGATPEYMAGHYMLQGASSFLPVMALAPQEKERVVDMAAAPGGKTTYIAALMKNSGIIYANEMKASRLKSLSANIHRMGVTNAVVCNYDGRELPKFLGQNTVDRVLLDAPCSGTGVISKDESV…
>XP_027123528.1 probable 28S rRNA (cytosine(4447)-C(5))-methyltransferase [Coffea arabica]
MPAPKLGNMPGKTPTKPPPNKKQKKELFAAKPSTKEDLLSDSDGTDEQVDEYETSDDDQQQDLDSGSDSEMSSVGDDPFALDILQANAEGEGEEVSDLDSDSDESDIEKKSRAIDEGRAREEEEAEAELQINIKHQSDEFRLPSKEELEEEANRPPDLSNLQRRIKEIVRVLSNFGELRPKGVTRKEYTHQLKLDLCSYYGYNEFLIEALMEIFPVVELMELIETFEKPRPICLRANTLKTRRRDLAGVLLNRGVNLDPLSKWSKVGLVVYDSQVPIGATPEYMAGHYMLQGASSFLPVMALAPQEKERVVDMAAAPGGKTTYIAALMKNSGIIYANEMKASRLKSLSANIHRMGVTNAVVCNYDGRELPKFLGQNTVDRVLLDAPCSGTGVISKDESV…
>XP_027167176.1 probable 28S rRNA (cytosine(4447)-C(5))-methyltransferase [Coffea eugenioides]
MPAPKLGNMPGKNPTKPPPNKKQKKELFAAKPSTKEDLLSDSDATDEQVDEYETSDDDQQQDLDSGSDSEMSSVGDDPFALDILQANAEGEAEEVSDLDSDSDESDIEKKSRAIDEGRAREEEEAEAELQLNIKHQSDEFRLPSKEELEEEANRPPDLSNLQRRIKEIVRVLSNFGELRPKGVTRKEYTHQLKLDLCSYYGYNEFLIEALMEIFPVVELMELIETFEKPRPICLRANTLKTRRRDLAGVLLNRGVNLDPLSKWSKVGLVVYDSQVPIGATPEYMAGHYMLQGASSFLPVMALAPQEKERVVDMAAAPGGKTTYIAALMKNSGIIYANEMKASRLKSLSANIHRMGVTNAVVCNYDGRELPKFLGQNTVDRVLLDAPCSGTGVISKDESV…
>XP_057725383.1 26S rRNA (cytosine-C(5))-methyltransferase NOP2B-like [Arachis stenosperma]
MAPAIATKKKVSKKQSPAKPPKEAMKKKSKLLTLKHDSSASESEYEEEEILQQPQNKDEAPGDFDVDSGSESDLSSDGDGDDPLVDDFLQGSDDEVEEKDSASDSGSGLDVDSDEYDIEEKSRIIDEERKKEEEDAEAEMQLNIKEESDEFRLPTQEELEEENLHPPDLSNLQRRIKEIVRVLSNFKALKQEGSTRKDYVEQLKKDICSYYGYNEFLIGALVEMFPTVELMELIEAFEKPRPICLRTNTLKTRRRDLADVLINRGVNLDPLSKWSKVGLVVYDSQVPIGATPEYMAGFYMLQSASSFLPVMALAPQEKERVVDMAAAPGGKTTYVAALMKNTGIVFANEMKVLRLKSLTANLHRMGVSNTVVCNYDGRELPKVLGVNAVDRVLLDAPCS…
>XP_004296720.1 PREDICTED: 25S rRNA (cytosine-C(5))-methyltransferase nop2 isoform X2 [Fragaria vesca subsp. vesca]
MGTSALNKRKGPKPQKASPNKKQKKEPFSAKNPKKPKKVEQVFEPSSDDEEEEIEELDEEFDGGDEEGSGSDSDADIFGGDDPLQDDDDDNESLPGSDEDEDDDEKGSSESDSDSNAGDIEKKSRRIDEKTRLEEEEGRKELELNIKDESDEFRLPTQKELEDEAHQPPDISNLQRRIKEIVRVLSNFKALRPKEGASRKDYVEQLKRDLSSYYGYNEFLIGALVEMFPVVELVELIEAFEKPRPMCLRTNTLKTRRRDLAASLINRGVNLDPLSKWSKVGLVVYESQVPVGATPEYMAGYYMLQSASSFLPVMALAPQENERVVDMAAAPGGKTTYVAALMKNSGIIFANEMKEPRLKSLTANLHRMGVTNTVVCNYDGRELPKVLGSNAVDRVLLDA…
>PHT56094.1 25S rRNA (cytosine-C(5))-methyltransferase nop2 [Capsicum baccatum]
MAGPKLSGKKLGKTPTKKKQKKEALPPKQVEKEELFSDSEGTDEDFQEKNDDKEVNSDSDMSSDVDDDPFAADILAADDDDDGSDARSDSDVDSDSDGDDTDLVKKSKAIDDEREREEKEGDEELQLNIKEEADDFRLPTAEELEEETHRPPDLSNLQRRIKEIVRVLSNLKSLRQEGATRKDYIDQLKRDLGSYYGYNEFLIDALVELFPPVELIELIEAFEKPRPISLRTNTLKTRRRDLAGVLLNRGVNLDPLSKWSKVGLVVYDSQVPVGATPEYMAGHYMLQSASSFLPVMALAPQENERVIDMAAAPGGKTTYVAALMKNSGIIYANEMKESRLKSLAANLHRMGVTNTIVCNYDGRQLPKVLGQNTADRILLDAPCSGTGVISKDESVKTSK…
>KAF3646163.1 25S rRNA (cytosine-C(5))-methyltransferase nop2, partial [Capsicum annuum]
MAGPKLSGKKLGKTPTKKKQKKEALPPKQVEKEELFSDSEGTDEDFQEKNDDKEVNSDSDMSSDVDDDPFAADILAADDDDDGSDARSDSDVDSDSDGDDTDLVKKSKAIDDEREREEKEGDEELQLNIKEEADDFRLPTAEELEEETHRPPDLSNLQRRIKEIVRVLSNLKSLRQEGATRKDYIDQLKRDLGSYYGYNEFLIDALVELFPPVELIELIEAFEKPRPISLRTNTLKTRRRDLAGVLLNRGVNLDPLSKWSKVGLVVYDSQVPVGATPEYMAGHYMLQSASSFLPVMALAPQENERVIDMAAAPGGKTTYVAALMKNSGIIYANEMKESRLKSLTANLHRMGVTNTIVCNYDGRQLPKVLGQNTADRILLDAPCSGTGVISKDESVKTSK…
>PHU26439.1 25S rRNA (cytosine-C(5))-methyltransferase nop2 [Capsicum chinense]
MAGPKLSGKKLGKTPTKKKQKKEALPPKQVEKEELFSDSEGTDEDFQEKNDDKEVNSDSDMSSDVDDDPFAADILAADDDDDGSDARSDSDVDSDSDGDDTDLVKKSKAIDDEREREEKEGDEELQLNIKEEADDFRLPTAEELEEETHRPPDLSNLQRRIKEIVRVLSNLKSLRQEGATRKDYIDQLKRDLGSYYGYNEFLIDALVELFPPVELIELIEAFEKPRPISLRTNTLKTRRRDLAGVLLNRGVNLDPLSKWSKVGLVVYDSQVPVGATPEYMAGHYMLQSASSFLPVMALAPQENERVIDMAAAPGGKTTYVAALMKNSGIIYANEMKESRLKSLTANLHRMGVTNTIVCNYDGRQLPKVLGQNTADRILLDAPCSGTGVISKDESVKTSK…
>AQK74448.1 S-adenosyl-L-methionine-dependent methyltransferase superfamily protein [Zea mays]
MAKKGAKRKQQPPPAAPTAKKGSKAVPPPKAAKRAPKKQELLESSDDSDTEQQLLEEASHLDVPSDSDAEELSGSDAEADELSGSDADSDGSSSSGDDVEDEEEEEEGDGSDDDPLADDFLAGSDEGSEGGDSGLESDESDDLEAKSRAIDEQKIKAEEDAEEELQTNIRSESDEFRLPTAEELEEEAHRPPNLPNLKRRISEIVRVLSNFSKLRQKDVPRKDYIEQLKTDIISYYGYNDFLVEALIEMFPAVELVELLEAFEKRPPECLRTNTLKTRRRDLAAALIPRGFNLDPIGKWSKVGLVVYDSTISAGATTEYMAGHYMKQGASSFLPVMALAPQEKERIVDMAAAPGGKTTYIGALMKNTGIIYANEFNEKRLHGLLGNIHRMGVTNTIVCN…
>VFQ67704.1 unnamed protein product [Cuscuta campestris]
MAGPKLSKGRSKGLQKSQPKKKQKKDVSQFSDDARIYKEDVEDEHRASEGEEQGVESDSDLSSDGDGALADDFLGGSDDEEGSDGVAEEDSDVGSDSDISDIEKDARKIDKERERVEYEAARELVDNIGRVESDEFRLPTSEELEEEKQRPPDLSNIQRRIKEVVQVLTKFRTLRQSGVPRKDYVDQLKRDLASYYGYNDFMIETLVEMFKVVELMELIEAFEKPRPICIRTNTLKTRRRDLAAVLLNRGVNLDQLSKWSKVGLVVYDSQVPIGATPEYMAGHYMLQGASSFLPVMALAPQEKERIVDMAAAPGGKTTYIAALMKNSGIVYANEMKEPRLKSLAANLQRMGVTNTIVCNYDGRELPKVIGQNSVDRVLLDAPCSGTGVISKDESVKVSK…
>XP_008463018.1 26S rRNA (cytosine-C(5))-methyltransferase NOP2B-like [Cucumis melo]
MAATKFNKKKSVKRDDPPSKRKKKDELFTPKRSKEEEDDSDLSDALDEEEVDNGLIDSDEEGSGSGSEDSSDGDDPLAHDFLQGSDEDEENDSGSVSSSDSDETDIEDKSRIIDEKRAREEKDAADEMQLNIKDESDEFRLPTKEELEEESLRPPDLSNLQRRIREIVRVLSNFKALRQEGATRKDYVEQLKKDIGSYYGYNEFLIGVLVEMFPVVELMELIEAFEKPRPICLRTNTLKTRRRDLADVLINRGVNLDPLSKWSKVGLVVYDSQVPIGATPEYMAGFYMLQGASSFLPVMALAPQEKERIVDMAAAPGGKTTYIAALMKNSGIIFANEIKAQRLKSLTANLHRMGVTNTVVCNYDGKELPKVLGMNTADRVLLDAPCSGSGVVSKDESVK…
>WCJ33124.1 Ribosomal RNA small subunit methyltransferase F [Euphorbia peplus]
MAPAALSKKKGLKSPKPGPNKKLKVKGDLFTEKRPKKDDIFHDDSDSPDEEIDGQIEFDEDDDDDQGSVSGSDILSDGDDPITDDFLQGSDAEEEDAGSDSSVDVDSDSDSDGSDIEGKSKRIDIRKKKVLEDAKKEMKDDIQVNIGEDEFRLPTKEELEDEKRGLPDLPNLQRRIREIVRVLSNFKDLKQEGIGRKDYVEQLKIDLSSYYGYNDFLIGALVEMFPVNELIELVEACEKPRPICLRTNTLKARRRDLADVLLNRGVNLDPLSKWSKVGLVVYDSQVPIGATPEYMAGFYMLQSASSFLPVMALAPQEKERIVDMAAAPGGKTTYIAALMKNSGLIYANEMKEPRLKSLTANLHRMGVTNTIVCNYDGRELTKILGHNAVDRVLLDAPCS…
>XP_057982469.1 26S rRNA (cytosine-C(5))-methyltransferase NOP2B-like [Malania oleifera]
MVATAVRKKKSAKSVNPAPIKKQKNVKSLKSELVATKLPKKLELSDDSESPDEEFEHEGLDEEEQGSGSGSDIFSDGDDPLADNFLQGSDDEGSEKGAHSDPGSDSDSDISDIEEKSRAIDEERAREQKEAEDELHLNIKEESDEFRLPTKEELEEEAGRPPDLSNLQRRIKEIIRVLSNFKSLRQSGATRNDYIEQLKMDLGSYYGYNEFLIGSLIEMFPVVELMELIEAFEKPRPICLRTNTLKTRRRDLADVLLNRGVNLDPLSKWSKVGLVVYDSQVPIGATPEYMAGFYMLQSASSFLPVMALAPQEKERVVDMAAAPGGKTTYIAALMKNSGLIFANEMKEPRLKSLTANLHRMGVTNTIVCNYDGKELPKVLGLNSVDRVLLDAPCSGTGVI…
>XP_019447055.1 PREDICTED: probable 28S rRNA (cytosine(4447)-C(5))-methyltransferase isoform X3 [Lupinus angustifolius]
MAPLTKKKTSKPQKPIAKKNPKNSKVKTPKDDSTSESEQEEILQQQHENDVVDDDSGSDSDLSSDGDDPLVDDFLQGSDDDEEKASGLDSGSGSDLDSDSDDEDIETKSRAIDEEREREKEDADAEMQLNIKEESDEFRLPTSEELEEEALRPPDIANLKRRIEEIVRILSNFKTLRQEGSARKDYIEQLKKDISSYYGYNEFLIGALVEMFPVVELIQLIEAFEKPRPMCLRTNTLKTRRRDLADVLINRGVNLDPLSKWSKVGLVVYDSQVPIGATPEYMAGFYMLQSASSFLPVMALAPQEKERVVDMAAAPGGKTTYIAALMKNTGIIFANEIKAPRLKSLTANLHRLGVSNTVVCNYDGKELPKVLGQNTVDRVLLDAPCSGTGVISKDESVKT…
>XP_019447054.1 PREDICTED: probable 28S rRNA (cytosine(4447)-C(5))-methyltransferase isoform X2 [Lupinus angustifolius]
MAPLTKKKTSKPQKPIAKKNPKNSKVKTPKDDSTSESEQEEILQQQHENDVVDDDSGSDSDLSSDGDDPLVDDFLQGSDDDDAEKASGLDSGSGSDLDSDSDDEDIETKSRAIDEEREREKEDADAEMQLNIKEESDEFRLPTSEELEEEALRPPDIANLKRRIEEIVRILSNFKTLRQEGSARKDYIEQLKKDISSYYGYNEFLIGALVEMFPVVELIQLIEAFEKPRPMCLRTNTLKTRRRDLADVLINRGVNLDPLSKWSKVGLVVYDSQVPIGATPEYMAGFYMLQSASSFLPVMALAPQEKERVVDMAAAPGGKTTYIAALMKNTGIIFANEIKAPRLKSLTANLHRLGVSNTVVCNYDGKELPKVLGQNTVDRVLLDAPCSGTGVISKDESVK…
>KAF5949597.1 hypothetical protein HYC85_011590 [Camellia sinensis]
MAATAFSKKKGTKSQKPPPKKKQKKQEKEELFSDSDNTDEEVKQHGQFDEEEEEGEEEQGSDSGSEMSSDGDDALADDFLQGSDDGEEGSDLDSDSDESDIEEKSRAIEEEKAREEEEGEAELQLNIKEEADEFRLPTKEELEEEAHGPPDLQNLQRRIKEIVRVLSNFKSLRQEGETRKNYVEQLTLDLGSYYGYNEFLIGVLVEMFPVNELMELIEAFEKPRPICLRTNTLKSRRRDLAGVLLNRGVNLDPLSKWSKVGLVVYDSQVPIGATPEYMAGYYMLQSASSFLPVMALAPQEKERIVDMAAAPGGKTTYAAALMKNSGIIYANEMKESRLKSLTANLHRMGVTNTIVCNYDGRELPKVLGQNTADRVLLDAPCSGTGVISKDESVKTSKNL…
>XP_019447053.1 PREDICTED: probable 28S rRNA (cytosine(4447)-C(5))-methyltransferase isoform X1 [Lupinus angustifolius]
MAPLTKKKTSKPQKPIAKKNPKNSKVKTPKDDSTSESEQEEILQQQHENDVVDDDSGSDSDLSSDGDDPLVDDFLQGSDDDDFAEKASGLDSGSGSDLDSDSDDEDIETKSRAIDEEREREKEDADAEMQLNIKEESDEFRLPTSEELEEEALRPPDIANLKRRIEEIVRILSNFKTLRQEGSARKDYIEQLKKDISSYYGYNEFLIGALVEMFPVVELIQLIEAFEKPRPMCLRTNTLKTRRRDLADVLINRGVNLDPLSKWSKVGLVVYDSQVPIGATPEYMAGFYMLQSASSFLPVMALAPQEKERVVDMAAAPGGKTTYIAALMKNTGIIFANEIKAPRLKSLTANLHRLGVSNTVVCNYDGKELPKVLGQNTVDRVLLDAPCSGTGVISKDESV…
>PSR95518.1 28S rRNA (cytosine(4447)-C(5))-methyltransferase [Actinidia chinensis var. chinensis]
MAATTFGKKKGPNSRKPSPRKKQRNESLSSKNPKKDDLLGDSDNSDEEVIEHGQFVDEEGSDLDSEMSSDGDDPLADDFLQGSDDEDGEKGSDLDSDSDESDIEVKSKAIEEQKAREEEEAEAELQLNIKEEADEFRLPTKEEFEEEAHRPPDLHNLQRRIKEIVRILSNFKSLRQEGATRKDYVEQLTIDLGSYYGYNEYLIGVLVEMFPVNELMELIEAFEKPRPISLRTNTLKTRRRDLAGVLLNRGVNLDPLSKWSKVGLVVYDSQVPIGATPEYMAGYYMLQSASSFLPVMALAPQEKERIVDMAAAPGGKTTYVAALMKNSGIIYANEMKEARLKSLTANLHRMGVTNTIVCNYDGRELPKVLGQNTVDRVLLDAPCSGTGVISKDESVKTSK…
>CDO97754.1 unnamed protein product [Coffea canephora]
MPAPKLGNMPGKTPTKPPPNKKQKKELFAAKPSTKEDLLSDSDGTDEQVDEYETSDDDQQQDLDSGSDSEMSSVGDDPFALDILQANAEGEGEGEEVSDLDSDSDESDIEKKSRAIDEGRAREEEEAEAELQINIKHQSDEFRLPSKEELEEEANRPPDLSNLQRRIKEIVRVLSNFGELRPKGVTRKEYTHQLKLDLCSYYGYNEFLIEALMEIFPVVELMELIETFEKPRPICLRANTLKTRRRDLAGVLLNRGVNLDPLSKWSKVGLVVYDSQVPIGATPEYMAGHYMLQGASSFLPVMALAPQEKERVVDMAAAPGGKTTYIAALMKNSGIIYANEMKASRLKSLSANIHRMGVTNAVVCNYDGRELPKFLGQNTVDRVLLDAPCSGTGVISKDE…
>QHO48076.1 putative 28S rRNA (cytosine-C(5))-methyltransferase [Arachis hypogaea]
MAPATATKKKVSKKQSNAKPPKEAMKKKSKLLTPKHDSSASESEYEEEEILQQPQNKDEAPGDFDVNSGSESELSSDGDGDDPLVDDFLQGSDDEAEEKDSASDSGSGLDVDSDDYDIEEKSRIIDEERKKEEEDAEAEMQLNIKEESDEFRLPTQEELEEENLCPPDLSNLQRRIKEIVRVLSNFKALKQEGSTRKDYVEQLKKDICSYYGYNEFLIGALVEMFPAVELMELIEAFEKPRPICLRTNTLKTRRRDLADVLINRGVNLDPLSKWSKVGLVVYDSQVPIGATPEYMAGFYMLQSASSFLPVMALAPQEKERVVDMAAAPGGKTTYVAALMKNTGIVFANEMKVPRLKSLTANLHRMGVSNTVVCNYDGRELPKVLGVNAVDRVLLDAPCS…
>XP_054819074.1 26S rRNA (cytosine-C(5))-methyltransferase NOP2B-like [Prosopis cineraria]
MAFAAVLNDISDHSESEDEEMVGPDELEGEELGDDSGSASEDASEDDNPLANDIFQESDDEAAGTAELSQDSGSGTDTDSDSDDDIEKKSRAIDEERAREEEDAEAEMKLNIQGESDEFRLPTKEELEEEALRPPDLPNLQRRIKEIVRVLSNFKALREEGSTRKDYIDQLKKDICSYYGYNEFLIGALVELFPVVELMELIEAFEKPRPICLRTNTLKTRRRDLADVLINRGVNLDPLSKWSKVGLVVYDSQVPIGATPEYMAGFYMLQSASSFLPVMALAPQEKERVVDMAAAPGGKTTYIAALMKNTGIIFANEMKVPRLKSLTANLHRMGVSNTVVCNYDGKELPKVLGPNSVDRVLLDAPCSGTGVISKDESVKTSKNLEDIQKCTHLQKQLIL…
>XP_057473503.1 26S rRNA (cytosine-C(5))-methyltransferase NOP2B-like [Actinidia eriantha]
MEATSFGKKKGPNSRKPSPRKKQRNESLSSKNPKKDDLLGDSDNSDEEVIERGQFVDEEEGSDLDSEMSSDGDDPLADDFLQGSDDEDGEKGSDLDSDSDESDIEVKSKAIEEQKAREEEEAEAELQLNIKEEADEFRLPTKEEFEEEAHRPPDLHNLQRRIKEIVRILSNFKSLRQEGATRKDYVEQLTIDLGSYYGYNEYLIGVLVEMFPVNELMELIEAFEKPRPISLRTNTLKTRRRDLAGVLLNRGVNLDPLSKWSKVGLVVYDSQVPIGATPEYMAGYYMLQSASSFLPVMALAPQEKERIVDMAAAPGGKTTYIAALMKNSGIIYANEMKEARLKSLTANLHRMGVTNTIVCNYDGRELPKVLGQNTADRVLLDAPCSGTGVISKDESVKTS…
>EOY11967.1 S-adenosyl-L-methionine-dependent methyltransferases superfamily protein isoform 1 [Theobroma cacao]
MQMNIKEESDEFRLPTKEELEAEEQRPPDLANLQMRIKEIVRVLSNFKDLRQEGTTRKDYINQLKMDLGSYYGYNEFLIGVLVDMFPVVELMELIEAFEKPRPTCIRTNTLRTRRRDLADVLSKRGVELDQLSKWSKVGLVVYNSHVPIGATPEYLAGFYYIQGASSFLPVMALAPQEKDRVVDMAAAPGGKTTYIAALMKNSGIIYANEIREARLKSLTANLHRMGVTNTIVCNYDGRELPKVLGQNSVDRVLLDAPCSGTGVITKDPSVKTSKSLEDIQKCAHLQKQLMLAAIDMVDANSKSGGYIVYSTCSMMVLENEAVIDYALKKRDVKVVPCGLDFGCPGYIRFREHRFHTSLENTRRFYPHVHNMDGFFVAKLKKMSNAKKNPVSSEDSETV…
>XP_014519152.1 probable 28S rRNA (cytosine(4447)-C(5))-methyltransferase [Vigna radiata var. radiata]
MAPARKKPSKASKSPKNPKKTQPKHDSSSESEEDMPSQQQQLQQLELGDDNSDSASELSSEGDDPLADDFLQGSDDDEGKAPGSDSGSGSDSDDYDIEEKSKAIDEEKAREEEDAEAEMQLNINQESDEFRLPTQEELEEEALRPPDLSNLQRRIKEIVRVLSNFKVLRQDGATRKDYVEQLKKDICTYYGYNEFLMGALVEMFPVVELMELIEAFEKPRPICLRTNTLKTRRRDLADVLINRGVNLDPLSKWSKVGLVVYDSQVPIGATPEYMAGFYMLQSASSFLPVMALAPQEKERVVDMAAAPGGKTTYIAALMKNTGIIFANEMKVPRLKSLTANLHRLGVSNTVVCNYDGKELPKVLGVNAVDRVLLDAPCSGTGVISKDESVKTSKSLEDIQ…
>XP_027933303.1 probable 28S rRNA (cytosine(4447)-C(5))-methyltransferase isoform X2 [Vigna unguiculata]
MAPARKKPSKARKSPKNPKKAQPKHDSSSESEEDTPSQQQPQQLELGDDNSDSASELSSGGDDPLADDFLQGSDDDDEGKAPGSDSGSGSDSDDYDIEEKSRAIDEEKAKEEEDAEAEMQLNINQESDEFRLPTQEELEEEALRPPDLSNLQRRIKEIVRVLSNFKVLRQDGATRKDYVEQLKKDICTYYGYNEFLMGALVEMFPVVELMELIEAFEKPRPICLRTNTLKTRRRDLADVLINRGVNLDPLSKWSKVGLVVYDSQVPIGATPEYMAGFYMLQSASSFLPVMALAPQEKERVVDMAAAPGGKTTYIAALMKNTGIIFANEMKVPRLKSLTANLHRMGVSNTVVCNYDGKELPKVLGVNAVDRVLLDAPCSGTGVISKDESVKTSKNLEDIQ…
>KAJ8549659.1 hypothetical protein K7X08_033366 [Anisodus acutangulus]
MAGPKLGKKGGARLGKPSTKKKQKKESLAPPKPVEKEELFSDSEGTDGKFQEDDDGGFSDNQEHEMNSDSDVSSDVDDPFAADILATGDADDGSDVNSDSDIDSDSDADDTTDLVRKSKAIDDEREREEEDAEAELQLNIKEEADEFTLPTTEELEEETHRPPDLTNLQRRIKEIVRVLSNLKTLRQEGVTRKDYIDQLKRDLSSYYGYNEFLIETLVEMFPPVELIELIEAFEKPRPISLRTNTLKSRRRDLAGVLLNRGVNLDPLSKWSKVGLVVYDSQVPVGATPEYMAGHYMLQSASSFLPVMALAPQENERVVDMAAAPGGKTTYVAALMKNSGIIYANEMKESRLKSLTANLHRMGVTNTIVCNYDGRELPKVLGQNTADRILLDAPCSGTGV…
>XP_010545285.1 PREDICTED: 25S rRNA (cytosine-C(5))-methyltransferase nop2 [Tarenaya hassleriana]
MAGVARNKKKGAKSQKPPSKKQKKVAFEEKPREKPEISDVSDASTDEEAEELGESDEVGSQGSESGSDFFSDGDGEEGDGDEPMGDDFLGGSDDEEQGLGSDLESGSDADSDSDESDIEAKSRAIDEERARQEEEAEAEMQLNIKEESDEFRLPTQEELEEEARGPPDLPTIQRRIKEIVRVLSNFKDLRPEGARRKDYVEQLKADLGSYYGYNEFLIGTLVEMFPVVELMELIEAFEKQRPTCIRTNTLKARRRDLADVLLNRGVNLDPLSKWSKVGLVVYDSQVPIGATPEYLAGFYMLQSASSFLPVMALAPRENERVVDVAAAPGGKTTYVAALMKNSGIIYANEMKVPRLKSLTANLHRMGVTNTIVCNYDGRELPKVLGVNSVDRVLLDAPCS…
>OIW09503.1 hypothetical protein TanjilG_11625 [Lupinus angustifolius]
MAPLTKKKTSKPQKPIAKKNPKNSKVKTPKDDSTSESEQEEILQQQHENDVVDDDSGSDSDLSSDGDDPLVDDFLQGSDDDEEKASGLDSGSGSDLDSDSDDEDIETKSRAIDEEREREKEDADAEMQLNIKEESDEFRLPTSEELEEEALRPPDIANLKRRIEEIVRILSNFKTLRQEGSARKDYIEQLKKDISSYYGYNEFLIGALVEMFPVVELIQLIEAFEKPRPMCLRTNTLKTRRRDLADVLINRGVNLDPLSKWSKVGLVVYDSQVPIGATPEYMAGFYMLQSASSFLPVMALAPQEKERVVDMAAAPGGKTTYIAALMKNTGIIFANEIKAPRLKSLTANLHRLGVSNTVVCNYDGKELPKVLGQNTVDRVLLDAPCSGTGVISKDESVKT…
>XP_004148920.1 probable 28S rRNA (cytosine-C(5))-methyltransferase [Cucumis sativus]
MAATKFNKKKVVKRDDPSSKRKKKDELFTPKRSKEEEDDSDLSDALAEEEVDNGLIDSDEEGSGSGSEDSSDGDDPLAHDFLQGSDEDEENDSGSVSSSDSDETDIEDKSRIIDEKRAREEKDAADEMQLNIKDESDEFRLPTKEELEEESLRPPDLSSLQRRIREIVRVLSNFKALRQEGATRKDYVEQLKKDIGSYYGYNEFLIGVLVEMFPVVELMELIEAFEKPRPICLRTNTLKTRRRDLADVLINRGVNLDPLSKWSKVGLVVYDSQVPIGATPEYMAGFYMLQGASSFLPVMALAPQEKERIVDMAAAPGGKTTYIAALMKNSGMIFANEIKAQRLKSLTANLHRMGVTNTVVCNYDGKELPKVLGMNTADRVLLDAPCSGSGVVSKDESVK…
>PHT90669.1 25S rRNA (cytosine-C(5))-methyltransferase nop2 [Capsicum annuum]
MAGPKLSGKKLGKTPTKKKQKKEALPPKQVEKEELFSDSEGTDEDFQEKNDDKEVNSDSDMSSDVDDDPFAADILAADDDDDGSDARSDSDVDSDSDGDDTDLVKKSKAIDDEKEREEKEGDEELQLNIKEEADDFRLPAAEELEEETHRPPDLSNLQRRIKEIVRVLSNLKSLRQEGATRKDYIDQLKRDLGSYYGYNEFLIDALVELFPPVELIELIEAFEKPRPISLRTNTLKTRRRDLAGVLLNRGVNLDPLSKWSKVGLVVYDSQVPVGATPEYMAGHYMLQSASSFLPVMALAPQENERVIDMAAAPGGKTTYVAALMKNSGIIYANEMKESRLKSLTANLHRMGVTNTIVCNYDGRQLPKVLGQNTADRILLDAPCSGTGVISKDESVKTSK…
>XP_016560022.1 26S rRNA (cytosine-C(5))-methyltransferase NOP2B [Capsicum annuum]
MAGPKLSGKKLGKTPTKKKQKKEALPPKQVEKEELFSDSEGTDEDFQEKNDDKEVNSDSDMSSDVDDDPFAADILAADDDDDGSDARSDSDVDSDSDGDDTDLVKKSKAIDDEKEREEKEGDEELQLNIKEEADDFRLPAAEELEEETHRPPDLSNLQRRIKEIVRVLSNLKSLRQEGATRKDYIDQLKRDLGSYYGYNEFLIDALVELFPPVELIELIEAFEKPRPISLRTNTLKTRRRDLAGVLLNRGVNLDPLSKWSKVGLVVYDSQVPVGATPEYMAGHYMLQSASSFLPVMALAPQENERVIDMAAAPGGKTTYVAALMKNSGIIYANEMKESRLKSLTANLHRMGVTNTIVCNYDGRQLPKVLGQNTADRILLDAPCSGTGVISKDESVKTSK…
>XP_017437282.1 26S rRNA (cytosine-C(5))-methyltransferase NOP2B [Vigna angularis]
MAPARKKPSKARKSPKNPKKTQPKHDSSSDSEEDMPSQQQQPQQLELGDDNSDSASELSSEGDDPLADDFLQGSDDDEGKAPRSDSGSGSDSDDYDIEEKSKAIDEEKAREEEDAEAEMQLNINQESDEFRLPTQEELEEEALRPPDLSNLQRRIKEIVRVLSNFKVLRQDGATRKDYVEQLKKDICTYYGYNEFLMGALVEMFPVVELMELIEAFEKPRPICLRTNTLKTRRRDLADVLINRGVNLDPLSKWSKVGLVVYDSQVPIGATPEYMAGFYMLQSASSFLPVMALAPQEKERVVDMAAAPGGKTTYIAALMKNTGIIFANEMKVPRLKSLTANLHRMGVSNTVVCNYDGKELPKVLGVNAVDRVLLDAPCSGTGVISKDESVKTSKSLEDIQ…
>XP_040987476.1 LOW QUALITY PROTEIN: 26S rRNA (cytosine-C(5))-methyltransferase NOP2B-like [Juglans microcarpa x Juglans regia]
MAGNKKKGAKSQKSPSKNKQKSELFTAKLAKEDEFSEHSDSPDEEVEEHEVFDGDKQDFGSGSEISSDGDDPLADDFLQGSDDEEKGLGSDLGSDSDESDIEEKSRAIDAERDRAEKEAVEEMQLNIKEESDEFRLPTKEELEVEAHRPPDLPNLQRRIKEIVRVLSNFKALRQEGTTRKDYIEQFKKDLSSYYGYNDFLIGALVEMFPVVELMEIIEAFEKPRPICLRTNTLKTRRRDLADVLINRGVNLDPLSKWSKVGLVVYDSQVPIGATPEYMAGFYMLQSASSFLPVMALAPQEKERIVDMAAAPGGKTTYIAALMKNSGILFANEMKAPRLKSLTANLHRMGVTNTVVCNYDGRRFLPKVLGVNTADRVLLDAPCSGTGVISKDESVKNSKS…
>XP_022936087.1 probable 28S rRNA (cytosine(4447)-C(5))-methyltransferase isoform X2 [Cucurbita moschata]
MAAAKFNKKKVVKRDDLPLKGKKKDELFTRKRSQEEDDDSEISDGMDMEEVENGVLDGDEEGSESGSEVSSDGDDPLADDFLQGSDDEGSDSGSDSDEDIENKSRIIDEERAREEKDAADEMQLNIREESDEFRLPTKEELEEEALGPPDLSNLQRRIREIVRVLTNFKALRQEGATRKDYVEQLKKDLCSYYGYNEFLIGVLVEMFPVVELMELIEAFEKPRPICLRTNTLKTRRRDLADVLINRGVNLDPLSKWSKVGLVVYDSQVPIGATPEYMAGFYMLQGASSFLPVMALAPQEKERIIDMAAAPGGKTTYIAALMKNSGLIFANEMKAPRLKSLTANLQRMGVTNTVVCNYDGKELPKVLGKNTADRVLLDAPCSGSGVVSKDESVKTSKSLE…
>XP_050881173.1 26S rRNA (cytosine-C(5))-methyltransferase NOP2B-like [Pisum sativum]
MAPATRNKPSKPLKVQKAPKKVQIVPVKDDSSSESEEEAPPQQLELGDDGGNDSGSDSDLSSDGDDQLADDFLQGSDEDEDDDEEKASGSDSGSELDSDSDDDDDDIEKKSKAIDEAREREKEDAEAEMQTNIQEESDEFRLPTKQELEEEALRPPDLSNLQRRIKEIVRVLSNFKALRQDESTRKEYVEQLKNDIRSYYGYNEFLIGALVEMFPVVELMELIEAFEKPRPICLRTNTLKTRRRDLADVLINRGVNLDPLSKWSKVGLVVYDSQVPIGATPEYMAGFYMLQSASSFLPVMALAPQEKERIVDMAAAPGGKTTYIAALMKNSGIIFANEIKVPRLKSLTANLHRMGVSNTVVCNYDGKELPKVMGLNSVDRVLLDAPCSGTGVISKDESV…
>RDX83149.1 putative 28S rRNA (cytosine(4447)-C(5))-methyltransferase, partial [Mucuna pruriens]
MAPARKNPSKPRKSPKNSKKAQPKHDSADSEEETPPQLLELGDDDGDNSDSASELSSDGDDPLADDFLQGSDDEEKASGSGSGSDSDDYDIEEKSRAIDEEKAREEEDAEAEMQLNINQESDEFILPTKQELEEEALRPPDLTNLQRRIKEIVRVLSNFKALRQDGSMRKDYVEQLKNDICSYYGYNEFLIGALVEMFPVVELMELIEAFEKPRPICLRTNTLKTRRRDLADVLINRGVNLDPLSKWSKVGLVVYDSQVPIGATPEYMAGFYMLQSASSFLPVMALAPQEKERVVDMAAAPGGKTTYIAALMKNTGIIFANEMKVPRLKSLTANLHRMGVSNTVVCNYDGKELPKILGVNAVDRVLLDAPCSGTGVISKDESVKTSKNLEDIQKCAQLQ…
>KAI3920466.1 hypothetical protein MKX01_000805 [Papaver californicum]
MAPNSLSKKKGGKPQTPNSLSKKKGEKPQARPLPPKKKQKKEFIPKPEELSESDDSDSLVEEEEEEEENEQEQEEIDGESFSDMSSDVDDDDDDPFAKDVLGDHEDEEKASELDSGSDENSDSDENIDIERKSRKLDREREKQQDDSRKEMVTNIQVEMESDEFQLPTKEELEEEKLRPDLTNLQRRIKEIVRVLSNFKGLRKEGLSRKDYVEQLQLDLSSYYGYNEFLIGVLVEMFPVVELLELIEAYEKPRPICLRTNTLKARRRDLADVLLNRGVNLDPLSKWSKVGLVVYDSQVPIGATPEYMAGYYMLQSASSFLPCMALAPQENERVVDMAAAPGGKTTYIAALMKNSGIIYANEIKESRLKSLTANLQRMGVTNTIVSNYDGKELPKVLGMN…
>CAE6175268.1 unnamed protein product [Arabidopsis arenosa]
MTALKRNKKKVENSQTKPSPLKKAAKSQKPPLKKQRKGISEEKLLKKPEISTEEEEEEEEKEQSDEGSESGSDFFSDGDDEEGNNDDDEEDTERLADDFLDGSDHEEGTLGSDLDSDFGGSKLERKSRAIDRKRKMEEKDAEDEFKMNIKEIPDEFQLPTQKELEEEARRPPDLPSLQMRIREIVRVLSNFKDLRPKGDKHERTDYVEQLKADLGSYYGYNEFLIGTLIEMFPVVELMELIEAFEKKRPTSIRTNTLKTRRRDLADVLLNRGVNLDPLSKWSKVGLIVYDSQVPIGATPEYLAGFYMLQSASSFLPVMALAPREKERVVDMAAAPGGKTTYVAALMKNTGIIYANEMKVPRLKSLSANLHRMGVTNTIVCNYDGRELPKVLGQNSVDRV…
>KJB13931.1 hypothetical protein B456_002G102200 [Gossypium raimondii]
MQLNIKEESDEFRLPTKEELEAEQQRPPDLANLQMRIKDIVRVLSNFKELRQEGNTRKDYVDQLKMDLGSYYGYNEFLIGVLVDMFPVVELMELIEAFEKPRPTCIRANTLRTRRRDLADTLSKRGVELDQLSKWSKVGLVVYNSHVPIGATPEYLAGFYYIQGASSFLPVMALAPQEKERVVDMAAAPGGKTTYVAALMKNSGLIFANEMKETRLKSLTANLHRMGVTNTIVCNYDGRELPKVLGQNSVDRVLLDAPCSGTGVITKDPSVKTSKSLDDIQKCAHLQKQLILAAIDMVDANSKTGGYIVYSTCSMMVPENEAVIDYALKKRDVKVVPCGLDFGCPGYIRFREHRFHTSLENTRRFYPHVHNMDGFFVAKLKKMSNTKKNLVSSDGSETV…
>CAI8596745.1 unnamed protein product [Vicia faba]
MAPATRSKPSKSPKLQKAPKKVQILPVKDDSSSESEEEAPPQQFELNDDGGNDSGSDSDLSSDDDQLADDFLQGSDNEGDDDEEKASGSESGSELDSDSDDDDGDIEKKSKAIDEAREREKEDAEAEMQTNIQEESDEFRLPTKEELEEEALRPPDLSNLQRRIKEIVRVLSNFKALRQDESTRKEYIGQLKNDIRSYYGYNEFLIGALVEMFPVVELMELIEAFEKPRPICLRTNTLKTRRRDLADVLINRGVNLDPLSKWSKVGLVVYDSQVPIGATPEYMAGFYMLQSASSFLPVMALAPQEKERIVDMAAAPGGKTTYIAALMKNSGIIFANEIKVPRLKSLTANLHRMGVSNTVVCNYDGKELPKVLGLNSVDRVLLDAPCSGTGVISKDESVK…
>XP_013460054.1 26S rRNA (cytosine-C(5))-methyltransferase NOP2B [Medicago truncatula]
MAPATKKKPSKPVKPQKAPKKVQIVPIKDDSTSESEEEEAPPLQHLELDGSDSDLSSDGDDQLADDFLQGSDDEDNDNDNDDEGSDLESGSGSDEDEDSDSESGEEDIARKSKLIDRKRERDSQAAADELQTNIQTNIQDESDEFTLPTKQELEEEALRPPDLSNLQRRIKEIVRVLSNFKALRQDGATRKDYVDQLKTDIRSYYGYNEFLIGALVEMFPVVELMELIEAFEKPRPICLRTNTLKTRRRDLADVLINRGVNLDPLSKWSKVGLVVYDSQVPIGATPEYMAGFYMLQSASSFLPVMALAPQEKERIVDMAAAPGGKTTYIAALMKNSGIIFANEMKVPRLKSLTANLHRMGVSNTVVSNYDGKELPKVLGFNSVDRVLLDAPCSGTGVIS…
>XP_028214697.1 probable 28S rRNA (cytosine(4447)-C(5))-methyltransferase isoform X2 [Glycine soja]
MAPARKKPSKPSKSPKNPKKIQPKHDSSSESEEDTPPQQLQPEQLELGDNSDSASELSSVGDDPLADDFLQGSDDDEEKASGSESGLESGSDSDSDDDDIEKKSRAIDEEKAREEEDADAEMQLNINQESDEFRLPTKEELEDEALRPPDLSNLQRRIKEIVRVLSNFKALRQDGSTRKEYVEQLKKDLCTYYGYNEFLIGALVEMFPVVELMELIEAFEKPRPMCLRTNTLKTRRRDLADVLINRGVNLDPLSKWSKVGLVVYDSQVPIGATPEYMAGFYMLQSASSFLPVMALAPQEKERVIDMAAAPGGKTTYIAALMKNTGIIFANEMKVPRLKSLTGNLHRMGVSNTVVCNYDGKELPKVLGVNVVDRVLLDAPCSGTGVISKDESVKTSKSLE…
>KAG2238565.1 hypothetical protein Bca52824_092148 [Brassica carinata]
MPALTRNKKKGAKLQTPPLNKRTNSNATTQLKKAAKSHKPPLKKQRKGISDEKPEASNDEEEEEEVSEQSDEGDELGSDFLSDGDGEEDDDDDDEEDTEPLADDFLGGSDDEEEEPLGSDSDSDVVKKSKAIDEEREREEQDAKDELQMNIKEQPDEFRLPTKKELEEEASGPPDLPTLQTRIKEIVRVLSNLKDLRPEGVKRKDFVEQLKADLGSYYGYNEFLIGTLVEMFPPVELMELIEAFEKKRPTSIRTNTLKTRRRDLADVLLNRGVNLDPLSKWSKVGLVVYDSQVPIGATPEYLAGFYMLQSASSFLPVMALAPRENERVVDMAAAPGGKTTYVASLMKNTGIIYANEMKVPRLKSLTANLHRMGVTNTIVCNYDGRELPKVFGQNSVDRV…
>XP_013617378.1 PREDICTED: 25S rRNA (cytosine-C(5))-methyltransferase nop2 [Brassica oleracea var. oleracea]
MPALTRNKKKGAKSQTPPLIKRTKSNPTPPPKKAAKSHKPPLKKQRKGVSDEKPEVSNDEEEEEEEVSEQSDEGDELGSDFFSDGDEEEDTEPLGDDFLDGNDDEERTLGSDSDSDLEKESKAIDEERERQERDAKDELQMNIKEQPDEFRLPTKKELEEEASGPPDLPALQTRIKEIVRVLSNFKDLRPEGVKRKEFVEQLKADLASYYGYNEFLIGTLVEMFPPVELMELIEAFEKQRPTSIRTNTLKTRRRDLADVLLNRGVNLDPLSKWSKVGLVVYDSQVPIGATPEYLAGFYMLQSASSFLPVMALAPRENERVVDMAAAPGGKTTYVASLMKNTGIIYANEMKVPRLKSLTANLHRMGVTNTIVCNYDGRELPKVFGPNSVDRVLLDAPCSG…
>KAI8522336.1 hypothetical protein RHMOL_RhmolUnG0003900 [Rhododendron molle]
MAATALSKIKEAKSQKPPPRKKQRNEPPPRKKQKNGSFPGKNSMKDDLISDSDDMDEMVEEHGQLHEDQQGSDSGSEMSSDGDDLLADDFLLGSDDGNSDGEKGSDLDSNSDESDIEVKARADEEEKVREEEDALEELKLNIKKEPDEFRLPTKEELEEEANRPPDLQSLQRRIKEIVRMLSNFKSLRQEGATRNDYVEQLTMDLGSYYGYNEFLIGALVEMFPVNELMELIEAFEKPRPISLRTNTLKARRRDLAGVLLNRGVNLDPLSKWSKVGLVVYDSQVPIGATQEYMAGYYMLQSASSFLPVMALAPQEKERIVDMAAAPGGKTTYISAIMKNSGIVYANEMKESRLKSLTANLQRMGVTNTLVCNYDGRELPKALGQNTVDRVLLDAPCSGT…
>KAH9804300.1 26S rRNA (cytosine-C(5))-methyltransferase NOP2B [Citrus sinensis]
MAPVVLNKKRGKKWQKPPLEKKQRKNDPFVEKRSKTEEISNDSDSDIENEEVKDPQEFEDEGEESGSDTGSELLSDGDDPLADDFLRGSDDEEKGRDSDSGSDSDSDSDSDVSDIEKKSRAIDEERAREKEEALEEMQLNIREESDEFRLPTKEEIEEEKQQPPDLPNLQRRIKEIVRVLSNFKDLSQKGTSRKEYVQQLKLDLGSYYGYNEFLIGALVEMFPPVELMELIESFEKPRPICLRTNTLKTRRRDLADVLINRGVGLVVYDSQVPIGATPEYMAGFYMLQSASSFLPVMALAPQEKERVIDMAAAPGGKTTYIAALMKNTGLIYANEMKASRLKSLTANLHRMGVTNTIVCNYDGNELPKVLGLNTVDRVLLDAPCSGTGVISKDESVKTS…
>XP_050246375.1 26S rRNA (cytosine-C(5))-methyltransferase NOP2B-like isoform X1 [Quercus robur]
MGASKKKGGAKSQKSAPKKKQKNELFVVKDAIAKEDDLSDHSDSLNEEVLERASKKKGGAKSQKSQPKKKQKNEIFVVKDAIAKEDDLSDHSDSMSEEELLEHEGFDGDEQDFGSGSDIFSDGDDPLANDFLQGSDDEEEGSGSDLDSDADSDSEESDIEKKSRAIDAEKAREEEEADEEMQLNIKEESDEFRLPTKEELEEEAHQPPDLSNLQRRIREIIRVLSNFKALRQEGTARKDYVEQLKKDLSSYYGYNDFLIGALVEMFPVVELLELIEAFEKPRPICLRTNTLKTRRRDLADILINRGVNLDPLSKWSKVGLVVYDSQVPIGATPEYMAGFYMLQSASSFLPVMALAPQEKERIVDVAAAPGGKTTYIAALMKNSGIIFANEMKAPRLKSL…
>XP_057870906.1 26S rRNA (cytosine-C(5))-methyltransferase NOP2B [Cryptomeria japonica]
MAGVMKKRKAGAVKKVHPNTLKKKKIAQHTDSVPSRSKSNLFEEDAAASASPSPSASDKEEEGFYANGFDSDISSDGEPLRDDFIEGDKLTAHDSDQEESEEEELDIEKKSRILDAEKEREHDEADAELKLNIQQEPDDFILPTAQELEEEGKRPPDLPNLKRRIKEVVRVLSNFKALRQKGSTRKDYTEQLVADLSLYYGYNDYLIQTFLEMFPVAEAVELIEANESPPPTCLRTNTLKTRRRDLAGVLINRGVNLDILGKWSKVGLIVYDSQVPVGATPEYMAGHYMLQSASSFLPVIALAPQEKERVVDMAAAPGGKTTYIAALMKNTGMIYANELKKERLKSLTGNIHRMGVTNTIVCNYDGNELPKVLSLNSMDRVLLDAPCSGTGVIRKDERV…
>XP_023536416.1 probable 28S rRNA (cytosine(4447)-C(5))-methyltransferase isoform X1 [Cucurbita pepo subsp. pepo]
MAAAKFNKKKAVKRDDLPLKGKKKDELFTRKRSQEEDDDSEVSDGLDMEEVENGVLDGDEEGSESGSEVSSDGDDPLADDFLQGSDDEENGSGSDSGSDSDEDIENKSRIIDEERAREEKDAADEMQLNIKEESDEFRLPTKEELEEEALGPPDLSNLQRRIREIVRVLTNFKALRQEGATRKDYVEQLKKDLCSYYGYNEFLIGVLVEMFPVVELMELIEAFEKPRPICLRTNTLKTRRRDLADVLINRGVNLDPLSKWSKVGLVVYDSQVPIGATPEYMAGFYMLQGASSFLPVMALAPQEKERIIDMAAAPGGKTTYIAALMKNSGLIFANEMKAPRLKSLTANLQRMGVTNTVVCNYDGKELPKVLGKNTADRVLLDAPCSGSGVVSKDESVKTS…
>XP_022886607.1 25S rRNA (cytosine-C(5))-methyltransferase nop2-like isoform X1 [Olea europaea var. sylvestris]
MVAPKNKTKTKSQNPHPRKKQKKVHLAKELERKDLLDDSDGVDEEVKEHEESDEEEQEFYSDLDMSSDGDDPFADDILKGSDDEEEALDVDSDSDSDSDSDSDSDASDIETKARAIDEEKERVEEEAEAELQLNIKEEADEFRLPTKEELEEETHRPPDLSNLQRRIKEIARVLSNFKSLRQDGATRKDYVDQLKLDLSSYYGYNEFLIEALVEMFPIVELMELIEAFEKPRPICLRTNTLKSRRRDLAGVLLNRGVNLDPLSKWSKVGLVVYDSQVPIGATPEYMAGYYMLQSASSFLPVMALAPQEKEKIVDVAAAPGGKTTYIAALMKNSGIIYANEMKESRLKSLTANLHRMGVTNTIVCNYDGRELPKVLGNNTVDRVLLDAPCSGTGVISKDE…
>KAH9804299.1 26S rRNA (cytosine-C(5))-methyltransferase NOP2B [Citrus sinensis]
MAPVVLNKKRGKKWQKPPLEKKQRKNDPFVEKRSKTEEISNDSDSDIENEEVKDPQEFEDEGEESGSDTGSELLSDGDDPLADDFLRGSDDEEKGRDSDSGSDSDSDSDSDVSDIEKKSRAIDEERAREKEEALEEMQLNIREESDEFRLPTKEEIEEEKQQPPDLPNLQRRIKEIVRVLSNFKDLSQKGTSRKEYVQQLKLDLGSYYGYNEFLIGALVEMFPPVELMELIESFEKPRPICLRTNTLKTRRRDLADVLINRGVGLVVYDSQVPIGATPEYMAGFYMLQSASSFLPVMALAPQEKERVIDMAAAPGGKTTYIAALMKNTGLIYANEMKASRLKSLTANLHRMGVTNTIVCNYDGNELPKVLGLNTVDRVLLDAPCSGTGVISKDESVKTS…
>KAG5527717.1 hypothetical protein RHGRI_028603 [Rhododendron griersonianum]
MAATALSKRKEAKSQKPPPRKKQRNEPPPRKKQKNESFPAKNPMKDDLISDSDDMDEMVEEHGQLHEDQQGSDSGSEMSSDGDDQLADDFLLGSDDGNSDGEKGSDLDSDSDESDIEVKARADEEEKVREEEDALEELKLNIKEEPDEFRLPTKEIGTSFRRFHMVMISSYVTKELEEEANRPPDLQSLQRRIKEIVRVLSNFKPLRQEGATRKDYVEQLTMDLGSYYGYNEFLIGALVEMFPVNELMELIEAFEKPRPICLRTNTLKARRRDLAGVLLNRGVNLDPLSKWSKVGLVVYDSQVPIGATPEYMAGYYMLQSASSFLPVMALAPQEKERIVDMAAAPGGKTTYISAIMKNSGIVYANEMKESRLKSLTANLQRMGVTNSLVSNYDGRELPK…
>KAG5090853.1 hypothetical protein JHK82_049631 [Glycine max]
MAPARKKPSKPSKSPKNPKKIQPKHDSSSESEEDTPPQQLQPEQLELGDNSDSASELSSVGDDPLAEDFLQGSDDDEEKASGSESGLESGSDSDSDDDDIEKKSRAIDEEKAREEEDADAEMQLNINQESDGFRLPTKEELEDEALRPPDLSNLQRRIKEIVRVLSNFKALRQDGSTRKEYVEQLKKDLCTYYGYNEFLIGALVEMFPVVELMELIEAFEKPRPMCLRTNTLKTRRRDLADVLINRGVNLDPLSKWSKVGLVVYDSQVPIGATPEYMAGFYMLQSASSFLPVMALAPQEKERVIDMAAAPGGKTTYIAALMKNTGIIFANEMKVPRLKSLTGNLHRMGVSNTVVCNYDGKELPKVLGVNVVDRVLLDAPCSGTGVISKDESVKTSKSLE…
>KAI3969266.1 hypothetical protein MKW92_038962 [Papaver armeniacum]
MAPKSLSKKPQTPTSLSKEKGGKSQARPLPPKKKKKKEFVPEPEELSDSEDSDGSVEEEEEEEQEEEEIDGESFSDMSSDVDDDEGGDDPFSKDVLRDDEDEEIASELDVGSDEGSGSDSDSDNPEEKSKGILKKRERELDDSKKELVTNIQMELDTDEFRLPTKEELEEEKLRPDLTNLQRRIKEIVRVLSNFKGLRKEGLSRKDYVEQLQLDLSSYYGYNEFLIGVLVEMFPVVELLELIEAYEKPRPICLRTNTLKARRRDLADVLLNRGVNLDPLSKWSKVGLVVYDSQVPIGATPEYMAGYYMLQSASSFLPCMALAPQENERVVDMAAAPGGKTTYVAALMKNSGIIYANEIKESRLKSLTANLQRMGVTNTIVSNYDGKELPKVLGMNTVDR…
>PPR80841.1 hypothetical protein GOBAR_AA39872 [Gossypium barbadense]
MAANKNKGAKSKNPPLKKKQRNHLFTEKKRPTKKDEMMMMLPWLMISLKEVMMKMKEKSRAIDEQREREEEDAQAEMQLNIKEESDEFRLPTKEELEAEQQRPPDLANLQMRIKDIVRVLSKFKELRQEGNTRKDYVDQLKMDLGSYYGYNEFLIGVLVDMFPVVELMELIEAFEKPRPTCIRANTLRTRRRDLADTLSKRGVELDQLSKWSKVGLVVYNSHVPIGATPEYLAGFYYIQGASSFLPVMALAPQEKERVVDMAAAPGGKTTYVAALMKNSGLIFANEMKETRLKSLTANLHRMGVTNTIVCNYDGRELPKVLGQNSVDRVLLDAPCSGTGVITKDPSVKTSKSLDDIQKCAHLQKQLILAAIDMVDANSKTGGYIVYSTCSMMVPENEAV…
>KAG5527715.1 hypothetical protein RHGRI_028603 [Rhododendron griersonianum]
MAATALSKRKEAKSQKPPPRKKQRNEPPPRKKQKNESFPAKNPMKDDLISDSDDMDEMVEEHGQLHEDQQGSDSGSEMSSDGDDQLADDFLLGSDDGNSDGEKGSDLDSDSDESDIEVKARADEEEKVREEEDALEELKLNIKEEPDEFRLPTKEIGTSFRRFHMVMISSYVTKELEEEANRPPDLQSLQRRIKEIVRVLSNFKPLRQEGATRKDYVEQLTMDLGSYYGYNEFLIGALVEMFPVNELMELIEAFEKPRPICLRTNTLKARRRDLAGVLLNRGVNLDPLSKWSKVGLVVYDSQVPIGATPEYMAGYYMLQSASSFLPVMALAPQEKERIVDMAAAPGGKTTYISAIMKNSGIVYANEMKESRLKSLTANLQRMGVTNSLVSNYDGRELPK…
>KAG7541372.1 Nop2p [Arabidopsis thaliana x Arabidopsis arenosa]
MDALTRNKKKVAHSQTPLYKRTNSSPLKKAAKSQKPPLKKQRKGISEEKPLEKPEVSTDEEEEEEENEQSDQGDEGSESGSDFFSDGDEEEGNNDGDDEDEDSEPLAGDFLDGSDHEEGTLGSDLDSDFGGSKLERKSRAIDRKRKKEEQDAEDEFKMNIKEIPDEFQLPTQKELEEEARRPPDLPSLQMRIREIVRVLSNFKDLRPKGDKHERNDYVEQLKADLGSYYGYNEFLIGTLIEMFPVVELMELIEAFEKKRPTSIRTNTLKTRRRDLADVLLNRGVNLDPLSKWSKVGLIVYDSQVPIGATPEYLAGFYMLQSASSFLPVMALAPREKERVVDMAAAPGGKTTYVAALMKNTGIIYANEMKVPRLKSLSANLHRMGVTNTIVCNYDGRELP…
>XP_030930004.1 25S rRNA (cytosine-C(5))-methyltransferase nop2 isoform X1 [Quercus lobata]
MGASKKKGGAKSQKSAPTKKQKNELFVVKDAIAKEDDLSDHSDSLNEEVLERASKKKGGAKSQKSQPKKKQKNEIFVVKDAIAKEDDLSDHSDSMSEEELSEHEGFDGDEQDFGSGSDIFSDGDDPLANDFLQGSDDEEEGSGSDLDSDADSDSEESDIEKKSRAIDAEKAREEEEADEEMQLNIKEESDEFRLPTKEELEEEAHQPPDLSNLQRRIREIIRVLSNFKALRQEGTARKDYVEQLKKDLSSYYGYNDFLIGALVEMFPVVELLELIEAFEKPRPICLRTNTLKTRRRDLADILINRGVNLDPLSKWSKVGLVVYDSQVPIGATPEYMAGFYMLQSASSFLPVMALAPQEKERIVDVAAAPGGKTTYIAALMKNSGIIFANEMKAPRLKSL…
>KAG7541371.1 Nop2p [Arabidopsis thaliana x Arabidopsis arenosa]
MDALTRNKKKVAHSQTPLYKRTNSSPLKKAAKSQKPPLKKQRKGISEEKPLEKPEVSTDEEEEEEENEQSDQGDEGSESGSDFFSDGDEEEGNNDGDDEDEDSEPLAGDFLDGSDHEEGTLGSDLDSDFGGSKLERKSRAIDRKRKKEEQDAEDEFKMNIKEIPDEFQLPTQKELEEEARRPPDLPSLQMRIREIVRVLSNFKDLRPKGDKHERNDYVEQLKADLGSYYGYNEFLIGTLIEMFPVVELMELIEAFEKKRPTSIRTNTLKTRRRDLADVLLNRGVNLDPLSKWSKVGLIVYDSQVPIGATPEYLAGFYMLQSASSFLPVMALAPREKERVVDMAAAPGGKTTYVAALMKNTGIIYANEMKVPRLKSLSANLHRMGVTNTIVCNYDGRELP…
>KAI3928620.1 hypothetical protein MKW98_024221 [Papaver atlanticum]
MAPNSLSKKKGGKPQTPTSLSKKKGGKPQARPLPPKKKQKKEFVPEPEERSDSDDSDGSIEEEEEEEENEEEEEEVEEQEQEEIDGESFSDMSSDVDDDEDDDDPLSKDVLRDDDDEEKASELDLGSDEDSDSNSDNDDPEKKSGKIETERKRQQDDSQKEIVTNIQMGLDTDEFRLPTKEELEEEKLRPDLTNLQRRIKEIVRVLSNFKGLRQEGLSRKDYVEQLQLDLSSYYGYNEFLIGVLVEMFPVVELLELIEAYEKPRPICLRTNTLKARRRDLADVLLNRGVNLDPLSKWSKVGLVVYDSQVPIGATPEYMAGYYMLQSASSFLPCMALAPQENERVVDMAAAPGGKTTYVAALMKNSGIIYANEIKESRLKSLTANLQRMGVTNTIVSNYD…
>KAB1215079.1 putative ribosomal RNA methyltransferase NOP2 [Morella rubra]
MGGNKKKVAKSQKSPPKKKQKNKVFTVKHAKKDDLSDHSDILEDEEVKGHEEFDEDEQDFGTGSEISSDGDDPLADDFLQGSDDEEKGLGSDSGSDSDESDIEEKSRAIDADRDRADKEAMEEMQLNIKEESDEFRLPTKEEIEEEARQPPDLSNLQRRIKEIVRVVSNFKALRQEGRTRKDYIEQLMKDISSYYGYNDFLIGALMFPVVELLELIEAFEKPRPICLRTNSLKTRRRDLADVLINRGVNLDPLSKWSKVGLVVYDSQVPIGATPEYMAGFYMDAHVVLLQLQSASSFLPVMALAPQEKERIIDMAAAPGGKTTYIAALMKNSGIIFANEMKAPRLKSLTANLHRMGVTNTVVCNYNGKELPKVLGVNGADRVLLDAPCSGTGVISKDES…
>KAG6592106.1 26S rRNA (cytosine-C(5))-methyltransferase NOP2B, partial [Cucurbita argyrosperma subsp. sororia]
MAAAKFNKKKGVKRDDLPLKGKKKDELFTRKRSQEEDDDSEISDGMDMEAVENGVLDGDEEGSESGSEVSSDGDDPLADDFLQGSDDEENGSGSDSGSDSDEDIENKSRIIDEERAREEKDAADEMQLNIKEESDEFRLPTKEELEQEALGPPDLSNLQRRIREIVRVLTNFKALRQEGATRKDYVEQLKKDLCSYYGYNEFLIGVLVEMFPVVELMELIEAFEKPRPICLRTNTLKTRRRDLADVLINRGVNLDPLSKWSKVGLVVYDSQVPIGATPEYMAGFYMLQGASSFLPVMALAPQEKERIIDMAAAPGGKTTYIAALMKNSGLIFANEMKAPRLKSLTANLQRMGVTNTVVCNYDGRELPKVLGKNTADRVLLDAPCSGSGVVSKDESVKTS…
>XP_026380516.1 probable 28S rRNA (cytosine(4447)-C(5))-methyltransferase [Papaver somniferum]
MELDTDEFRLPTKEELEEEKLRPDLTNLQRRIKEIVRVLSNFKGLRKEGLSRKDYVEQLQLDLSSYYGYNEFLIGVLVEIFPVVELLELIEAYEKPRPICLRTNALKARRRDLADVLLNRGVNLDPLSKWSKVGLVVYDSQVPIGATPEYMAGYYMLQSASSFLPCMALAPQENERVVDMAAAPGGKTTYVAALMKNSGIIYANEIKESRLKSLTANLQRMGVTNTIVSNYDGKELPKVLGMNTVDRVLLDAPCSGTGVISKDESVKASKSLEDIQNCVFLQKQLILAAIDMVDANSKSGGYIVYSTCSIMIPENEAIIDYALKKRDVQLVPCGLDFGRPGFTRFREHRFHPSLDKTRRFYPHVHNMDGFFVAKLKKMSNMKQPPKSSEPSETVEQAPE…
>NP_001328281.1 S-adenosyl-L-methionine-dependent methyltransferases superfamily protein [Arabidopsis thaliana]
MAALTRNKKKGSNSQTPPLNKQTKASPLKKAAKTQKPPLKKQRKCISEKKPLKKPEVSTDEEEEEEENEQSDEGSESGSDLFSDGDEEGNNDSDDDDDDDDDDDDDDEDAEPLAEDFLDGSDNEEVTMGSDLDSDSGGSKLERKSRAIDRKRKKEVQDADDEFKMNIKEKPDEFQLPTQKELEEEARRPPDLPSLQMRIREIVRILSNFKDLKPKGDKHERNDYVGQLKADLSSYYGYNEFLIGTLIEMFPVVELMELIEAFEKKRPTSIRTNTLKTRRRDLADILLNRGVNLDPLSKWSKVGLIVYDSQVPIGATPEYLAGFYMLQSASSFLPVMALAPREKERVVDMAAAPGGKTTYVAALMKNTGIIYANEMKVPRLKSLSANLHRMGVTNTIVCN…
>KAG7546124.1 SAM-dependent methyltransferase RsmB/NOP2-type [Arabidopsis suecica]
MDALTRNKKKVAHSQTPLYKRTNSSPLKKAAKSQKPPLKKQRKGTSEEKPLEKPEVSTDEEEEEEENEQSDQGDEGSQSGSDFFSDGDEEEGNNDGDDEDEDSEPLAGDFLDGSDHEEGTLGSDLDSDFGGSKLERKSRAIDRKRKKEEQDAEDEFKMNIKEIPDEFQLPTQKELEEEARRPPDLPSLQMRIREIVRVLSNFKDLRPKGDKHERNDYVEQLKADLGSYYGYNEFLIGTLIEMFPVVELMELIEAFEKKRPTSIRTNTLKTRRRDLADVLLNRGVNLDPLSKWSKVGLIVYDSQVPIGATPEYLAGFYMLQSASSFLPVMALAPREKERVVDMAAAPGGKTTYVAALMKNTGIIYANEMKIPRLKSLSANLHRMGVTNTIVCNYDGRELP…
>KAH9652386.1 26S rRNA (cytosine-C(5))-methyltransferase NOP2B [Citrus sinensis]
MAPVVLNKKRGKNWQKPPLEKKQRKNDPFVEKRSKTEEISDDSDSDIENEEVKDPQEFEDEGEESGSDTGSELPSDGDDPLADDFLRGSDDEEKGPDSDAGSDSDSDSDSDVSDIEKKSRAIDEERAREKEEALEEMQLNIREESDEFRLPTKEEIEEEKQQPPDLPNLQRRIKEIVRVLSNFKDLSQKGTSRKEYVQQLKLDLGSYYGYNEFLIGALVEMFPPVELMELIESFEKPRPICLRTNTLKTRRRDLADVLINRGVGLVVYDSQVPIGATPEYMAGFYMLQSASSFLPVMALAPQEKERVIDMAAAPGGKTTYIAALMKNTGLIYANEMKASRLKSLTANLHRMGVTNTIVCNYDGNELPKVLGLNTVDRVLLDAPCSGTGVISKDESVKTS…
>XP_017642788.1 26S rRNA (cytosine-C(5))-methyltransferase NOP2B [Gossypium arboreum]
MAANKNKGAKSKNPPPKKKQRNHLFTEKKRPTKKDEVFDDVSDGQSEEEQLEEAEDLLDGDEQVSDFDDASDISDDDDAPLADDFLQGSDDEDEDRASGSASGSGSDSDGTDIEEKSRAIDEQREREEADAQAEMQLNIKEESDEFRLPTKEELEAEQQRPPDLANLQMRIKDIVRVLSNFKELRQEGNTRKDYVDQLKRDLRSYYGYNEFLIGVLVDMFPVVELMELIEAFEKPRPTCIRANTLKTRRRDLADTLSKRGVELDQLSKWSKVGLVVYNSHVPIGATPEYLAGFYYIQGASSFLPVMALAPQEKERVVDMAAAPGGKTTYVAALMKNSGLIFANEMKETRLKSLTANLHRMGVTNTIVCNYDGRELPKVLGQNSVDRVLLDAPCSGTGVI…
>KAJ4834252.1 26S rRNA (cytosine-C(5))-methyltransferase nop2b [Turnera subulata]
MAPAALNKKKGPKSQKPAAKKKQAKNLSTEKRSKKDDILDDSDSPDSVEEHEQALPLAGSRNKKKGSKVPKLPPKKKQKNDIGQKDESMSEDSDSLDEEADGYSDEDELGSDSGSDILSDGDDPLADDFLQGSDEEEEGSGSGTELDSAEGSGSDSDSDSDESDIEKKSRALDKQREREEKEAEKELQLNIRDESDEFRLPTKEELEAEALRPPDVQNLQRRIREIVRVLSNFGDLKQEGATRKDYIEQLKMDLCSYYGYNDFLIGVLVEMFPVNELIELIEAVEKPRPICLRTNTLKTRRRDLADVLLNRGVNLDPLSKWSKVGLVVYDSQVPIGATPEYMAGFYMLQSASSFLPVMALAPQEKERIIDMAAAPGGKTTYIAALMKNSVIDSFGLIPP…
>KAG7617435.1 SAM-dependent methyltransferase RsmB/NOP2-type [Arabidopsis thaliana x Arabidopsis arenosa]
MAALTRNKKKGSNSQTPPLNKQTKASPLKKAAKTQKPPLKKQRKCISEKKPLKKPEVSTDEEEEEEENEQSDEGSESGSDLFSDGDEEGNNDSDDDDDDDDEDAEPLAEDFLDGSDNEEVTMGSDLDSDSGGSKLERKSRAIDRKRKKEVQDADDEFKMNIKEKPDEFQLPTQKELEEEARRPPDLPSLQMRIREIVRILSNFKDLKPKGDKHERNDYVGQLKADLSSYYGYNEFLIGTLIEMFPVVELMELIEAFEKKRPTSIRTNTLKTRRRDLADILLNRGVNLDPLSKWSKVGLIVYDSQVPIGATPEYLAGFYMLQSASSFLPVMALAPREKERVVDMAAAPGGKTTYVAALMKNTGIIYANEMKVPRLKSLSANLHRMGVTNTIVCNYDGREL…
>CAD5329140.1 unnamed protein product [Arabidopsis thaliana]
MAALTRNKKKGSNSQTPPLNKQTKASPLKKAAKTQKPPLKKQRKCISEKKPLKKPEVSTDEEEEEEENEQSDEGSESGSDLFSDGDEEGNNDSDDDDDDDDDEDAEPLAEDFLDGSDNEEVTMGSDLDSDSGGSKLERKSRAIDRKRKKEVQDADDEFKMNIKEKPDEFQLPTQKELEEEARRPPDLPSLQMRIREIVRILSNFKDLKPKGDKHERNDYVGQLKADLSSYYGYNEFLIGTLIEMFPVVELMELIEAFEKKRPTSIRTNTLKTRRRDLADILLNRGVNLDPLSKWSKVGLIVYDSQVPIGATPEYLAGFYMLQSASSFLPVMALAPREKERVVDMAAAPGGKTTYVAALMKNTGIIYANEMKVPRLKSLSANLHRMGVTNTIVCNYDGRE…
>VYS64004.1 unnamed protein product [Arabidopsis thaliana]
MAALTRNKKKGSNSQTPPLNKQTKASPLKKAAKTQKPPLKKQRKCISEKKPLKKPEVSTDEEEEEEENEQSDEGSESGSDLFSDGDEEGNNDSDDDDDDDDDDEDAEPLAEDFLDGSDNEEVTMGSDLDSDSGGSKLERKSRAIDRKRKKEVQDADDEFKMNIKEKPDEFQLPTQKELEEEARRPPDLPSLQMRIREIVRILSNFKDLKPKGDKHERNDYVGQLKADLSSYYGYNEFLIGTLIEMFPVVELMELIEAFEKKRPTSIRTNTLKTRRRDLADILLNRGVNLDPLSKWSKVGLIVYDSQVPIGATPEYLAGFYMLQSASSFLPVMALAPREKERVVDMAAAPGGKTTYVAALMKNTGIIYANEMKVPRLKSLSANLHRMGVTNTIVCNYDGR…
>CAA0396593.1 unnamed protein product [Arabidopsis thaliana]
MAALTRNKKKGSNSQTPPLNKQTKASPLKKAAKTQKPPLKKQRKCISEKKPLKNPEVSTDEEEEEEENEQSDEGSESGSDLFSDGDEEGNNDSDDDDDDDDDDDDDEDAEPLAEDFLDGSDNEEVTMGSDLDSDSGGSKLERKSRAIDRKRKKEVQDADDEFKMNIKEKPDEFQLPTQKELEEEARRPPDLPSLQMRIREIVRILSNFKDLKPKGDKHERNDYVGQLKADLSSYYGYNEFLIGTLIEMFPVVELMELIEAFEKKRPTSIRTNTLKTRRRDLADILLNRGVNLDPLSKWSKVGLIVYDSQVPIGATPEYLAGFYMLQSASSFLPVMALAPREKERVVDMAAAPGGKTTYVAALMKNTGIIYANEMKVPRLKSLSANLHRMGVTNTIVCNY…
>XP_007020443.2 PREDICTED: 25S rRNA (cytosine-C(5))-methyltransferase nop2 [Theobroma cacao]
MAANKKKGAKAKNPPPKKKQRNDLFTEKKRPTRKDEVFDDGSDSRSEEEEVEEAEDLLDGDEEVSDFDDASEISDDDDDAPLADDFLQGGDDNEDGGSGSSSGSGSDSDSDATDIEEKSRAIDEQRAREEEDAQAEMQMNIKEESDEFRLPTKEELEAEEQRPPDLANLQMRIKEIVRVLSNFKDLRQEGTTRKDYINQLKMDLGSYYGYNEFLIGVLVDMFPVVELMELIEAFEKPRPTCIRTNTLRTRRRDLADVLSKRGVELDQLSKWSKVGLVVYNSHVPIGATPEYLAGFYYIQGASSFLPVMALAPQEKDRVVDMAAAPGGKTTYIAALMKNSGIIYANEIREARLKSLTANLHRMGVTNTIVCNYDGRELPKVLGQNSVDRVLLDAPCSGTG…
>EOY11968.1 S-adenosyl-L-methionine-dependent methyltransferases superfamily protein isoform 2 [Theobroma cacao]
MAANKKKGAKAKNPPPKKKQRNDLFTEKKRPTRKDEVFDDGSDSRSEEEEVEEAEDLLDGDEEVSDFDDASEISDDDDDAPLADDFLQGGDDNEDGGSGSSSGSGSDSDSDATDIEEKSRAIDEQRAREEEDAQAEMQMNIKEESDEFRLPTKEELEAEEQRPPDLANLQMRIKEIVRVLSNFKDLRQEGTTRKDYINQLKMDLGSYYGYNEFLIGVLVDMFPVVELMELIEAFEKPRPTCIRTNTLRTRRRDLADVLSKRGVELDQLSKWSKVGLVVYNSHVPIGATPEYLAGFYYIQGASSFLPVMALAPQEKDRVVDMAAAPGGKTTYIAALMKNSGIIYANEIREARLKSLTANLHRMGVTNTIVCNYDGRELPKVLGQNSVDRVLLDAPCSGTG…
>NP_194390.2 S-adenosyl-L-methionine-dependent methyltransferases superfamily protein [Arabidopsis thaliana]
MAALTRNKKKGSNSQTPPLNKQTKASPLKKAAKTQKPPLKKQRKCISEKKPLKKPEVSTDEEEEEEENEQSDEGSESGSDLFSDGDEEGNNDSDDDDDDDDDDDDDDEDAEPLAEDFLDGSDNEEVTMGSDLDSDSGGSKLERKSRAIDRKRKKEVQDADDEFKMNIKEKPDEFQLPTQKELEEEARRPPDLPSLQMRIREIVRILSNFKDLKPKGDKHERNDYVGQLKADLSSYYGYNEFLIGTLIEMFPVVELMELIEAFEKKRPTSIRTNTLKTRRRDLADILLNRGVNLDPLSKWSKVGLIVYDSQVPIGATPEYLAGFYMLQSASSFLPVMALAPREKERVVDMAAAPGGKTTYVAALMKNTGIIYANEMKVPRLKSLSANLHRMGVTNTIVCN…
>KJB81596.1 hypothetical protein B456_013G151300 [Gossypium raimondii]
MASNKSKGAKSKNQPPKKKQRNDLFIDKKRPAKKDEVLDDVSDGHSEEEEEAGDLLDGDEQMSDFDDDDVSEISDEDDAPWADDFLQGSDDNEDTHFDSGSSSTSGSGSDSHSDETDIEEKSRAIDEQRAREEEDAQAEMELNIKEESDEFRLPTKEELEAEQQRPPDLANLQMRMKEIVRVLSNFKHMRQEGTTRKDYIDQLKIDLGSYYGYNEFLIRVLVDMFPVVELMELIEAFEKPRPTCIRTNTLRTRRRDLADVLSKRGVELDQLSKWSKVGLVVYNSHVPIGATPEYLAGFYYIQGASSFLPVMALAPQEKERVVDMAAAPGGKTTYVAALMKNSGIIYANEIREARLKSLTANLHRMGVTNTIVCNYDGRELPKVLGQNSVDRVLLDAPCS…
>KAA3467345.1 25S rRNA (cytosine-C(5))-methyltransferase nop2 [Gossypium australe]
MAANKNKGAKSKNPPPKKKQRNHLFTEKKRPTKKDEVFDDVSDGQSEEEHLEEAEDLLDGDEQVSDFDDTSDTSDDDDAPLADDFLQGSDDEDEDRGSGSTSGSGSDSDGTDIEEKSRAIDEQREREEEDAQAEMQLNIKEESDEFRLPTKEELEAEQLRPPDLANLQMRIKDIVRVLSNFKELRQEGNTRKDYVDQLKMDLGSYYGYNEFLIGVLVDMFPVVELMELIEAFEKPRPTCIRANTLRTRRRDLADTLSKRGVELDQLSKWSKVGLVVYNSHVPIGATPEYLAGFYYIQGASSFLPVMALAPQEKERVVDMAAAPGGKTTYVAALMKNSGLIFANEMKETRLKSLTANLHRMGVTNTIVCNYDGRELPKVLGQNSVDRVLLDAPCSGTGVI…
>KAI3889713.1 hypothetical protein MKX03_007735 [Papaver bracteatum]
MAPKSLSKKPQTPTSLSKEKGGKSQVRPLPPKKKQKKDFLPEPEELSDSEDSDGSVEKEEEEEQEEEEIDGESFSDMSSDVEDDEDGDDPFSKDVLRDDEDEEIASELDVGTDEGSGSDSDNPEEKSKKIRKKREKEQDDSIKELVTNIQMELDTDEFRLPTKEELEEEKLRPDLTNLQRRIKEIVRVLSNFKGLRKEGLSRKDYVEQLQLDLSSYYGYNEFLIGVLVEMFPVVELLELIEAYEKPRPICLRTNTLKARRRDLADVLLNRGVNLDPLSKWSKVGLVVYDSQVPIGATPEYMAGYYMLQSASSFLPCMALAPQENERVVDMAAAPGGKTTYVAALMKNSGIIYANEIKESRVKSLTANLQRMGVTNTIVSNYDGKELPKVLGMNTVDRVL…
>TYJ48903.1 hypothetical protein E1A91_A01G096800v1 [Gossypium mustelinum]
MAANKNKGAKSKNPPPKEKQRNHLFTEKKRPTKKDEVFDDVSDGQSEEEQLEEAEDLLDGDEQVSDFDDASDISDDDDAPLADDFLQGSDDEDEDRASGSASGSGSDSDGTDIEEKSRAIDEQREREEADAQAEMQLNIKEESDEFRLPTKEELEAEQQRPPDLANLQTRIKDIVRVLSNFKELRQEGNTRKDYVDQLKMDLRSYYGYNEFLIGVLVDMFPVVELMELIEAFEKPRPTCIRANTLKTRRRDLADTLSKRGVELDQLSKWSKVGLVVYNSHVPIGATPEYLAGFYYIQGASSFLPVMALAPQEKERVVDMAAAPGGKTTYVAALMKNSGLIFANEMKETRLKSLTANLHRMGVTNTIVCNYDGRELPKVLGQNSVDRVLLDAPCSGTGVI…
>XP_028246147.1 probable 28S rRNA (cytosine(4447)-C(5))-methyltransferase [Glycine soja]
MAPARKKPSKPSKSPKNPRKTHPKHDSTSESEEDTPPQLQPEQLELGDDNSDSASELSSDGDDPLADDFLQGTDDDEEKGSGSESGLESGSDSDSDDGDIEKKSRAIDEEKAKEEEDADAEMQLNINQESDEFRLPTKEELDEEALRPPDLSNLQRRTKEIVRVLSNFKALRQDGSTRKEYVEQLKKDLCTYYGYNEFLISALVEMFPVVELMELIEAFEKPRPICLRTNTLKTRRRDLADVLINRGVNLDPLSKWSKVGLVVYDSQVPIGATPEYMAGFYMLQSASSFLPVMALAPQEKERVVDMAAAPGGKTTYIAALMKNTGIIFANEMKVPRLKSLTANLHRMGVSNTVVCNYDGKELPKVLGVNAVDRVLLDAPCSGTGVISKDESVKTSKSLE…
>XP_023536417.1 probable 28S rRNA (cytosine(4447)-C(5))-methyltransferase isoform X2 [Cucurbita pepo subsp. pepo]
MAAAKFNKKKAVKRDDLPLKGKKKDELFTRKRSQEEDDDSEVSDGLDMEEVENGVLDGDEEGSESGSEVSSDGDDPLADDFLQGSDDEGSDSGSDSDEDIENKSRIIDEERAREEKDAADEMQLNIKEESDEFRLPTKEELEEEALGPPDLSNLQRRIREIVRVLTNFKALRQEGATRKDYVEQLKKDLCSYYGYNEFLIGVLVEMFPVVELMELIEAFEKPRPICLRTNTLKTRRRDLADVLINRGVNLDPLSKWSKVGLVVYDSQVPIGATPEYMAGFYMLQGASSFLPVMALAPQEKERIIDMAAAPGGKTTYIAALMKNSGLIFANEMKAPRLKSLTANLQRMGVTNTVVCNYDGKELPKVLGKNTADRVLLDAPCSGSGVVSKDESVKTSKSLE…
>KAH1054318.1 hypothetical protein GYH30_023199 [Glycine max]
MAPARKKPSKPSKSPKNPRKTHPKHDSTSESEEDTPPQLQPEQLELGDDNSDSASELSSDGDDPLADDFLQGTDDDEEKGSGSESGLESGSDSDSDDGDIEKKSRAIDEEKAKEEEDADAEMQLNINQESDEFRLPTKEELDEEALRPPDLSNLQRRTKEIVRVLSNFKALRQDGSTRKEYVEQLKKDLCTYYGYNEFLIGALVEMFPVVELMELIEAFEKPRPICLRTNTLKTRRRDLADVLINRGVNLDPLSKWSKVGLVVYDSQVPIGATPEYMAGFYMLQSASSFLPVMALAPQEKERVVDMAAAPGGKTTYIAALMKNTGIIFANEMKVPRLKSLTANLHRMGVSNTVVCNYDGKELPKVLGVNAVDRVLLDAPCSGTGVISKDESVKTSKSLE…
>KAI3883058.1 hypothetical protein MKX03_034264 [Papaver bracteatum]
MAPNSLSKKKGGKPQTPTSLSKKKGGKPQARPLPPKKKQKKEFVPEPEELSDSDDSDGSIEEEEEEEEEEENEEEVEEQEQEEIDGESFSDMSSDVDDDEDDDDPLSKDVLRDDDDEEKASELDLGSDEDSDSDSDNDDPEKISGKIETERKRQQDDSQKEIVTNIQMGLDTDEFRLPTKEELEEEKFRPDLTNLQRRIKEIVRVLSNFKGLRQEGLSRKDYVEQLQLDLSSYYGYNEFLIGVLVEMFPVVELLELIEAYEKPRPICLRTNTLKARRRDLADVLLNRGVNLDPLSKWSKVGLVVYDSQVPIGATPEYMAGYYMLQSASSFLPCMALAPQENERVVDMAAAPGGKTTYVAALMKNSGIIYANEIKESRLKSLTANLQRMGVTNTIVSNYD…
>KAI3891468.1 hypothetical protein MKW92_034184 [Papaver armeniacum]
MAPNSLSKKKGGKPQTPTSLSKKKGGKPQARPLPPKKKQKKEFVPEPEELSDSDDSDGSIEEEEEEEENEEEEEVEEQEQEEIDGESFSDMSSDVDDDEEDDDPLSKDVLQDDDDEEKASELDLGSDEDSDSDSDNDNDDPEEISRKIIGKREKEQDDSKKELVTNIQMGLDTDEFRLPTKEELEEEKLRPDLTNLQRRIKEIVRVLSNFKGLRQEGLSRKDYVEQLQLDLSSYYGYNEFLIGVLVEMFPVVELLELIEAYEKPRPICLRTNTLKARRRDLADVLLNRGVNLDPLSKWSKVGLVVYDSQVPIGATPEYMAGYYMLQSASSFLPCMALAPQENERVVDMAAAPGGKTTYVAALMKNSGIIYANEIKESRLKSLTANLQRMGVTNTIVSNY…
>XP_019426277.1 PREDICTED: probable 28S rRNA (cytosine-C(5))-methyltransferase [Lupinus angustifolius]
MAPTVKKKLSKPQKPTTKKNIKKSKTIIPKHDSTSESEQEDVLLKNEQEVVDNGSDSDSEFSSDGDDPLVDDFLQGSDDEEEKASGLDSSSGLDSDSDDEDIETKSRAIDEEREREKEDADAEMQLNIKEESDEFRLPTAEELEEEALRPPDIANLKRRIEEIVRVLSNFKTLRQDGSSRKEYIEQLKKDICSYYGYNEFLIGALEEMFPVVELIQLIEAFEKPRPMCLRTNTLKTRRRDLADVLINRGVNLDPLSKWSKVGLVVYDSQVPIGATPEYMAGFYMLQGASSFLPVMALAPQEKERVLDMAAAPGGKTTYVAALMKNTGIIFANELKVSRLKSLTANLHRMGVSNTVVCNYDAKELPKVLGHNTVDRVLLDAPCSGTGVISKDESVKTSKD…
>KAF7128982.1 hypothetical protein RHSIM_Rhsim10G0056000 [Rhododendron simsii]
MAATALSKRKEAKSQKPPPRKKQRNEPPPRKKQKNESFPAKNPMKDDLIRDSDDMDEMVDEHGQLHEDQQGSDSGSEMSSDGDDPLADDFLLGSVDGNSDGEKGSDLDSDSDESDIEVKARADEEEKVREEEDALEELKLNIKEEPDEFRLPTKEIGTSFRRFHMVMISSYVTKELEEEANRPPDLQSLQRRIKEIVRVLSNFKSLRQEGATRKDYVEQLTMDLGSYYGYNEFLIGALVEMFPVNELMELIEAFEKPRPICLRTNTLKARRRDLAGVLLNRGVNLDPLSKWSKVGLVVYDSQVPIGATPEYMAGYYMLQSASSFLPVMALAPQEKERIVDMAAAPGGKTTYISAIMKNSGIIYANEMKESRLKSLAANLQRMGVTNTLVCNYDGRELPK…
>XP_052487674.1 26S rRNA (cytosine-C(5))-methyltransferase NOP2B [Gossypium raimondii]
MAANKNKGAKSKNPPLKKKQRNHLFTEKKRPTKKDEVFDDVSDGQSEEEQLEEAEDLLDGDEQVSDFDDASDISDDDDAPLADDFLQGSDDEDEDRGSGSTSGSGSDSDGTDIEEKSRAIDEQREREEEDAQAEMQLNIKEESDEFRLPTKEELEAEQQRPPDLANLQMRIKDIVRVLSNFKELRQEGNTRKDYVDQLKMDLGSYYGYNEFLIGVLVDMFPVVELMELIEAFEKPRPTCIRANTLRTRRRDLADTLSKRGVELDQLSKWSKVGLVVYNSHVPIGATPEYLAGFYYIQGASSFLPVMALAPQEKERVVDMAAAPGGKTTYVAALMKNSGLIFANEMKETRLKSLTANLHRMGVTNTIVCNYDGRELPKVLGQNSVDRVLLDAPCSGTGVI…
>TYI96830.1 hypothetical protein E1A91_D01G101200v1 [Gossypium mustelinum]
MAANKNKGAKSKNPPLKKKQRNHLFTEKKRPTKKDEVFDDVSDGQSEEEQLEEAEDLLDGDEQVSDFDDASDISDDDDAPLADDFLKGSDDEDEDRGSGSTSGSGSDSDGTDIEEKSRAIDEQREREEEDAQAEMQLNIKEESDEFRLPTKEELEAEQQRPPDLANLQMRIKDIVRVLSNFKELRQEGNTRKDYVDQLKMDLGSYYGYNEFLIGVLVDMFPVVELMELIEAFEKPRPTCIRANTLRTRRRDLADTLSKRGVELDQLSKWSKVGLVVYNSHVPIGATPEYLAGFYYIQGASSFLPVMALAPQEKERVVDMAAAPGGKTTYVAALMKNSGLIFANEMKETRLKSLTANLHRMGVTNTIVCNYDGRELPKVLGQNSVDRVLLDAPCSGTGVI…
>XP_003530809.1 26S rRNA (cytosine-C(5))-methyltransferase NOP2B [Glycine max]
MAPARKKPSKPSKSPKNPRKTHPKHDSTSESEEDTPPQLQPEQLELGDDNSDSASELSSDGDDPLADDFLQGTDDDEEKGSGSESGLESGSDSDSDDGDIEKKSRAIDEEKAKEEEDADAEMQLNINQESDEFRLPTKEELDEEALRPPDLSNLQRRTKEIVRVLSNFKALRQDGSTRKEYVEQLKKDLCTYYGYNEFLIGALVEMFPVVELMELIEAFEKPRPICLRTNTLKTRRRDLADVLINRGVNLDPLSKWSKVGLVVYDSQVPIGATPEYMAGFYMLQSASSFLPVMALAPQEKERVVDMAAAPGGKTTYIAALMKNTGIIFANEMKVPRLKSLTANLHRMGVSNTVVCNYDGKELPKVLGVNAVDRVLLDAPCSGTGVISKDESVKTSKSLE…
>KAE9591055.1 putative 16S rRNA (cytosine(1407)-C(5))-methyltransferase [Lupinus albus]
MAPAVKNKISKPQKSTTKKNIKNSKLIIPKHDSTSKSEQEDLPQKNEIEVVDDDSGFSSDGDDPLVDDFLGGTDDDEEKASGLDSDSDDEDIETKSRAIDEEREREKEDADAEMQLNIKEEYDEFRLPTAEELEEEALRPPDIVNLKKRIEEIVRVLSNFKTLRKDGSSRKEYIDQLKKDICSYYGYNEFLIGALEEMFPVVELIQLIEAFEKPRPMCLRTNTLKTRRRDLADVLINRGVNLDPLSKWSKVGLVVYDSQVPIGATPEYMAGFYMLQGASSFLPVMALAPQEKERVVDMAAAPGGKTTYIAALMKNTGIIFANEIKVSRLKSLTANLHRMGVSNTAVCNYDAKELPKVLGQNTVDRVLLDAPCSGTGVISKDESVKTSKDLEDIQKCARL…
>KAJ8765088.1 hypothetical protein K2173_010570 [Erythroxylum novogranatense]
MAPSVRNKKKGSKLQNLPSRKKQKVELFTEKHSNKDEILEDLDRPDKELDNQEDSEIDDQGSASGSDILSDGDDPLTYDFLQGSDDQGKDSGSDIDADSRSGSDSDSDSDESDIEKKSIALDKQKAREQKEAEEELRLNITEESDEFRLPTKEDLQVEEQQPPDLPNLQRRIREIVRILSNFKDLKQEGTTRKDYTQQLKMDLSSYYGYNDFLIGALMEMFPVNELMELIESFEKPRPICLRANTLKTRRRDLADVLLNRGVNLDPLSKWSKVGLVVYDSQVPIGATPEYMAGFYMLQSASSFLPVMALAPQEKERIIDMAAAPGGKTTYIAALMKNSGIIYANEMKAPRLKSLTANLHRMGVTNAIVCNYDGRELPKVLGVNTVDRVLLDAPCSGTGV…
>XP_039026576.1 probable 28S rRNA (cytosine-C(5))-methyltransferase [Hibiscus syriacus]
MASNKNKGAKSKNLPPKKKQRSNLFAEKNRPTKKDEVFDDASDDQSEEQLEAAEDLLDGDEEVSDFGDASDISDDDDDAPLADDFLQGGDDDEDSDSGSISGSGSDSDESDIEEKSRALDEQRAREEEDAQAEMQMNIKEESDEFRLPTKEELEEEQQRPPDLANLQMRIKDIVRVLSNFKDLRQEGATRKDYIDQIKMDLGSYYGYNEFLIGVLVDMFPVVELMELIEAFEKPRPTCIRTNTLRTRRRDLADTLSKRGVELDQLSKWSKVGLVVYNSHVPIGATPEYLAGFYYIQGASSFLPVMALAPQEKERVIDMAAAPGGKTTYVAALMKNSGLIFANEMREARLKSLTANLHRMGVTNTIVCNYDGRELPKVLGQNSVDRVLLDAPCSGTGVIS…
>XP_020873344.1 25S rRNA (cytosine-C(5))-methyltransferase nop2 isoform X2 [Arabidopsis lyrata subsp. lyrata]
MDALTRNKKKVAHSQTPPLYKRTNSSPLKKAPKSQKPPLKKQRKGISEEKPEVSTDEKEEEEEENELSDQGDEGSESGSDFFSDDDDDDGEDTEPLAGDFIDGSDHEEGILGSDFGGSKLERKSRAIDRKRKKEEKDAEDEFKMNIKEIPDEFQLPTQKELEEEARRPPDLPSLQIRIREIVRVLSNFKDLRPKGDKHERTDFVEQLKADLGSYYGYNEFLIGTLIEMFPVVELMELIEAFEKKRPTSIRTNTLKTRRRDLADVLLNRGVNLDPLSKWSKVGLIVYDSQVPIGATPEYLAGFYMLQSASSFLPVMALAPREKERVVDMAAAPGGKTTYVAALMKNTGIIYANEMKVPRLKSLSANLHRMGVTNTIVCNYDGRELPKVLGQNSVDRVLLD…
>TYI42583.1 hypothetical protein ES332_A01G109300v1 [Gossypium tomentosum]
MAANKNKGAKSKNPPPKEKQRNHLFTEKKRPTKKDEVFDDVSDGQSEEEQLEEAEDLLDGDEQVSDFDDASDISDDDGAPLADDFLLGSDDEDEDRASGSASGSGSDSDGTDIEEKSRAIDEQREREEADAQAEMQLNIKEESDEFRLPTKEELEAEQQRPPDLANLQTRIKDIVRALSNFKELRQEGNTRKDYVDQLKMDLRSYYGYNEFLIGVLVDMFPVVELMELIEAFEKPRPTCIRANTLKTRRRDLADTLSKRGVELDQLSKWSKVGLVVYNSHVPIGATPEYLAGFYYIQGASSFLPVMALAPQEKERVVDMAAAPGGKTTYVAALMKNSGLIFANEMKETRLKSLTANLHRMGVTNTIVCNYDGRELPKVLGQNSVDRVLLDAPCSGTGVI…
>KAB2096215.1 hypothetical protein ES319_A01G093900v1 [Gossypium barbadense]
MAANKNKGAKSKNPPPKEKQRNHLFTEKKRPTKKDEVFDDVSDGQSEEEQLEEAEDLLDGDEQVSDFDDASDISDDDDAPLADDFLLGSDDEDEDRASGSASGSGSDSDGTDIEEKSRAIDEQREREEADAQAEMQLNIKEESDEFRLPTKEELEAEQQRPPDLANLQTRIKDIVRALSNFKELRQEGNTRKDYVDQLKMDLRSYYGYNEFLIGVLVDMFPVVELMELIEAFEKPRPTCIRANTLKTRRRDLADTLSKRGVELDQLSKWSKVGLVVYNSHVPIGATPEYLAGFYYIQGASSFLPVMALAPQEKERVVDMAAAPGGKTTYVAALMKNSGLIFANEMKETRLKSLTANLHRMGVTNTIVCNYDGRELPKVLGQNSVDRVLLDAPCSGTGVI…
>CAH8318012.1 unnamed protein product [Eruca vesicaria subsp. sativa]
MAAGALTRNKKKGAKSQTPPLSKRTKSNITPPPKKAAKSHKPPLKKQRKVISEEKPEVSTDEEEKEEEEVSEQSDELGSDFFSDGDGEEKEEDDDSEEEDKEPLADDFLDGSEDEEGTLGSDSDSDGSDLEKESKAIDEERKREERDAKDELQMNIKEQPDEFRLPTKKELEEEASGPPDLPTLQTRIKEIVRVLSNFKDLRPEGVKRKEFVEQLKADLASYYGYNEFLIGTLVEMFPPVELMELIEAFEKQRPTSIRTNTLKTRRRDLADVLLNRGVNLDPLSKWSKVGLVVYDSQVPIGATPEYLAGFYMLQSASSFLPVMALAPRENERVVDMAAAPGGKTTYVASLMKNTGIIYANEMKVPRLKSLTANLHRMGVTNTIVCNFDGRELPKVFGQN…
>KAG8502867.1 hypothetical protein CXB51_000714 [Gossypium anomalum]
MAANKNKGAKSKNPPPKKKQRNHLFTEKKRPTKKDEVFDNVSDGQSEEEQLEEAEDLLDGAEQVSDFDDASEISDDDDAPLADDFLQGSDDEEEDRGSGSTSGSGSDSDGTDIEEKSRAIDEQREREEEDAQAEMQLNIKEESDEFRLPTKEELEAEQQRPPDLANLQMRIKDIVRVLSNFKELRQEGNTRKDYVDQLKMDLGSYYGYNEFLIGVLVDMFPVVELMELIEAFEKPRPTCIRANTLRTRRRDLADTLSKRGVELDQLSKWSKVGLVVYNSHVPIGATPEYLAGFYYIQGASSFLPVMALAPQEKERVVDMAAAPGGKTTYVAALMKNSGLIFANEMKETRLKSLTANLHRMGVTNTIVCNYDGRELPKVLGQNSVDRVLLDAPCSGTGVI…
>XP_052481945.1 LOW QUALITY PROTEIN: 26S rRNA (cytosine-C(5))-methyltransferase NOP2B [Gossypium raimondii]
MASNKSKGAKSKNQPPKKKQRNDLFIDKKRPAKKDEVLDDVSDGHSEEEEEAGDLLDGDEQMSDFDDDDVSEISDEDDAPWADDFLQGSDDNEDTHFDSGSSSTSGSGSDSHSDETDIEEKSRAIDEQRAREEEDAQAEMELNIKEESDEFRLPTKEELEAEQQRPPDLANLQMRMKEIVRVLSNFKHMRQEGTTRKDYIDQLKIDLGSYYGYNEFLIRVLVDMFPVVELMELIEAFEKPRPTCIRTNTLRTRRRDLADVLSKRGVELDQLSKWSKVGLVVYNSHVPIGATPEYLAGFYYIQGASSFLPVMALAPQEKERVVDMAAAPGGKTTYVAALMKNSGIIYANEIREARLKSLTANLHRMGVTNTIVCNYDGRELPKVLGQNSVDRVLLDAPCS…
>XP_042064347.1 26S rRNA (cytosine-C(5))-methyltransferase NOP2B-like isoform X2 [Salvia splendens]
MAGPKLNKKRGGRAANPPPKKKQKALPTLEKETKEEMIFDSDGSEEPEVLENSDEEDQGMDSLSDMSSDGDDVYANDILQGSDDEERGAQGDSDSDVSDFEKEAREIDEEKAREEVDAEAELELNIKNEANEFALPTEEELEEEAQRPPDLSNLLRRIKEIVRVLSNFKSLRQEGATRKDYVDQLKMDLISYYGYNDFLIEALVELFPAVELMELIEAFEKPRPICLRTNTLKTRRRDLAGVLLNRGVNLDPLSKWSKVGLVVYDSQVPIGATPEYMAGHYMLQGASSFLPVMALAPQEKEKVVDMAAAPGGKTTYIAALMKNTGMIYANEMKESRLKSLTANIHRMGVTNTIVSNYDARELPKVLGSNSVDRILLDAPCSGTGVISKDESVKTSKSAL…
>XP_026448011.1 25S rRNA (cytosine-C(5))-methyltransferase nop2-like [Papaver somniferum]
MAPNSLSKKKGGKPPTPTSLSKKKGGKPQARPKKKQKKKFVPEPEELSDSDDSDGSIEEEEEEEEENEEEVEEQEQEEIDGQSFSDMSSDVDDDDPLSKDVLRDDDDEEKASELDVGSDEDSDNSDSDSDNDDPEKKSEKIIGKREKEQDDSRKELVTNIQMGLDTDEFRLPTKEELEEEKLRPDLTRLQRRIKEIVRVLSNFKGLRQEGLSRKDYVEQLQLDLSSYYGYNEFLIGVLVEMFPVVELLELIEAYEKPRPICLRTNTLKARRRDLADVLLNRGVNLDPLSKWSKVGLVVYDSQVPIGATPEYMAGYYMLQSASSFLPCMALAPQENERVVDMAAAPGGKTTYVAALMKNSGIIYANEIKESRLKSLTANLQRMGVTNTIVSNYDGKELPK…
>CAA3005130.1 25S rRNA (cytosine-C(5))-methyltransferase nop2-like [Olea europaea subsp. europaea]
MAGPRNKTKTKSQNPPPRKKPKKVLLAKEPEKEDLFSDSDGINEEVEERVESDEEEQKFNSDLDMSSDGDDPFADDILKGSDDEEEGSDVDSDSDSDSNSDASDIETKARAIDEEKARVEEEAEAELQLNIKEEADEFRLPTKEELEEEAQGPPDLSNLQRRIKEIARILSNFKSLRQDGATRKDYVDQLKLDLSSYYGYNEFLIEALVEVICQFVNGQLVLVSFSLFLVLKLHIYIQMFPVVELMELVEAFEKPRPICLRTNTLKSRRRDLAGVLLNRGVNLDPLSKWSKVGLVVYDSQVPIGATPEYMAGHYMLQSACSFLPVMALAPQEKERIVDVASAPGGKTTYIASIMKNTGIIYANEMKESRLKSLTANLHRMGVTNTIVCNYDGRELPKVL…
>KAF7140011.1 hypothetical protein RHSIM_Rhsim06G0084600 [Rhododendron simsii]
MRHGAEASVKMAATALSKRKEAKSQKPPPRKKQRNEPPPRKKQKNVSFPAKNPIKDDLISDSDDVDEMVEEHGQLHEDQQQQGSDSGSEMSSDGDDPLADDFLLGSDDGSGDGEKGSDLDSDSDESDIEVKARADEKEKVREEEDALEELKLNIKEEPDEFRLLTKEIGTSFRRFHMVMISSYITKELEEEANRPPDLQSLQRRIKEIVRVLSNFKSLRQEGATRKDYVEQLTMDLSSYYGYNEFLIGALVEMFPVNELMELIEAFEKPRPICLRTNTLKARRRDLAGVLLNRGVNLDPLSKWSKVGLVVYDSQVPIGATPEYMAGYYMLQSASSFLPVMALAPQEKERIVDMAAAPGGKTTYISAIMKNSGIVYANEMKESRLKSLTANLQRMGVTNT…
>XP_047330951.1 26S rRNA (cytosine-C(5))-methyltransferase NOP2B [Impatiens glandulifera]
MVVKGFNKKKSPKAQKPLPKKKLKDGPTTLPKKKLKNEPIVTKVTKKDDILNDSDSSDEEVDTFEMFNGEGSASGSEMSSDGDDPMADDFLLGSDDEDKGSDDSSDESDIEEKSRAIDEEREKEEEDADAELQLNIKEEADEFRLPNSEEVEEETQGPPNLQNLQRRIKEIVRVLSNLKSLRQEGVSRKDYVEQLKKDLGSYYGYNEFLIGVLVEMFPVNELMELIEAFEKPRPISLRTNTLKSRRRDLAGVLLNRGVNLDPLSKWSKVGLVVYDSQVPIGATPEYMAGHYMLQSASSFLPVMALAPKENERVVDMAAAPGGKTTYVAALMKNSGIIFANEMKESRLKSLTANLQRMGVTNTVVCNYDGRELPKVLGLNTADRVLLDAPCSGTGVISKD…
>XP_022716712.1 25S rRNA (cytosine-C(5))-methyltransferase nop2-like [Durio zibethinus]
MAANKNKGAKLRNPPTKQKQRSDLFTEKKRPNKKEEAFDDVYDNHSEEEEEEEEEIEAEDLLDGDEQVSDFDDASEISDEDDDDVPLADDFLQGDDDDEDGDSRSTSGSDSDSDETDIEGKSRAIDEQRAREEEDAQAEMQLNIKEESDEFRLPTKEELEAEQQHPPDLANLQMRIKEIVRVLSNFKDLRQEGTTRKDYIEQLKMDLASYYGYNEFLIGVLVDMFPVVELMELIEAFEKPRPTCIRTNTLRARRRDLADVLSKRGVELDQLSKWSKVGLVVYNSHVPIGATPEYLAGFYYIQGASSFLPVMALAPQEKERVVDMAAAPGGKTTYVAALMKNSGIIYANEIREARLKSLTANLHRMGVTNTIVCNYDGRELPKVLGQNSVDRVLLDAPCS…
>VDD49805.1 unnamed protein product [Brassica oleracea]
MPALTRNKKKGAKSQTPPLIKRTKSNPTPPPKKAAKSHKPPLKKQRKGILDEKPEVYNDEEEEEEEEVSEHSDEVDELGSDFFSDGDGEEEEEEEEEEDTEPLGDDFLDGSDDEEETLGSDSDSDLEKESKAIDEERERQERDAKDELQMNIKEQPDEFRLPTKKELEEEASGPPDLPALQTRIKEIVRVLSNFKDLRPEGVKRKEFVEQLKADLASYYGYNEFLIGTLVEMFPPVELMELIEAFEKQRPTSIRTNTLKTRRRDLADVLLNRGVNLDPLSKWSKVGLVVYDSQVPIGATPEYLAGCYMLQSASSFLPVMALAPRENERVVDMAAAPGGKTTYVASLMKNTGIIYANEMKVPRLKSLTANLHRMGVTNTIVCNYDGRELPKVFGPNSVDR…
>XP_021287883.1 25S rRNA (cytosine-C(5))-methyltransferase nop2-like [Herrania umbratica]
MAANKKKGAKAKNPPPKKKQRNDFFSEKKRPTRKDEVFDDGSDSRSQEEEEVEEAEDLLDGDEEVSDFDDASEISDDDDAPLADDFLQGGDDDNEDGGSGSSSGSGSDSDSDETDIEEKSRAIDEQRAREEEDAQAEMQMNIKEESDEFRLPTKEELEAEERHPPDLANLQMRIKEIVRVLSNFKDLRQEGTTRKDYINQLKMDLGSYYGYNEFLIGVLVDMFPVVELMELIEAFEKPRPTCIRTNTLRTRRRDLADVLSKRGVELDQLSKWSKVGLVVYNSHVPIGATPEYLAGFYYIQGASSFLPVMALAPQEKERVVDMAAAPGGKTTYIAALMKNSGIIYANEIREARLKSLTANLHRMGVTNTIVCNYDGRELPKVLGQNSVDRVLLDAPCSGT…
>XP_045819428.1 26S rRNA (cytosine-C(5))-methyltransferase NOP2B-like isoform X1 [Trifolium pratense]
MAPATKKKPSKQLKVKKSPKKVQIVPVKEDSSTESEEEAPPQHLELGDDIADDDSASELSSDGDEQLADDFLQGSDEEDENEEKASGSESGSGLGSDSDDDDDDDIVEKSRKIDEKRKREEADADAEMKTNIQEESDEFTLPTKQELEEEALRPPDLSNLQRRIKEIVRVLSNFKALRQEESTRKDYVEQLKHDIRSYYGYNEFLIGALVEMFPVVELMELIEAFEKPRPICLRTNTLKTRRRDLADVLINRGVNLDPLSKWSKVGLVVYDSQVPIGATPEYMAGFYMLQSASSFLPVMALAPQEKERIIDMAAAPGGKTTYIAALMKNSGIIFANEMKIPRLKSLTANLHRMGVSNTVVCNYDGKELPKVMGLNVVDRVLLDAPCSGTGVISKDESVK…
>TYH87225.1 hypothetical protein ES332_D01G101900v1 [Gossypium tomentosum]
MAANKNKGAKSKNPPLKKKQRNHLFTEKKRPTKKDEVFDDVSDGQSEEEQLEEAEDLLDGDEQVSDFDVASDISDDDDAPLADDFLKGSDDEDEDRGSGSTSGSGSDSDGTDIEEKSRAIDEQREREEEDAQAEMQLNIKEESDEFRLPTKEELEAEQQRPPDLANLQMRIKDIVRVLSKFKELRQEGNTRKDYVDQLKMDLGSYYGYNEFLIGVLVDMFPVVELMELIEAFEKPRPTCIRANTLRTRRRDLADTLSKRGVELDQLSKWSKVGLVVYNSHVPIGATPEYLAGFYYIQGASSFLPVMALAPQEKERVVDMAAAPGGKTTYVAALMKNSGLIFANEMKETRLKSLTANLHRMGVTNTIVCNYDGRELPKVLGQNSVDRVLLDAPCSGTGVI…
>KAB2044516.1 hypothetical protein ES319_D01G096200v1 [Gossypium barbadense]
MAANKNKGAKSKNPPLKKKQRNHLFTEKKRPTKKDEVFDDVSDGQSEEEQLEEAEDLLDGDEQVSDFDDASDISDDDDAPLADDFLKGSDDEDEDRGSGSTSGSGSDSDGTDIEEKSRAIDEQREREEEDAQAEMQLNIKEESDEFRLPTKEELEAEQQRPPDLANLQMRIKDIVRVLSKFKELRQEGNTRKDYVDQLKMDLGSYYGYNEFLIGVLVDMFPVVELMELIEAFEKPRPTCIRANTLRTRRRDLADTLSKRGVELDQLSKWSKVGLVVYNSHVPIGATPEYLAGFYYIQGASSFLPVMALAPQEKERVVDMAAAPGGKTTYVAALMKNSGLIFANEMKETRLKSLTANLHRMGVTNTIVCNYDGRELPKVLGQNSVDRVLLDAPCSGTGVI…
>CAA3005129.1 25S rRNA (cytosine-C(5))-methyltransferase nop2-like [Olea europaea subsp. europaea]
MAGPRNKTKTKSQNPPPRKKPKKVLLAKEPEKEDLFSDSDGINEEVEERVESDEEEQKFNSDLDMSSDGDDPFADDILKGSDDEEEGSDVDSDSDSDSNSDASDIETKARAIDEEKARVEEEAEAELQLNIKEEADEFRLPTKEELEEEAQGPPDLSNLQRRIKEIARILSNFKSLRQDGATRKDYVDQLKLDLSSYYGYNEFLIEALVEMFPVVELMELVEAFEKPRPICLRTNTLKSRRRDLAGVLLNRGVNLDPLSKWSKVGLVVYDSQVPIGATPEYMAGHYMLQSACSFLPVMALAPQEKERIVDVASAPGGKTTYIASIMKNTGIIYANEMKESRLKSLTANLHRMGVTNTIVCNYDGRELPKVLGNNTVDRVLLDAPCSGTGVISKDESVKT…
>XP_023881438.1 25S rRNA (cytosine-C(5))-methyltransferase nop2-like isoform X2 [Quercus suber]
MGASKKKGGAKSQKSAPKKKQKNELFVVKDAVAKEDDLSDHSDSLNEEVLECASKKKGGAKSQKSPPKKKQKNEIFVVKDAIAKEDDLSDHSDSMSEEELSEHEEFDGDEQDFGSGSDIFSDGDDPLANDFLQGSDDEEEGLGSDLDSDADSDSEGSDIEKKSKAIDAEKAREEEEAEEEMQLNIKEESDEFRLPTKEELEEEAHQPPDLSNLQRRIREIIRVLSNFKALRQEGTARKDYVEQLKKDLSSYYGYNDFLIGALVEMFPVVELLELIEAFEKPRPICLRTNTLKTRRRDLADILINRGVNLDPLSKWSKVGLVVYDSQVPIGATPEYMAGFYMLQSASSFLPVMALAPQEKERIVDVAAAPGGKTTYIAALMKNSGIIFANEMKAPRLKSL…
>CAA7025352.1 unnamed protein product [Microthlaspi erraticum]
MSALTRNKKKGAKSQTPPLSKHTFTPPLKKAAKSQKPPLKKQRKSISEEKLQVSKEEEEEEENEQSDEGDDADSDFFSGDSDDDEDTETLGDDFLDGSDDEEGEGALGSDSDSDSDESDIVKKSKAIDEERKKEEQDANDEFQMNIKEEPDEFQLPTQKELEEEARGAPDLPRLQTRIKEIVRLLSNFKDLRPEGTKRKDYVEQLKADLASYYGYNAFLIGTLVEMFPPVELMELIEAYEKKRPTSIRTNTLKTRRRDLADVLLNRGVNLDPLSQWSKVGLVVYDSQVPIGATPEYLAGFYMLQSASSFLPVMALAPREKERVVDMAAAPGGKTTYIASLMKNTGVIYANEMKVPRLKSLSANLHRMGVTNTIVCNYDGKELPKVLGQNSVDRVLLDAP…
>XP_016667788.1 26S rRNA (cytosine-C(5))-methyltransferase NOP2B [Gossypium hirsutum]
MAANKNKGAKSKNPPPKEKQRNHLFTEKKRPTKKDEVFDDVSDGQSEEEQLEEAEDLLDGDEQVSDFDDASDISDDDDAPLADDFLQGSDDEDEDRASGSASGSGSDSDGTDIEEKSRAIDEQREREEADAQAEMQLNIKEESDEFRLPTKEELEAEQQRPPDLANLQTRIKDIVRVLSNFKELRQEGNTRKDYVDQLKMDLRSYYGYNEFLIGVLVDMFPVVELMELIEAFEKPRPTCIRANTLKTRRRDLADTLSKRGVELDQLSKWSKVGLVVYNSHVPIGATPEYLAGFYYIQGASSFLPVMALAPQEKERVVDMAAAPGGKTTYVAALMKNSGLIFANEMKETRLKSLTANLHRMGVTNTIVCNYDGRELPKVLGQNSVDRVLLDAPCSGTGVI…
>XP_007146664.1 hypothetical protein PHAVU_006G059200g [Phaseolus vulgaris]
MAPARKKPSKQSKSPKNPKKTQPKHDSSSESEEDTPSQQQPQQLELGDDYSDSASELSSEGDDPLADDFLQGSDDDEGKASGSDKDSGSDSDDDDIEKKSRAIDEEKAREEEDAEAEMQLNINQESDEFRLPTPEELEQEALNPPDLSNLQRRIKEIVRVLSNLKVLRQDGATRKDYVDLLKKDICSYYGYNEFLMGALVEMFPVVELMELIEAFEKPRPMCLRTNTLKTRRRDLADVLINRGVNLDPLSKWSKVGLVVYDSQVPIGATPEYMAGFYMLQSASSFLPVMALAPQEKERVVDMAAAPGGKTTYIAALMKNSGIIFANEMKVPRLKSLTANLHRMGVSNTVVCNYDGKELPKVLGVNAVDRVLLDAPCSGTGVISKDESVKSSKSLEDIQK…
>KAG5527716.1 hypothetical protein RHGRI_028603 [Rhododendron griersonianum]
MAATALSKRKEAKSQKPPPRKKQRNEPPPRKKQKNESFPAKNPMKDDLISDSDDMDEMVEEHGQLHEDQQGSDSGSEMSSDGDDQLADDFLLGSDDGNSDGEKGSDLDSDSDESDIEVKARADEEEKVREEEDALEELKLNIKEEPDEFRLPTKEIGTSFRRFHMVMISSYVTKELEEEANRPPDLQSLQRRIKEIVRVLSNFKPLRQEGATRKDYVEQLTMDLGSYYGYNEFLIGALVEVVCIFHMFPVNELMELIEAFEKPRPICLRTNTLKARRRDLAGVLLNRGVNLDPLSKWSKVGLVVYDSQVPIGATPEYMAGYYMLQSASSFLPVMALAPQEKERIVDMAAAPGGKTTYISAIMKNSGIVYANEMKESRLKSLTANLQRMGVTNSLVSNYD…
>XP_026448597.1 25S rRNA (cytosine-C(5))-methyltransferase nop2-like [Papaver somniferum]
MAPNSFSKKKGGKPPTPTSLSKKKGGKPQARPLPPKKKQKKEFVPEPEELSDSDDSDGSIEEEEEEEEEEEEVEEQEQEEIDGESFSDMSSDVDDDEDDDDPLPKDVLRDDEDEEKASELDLGSDEDSDSDSDNEDPEKISGKFETERKRQQDDSQKEIVTNIQMGLDTDEFRLPTKEELEEEKLRPDLTSLQRRIKEIVRVLSNFKGLRQEGLSRKDYVEQLQLDLSSYYGYNEFLIGVLVEMFPVVELLELIEAYEKPRPICLRTNTLKARRRDLADVLLNRGVNLDPLSKWSKVGLVVYDSQVPIGATPEYMAGYYMLQSASSFLPCMALAPQENERVVDMAAAPGGKTTYVAALMKNSGIIYANEIKESRLKSLTANLQRMGVTNTIVSNYDGKE…
>KOM52276.1 hypothetical protein LR48_Vigan09g093500 [Vigna angularis]
MAPARKKPSKARKSPKNPKKTQPKHDSSSDSEEDMPSQQQQPQQLELGDDNSDSASELSSEGDDPLADDFLQGSDDDEGKAPRSDSGSGSDSDDYDIEEKSKAIDEEKAREEEDAEAEMQLNINQESDEFRLPTQEELEEEALRPPDLSNLQRRIKEIVRVLSNFKVLRQDGATRKDYVEQLKKDICTYYGYNEFLMGALVEMFPVVELMELIEAFEKPRPICLRTNTLKTRRRDLADVLINRGVNLDPLSKWSKVGLVVYDSQVPIGATPEYMAGFYMLQSASSFLPVMALAPQEKERVVDMAAAPGGKTTYIAALMKNTGIIFANEMKVPRLKSLTANLHRMGVSNTVVCNYDGKELPKVLGVNAVDRVLLDAPCSGTGVISKDESVKTSKSLEDIQ…
>XP_016708008.1 26S rRNA (cytosine-C(5))-methyltransferase NOP2B [Gossypium hirsutum]
MAANKNKGAKSKHPPLKKKQRNHLFTEKKRPTKKDEVFDDVSDGQSEEEQLEEAEDLLDGDEQVSDFDDASDISDDDDAPLADDFLKGSDDEDEDRGSGSTSGSGSDSDGTDIEEKSRAIDEQREREEEDAQAEMQLNIKEESDEFRLPTKEELEAEQQRPPDLANLQMRIKDIVRVLSKFKELRQEGNTRKDYVDQLKMDLGSYYGYNEFLIGVLVDMFPVVELMELIEAFEKPRPTCIRANTLRTRRRDLADTLSKRGVELDQLSKWSKVGLVVYNSHVPIGATPEYLAGFYYIQGASSFLPVMALAPQEKERVVDMAAAPGGKTTYVAALMKNSGLIFANEMKETRLKSLTANLHRMGVANTIVCNYDGRELPKVLGQNSVDRVLLDAPCSGTGVI…
>KAI3909622.1 hypothetical protein MKW98_014039 [Papaver atlanticum]
MAPKSLSKKPQTPKSLSKEKGGKSQARPLPPKKKQKKDFVPEPEELSDSEDSDGSVEEEEGEEQEEEEIDGESFSDMSSDVDDDEDGDDPFSKDVLRDDEEEEIASELDVGSDEGSGSGSDSDSDNPEEKSKKIQKKREKEQDDSKKELVTNIQMELDTDEFRLPTKEELEEEKLRPDLTNLQRRIKEIVRVLSNFKGLRKEGLSRKDYVEQLQLDLSSYYGYNEFLIGVLVEMFPVVELLELIEAYEKPRPICLRTNTLKARRRDLADVLLNRGVNLDPLSKWSKVGLVVYDSQVPIGATPEYMAGYYMLQSASSFLPCMALAPQENERVVDMAAAPGGKTTYVAALMKNSGIIYANEIKESRLKSLTANLQRMGVTNTIVSNYDGKELPKVLGMNTV…
>NP_001328283.1 S-adenosyl-L-methionine-dependent methyltransferases superfamily protein [Arabidopsis thaliana]
MAALTRNKKKGSNSQTPPLNKQTKASPLKKAAKTQKPPLKKQRKCISEKKPLKKPEVSTDEEEEEEENEQSDEGSESGSDLFSDGDEEGNNDSDDDDDDDDDDDDDDEDAEPLAEDFLDGSDNEEVTMGSDLDSDSGGSKLERKSRAIDRKRKKEVQDADDEFKMNIKEKPDEFQLPTQKELEEEARRPPDLPSLQMRIREIVRILSNFKDLKPKGDKHERNDYVGQLKADLSSYYGYNEFLIGTLIEMFPVVELMELIEAFEKKRPTSIRTNTLKTRRRDLADILLNRGVNLDPLSKWSKVGLIVYDSQVPIGATPEYLAGFYMLQSASSFLPVMALAPREKERVVDMAAAPGGKTTYVAALMKNTGIIYANEMKVPRLKSLSANLHRMGVTNTIVCN…
>AQK54802.1 S-adenosyl-L-methionine-dependent methyltransferase superfamily protein [Zea mays]
MAKKGAKRKQQLPPAPTAKNGSKAVLPLKAAKRAPKKQKVLESSDDSDTEQQQQLQEEDSDLDVSSDSDAEELSGSDAEADELSGSDADADGGSTRGDDMDDDDDDEDGESDDDSLADDFLAGSDEGSEGGDSGLESDGSDDLEAKSRAIDEQKLKAEEDAEEELQTNIRSESDEFRLPTTEELEEEAHRPPNLPNLKRRISEIVRVLSNFSKLRQKDVPRKDYINQLKTDVMSYYGYNDFLVEALIEMFPAVELVELLEAFEKRPPECLRTNTLKSRRRDLAAALIPRGFNLDPIGKWSKVGLVVYDSTISAGATTEYMAGHYMKQGASSFLPVMALAPQEKERIVDMAAAPGGKTTYIGALMKNTGIIYANEFNEKRLHGLMGNIHRMGVTNTIICN…
>XP_042043393.1 26S rRNA (cytosine-C(5))-methyltransferase NOP2B-like isoform X2 [Salvia splendens]
MAGPKLSKKKGGRAANPPLKKKQKALPTLEKETKEEMIFDSDGSEEPVMLENPDEEDQGMDSLSDMSSDGDDVYANDILQGSDDEERGAQGDSDSDVSDFEKEARQIDEEKAREEVDAEAELELNIKNEANEFALPTEEELEEEAQRPPDLSNLLRRIKEIVRVLSNFKSLRLEGDTRKDYVDQLKMDLISYYGYNDFLIEALVELFPAVELMELIEAFEKPRPTCLRTNTLKTRRRDLAGVLLNRGVNLDPLSKWSKVGLVVYDSQVPIGATPEYMAGHYMLQGASSFLPVMALAPQEKEKVVDMAAAPGGKTTYIAALMKNTGMIYANEMKESRLKSLTANIHRMGVTNTIVSNYDARELPKVLGSNSVDRILLDAPCSGTGVISKDESVKTSKSAL…
>XP_010448243.1 PREDICTED: 25S rRNA (cytosine-C(5))-methyltransferase nop2-like [Camelina sativa]
MAALTRNKKNRTNSQTPPLNKRTKSSPMKKPAKSQKPPLKKQRRCIPEEKPEVSTDEEEEEEIEQSNQGDEGSESGSDFFSDSDGEEGNDDDDAELLGGDLLDGSDDEEGTLGSDLDSDSDESDIEVKSRAIDKKRKKEEKDAKDEFTMNIKEQPDEFQLPTKKELEAEARGPPDLPSLQIRIREIVRVLSNFKDLRPDGAKRTDYVDQLKADLCSCYGYNEFLIGTLIEMFPVVELMELIEAFEKKRPTSIRTNTLKTRRRDLADVLLNRGVNLDPLSKWSKVGLIVYDSQVPIGATPEYLAGFYMLQSASSFLPVMALAPQEKERVVDMAAAPGGKTTYVAALMKNTGIIYANEMKVPRLKSLCANLHRMGVTNTIVCNYDGRELSKVLGQNSVDRV…
>TYI47210.1 hypothetical protein E1A91_D13G157000v1 [Gossypium mustelinum]
MASNKSQGAKSKNQPPKKKQRNDLFIDKKRPTKKDEVLDDVSDGHSEEEEEAGDLLDGDEQMSGFDDDDVSEISDEDDAPWADDFLQGSDDNEDSGSSSTSGSGSDSHSDETDIEEKSRAIDEQRAREEEDAQAEMELNIKEESDEFRLPTKEELEAEQQRPPDLANLQMRMKEIVRVLSNFKHMRQEGTTRKDYIDQLKIDLGSYYGYNELLIRVLVDMFPVVELMELIEAFEKPRPICIRTNTLRTHRRDLADVLSKRGVELDQLSKWSKVGLVVYNSHVPIGATPEYLAGFYYIQGASSFLPVMALAPQEKERVVDMAAAPGGKTTYVAALMKNSGIIYANEIREARLKSLTANLHRMGVTNTIVCNYDGRELPKVLGQNSVDRVLLDAPCSGTGV…
>KAG5414048.1 hypothetical protein IGI04_001615 [Brassica rapa subsp. trilocularis]
MPALTRNKQKGAKSQTPPLIKRTKSNPTPPPKKAMKSHKPPLKKQRKGVSDEKPEVSNDEEEEEEEEEEEVSEESDEGDELGSDLFSDGDEEEEEEEEEPSDDDFLGGSDEEKGTLGSDSDSDESDIEKESKAIDDERERQEQDAKDELQMNIKEQPDEFRLPTKKELEEEASGPPDLPTLQTRIKEIVRVLSNFKDLRPEGVKRKEFVEQLKADLASYYGYNEFLIGTLVEMFPPVELMELIEAFEKRRPTSIRTNTLKTRRRDLADVLLNRGVNLDPLSKWSKVGLVVYDSQVPIGATPEYLAGFYMLQSASSFLPVMALAPRENERVVDMAAAPGGKTTYVASLMKNTGIIYANEMKVPRLKSLTANLHRMGVTNTIVCNYDGRELPKVFGQNSVD…
>XP_011462600.1 PREDICTED: 25S rRNA (cytosine-C(5))-methyltransferase nop2 isoform X1 [Fragaria vesca subsp. vesca]
MGTSALNKRKGPKPQKASPNKKQKKEPFSAKNPKKPKKVEQVFEPSSDDEEEEIEELDEEFDGGDEEGSGSDSDADIFGGDDPLQDDDDDNESLPGSDEDEDDDEKGSSESDSDSNAGDIEKKSRRIDEKTRLEEEEGRKELELNIKDESDEFRLPTQKELEDEAHQPPDISNLQRRIKEIVRVLSNFKALRPKEGASRKDYVEQLKRDLSSYYGYNEFLIGALVEMFPVVELVELIEAFEKPRPMCLRTNTLKTRRRDLAASLINRGVNLDPLSKWSKVGLVVYESQVPVGATPEYMAGYYMLQSASSFLPVMALAPQENERVVDMAAAPGGKTTYVAALMKNSGIIFANEMKEPRLKSLTANLHRMGVTNTVVCNYDGRELPKVLGSNAVDRVLLDA…
>MBA0550288.1 hypothetical protein Golob_021246 [Gossypium lobatum]
MAANKNKGAKSKNPPLKKKQRNHLFAEKKRPTKKDEVFDDVSDGQSEEEQLEEAEDLLDGDEQVSDFDDASDISDDDDAPLADDFLQGSDDEDEDRGSGSTSGSGSDSDGTDIEEKSRAIDEQREREEEDAQAEMQLNIKEESDEFRLPTKEELEAEQQRPPDLANLQMRIKDIVRVLSNFKELRQEGNTRKDYVDQLKMDLGSYYGYNEFLIGVLVDMFPVVELMELIEAFEKPRPTCIRANTLRTRRRDLADTLSKRGVELDQLSKWSKVGLVVYNSHVPIGATPEYLAGFYYVCIQGASSFLPVMALAPQEKERVVDMAAAPGGKTTYVAALMKNSGLIFANEMKETRLKSLTANLHRMGVTNTIVCNYDGRELPKVLGQNSVDRVLLDAPCSGTG…
>KAH7856865.1 hypothetical protein Vadar_006407 [Vaccinium darrowii]
MPRLDCSCAGSQDCQTANSCHFDIRALSDLKSRSEGEGQMAATTLSKRKGTKSQKSPPKKKQRNEPPPSIKKQRNESKSVKNKNPKKEDLFSDSDDMDEMVEEHGYMDEDQQVSDSVSEMSSDGDDLLADDFLQGIDDGSDDGEKGSDLDSDSDGRDIEDIADEDDKDRLGREEDARKEWIDNIKEGPDEFRLPTKEEVEDEANRPPDLQNLQRRIKETVRVLSNFKSLRQEGATRKDYVEQLTMDLGSYYGYNEFLIGALVEMFPVNELVELIEAFEKPRPICLRTNTLKARRRDLAGVLLNRGVNLDPLSKWSKVGLVVYDSQVPIGATPGYMAGYYMLQSASSFLPVMALAPQEKERIVDMAAAPGGKTTYISAIMKNSGIVYANEMKESRLKSLT…
>XP_017253533.1 PREDICTED: 25S rRNA (cytosine-C(5))-methyltransferase nop2-like [Daucus carota subsp. sativus]
MAAKGAMKKKATSNSNKTNSRKKQKKEIELPNPKIQEKVVDDDISGSDVDSDVDDDMLVEQHRDDSDDSASDALSDGDQPFTDDFLQDDNVDGEKSSDSDSDSDHSDIERKSKAIDAKKEKEEKEAEAELVDNIKEQADEVTLPTPQELKEEAQGPPDLPRLQRRIKEVVRVLSNFKTLRQEGASRKDYVKQLTMDLASYYGYNDYLIEVLVEMFPAVELVELIEAFEKPRPMCLRTNTLKARRRDLAGILLNRGVNLDPLSKWSKVGLVVYDSQVPIGATPEYMAGFYMLQSASSFLPVMALAPQEKERIVDMAAAPGGKTTYVAALMKNSGVIFANEIKEKRLKSLTANLSRMGVTNTVVCNYDGRELPKVLGQNSADRVLLDAPCSGTGVISKDES…
>XP_052207718.1 26S rRNA (cytosine-C(5))-methyltransferase NOP2B-like [Diospyros lotus]
MAATAFSKKKGSKSQKLHPRKKQRNESFSTGHTEKDNLSSDSETGDEEVTEHGPFDEEEERIDSGSEVSSDGDDPLADDFLQGNDDEDKGSDMDSDSDESDIEQKSRAIEEEKAREEEEAEAELQLNIKEEADEFRLPSKEELEEEADRPPVLQSLQRRIKETVQVLSNFKALRQEGASRKDYVEQLTRDLGTYYGYNEFLIGVLVEMFAVNELMELIEAFEKPRPICLRTNTLKTRRRDLAGVLLNRGVNLDPLSKWSKVGLVVYDSQVPIGATPEYMAGYYMLQGASSFLPVMALAPQEKERIVDMAAAPGGKTTYIASLMKNSGIIYANEMKESRLKSLTANLHRMGVTNTIVSSYDGRELPKVLGQNTADRVLLDAPCSGTGVISKDESVKTSKT…
>KAI4306240.1 hypothetical protein L6164_029532 [Bauhinia variegata]
MAALNKKKTSKSQKTPPKKKQKNELFTPNDAELNEISDHSAGEEEETVGQEDSEGDEPGYDSGSAEFSSDGDNPFTDDFLQGSDDEERGSASDSGSDSDDYHDIEKKSRAIDEETEQRKKEAEEELKLNMEEESDEFRLPTKEELEEEALRPPDLPNLQRRIKEIVRVLSNFKSLRQGGSTRKDYIEQLKKDICSYYGYNEFLIGALVEMFPVVELMELIEAFEKPRPICLRTNTLKTRRRDLADVLINRGVNLDPLSKWSKVGLVVYDSQVPIGATPEYMAGFYMLQSASSFLPVMALAPQEKERIVDMAAAPGGKTTYIAALMKNTGMVFANEMKVPRLKSLTANLHRMGVSNTVVCNYDGKELPKVLGLNTVDRVLLDAPCSGTGVISKDESVKTS…
>AQK54805.1 S-adenosyl-L-methionine-dependent methyltransferase superfamily protein [Zea mays]
MAKKGAKRKQQLPPAPTAKNGSKAVLPLKAAKRAPKKQKVLESSDDSDTEQQQQLQEEDSDLDVSSDSDAEELSGSDAEADELSGSDADADGGSTRGDDMDDDDDDEDGESDDDSLADDFLAGSDEGSEGGDSGLESDGSDDLEAKSRAIDEQKLKAEEDAEEELQTNIRSESDEFRLPTTEELEEEAHRPPNLPNLKRRISEIVRVLSNFSKLRQKDVPRKDYINQLKTDVMSYYGYNDFLVEALIEMFPAVELVELLEAFEKRPPECLRTNTLKSRRRDLAAALIPRGFNLDPIGKWSKVGLVVYDSTISAGATTEYMAGHYMKQGASSFLPVMALAPQEKERIVDMAAAPGGKTTYIGALMKNTGIIYANEFNEKRLHGLMGNIHRMGVTNTIICN…
>KAH9536099.1 hypothetical protein CY35_17G089100 [Sphagnum magellanicum]
MAPVKKKGGHLAQFQIQKHGSKERPKKELAKLPMDSDGEEFSDEDLRPKKKTGGSKQGFTDENRKWLKAKQNDDDDSEENDDDEDIDEYEDGDEGDGDSDISLEAGSLSDESNDDDDGELEVEKKSRLLDEEKIREAEEAKEEGMQLNIQGDSDDFRLPTAEELEREAKGPPDLPSILRRIKDIVRVLSNFKALRPDGVARTDYVRQLAADLASYYGYNDFLIDTFLQMFPAAEVVEFLESNEKPRPICLRTNTLKSRRRDLAQVLINRGVNLDPLGKWTKVGLVVYDSQVPVGATPEYMAGHYMLQSGSSFLPVMALAPQERERIIDMAASPGGKTTYIAALMKNTGVIFANELKEPRIKSLSANIHRMGVTNTIICNYDGRQLPKKLGANSADRVLL…
>KAG5544339.1 hypothetical protein RHGRI_016926 [Rhododendron griersonianum]
MAATALSKRKEAKSQKPPPRKKQRNEPPPRKKLRNELPPRKKLRNELPPRKKQKTVSFPAKNPIKDDLISDSDDIDEMVEEHGQLHEDQQHQGSDSGSEMSSDGDDPLADDFLLGSDDGEKGSDLDSDSDESDIEVKARADEEEKVREEEDALEELKLNIKEEPDEFRLLTGEIGTSFRRFHMVMISSYITKELEEEANRPPDLQSLQRRIKEIVRVLSNFKSLRQEGATRKDYVEQLTMDLGSYYGYNEFLIGALVEMFPVNELMELIEAFEKPRPICLRTNTLKARRRDLAGVLLNRGVNLDPLSKWSKVGLVVYDSQVPIGATPEYMAGYYMLQSASSFLPVMALAPQEKERIVDMAAAPGGKTTYISAIMKNSGIVYANEMKESRLKSLTANLQR…
>KAG5544300.1 hypothetical protein RHGRI_016897 [Rhododendron griersonianum]
MAATALSKRKEAKSQKPPPRKKQRNEPPPRKKLRNELPPRKKLRNELPPRKKQKTVSFPAKNPIKDDLISDSDDIDEMVEEHGQLHEDQQHQGSDSGSEMSSDGDDPLVDDFLLGSDDGSGDGEKGSDLDSDSDESDIEVKARADEEEKVREEEDALEELKLNIKEEPDEFRLLTKEIGTYFRRFHMVMISSYITKELEEEANRPPDLQSLQRRIKEIVRVLSNFKSLRQEGATRKDYVEQLTMDLGSYYGYNEFLIGALVEMFPVNELMELIEAFEKPRPICLRTNTLKARRRDLAGVLLNRGVNLDPLSKWSKVGLVVYDSQVPIGATPEYMAGYYMLQSASSFLPVMALAPQEKERIVDMAAAPGGKTTYISAIMKNSGIVYANEMKESRLKSLTA…
>XP_010438727.1 PREDICTED: 25S rRNA (cytosine-C(5))-methyltransferase nop2-like isoform X2 [Camelina sativa]
MAALTRNKKNRTNSQTPPLNKRTKSSPLKKAAKSQKPPLKKQRRCIPEEKPVIATDEEEEEEIEQSNQGDEGSESGSDFFSDGDGEDVNDDGGADDLLFGSDDEEGTLGSDSDESDIEIKSRAIDKKRKKEEKDAKDEFTMNIKEQPDEFQLPTKKELEAEARGAPDLPSLQIRIREIVRVLSNFKDLRPDGAKRTDYVDQLKADLCSYYGYNEFLIGTLIEMFPVVELMELIEAFEKKRPTSIRTNTLKTRRRDLADVLLNRGVNLDPLSKWSKVGLIVYDSQVPIGATPEYLAGFYMLQSASSFLPVMALAPQEKERVVDMAAAPGGKTTYVAALMKNTGIIYANEMKVPRLKSLCANLHRMGVTNTIVCNYDGRELSKVLGQNSVDRVLLDAPCSG…
>KAH8936535.1 hypothetical protein BDL97_17G090300 [Sphagnum fallax]
MAPVKKKGGHVAQFQIQKHGSKERPKKELAKLPMDSDGEEFSDEDLRPKKKTGGSKQGFTDENRKWLKAKQNDDDDSEDNDDDEDGDEYEDGDGGDGDSDISLEAGSLSDDSNDEDDGELEVEKKSRLLDEEKMREAEEAKEEGMQLNIQGDFDDFRLPTAEELEREAKGPPDLPSILRRIKDIVRVLSNFKALRPEGVARTDYVRQLAADLASYYGYNDFLIDTFLQMFPAAEVVEFLESNEKPRPICLRTNTLKSRRRDLAQVLINRGVNLDPLGKWTKVGLVVYDSQVPVGATPEYMAGHYMLQSGSSFLPVMALAPQERERVIDMAAAPGGKTTYIAALMKNTGVIFANELKEPRIKSLSANIHRMGVTNTIICNYDGRQLPKKLGANSADRVLL…
>KAF8113950.1 hypothetical protein N665_0043s0023 [Sinapis alba]
MATLTRNKKKGAKLQAPPLNKQTKSNTTTPQLKKAAKSYKPPLKKQRKGISDEKPQEEEEEEVSEQSDEGDELGSDFFSDGEEEVDDDDEEEEDTEPLDDDFLGGSDDEEGNLGSDSDSDDMVKKSKAIDEERKRQEEDAKDELQMNIKEQPDEFRLPTKKELEEEASGPPDLPTLQTRIKEIVRVLSNFKDLRPEGVKRKEFVEQLKADLGSYYGYNEFLIGTLVEMFPPVELMELIEAFEKQRPTSIRTNTLKTRRRDLADVLLNRGVNLDPLSKWSKVGLVVYDSQVPIGATPEYLAGFYMLQSASSFLPVMALAPRENERVVDMAAAPGGKTTYVASLMKNTGIIYANEMKVPRLKSLTANLHRMGVTNTIVCNYDGRELPKVFGQNSVDRVLLD…
>KAI8550442.1 hypothetical protein RHMOL_Rhmol06G0107200 [Rhododendron molle]
MAATALSKRKEAKSQKPPPRKKLRNELPPRKKQKNVSFPAKNPIKDDLISDSDDIDEMVEEHGQLHEDQQHQGSDSGSEMSSDEDDPLADDFLLGSDDGSGDGEKGSDLDSDSDESDIEVKARADEEEKVREEEDALEELKLNIKEEPDEFRLLTKEMGTSFRRFHMVMISSYITKELEEEANRPPDLQSLQRRIKEIVRVLSNFKSLRQEGATRKDYVEQLTMDLGSYYGYNVFLIGTLVEMFPVNELMELIEAFEKPRPICLRTNTLKARRRDLAGVLLNRGVNLDPLSKWSKVGLVVYDSQVPIGATPEYMAGYYMLQSASSFLPVMALAPQEKERIVDMAAAPGGKTTYISAIMKNSGIVYANEMKESRLKSLTANLQRMGVTNTIVCNYDGREL…
>GMJ10438.1 tRNA methyltransferase 4d [Hibiscus trionum]
MAANKNKGAKSKNPPPKKKQRSHLFAEKKRPTKKDEAFDDVSDNQSEEEQLEAAEELLDGDEEVSDFGDASDISDDDDAPLADDFLQGGDDDDEDRDSDSTSGSGSDSDESDIEEKSRAIDEQKAREEEDAQAEMQMNIKEESDEFILPTKEELEAEQQRPPDLANLQMRIKDIVRVLSNFKDLRQEGATRKDYIDQLKMDLGSYYGYNEFLIGVLVDMFPVVELMELIEAFEKPRPTCIRTNTLRTRRRDLADTLSKRGVELDQLSKWSKVGLVVYNSHVPIGATPEYLAGFYYIQGASSFLPVMALAPQEKERVVDMAAAPGGKTTYVAALMKNSGLIFANEIREARLKSLTANLHRMGVTNTIVCNYDGTELPKVLGQNSVDRVLLDAPCSGTGVI…
>XP_010433471.1 PREDICTED: 25S rRNA (cytosine-C(5))-methyltransferase nop2 [Camelina sativa]
MAALTRNKKNRTNSQTPPLNKRTKSSPMKKAAKSQKPPLKKQRRCIPEEKPVIATDEEEEEEIEQSLQGDEGSESGSDFFSDGDGEDVNDDGDADDLLDGSDDEEGTLDSDSDESDIEIKSRAIDKKRKKEEQDAKDEFTMNIKEQPDEFQLPTKKELEAEALGAPDLPNLQIRIREIVRVLSNFKDLRPDGAKRTDYVDQLKADLCSYYGYNEFLIGTLIEMFSVVELMELIEAFEKKRPTSIRTNTLKTRRRDLADVLLNRGVNLDPLSKWSKVGLIVYDSQVPIGATPEYLAGFYMLQSASSFLPVMALAPQEKERVVDMAAAPGGKTTYVAALMKNTGIIYANEMKVPRLKSLCANLHRMGVTNTIVCNYDGRELSKVLGQNSVDRVLLDAPCSG…
>XP_040941185.1 LOW QUALITY PROTEIN: 26S rRNA (cytosine-C(5))-methyltransferase NOP2B-like [Gossypium hirsutum]
MASNKSKGAKSKNQPPKKKQRNDLFIDKKRPTKKDEVLDDVSDGHSEEEEEAGDLLDGDEQMSDFDDDDVSEISDEDDAPLADDFLQGSDDNEDSGSGSTSGSGSDSDSDETDIEEKSRAIDEQRAREEKDAQAEMELNIKEESDEFRLPTKEELEAEQQRPPDLANLQMRIKEIVRVLSNFKDMRQEGTTRKDYIDQLKIDLGSYYGYNEFLIRVLVDMFPVVELMELIEAFEKPRPTCIRTNTLRTRRRDLADVLSKRGVELDQLSKWSKVGLVVYNSHVPIGATPEYLAGFYYIQSASSFLPVMALAPQEKERVVDMAAAPGGKTTYVAALMKNSGIIYANEISEARLKSLTANLHRMGVTNTIVCNYDGRELPKVLGQNSVGRVLLDSPCSGTGV…
>THU59922.1 hypothetical protein C4D60_Mb07t07140 [Musa balbisiana]
MASRAQRKAVKSASPNLTKKKNKKSQRDEEELASKDIDALEFDPGSEEEMEEDDRSQSSDVEDDESPSDASSDGEPFTDDFLGGSDNEEAEETGSGSDSDESDLEAKSRALDEAKSRAEEEAEEELRLNIKEESDEFRLPTKEELEEEARQPPNLQNIRRRINEIVRVLSNFNSLRQEGASRKDYINQLKADLMSYYGYNEFLIEAFIEAMPLYSQLLNSLSYLRLLKRVDLNTRRRDLAGVLINRGVNLDPIGKWSKVGLVVYDSQVPTGATPEYLAGHYMKQAASSFLPVMALAPQEKERIVDMAAAPGGKTTYIAALMKNTGIIYANEFKETRLKSLSANIHRMGVTNTIICNYDGKELPKVFGLNSIDRVLLDAPCTGIGVISKEQSIKTSKTIE…
>XP_013724486.1 26S rRNA (cytosine-C(5))-methyltransferase NOP2B [Brassica napus]
MPALTRNKKKGAKSQTPPLIKRTKSNPTPPPKKAAKSHKPPLKKQRKGILDEKPEVYNDEEEEEEEEVSEHSDEGDELGSDLFSDGDGEEEEEEEDTEPLGDDFLDGSDDEEETLGSDSDSDLEKESKAIDEERERQERDAKDELQMNIKEQPDEFRLPTKKELEEEASGPPDLPALQTRIKEIVRVLSNFKDLRPEGVKRKEFVEQLKADLASYYGYNEFLIGTLVEMFPPVELMELIEAFEKQRPTSIRTNTLKTRRRDLADVLLNRGVNLDPLSKWSKVGLVVYDSQVPIGATPEYLAGCYMLQSASSFLPVMALAPRENERVVDMAAAPGGKTTYVASLMKNTGIIYANEMKVPRLKSLTANLHRMGVTNTIVCNYDGRELPKVFGPNSVDRVLL…
>KAF3453287.1 hypothetical protein FNV43_RR03727 [Rhamnella rubrinervis]
MAATALSKKKGIKTHKAPPKKKQKYELFSSRKKDLSDHSDSSDEEVVEEYEELDRDEEDSGSGSDNSSEGDDPLAHDFLQGSDDEDKGSRSYSGSDSDSDDSDIEAKSKAIDEERKREEEDAEAEMQLNIKEESDEFRLPTEKELEEESQRPPDLSNIKRRITDIVRVLSNFKALRQEGASRKDYVEQLKRDLRSYYGYNEFLIGALVEMFGIVELLELIEAFEKPRPICLRTNTLKTRRRDLADVLINRGVNLDPLSNWSKVGLVVYDSQVPIGATPEYMAGYYMLQSASSFLPVIALAPQEKERIIDMAAAPGGKTTYIAALMKNSGMIYANEMKVPRLKSLTANLHRMGVTNTVVCNYDGRELPKVLGLNSVDRVLLDAPCSGTGVISKDETVKTS…
>XP_009142532.2 25S rRNA (cytosine-C(5))-methyltransferase nop2 [Brassica rapa]
MPALTRNKQKGAKSQTPPLIKRTKSNPTPPPKKAMKSHKPPLKKQRKGVSDEKPEVSNDEEEEEEEEEEEVSEESDEGDELGSDLFSDGDEEEEEEEEEPSDDDFLGGSDEEKGTLGSDSDSDESDIEKESKAIDDERERQEQDAKDELQMNIKEQPDEFRLPTKKELEEEASGPPDLPTLQTRIKEIVRVLSNFKDLRPEGVKRKEFVEQLKADLGSYYGYNEFLIGTLVEMFPPVELMELIQAFEKQRPTSIRTNTLKTRRRDLADVLLNRGVNLDPLSKWSKVGLVVYDSQVPIGATPEYLAGFYMLQSASSFLPVMALAPRENERVVDMAAAPGGKTTYVASLMKNTGIIYANEMKVPRLKSLTANLHRMGVTNTIVCNYDGRELPKVFGPNSVD…
>KAG5527714.1 hypothetical protein RHGRI_028603 [Rhododendron griersonianum]
MAATALSKRKEAKSQKPPPRKKQRNEPPPRKKQKNESFPAKNPMKDDLISDSDDMDEMVEEHGQLHEDQQGSDSGSEMSSDGDDQLADDFLLGSDDGNSDGEKGSDLDSDSDESDIEVKARADEEEKVREEEDALEELKLNIKEEPDEFRLPTKEIGTSFRRFHMVMISSYVTKELEEEANRPPDLQSLQRRIKEIVRVLSNFKPLRQEGATRKDYVEQLTMDLGSYYGYNEFLIGALVEMFPVNELMELIEAFEKPRPICLRTNTLKARRRDLAGVLLNRGVNLDPLSKWSKVGLVVYDSQVPIGATPEYMAGYYMLQSASSFLPVMALAPQEKERIVDMAAAPGGKTTYISAIMKNSGIVYANEMKESRLKSLTANLQRMGVTNSLVSNYDGRELPK…
>XP_057473199.1 26S rRNA (cytosine-C(5))-methyltransferase NOP2B-like [Actinidia eriantha]
MEATSFGKKKGPNSRKPSPRKKQRNESLSSKNPKKDDLLGDSDNSDEEVIEHGQFVDEEEGSDLDSEMSSDGDDPLADDFLQGSDDGDGEKGSDLDSDSDESDIEVKSKAIEEQKAREEEEAEAELQLNIKEEADEFRLPTKEEFEEEAHRPPDLHNLQRRIKEIVRILSNFKSLRQEGATRKDYVEQLTIDLGSYYGYNEYLIGVLVEMFPVNELMELIEAFEKPRPISLRTNTLKTRRRDLAGVLLNRGVNLDPLSKWSKVGLVVYDSQVPIGATPEYMAGYYMLQSASSFLPVMALAPQEKERIVDMAAAPGGKTTYIAALMKNSGIIYANEMKEARLKSLTANLHRMGVTNTIVCNYDGRELPKVLGQNTADRVLLDAPCSGTGVISKDESVKTS…
>XP_027933302.1 25S rRNA (cytosine-C(5))-methyltransferase nop2 isoform X1 [Vigna unguiculata]
MAPARKKPSKARKSPKNPKKAQPKHDSSSESEEDTPSQQQPQQLELGDDNSDSASELSSGGDDPLADDFLQGSDDDDEGKAPGSDSGSGSDSDDYDIEEKSRAIDEEKAKEEEDAEAEMQLNINQESDEFRLPTQEELEEEALRPPDLSNLQRRIKEIVRVLSNFKVLRQDGATRKDYVEQLKKDICTYYGYNEFLMGALVEMFPVVELMELIEAFEKPRPICLRTNTLKTRRRDLADVLINRGVNLDPLSKWSKVGLVVYDSQVPIGATPEYMAGFYMLQSASSFLPVMALAPQEKERVVDMAAAPGGKTTYIAALMKNTGIIFANEMKVPRLKSLTANLHRMGVSNTVVCNYDGKELPKVLGVNAVDRVLLDAPCSGTGVISKDESVKTSKNLEDIQ…
>XP_010438726.1 PREDICTED: 25S rRNA (cytosine-C(5))-methyltransferase nop2-like isoform X1 [Camelina sativa]
MAALTRNKKNRTNSQTPPLNKRTKSSPLKKAAKSQKPPLKKQRRCIPEEKPVIATDEEEEEEIEQSNQGDEGSESGSDFFSDGDGEDVNDDGGADDLLFGSDDEEGTLGSDSDESDIEIKSRAIDKKRKKEEKDAKDEFTMNIKEQPDEFQLPTKKELEAEARGAPDLPSLQIRIREIVRVLSNFKDLRPDGAKRTDYVDQLKADLCSYYGYNEFLIGTLIEMFPVVELMELIEAFEKKRPTSIRTNTLKTRRRDLADVLLNRGVNLDPLSKWSKEVGLIVYDSQVPIGATPEYLAGFYMLQSASSFLPVMALAPQEKERVVDMAAAPGGKTTYVAALMKNTGIIYANEMKVPRLKSLCANLHRMGVTNTIVCNYDGRELSKVLGQNSVDRVLLDAPCS…
>XP_047182826.1 26S rRNA (cytosine-C(5))-methyltransferase NOP2B-like [Vigna umbellata]
MAPARKKPSKARKSPKNPKKTQPMYDSSSDSEEDMPSQQQQPQQLELGDDNSDSASELSSEGDDPLADDFLQGSDDDEGKAPGSDSGSGSDSDDYDIEXHSYSDMKKNVKWCYDGRRQPNELEEEALRPPDLSNLQRRIKEIVRVLSNFNVLRQDGATRKDYVEQLKKDICTYYGYNEFLMGALVEMFPVVELMELIEAFEKPRPICLRTNTLKTRRRDLADVLINRGVNLDPLSKWSKVGLVVYDSQVPIGATPEYMAGFYMLQSASSFLPVMALAPQEKERVVDMAAAPGGKTTYIAALMKNTGIIFANEMKVPRLKSLTANLHRMGVSNTVVCNYDGNELPKVLGVNAVDRVLLDAPCSGTGVISKDESVKTSKSLEDIQKCAQLQKELILAAIDM…
>XP_028214696.1 probable 28S rRNA (cytosine(4447)-C(5))-methyltransferase isoform X1 [Glycine soja]
MAPARKKPSKPSKSPKNPKKIQPKHDSSSESEEDTPPQQLQPEQLELGDNSDSASELSSVGDDPLADDFLQGSDDDEEKASGSESGLESGSDSDSDDDDIEKKSRAIDEEKAREEEDADAEMQLNINQESDEFRLPTKEELEDEALRPPDLSNLQRRIKEIVRVLSNFKALRQDGSTRKEYVEQLKKDLCTYYGYNEFLIGALVEMFPVVELMELIEAFEKPRPMCLRTNTLKTRRRDLADVLINRGVNLDPLSKWSKVGLVVYDSQVPIGATPEYMAGFYMLQSASSFLPVMALAPQEKERVIDMAAAPGGKTTYIAALMKNTGIIFANEMKVPRLKSLTGNLHRMGVSNTVVCNYDGKELPKVLGVNVVDRVLLDAPCSGTGVISKDESVKTSKSLE…
>CAF2150080.1 unnamed protein product [Brassica napus]
MPALTRNKQKGAKSQTPPLIKRTKSNPTPPPKKAMKSHKPPLKKQRKGILDEKPEVYNDEEEEEEEEVSEESDEGDELGSDLFSDGDEEEEEEEEEDDIEPSDDDFLGGSDEEKGTLGSDSDSDESDIEKESKAIDEERERQEQDAKDELQMNIKEQPDEFRLPTKKELEEEASGPPDLPALQTRIKEIVRVLSNFKDLRPEGVKRKEFVEQLKADLASYYGYNEFLIGTLVEMFPPVELMELIEAFEKQRPTSIRTNTLKTRRRDLADVLLNRGVNLDPLSKWSKVGLVVYDSQVPIGATPEYLAGFYMLQSASSFLPVMALAPRENERVVDMAAAPGGKTTYVASLMKNTGIIYANEMKVPRLKSLTANLHRMGVTNTIVCNYDGRELPKVFGPNSV…
>MCO5564802.1 hypothetical protein L7F22_018470 [Adiantum nelumboides]
MPLQDCDVLLGIPWCYRLHAVVDTFHKKITLVHRGKTHVLDVKLKGESVPVVSASAISSVIKNHLSAYLVFAKEVHEVESNLSKLDKDRAAFLNGFNDCFSDSLPNELPPERPEDHRIDVVPGSSPPNRPPYRVNAAQQKEIMSQGQRARMGQREDAFITQLITTVTMFTQVMQNPKFMEFLQPPSVSEQAREQLQLAEHVEAQAQVPYVPQQGSDEEFDVERKSRLLDIEKAKEEDEAEAELQLNIQDRHEYFKLPTLEELEEEAHRPPNLPSISQRIKDIVRVLSDFKALRQENVPRKDYVKQLSSDLGSYFGYNDFFVEMILQMFPAAEALEYFEANETPRPICLRTNSLKAKRRDLAGVLINRGVNLDPLGKWSKVGLVVYESQVPIGATPEYMA…
>KAG5544299.1 hypothetical protein RHGRI_016897 [Rhododendron griersonianum]
MAATALSKRKEAKSQKPPPRKKQRNEPPPRKKLRNELPPRKKLRNELPPRKKQKTVSFPAKNPIKDDLISDSDDIDEMVEEHGQLHEDQQHQGSDSGSEMSSDGDDPLVDDFLLGSDDGSGDGEKGSDLDSDSDESDIEVKARADEEEKVREEEDALEELKLNIKEEPDEFRLLTKEIGTYFRRFHMVMISSYITKELEEEANRPPDLQSLQRRIKEIVRVLSNFKSLRQEGATRKDYVEQLTMDLGSYYGYNEFLIGALVEVICIFNMFPVNELMELIEAFEKPRPICLRTNTLKARRRDLAGVLLNRGVNLDPLSKWSKVGLVVYDSQVPIGATPEYMAGYYMLQSASSFLPVMALAPQEKERIVDMAAAPGGKTTYISAIMKNSGIVYANEMKESR…
>KAH0902376.1 hypothetical protein HID58_041879 [Brassica napus]
MPALTRNKKKGAKSQTPPLIKRTKSNPTPPPKKAAKSHKPPLKKQRKGILDEKPEVYNDEEEEEEEEVSEHSDEGDELGSDLFSDGDGEEEEEEEDTEPLGDDFLDGSDDEEETLGSDSDSDLEKESKAIDEERERQERDAKDELQMNIKEQPDEFRLPTKKELEEEASGPPDLPALQTRIKEIVRVLSNFKDLRPEGVKRKEFVEQLKADLASYYGYNEFLIGTLVEMFPPVELMELIEAFEKQRPTSIRTNTLKVNLTRRRDLADVLLNRGVNLDPLSKWSKVGLVVYDSQVPIGATPEYLAGCYMLQSASSFLPVMALAPRENERVVDMAAAPGGKTTYVASLMKNTGIIYANEMKVPRLKSLTANLHRMGVTNTIVCNYDGRELPKVFGPNSVDR…
>XP_013741833.2 26S rRNA (cytosine-C(5))-methyltransferase NOP2B [Brassica napus]
MPALTRNKKKGAKSQTPPLIKRTKSNPTPPPKKAMKSHKPPLKKQRKGVSDEKREVYNDEEEEEEEEVSEESDEGDELGSDLFSDGDEEEEDGDEEDDIEPSDDDFLGGSDEEKGTLVSDSDSDSDESDIEKESKAIDEERERQEQDAKDELQMNIKEQPDEFRLPTKKELEEEASGPPDLPALQTRIKEIVRVLSNFKDLRPEGVKRKEFVEQLKADLGSYYGYNEFLIGTLVEMFPPVELMELIQAFEKQRPTSIRTNTLKTRRRDLADVLLNRGVNLDPLSKWSKVGLVVYDSQVPIGATPEYLAGFYMLQSASSFLPVMALAPRENERVVDMAAAPGGKTTYVASLMKNTGIIYANEMKVPRLKSLTANLHRMGVTNTIVCNYDGRELPKVFGPN…
>KAG5544337.1 hypothetical protein RHGRI_016926 [Rhododendron griersonianum]
MAATALSKRKEAKSQKPPPRKKQRNEPPPRKKLRNELPPRKKLRNELPPRKKQKTVSFPAKNPIKDDLISDSDDIDEMVEEHGQLHEDQQHQGSDSGSEMSSDGDDPLADDFLLGSDDGGSVEKGSDLDSDSDESDIEVKARADEEEKVREEEDALEELKLNIKEEPDEFRLLTGEIGTSFRRFHMVMISSYITKELEEEANRPPDLQSLQRRIKEIVRVLSNFKSLRQEGATRKDYVEQLTMDLGSYYGYNEFLIGALVEVICIFNMFPVNELMELIEAFEKPRPICLRTNTLKARRRDLAGVLLNRGVNLDPLSKWSKVGLVVYDSQVPIGATPEYMAGYYMLQSASSFLPVMALAPQEKERIVDMAAAPGGKTTYISAIMKNSGIVYANEMKESRL…
>KAI8010485.1 putative 28S rRNA (cytosine-C(5))-methyltransferase [Camellia lanceoleosa]
MAATAFSKKKGTKSQKPPPKKKQKKQEKEELFSDSDNTDEEVKQHGQFDEEEEEGEEEQGSDSGSEMSSDGDDALADDFLQGSDDGEEGSDLDSDSDESDIEEKSRAIEEEKAREEEEGEAELQLNIKEEADEFRLPTKEELEEEAHRPPDLQNLQRRIKEIVRVLSNFKSLRQEGETRKNYVEQLTLDLGSYYGFNEFLIGVLVEMFPVNELMELIEAFEKPRPICLRTNTLKSRRRDLAGVLLNRGVNLDPLSKWSKVGLVVYDSQVPIGATPEYMAGYYMLQSASSFLPVMALAPQEKERIVDMAAAPGGKTTYVAALMKNSGIIYANEMKESRLKSLTANLHRMGVTNTIVCNYDGRELPKVLGQNTADRVISKDESVKTSKNLEDIQKCCHLQK…
>KAG5544298.1 hypothetical protein RHGRI_016897 [Rhododendron griersonianum]
MAATALSKRKEAKSQKPPPRKKQRNEPPPRKKLRNELPPRKKLRNELPPRKKQKTVSFPAKNPIKDDLISDSDDIDEMVEEHGQLHEDQQHQGSDSGSEMSSDGDDPLVDDFLLGSDDGSGDGEKGSDLDSDSDESDIEVKARADEEEKVREEEDALEELKLNIKEEPDEFRLLTKEIGTYFRRFHMVMISSYITKELEEEANRPPDLQSLQRRIKEIVRVLSNFKSLRQEGATRKDYVEQLTMDLGSYYGYNEFLIGALVEMFPVNELMELIEAFEKPRPICLRTNTLKARRRDLAGVLLNRGVNLDPLSKWSKVGLVVYDSQVPIGATPEYMAGYYMLQSASSFLPVMALAPQEKERIVDMAAAPGGKTTYISAIMKNSGIVYANEMKESRLKSLTA…
>MBA0705707.1 hypothetical protein Golax_017884 [Gossypium laxum]
MAASKNKGAKSKNPPLKKKQRNHLFTEKKRPTKKDEVFDDVSDGQSEEEQLEEAEDLLDGDEQVSDFDDASDISDDDDAPLADDFLQGSDDEDEDRGSGSTSGSGSDSDGTDIEEKSRAIDEQREREEEDAQAEMQLNIKEESDEFRLPTKEELEAEQQRPPDLANLQMRIKDIVRVLSNFKELRQEGNTRKDYVDQLKMDLGSYYGYNEFLIGVLVDMFPVVELMELIEAFEKPRPTCIRANTLRTRRRDLADTLSKRGVELDQLSKWSKVGLVVYNSHVPIGATPEYLAGFYYIQGASSFLPVMALAPQEKERVVDMAAAPGGKTTYVAALMKNSGLIFANEMKETRLKSLTANLHRMGVTNTIVCNYDGRELPKVLGQNSVDRVLLDAPCSGTGVI…
>OAO97364.1 hypothetical protein AXX17_AT4G30720 [Arabidopsis thaliana]
MAALTRNKKKGSNSQTPPLNKQTKASPLKKAAKTQKPPLKKQRKCISEKKPLKKPEVSTDEEEEEEENEQSDEGSESGSDLFSDGDEEGNNDSDDDDDDDDEDAEPLAEDFLDGSDNEEVTMGSDLDSDSGGSKLERKSRAIDRKRKKEVQDADDEFKMNIKEKPDEFQLPTQKELEEEARRPPDLPSLQMRIREIVRILSNFKDLKPKGDKHERNDYVGQLKADLSSYYGYNEFLIGTLIEMFPVVELMELIEAFEKKRPTSIRTNTLKTRRRDLADILLNRGVNLDPLSKWSKVGLIVYDSQVPIGATPEYLAGFYMLQSASSFLPVMALAPREKERVVDMAAAPGGKTTYVAALMKNTGIIYANEMKVPRLKSLSANLHRMGVTNTIVCNYDGREL…
>NP_001328285.1 S-adenosyl-L-methionine-dependent methyltransferases superfamily protein [Arabidopsis thaliana]
MAALTRNKKKGSNSQTPPLNKQTKASPLKKAAKTQKPPLKKQRKCISEKKPLKKPEVSTDEEEEEEENEQSDEGSESGSDLFSDGDEEGNNDSDDDDDDDDDDDDDDEDAEPLAEDFLDGSDNEEVTMGSDLDSDSGGSKLERKSRAIDRKRKKEVQDADDEFKMNIKEKPDEFQLPTQKELEEEARRPPDLPSLQMRIREIVRILSNFKDLKPKGDKHERNDYVGQLKADLSSYYGYNEFLIGTLIEMFPVVELMELIEAFEKKRPTSIRTNTLKTRRRDLADILLNRGVNLDPLSKWSKVGLIVYDSQVPIGATPEYLAGFYMLQSASSFLPVMALAPREKERVVDMAAAPGGKTTYVAALMKNTGIIYANEMKVPRLKSLSANLHRMGVTNTIVCN…
>KAG5527718.1 hypothetical protein RHGRI_028603 [Rhododendron griersonianum]
MAATALSKRKEAKSQKPPPRKKQRNEPPPRKKQKNESFPAKNPMKDDLISDSDDMDEMVEEHGQLHEDQQGSDSGSEMSSDGDDQLADDFLLGSDDGNSDGEKGSDLDSDSDESDIEVKARADEEEKVREEEDALEELKLNIKEEPDEFRLPTKEIGTSFRRFHMVMISSYVTKELEEEANRPPDLQSLQRRIKEIVRVLSNFKPLRQEGATRKDYVEQLTMDLGSYYGYNEFLIGALVEMFPVNELMELIEAFEKPRPICLRTNTLKARRRDLAGVLLNRGVNLDPLSKWSKVGLVVYDSQVPIGATPEYMAGYYMLQSASSFLPVMALAPQEKERIVDMAAAPGGKTTYISAIMKNSGIVYANEMKESRLKSLTANLQRMGVTNSLVSNYDGRELPK…
>KAG5544335.1 hypothetical protein RHGRI_016926 [Rhododendron griersonianum]
MAATALSKRKEAKSQKPPPRKKQRNEPPPRKKLRNELPPRKKLRNELPPRKKQKTVSFPAKNPIKDDLISDSDDIDEMVEEHGQLHEDQQHQGSDSGSEMSSDGDDPLADDFLLGSDDGGSVEKGSDLDSDSDESDIEVKARADEEEKVREEEDALEELKLNIKEEPDEFRLLTGEIGTSFRRFHMVMISSYITKELEEEANRPPDLQSLQRRIKEIVRVLSNFKSLRQEGATRKDYVEQLTMDLGSYYGYNEFLIGALVEMFPVNELMELIEAFEKPRPICLRTNTLKARRRDLAGVLLNRGVNLDPLSKWSKVGLVVYDSQVPIGATPEYMAGYYMLQSASSFLPVMALAPQEKERIVDMAAAPGGKTTYISAIMKNSGIVYANEMKESRLKSLTAN…
>MBA0606774.1 hypothetical protein Godav_019193 [Gossypium davidsonii]
MAANKNKGAKSKNPPLKKKLRNHLFTEKKRPTKKDEVFDDVSDGQSEEEQLEEAEDLLDGDEQVSDFDDASDISDDDDAPLADDFLQGSDDEDEDRGSGSTSGSGSDSDGTDIEEKSRAIDEQREREEEDAQAEMQLNIKEESDEFRLPTKEELEAEQQRPPDLANLQMRIKDIVRVLSNFKELRQEGNTRKDYVDQLKMDLGSYYGYNEFLIGVLVDMFPVVELMELIEAFEKPRPTCIRANTLRVNIHFSVAVFDLCIFRSTIAIISFEMQTRRRDLADTLSKRGVELDQLSKWSKVGLVVYNSHVPIGATPEYLAGFYYIQGASSFLPVMALAPQEKERVVDMAAAPGGKTTYVAALMKNSGLIFANEMKETRLKSLTANLHRMGVTNTIVCNYDG…
>MBA0849283.1 hypothetical protein Goshw_013931 [Gossypium schwendimanii]
MAANKNKGAKSKNPPLKKKQRNHLFTEKRRPTKKDEVFDDVSDGQSEEEQLEEAEDLLDGDEQVSDFDDASDISDDDDAPLADDFLQGSDDEDEDRGSGSTSGSGSDSDGTDIEEKSRAIDEQREREEEDAQAEMQLNIKEESDEFRLPTKEELEAEQQRPPDLANLQMRIKDIVRVLSNFKELRQEGNTRKDYVDQLKMDLGSYYGYNEFLIGVLVDMFPVVELMELIEAFEKPRPTCIRANTLRVNIHFSVAVFDLCIFRSTIAIISFKMQTRRRDLADTLSKRGVELDQLSKWSKVGLVVYNSHVPIGATPEYLAGFYYIQGASSFLPVMALAPQEKERVVDMAAAPGGKTTYVAALMKNSGLIFANEMKETRLKSLTANLHRMGVTNTIVCNYDG…
>MBA0641717.1 hypothetical protein Goklo_026238 [Gossypium klotzschianum]
MAANKNKGAKSKNPPXXPLKKKLRNHLFTEKKRPTKKDEVFDDVSDGQSEEEQLEEAEDLLDGDEQVSDFDDASDISDDDDAPLADDFLQGSDDEDEDRGSGSTSGSGSDSDGTDIEDKSRAIDEQREREEEDAQAEMQLNIKEESDEFRLPTKEELEAEQQRPPDLANLQMRIKDIVRVLSNFKELRQEGNTRKDYVDQLKMDLGSYYGYNEFLIGVLVDMFPVVELMELIEAFEKPRPTCIRANTLRVNIHFSVAVFDLCIFRSTIAIISFEMQTRRRDLADTLSKRGVELDQLSKWSKVGLVVYNSHVPIGATPEYLAGFYYIQGASSFLPVMALAPQEKERVVDMAAAPGGKTTYVAALMKNSGLIFANEMKETRLKSLTANLHRMGVTNTIVCN…
>XP_021673127.1 26S rRNA (cytosine-C(5))-methyltransferase NOP2B isoform X2 [Hevea brasiliensis]
MAPAALNKTKGSKLQKPPPKKKPKNDIFTEKHLKEDDILDDSGSSDEEVEDQEEFDIDEQGSASGSDILSDGDDTFTDDFLQGNDDEEKVSSSDSGKDSGSDSGSDSDSRSDSDESDIEKKSRALDERKAREEKDAEEEMRLNIAEEHDEFRLPTKEELEDEAHRPPDLPNIQRRIREIVRVLSNFKDLKQEGTRRKDYIEQFKMDLCSYYGYNDFLIGVFVEMFPVNELIELVEAFEKPRPICLRTNTLKTRRRDLADVLLNRGVNLDPLSKWSKLQSASSFLPVMALAPQEKERIVDMAAAPGGKTTYIAALMKNSGIIYANEMKVPRLKSLTANLHRMGVTNTIVCNYDGRELTKVLGHNAVDRVLLDAPCSGTGVISKDESVKTFKSFEEIQKCA…
>KAH1121260.1 hypothetical protein J1N35_004420 [Gossypium stocksii]
MAANKNKGAKSKNPPPKKKQRNHLFTEKKRPTKKDEVFDDVSDGQSEEEQLEEAEDLLDGDEQVSDFDDASDISDDDDALLADDFLQGSDDEDEDRGSGSTSGSGSDSDGTDIEEKSRAIDEQREREEEDAQAEMQLNIKEESDEFRLPTKEELEAEQQRPPDLANLQMRIKDIVRVLSNFKELRQEGNTRKDYVDQLKLDLGSYYGYNEFLIGVLVDMFPVVELMELIEAFEKPRPTCIRANTLRVNIHFSVVVFIFDLCIFRSTIAIISFKMQTRRRDLADTLSKRGVELDQLSKWSKVGLVVYNSHVPIGATPEYLAGFYYIQGASSFLPVMALAPQEKERVVDMAAAPGGKTTYVAALMKNSGLIFANEMKETRLKSLTANLHRMGVTNTIVCNY…
>KAJ0251364.1 hypothetical protein HA466_0123320 [Hirschfeldia incana]
MSALSRNKKGAKLQTPPLNKRTKSNTTPQLKKAAKSSHKPPLKKQRKGVSDEKPEASTDEEEEEEEVSEQSDEGSELSSDLFSDGDGEEEEEDDDEEDTEPLADDFLGGSDDEEEGTLGSDSDSDGSDLEKESKAIDEEREREERDAKDELQINIKEQPDEFRLPTKKELEEEASGPPDLPALQTRIKEIVRVLSNFKDLRPEGVKRKEFVEQLKADLASYYGYNEFLIGTLVEMFPPVELMELIEAFEKKRPTSIRTNTLKTRRRDLADVLLNRGVNLDPLSKWSKVGLVVYDSQVPIGATPEYLAGFYMLQSASSFLPVMALAPRENERVVDMAAAPGGKTTYVASLMKNTGIIYANEMKVARLKSLTANLHRMGVTNTIVCNYDGRELPKVFGQNS…
>XP_039172018.1 probable 28S rRNA (cytosine(4447)-C(5))-methyltransferase [Eucalyptus grandis]
MGAPALNKKKKGARAAKPPPKKKLKNDLFAEKRSKKDDILEESDDQSEDIEEHQESEVESEVEEDGTGDSGSEVSSDGDDPLADDFLQGSGDEDKASSLDEDSDSGSDSDSDESDIEQKSRAIDEERARIEEEAGAEMQLNIKEESDEFRLPTKEELEEEALRPPDLPNMQRRIREIVRVLSNLKVLKQEGTTRKDYVEQLKKDLASYYGYNDFLIGALMEMFPPVELMELIEAFEKPRPICLRTNTLKTRRRDLADVLINRGVNLDPLSKWSKVGLVVYDSQVPIGATPEYMAGFYMLQSASSFLPVMALAPQEKERVVDMAAAPGGKTTYIAALMKNSGVIFANEMKAPRLKSLTANLHRMGVTNTIVSNYDGKELPKIIGVNSVDRVLLDAPCSGT…
>KAF5179346.1 Ribosomal rna small subunit methyltransferase f [Thalictrum thalictroides]
MAPTKALQSKRKGAKTQTPKSKKQKKSSLSEKPSKKKQVESNSDFDDDDMYIDSPPLEMDLEGFEELEEEEESGSEIISSDEEKDDFAEDILGSDDDDEEEDDDKNVEDDDDDSDSDLDDVEKKSKYIDDERARVEKEADDEQILNIKEESDEFRLPTQQEIEEEAIRPPDLSNLQRRTKEIVRILSNFSTLRKKGVTRKDYIEQLKRDLSSYYGYNEFLIGVLVEMFPAVELIELIEAFEKPRPTCLRTNTLKSRRRDLADVLINRGVNLDPLSKWSKVGLVVYDSQVPIGATPEYMAGYYMLQSASSFLPVMALAPQENEHIVDMAAAPGGKTTYIAALMKNSGIIYANEIKEPRLKSLTANLQRMGVTNTVVCNYDGKELPKVLGQNSVDRVLLDA…
>XP_020873343.1 25S rRNA (cytosine-C(5))-methyltransferase nop2 isoform X1 [Arabidopsis lyrata subsp. lyrata]
MDALTRNKKKVAHSQTPPLYKRTNSSPLKKAPKSQKPPLKKQRKGISEEKPEVSTDEKEEEEEENELSDQGDEGSESGSDFFSDDDDDDGEDTEPLAGDFIDGSDHEEGILGSDFGGSKLERKSRAIDRKRKKEEKDAEDEFKMNIKEIPDEFQLPTQKELEEEARRPPDLPSLQIRIREIVRVLSNFKDLRPKGDKHERTDFVEQLKADLGSYYGYNEFLIGTLIEMFPVVELMELIEAFEKKRPTSIRTNTLKTRRRDLADVLLNRGVNLDPLSKWSKVGLIVYDSQVPIGATPEYLAGFYMLQSASSFLPVMALAPREKERVVDMAAAPGGKTTYVAALMKNTGIIYANEMKVPRLKSLSANLHRMGVTNTIVCNYDGRELPKVLGQNSVDRVLLD…
>KAG5544334.1 hypothetical protein RHGRI_016926 [Rhododendron griersonianum]
MAATALSKRKEAKSQKPPPRKKQRNEPPPRKKLRNELPPRKKLRNELPPRKKQKTVSFPAKNPIKDDLISDSDDIDEMVEEHGQLHEDQQHQGSDSGSEMSSDGDDPLADDFLLGSDDGEKGSDLDSDSDESDIEVKARADEEEKVREEEDALEELKLNIKEEPDEFRLLTGEIGTSFRRFHMVMISSYITKELEEEANRPPDLQSLQRRIKEIVRVLSNFKSLRQEGATRKDYVEQLTMDLGSYYGYNEFLIGALVEVICIFNVFTHIFAFACLHFLQMFPVNELMELIEAFEKPRPICLRTNTLKARRRDLAGVLLNRGVNLDPLSKWSKVGLVVYDSQVPIGATPEYMAGYYMLQSASSFLPVMALAPQEKERIVDMAAAPGGKTTYISAIMKNSG…
>KAG5544301.1 hypothetical protein RHGRI_016897 [Rhododendron griersonianum]
MAATALSKRKEAKSQKPPPRKKQRNEPPPRKKLRNELPPRKKLRNELPPRKKQKTVSFPAKNPIKDDLISDSDDIDEMVEEHGQLHEDQQHQGSDSGSEMSSDGDDPLVDDFLLGSDDGSGDGEKGSDLDSDSDESDIEVKARADEEEKVREEEDALEELKLNIKEEPDEFRLLTKEIGTYFRRFHMVMISSYITKELEEEANRPPDLQSLQRRIKEIVRVLSNFKSLRQEGATRKDYVEQLTMDLGSYYGYNEFLIGALVEVICIFNVFTHIFAFARLHFLQMFPVNELMELIEAFEKPRPICLRTNTLKARRRDLAGVLLNRGVNLDPLSKWSKVGLVVYDSQVPIGATPEYMAGYYMLQSASSFLPVMALAPQEKERIVDMAAAPGGKTTYISAIM…
>KAH0941979.1 hypothetical protein HID58_001616 [Brassica napus]
MPALTRNKKKGAKSQTPPLIKRTKSNPTPPPKKAMKSHKPPLKKQRKGVSDEKREVYNDEEEEEEEEVSEESDEGDELGSDLFSDGDEEEEDGDEEDDIEPSDDDFLGGSDEEKGTLVSDSDSDSDESDIEKESKAIDEERERQEQDAKDELQMNIKEQPDEFRLPTKKELEEEASGPPDLPALQTRIKEIVRVLSNFKDLRPEGVKRKEFVEQLKADLGSYYGYNEFLIGTLVEMFPPVELMELIQAFEKQRPTSIRTNTLKVNLTRRRDLADVLLNRGVNLDPLSKWSKVGLVVYDSQVPIGATPEYLAGFYMLQSASSFLPVMALAPRENERVVDMAAAPGGKTTYVASLMKNTGIIYANEMKVPRLKSLTANLHRMGVTNTIVCNYDGRELPKVF…
>KAI5069274.1 hypothetical protein GOP47_0015575 [Adiantum capillus-veneris]
MTSLVASCFEEEQASPWREEMASKLQKSSKKERALKKEKKVLTTEKTGSKNEKKKSKKEKVFSKDDVDAKLQLLKDDDDEGNSGSDEEFDVERKSRLLDIEKAKEEDEAEAELQLNIQDRHEYFRLPTSEELEEESQRAPNLPSILQRIKDIVRVLSDFKALRQEDVPRKDYVKQLSSDLSAYFGYNDFFVEMILQMFPAAEALEYFEANETPRPICLRTNTLKARRRDLAGVLINRGVNLDPLGKWSKVGLVVYESQVPIGATPEYMAGHYMLQSASSFLPVMALAPQEKETIVDMAAAPGGKTTYLAALMKNTGVVFANELKEKRLKSLSANLHRMGVTNAIICNYDGRELPKVVGVNRIDRVLLDAPCSGTGVVSKDQSVKMSKSDADIQNSAILQ…
>KAE9457424.1 hypothetical protein C3L33_10673, partial [Rhododendron williamsianum]
MAATALSKRKEAKSQKPPPRKKQRNEPPPRKKLRNELPPRKKQKNVSFPAKNPIKDDLISDSDDIDEMVEEHGQLHEDQQHQGSDSGSEMSSDGDDXLADDFLLGSDDGSGDGEKGSDLDSDSDESDIEVKARADEEEKVREEEDALEELKLNIKEEPDEFRLLTKEIGTSFRRFHMVMISSYITKELEEEANRPPDLQSLQRRIKEIVRVLSNFKSLRQEGATRKDYVEQLTMDLGSYYGYNEFLIGALVEMFPVNELLELIEAFEKPRPICLRTNTLKARRRDLAGVLLNRGVNLDPLSKWSKVGLVVYDSQVPIGATPEYMAGYYMLQSASSFLPVMALAPQEKERIVDMAAAPGGKTTYISAIMKNSGIVYANEMKESRLKSLTANLQRMGVTNT…
>MBA0792323.1 hypothetical protein Gohar_016832 [Gossypium harknessii]
MAANKNKGAKSKNPPLKKKQRNHLFTEKKRPTKKDEVFDDVSDGQSEEEQLEEAEDLLDGDEQVSDFDDASDISDDDDAPLADDFLQGSDDEDEDRGSGSTSGSGSDSDGTDIEEKSRAIDEQREREEEDAQAEMQLNIKEESDEFRLPTKEELEAEQQRPPDLANLQMRIKDIVRVLSNFKELRQEGNTRKDYVDQLKMDLGSYYGYNEFLIGVLVDMFPVVELMELIEAFEKPRPTCIRANTLRTRRRDLADTLSKRGVELDQLSKWSKVGLVVYNSHVPIGATPEYLAGFYYVCIQGASSFLPVMALAPQEKERVVDMAAAPGGKTTYVAALMKNSGLIFANEMKETRLKSLTANLHRMGVTNTIVCNYDGRELPKVLGQNSVDRVLLDAPCSGTG…
>RYR28073.1 hypothetical protein Ahy_B01g052176 [Arachis hypogaea]
MAPATATKKKVSKKQSNAKPPKEAMKKKSKLLTPKHDSSASESEYEEEEILQQPQNKDEAPGDFDVDSGSESELSSDSDGDDPLVDDFLQGSDDEAEEKDSASDSGSGLDVDSDDYDIEEKSRIIDEERKKEEEDAEAEMQLNIKEESDEFRLPTQEELEEENLRPPDLSNLQRRIKEIVRVLSNFKALKQEGSTRKDYVEQLKKDICSYYGYNEFLIGALVEMFPAVELMELIEAFEKPRPICLRTNTLKTRRRDLADVLINRGVNLDPLSKWSKVGLVVYDSQVPIGATPEYMAGFYMLQSASSFLPVMALAPQEKERVVDMAAAPGGKTTYVAALMKNTGIVFANEMKVPRLKSLTANLHRMGVSNTVVCNYDGRELPKVLGVNAVDRVLLDAPCS…
>KAI4307842.1 hypothetical protein L6164_030979 [Bauhinia variegata]
MAAPALNKKKTSKSQKAPPKKKQKHELFTPKDGEFNETSEHSDSEKEEIVGQEGSEGDEPGYDSGSAEFSSDGDNPFTDDFLQGSDDEDEAEGSASDSGSDSDEYHNIEKKSRAIDEEMEKRKKEAEEEIKLNMQEESDEFRLPSKEELEEEALRPPDLPNLQRRIKEIVRVLSNFKSLRHEGSTRKDYIEQLKKDICSYYGYNEFLMGALVELFPVVELMELIEAFEKPRPICLRTNTLKTRRRDLADVLINRGVNLDPLSKWSKVGLVVYDSQVPIGATPEYMAGFYMLQSASSFLPVMALAPQEKERIVDMAAAPGGKTTYIAALMKNTGILFANEMKVPRLKSLTANLHRMGVSNTVVCNYDGKELPKVLGLNTVDRVLLDAPCSGTGVISKDES…
>XP_023881432.1 25S rRNA (cytosine-C(5))-methyltransferase nop2-like isoform X1 [Quercus suber]
MGASKKKGGAKSQKSAPKKKQKNELFVVKDAVAKEDDLSDHSDSLNEEVLECASKKKGGAKSQKSPPKKKQKNEIFVVKDAIAKEDDLSDHSDSMSEEELSEHEEFDGDEQDFGSGSDIFSDGDDPLANDFLQGSDDEEEGLGSDLDSDADSDSEGSDIEKKSKAIDAEKAREEEEAEEEMQLNIKEESDEFRLPTKEELEEEAHQPPDLSNLQRRIREIIRVLSNFKALRQEGTARKDYVEQLKKDLSSYYGYNDFLIGALVEMFPVVELLELIEAFEKPRPICLRTNTLKTRRRDLADILINRGVNLDPLSKWSKVGLVVYDSQVPIGATPEYMAGFYMLQSASSFLPVMALAPQEKERIVDVAAAPGGKTTYIAALMKNSGIIFANEMKAPRLKSL…
>PPS16914.1 hypothetical protein GOBAR_AA03667 [Gossypium barbadense]
MAANKNKGAKSKNPPPKEKQRNHLFTEKKRPTKKDEEVMTKMKVLIFPSFHVTDQELEAEQQRPPDLANLQTRIKDIVRALSNFKELRQEGNTRKDYVDQLKMDLRSYYGYNEFLIGVLVDMFPVVELMELIEAFEKPRPTCIRANTLKTRRRDLADTLSKRGVELDQLSKWSKVGLVVYNSHVPIGATPEYLAGFYYIQGASSFLPVMALAPQEKERVVDMAAAPGGKTTYVAALMKNSGLIFANEMKETRLKSLTANLHRMGVTNTIVCNYDGRELPKVLGQNSVDRVLLDAPCSGTGVITKDPSVKTSKSLDDIQKCAHLQKQLILAAIDMVDANSKTGGYIVYSTCSMMVPENEAVIDYALKKRDVKVVPCGLDFGCPGYIRFREHRFHTSLENT…
>KFK27167.1 hypothetical protein AALP_AA8G344200 [Arabis alpina]
MAKSQKPKAAEKPQTMAVKKGVKFQKKPPLKKQKKEVIVEEEPLENDDEVSDGGSDSDLESEEIDESDDGEEESNGFFSGDVSDDGEENDEDDEPLRDDFLEGSGDEADLLEEGSGDEEGSLDSDSDSDSDEDNLVKQSEKIDRKTKKDKKEAKLELLDNIKQNDDDFRLPTEEELEEEKSGPPDLTLLQSRIKDIVRVLSDFTNLRPKGASRKDCVEQLKADVRAYYGYNEFLIGALFELFPPVELMELIEAFEKQRPISIRTNTLKTRRRDLADVLLNRGVNLDPLSKWSKVGLVVYDSQVPIGATPEYLAGYYMLQGASSFLPVMALAPRENERIVDVAAAPGGKTTYVAALMKNTGLIYANEMKVPRLKSLTANLHRMGVTNTIVCNYDGRELPK…
>RID41040.1 hypothetical protein BRARA_J01029 [Brassica rapa]
MVLTRSKKRVAKSQTPPLKRAEKPQSLALKRKAEKPQALASKKGGAKSQKTPPLKKQKKEAVVEEDPSEDDEEEVSDDAAASTDVESDDGEEEGSNGLGSSGFFSDDDGEENDDDGEELLGDDFLEGSGDEEEHSGSGSDSDSDEGDIEKESKLIDEEEAKEEEDAKAELLDFNKEAGDDAFRLPTEEELEEEARGPPDLPLLQSRIKEIVRALSNFSVLRPNGASRKDCVEQLKSDIASYYGYNSFLIGALFELFPPVELMELVEAFEKQRPTSIRTNTLKTRRRDLADVLLNRGVNLDPLSKWSKVGLVVYDSQVPIGATPEYLSGFYMLQGASSFLPVMALAPQENERIVDVAAAPGGKTTYVAALMKNTGLIFANEMKVPRLKSLTANLHRMGVT…
>CDY17367.1 BnaA10g10010D [Brassica napus]
MVLTRSKKRVAKSQTPPLKRAEKPQALALKRKAEKPQALASKKGGAKSQKTPPLKKQKKEVFVEEDPSEDDDEEVSDDAAASTDVESEESDDGEEEGSNGLGSSGFFSDDDGEENDDDDGEELLGDDFLEGSGDEEEHSGSGSDSDSDEGDIEKESKLIDEEEAKEEEDAKAELLDFNKEAGDDAFRLPTEEELEEEARGPPDLPLLQSRIKEIVRALSNFSVLRPNGASRKDCVEQLKSDIASYYGYNSFLIGALFELFPPVELMELVEAFEKQRPTSIRTNTLKTRRRDLADVLLNRGVNLDPLSKWSKVGLVVYDSQVPIGATPEYLSGFYMLQGASSFLPVMALAPQENERIVDVAAAPGGKTTYVAALMKNTGLIFANEMKVPRLKSLTANLHR…
>KAG5376065.1 hypothetical protein IGI04_040661 [Brassica rapa subsp. trilocularis]
MVLTRSKKRVAKSQTPPLKRAEKPQALALKRKAEKPQALALKKGGAKSQKTPPLKKQKKEVFVEEDPSEDDEEEVSDDAAASTDVESEESDVGEEEGSNGLGSSGFFSDDDGEENDDDDGEELLGDDFLEGSGDEEEHSGSGSDSDSDEGDIEKESKLIDEEEAKEEEDAKAELLDFNKEAGDDAFRLPTEEELEEEARGPPDLPLLQSRIKEIVRALSNFSVLRPNGASRKDCVEQLKSDIASYYGYNSFLIGALFELFPPVELMELVEAFEKQRPTSIRTNTLKTRRRDLADVLLNRGVNLDPLSKWSKVGLVVYDSQVPIGATPEYLSGFYMLQGASSFLPVMALAPQENERIVDVAAAPGGKTTYVAALMKNTGLIFANEMKVPRLKSLTANLHR…
>NP_001328284.1 S-adenosyl-L-methionine-dependent methyltransferases superfamily protein [Arabidopsis thaliana]
MAALTRNKKKGSNSQTPPLNKQTKASPLKKAAKTQKPPLKKQRKCISEKKPLKKPEVSTDEEEEEEENEQSDEGSESGSDLFSDGDEEGNNDSDDDDDDDDDDDDDDEDAEPLAEDFLDGSDNEEVTMGSDLDSDSGGSKLERKSRAIDRKRKKEVQDADDEFKMNIKEKPDEFQLPTQKELEEEARRPPDLPSLQMRIREIVRILSNFKDLKPKGDKHERNDYVGQLKADLSSYYGYNEFLIGTLIEMFPVVELMELIEAFEKKRPTSIRTNTLKTRRRDLADILLNRGVNLDPLSKWSKVGLIVYDSQVPIGATPEYLAGFYMLQSASSFLPVMALAPREKERVVDMAAAPGGKTTYVAALMKNTGIIYANEMKVPRLKSLSANLHRMGVTNTIVCN…
>XP_013605999.1 PREDICTED: 25S rRNA (cytosine-C(5))-methyltransferase nop2 [Brassica oleracea var. oleracea]
MVLTRSKKRVAKSQTPPLKRKAEKPQALALKKGGAKSQKTPPLKKQKKEVVEEDPSENDDEEVSDDAASTDVESEESDDGEEEGLGSSGFFSDDDGEENDDDGEELLGDDFLEGSGDEEEHSDSGSGSDSDSDEGDIEKESKLIDEEEAKEEEDAKAELLDFNKEAGDDSFRLPTEEELEEEARGPPDLPLLQSRIKEIVRALSNFSVLRPNGASRKDCVEQLKSDIASYYGYNSFLIGALFELFPPVELMELIEAFEKQRPTSIRTNTLKTRRRDLADVLLNRGVNLDPLSKWSKVGLVVYDSQVPIGATPEYLAGFYMLQGASSFLPVMALAPQENERIVDVAAAPGGKTTYVAALMKNTGLIFANEMKVPRLKSLTANLHRMGVTNTIVCNYDGRE…
>XP_013745078.1 25S rRNA (cytosine-C(5))-methyltransferase NOP2A [Brassica napus]
MVLTRSKKRVAKSQTPPLKRKAEKPQALALKKGGAKSQKTPPLKKQKKEVVEEDPSENDDAEVSDDAASTDVESEESDDGEEEGLGSSGFFSDDDGEENDDDGEELLGDDFLEGSGDEEEHSDSGSGSDSDSDEGDIEKESKLIDEEEAKEEEDAKAELLDFNKEAGDDSFRLPTEEELEEEARGPPDLPLLQSRIKEIVRALSNFSVLRPNGASRKDCVEQLKSDIASYYGYNSFLIGALFELFPPVELMELIEAFEKQRPTSIRTNTLKTRRRDLADVLLNRGVNLDPLSKWSKVGLVVYDSQVPIGATPEYLAGFYMLQGASSFLPVMALAPQENERIVDVAAAPGGKTTYVAALMKNTGLIFANEMKVPRLKSLTANLHRMGVTNTIVCNYDGRE…
>VDD32214.1 unnamed protein product [Brassica oleracea]
MVLTRSKKRVAKSQTPPLKRKAEKPQALALKKGGAKSQKTPPLKKQKKEVVEEDPSENDDAEVSDDAASTDVESEESDDGEEEGLGSSGFFSDDDGEENDDDGEELLGDDFLEGSGDEEEHSDSGSGSDSDSDEGDIEKESKLIDEEEAKEEEDAKAELLDFNKEAGDDSFRLPTEEELEEEARGPPDLPLLQSRIKEIVRALSNFSVLRPNGASRKDCVEQLKSDIASYYGYNSFLIGALFELFPPVELMELIEAFEKQRPTSIRTNTLKTRRRDLADVLLNRGVNLDPLSKWSKVGLVVYDSQVPIGATPEYLAGFYMLQGASSFLPVMALAPQENERIVDVAAAPGGKTTYVAALMKNTGLIFANEMKVPRLKSLTANLHRMGVTNTIVCNYDGRE…
>KAH7278503.1 hypothetical protein KP509_38G044600 [Ceratopteris richardii]
MASKLKNNSKAMKSAKKEKKSSKEEKRIISRPILEGSEDMPSILEESSKAMKYAKKEKKSSKKEKKILKEEMISTDQEIAPKLQLLEDDENADSGSEEEFDVERKARALDIEKAQQEEEAEAELQMNIQERHDDFMLPTPEELEESSQKPPNLPAIFQRIKDIVRVLSDFKALRQEGVPRKDYVTQLAQDLSTYFGYNDFFVEMILQMFPAAEALEFFEANETPRPVVLRTNTLKARRRDLAGVLINRGVNLDPLGKWSKVGLVVYESQVPVGATPEYMAGHYMLQSASSFLPVMALAPQEKETVVDIAAAPGGKTTYLAALMKNTGIIFANEFKEKRMKSLSANLHRMGVTNTIVCNYDGRELPKVLGTNRVDRVLLDAPCSGTGVVSKDQSVKVSKS…
>GAV62416.1 Nol1_Nop2_Fmu domain-containing protein [Cephalotus follicularis]
MAPAPVNKKRGKKSQKPLEKKKLKNEFSAVKHPKKRDISYDSDSPDNEVEEHREFDGDEKESGSPAALNKKRGRKLQKLLTKKEQKSHKHPIKHNISYGSDTTDDEAEEHGDFDGDEQEFGSGSDLSDGDDILADDFLQGSDHEEKMSGAGSELDSGSDLDESDIEDKARAIDEEREREKKDAEEEMKLNIKEESDEFRLPTKEELEEEAIRPPHLSNLQRRIREIVRVLSNFKELRQEGTTRKDHIEQLKMDLCSYYGYNDFLIGVLVEMFPPVELMELIEAYEKPRPICLRTNTLKTRRRDLADVLLNRGVNLDPLSKWSKVGLVVYDSQVPIGATPEYMAGFYMLQSASSFLPVMALAPQEKERIVDMAFRGQYFVSKAQVLVLGNCCSELVIPYW…
>XP_024391691.1 25S rRNA (cytosine-C(5))-methyltransferase nop2-like [Physcomitrium patens]
MGRKPKQSTEVKVKKEESDDFMEKKLKMKNKGFTDDNKKWLKAKLIESSSEEEGEDEDEDEDDEGDGEIEMEEDDGSDEGSDDGEESDEDSEDEMDVEKKSRFLDAQKQREVEEARQEEMQLNIQGDADDFRLPTEEELEQEAKGPPDLPNILRRIKDIVRVLSSFKALRPEGAARADYVKQLSSDLSLYYGYNDFLISTFLQMFPPAEVLEFLESNEKPRPISLRTNTLKSRRRDLAQVLINRGVNLDPLGKWTKVGLVVYESQVPVGATPEYMAGHYMLQSGSSFLPVMALAPQEKERVVDMAAAPGGKTTYIAALMKNTGVIYANELKEPRIKSLSANLHRMGVTNTIICNYDGRQLPHKLGLRSVDRVLLDAPCSGTGVVGKDESVKVTKSAEDI…
>GJM86687.1 hypothetical protein PR202_ga02571 [Eleusine coracana subsp. coracana]
MARKGTKSKPPPPPLAGVKKVSKAPPPKAEKKAPKKQRLLESSSDDSEAEQLQLQEESDLEVPSDSEAEELSGSDAEADELSGSDAEANGATSSGDEEDDDDDDEEEEGGDSDDDSLADDFLAGSDDESGEGNDSGLESDESDDLEAKSRAIDARKEKAEEDAVEELQTNINLESDEFRLPTQEELEEEAHRPPNLPNLKRRISEIVRVLSNFSKLRQKDVSRKDYVNQLKTDIMAYYGYNDFLVEQLIEMFPAVELVEVVEAFEKRPPECLRTNTLKTRRRDLAAALIPRGFNLDPIGKWSKVGLVVYDSTISAGATTEYMAGHYMKQGASSFLPVMALAPQEKERIVDMAAAPGGKTTYIGSYEKYWLACFSGLITIQLYDTTHLFQLPKILGMNSV…
>XP_056859229.1 26S rRNA (cytosine-C(5))-methyltransferase NOP2B isoform X2 [Raphanus sativus]
MPALTRNKKKGAKLQTETPPLNRRTKSNTAPAKSHKPPLKKQRKGISYEKPEVVSNDDEEEEEEVSEQSDEELGSDFSSEEEEDTEPLADDFLGGSDDEEEEGTLGSSDSDSDGSDLEKESKAIDGEREREERDAKDELQMNIKEQPDEFRLPTKKELEEEASGPPDLPALQTRIKEIVRILSNFKDLRPEGVKRKEFVEQLKADLASYYGYNEFLIGTLVEMFPPVELMELIEAFEKKRPTSIRTNTLKTRRRDLADVLLNRGVNLDPLSKWSKVGLVVYDSQVPIGATPEYLAGFYMLQSASSFLPVMALAPRENERVVDMAAAPGGKTTYVASLMKNTGIIYANEMKVPRLKSLTANLHRMGVTNTVVCNYDGRELPKVFGQNSVDRVLLDAPCSG…
>KAG0604774.1 hypothetical protein M758_9G006400 [Ceratodon purpureus]
MGKAKGKVNKEVSKAVKQEVSKVVKNDEKDESLEKKKMASKNKGFTDENKKWLKAKLIESDEEDEDEDDEDGDGEIEMEEDDGIDDDIDDDEFDEDDESDEDSDDEMDVEKKSRRIDAQRQREAEDAKEEELQLNIQGDTDDFRLPTEEELEQEAKGPPDLPNILRRIKDIVRVLSSFKALRPEGTARADYVKQLESDLSQYYGYNNFLISTFLQMFPPAEVLEFLESNEKPRPISLRTNTLKSRRRDLAQVLINRGVNLDPLGKWTKVGLVVYDSQVPIGATPEYMAGHYMLQSGSSFLPVMALAPQEKERIVDMAAAPGGKTTYIAALMKNTGVIYANELKEPRIKSLSANLHRMGVTNTIICNYDGRQLPHKLGLRSVDRVLLDAPCSGTGVVGKD…
>XP_018452163.2 26S rRNA (cytosine-C(5))-methyltransferase NOP2B isoform X1 [Raphanus sativus]
MPALTRNKKKGAKLQTETPPLNRRTKSNTAPAKSHKPPLKKQRKGISYEKPEVVSNDDEEEEEEVSEQSDEELGSDFSSEEEEDTEPLADDFLGGSDDEEEEGTLGSSDSDSDGSDLEKESKAIDGEREREERDAKDELQMNIKEQPDEFRLPTKKELEEEASGPPDLPALQTRIKEIVRILSNFKDLRPEGVKRKEFVEQLKADLASYYGYNEFLIGTLVEMFPPVELMELIEAFEKKRPTSIRTNTLKTRRRDLADVLLNRGVNLDPLSKWSKVGLVVYDSQVPIGATPEYLAGFYMLQSASSFLPVMALAPRENERVVDMAAAPGGKTTYVASLMKNTGIIYANEMKVPRLKSLTANLHRMGVTNTVVCNYDGRELPKVFGQNSVDRVLLDAPCSG…
>VDD17694.1 unnamed protein product [Brassica rapa]
MVLTRSKKRVAKSQTPPLKRAEKPQALALKRKAEKPQALASKKGGAKSQKTPPLKKQKKEVFVEEDPSEEDEEEVSDDAAASTDVESDDGEEEGLGSSGFFSDGDGEENDDDGEELLGDDFLEGSGDEEEHSGSGSGSDSDSDEGDIEKESKLIDEEEAKEEEDAKAELLDFNKEAGDDAFRLPTEEELEEEARGPPDLPLLQSRIKEIVRALSNFSVLRPNGASRKDCVEQLKSDIASYYGYNSFLIGALFELFPPVELMELIEAFEKQRPTSIRTNTLKTRRRDLADVLLNRGVNLDPLSKWSKVGLVVYDSQVPIGATPEYLSGFYMLQGASSFLPVMALAPQENERIVDVAAAPGGKTTYVAALMKNTGLIFANEMKVPRLKSLTANLHRMGVTN…
>XP_009121283.2 25S rRNA (cytosine-C(5))-methyltransferase nop2 [Brassica rapa]
MVLTRSKKRVAKSQTPPLKRAEKPQSLALKRKAEKPQALASKKGGAKSQKTPPLKKQKKEAVVEEDPSEDDEEEVSDDAAASTDVESDDGEEEGSNGLGSSGFFSDDDGEENDDDGEELLGDDFLEGSGDEEEHSDSGSGSDSDSDEGDIEKESKLIDEEEAKEEEDAKAELLDFNKEAGDDAFRLPTEEELEEEARGPPDLPLLQSRIKEIVRALSNFSVLRPNGASRKDCVEQLKSDIASYYGYNSFLIGALFELFPPVELMELIEAFEKQRPTSIRTNTLKTRRRDLADVLLNRGVNLDPLSKWSKVGLVVYDSQVPIGATPEYLSGFYMLQGASSFLPVMALAPQENERIVDVAAAPGGKTTYVAALMKNTGLIFANEMKVPRLKSLTANLHRMG…
>XP_048598820.1 25S rRNA (cytosine-C(5))-methyltransferase NOP2A-like isoform X2 [Brassica napus]
MVLTRSKKRVAKSQTPPLKRAEKPQALALKRKAEKPQALALKKGGAKSQKTPPLKKQKKEVVVEEDPSEDDDEEVSDDAAASTDVESDDGEEEGLGSSGFFSDDDGEENDDDGEELLGDDFLEGSGDEEEHSDSGSGSDSDSDEGDIEKESKLIDEEEAKEEEDAKAELLDFNKEAGDDAFRLPTEEELEEEARGPPDLPLLQSRIKEIVRALSNFSVLRPNGASRKDCVEQLKSDIASYYGYNSFLIGALFELFPPVELMELVEAFEKQRPTSIRTNTLKTRRRDLADVLLNRGVNLDPLSKWSKVGLVVYDSQVPIGATPEYLSGFYMLQGASSFLPVMALAPQENERIVDVAAAPGGKTTYVAALMKNTGLIFANEMKVPRLKSLTANLHRMGVTN…
>KAH7278504.1 hypothetical protein KP509_38G044600 [Ceratopteris richardii]
MHLPYLCVCMCFHLSIFLIYSGSEEEFDVERKARALDIEKAQQEEEAEAELQMNIQERHDDFMLPTPEELEESSQKPPNLPAIFQRIKDIVRVLSDFKALRQEGVPRKDYVTQLAQDLSTYFGYNDFFVEMILQMFPAAEALEFFEANETPRPVVLRTNTLKARRRDLAGVLINRGVNLDPLGKWSKVGLVVYESQVPVGATPEYMAGHYMLQSASSFLPVMALAPQEKETVVDIAAAPGGKTTYLAALMKNTGIIFANEFKEKRMKSLSANLHRMGVTNTIVCNYDGRELPKVLGTNRVDRVLLDAPCSGTGVVSKDQSVKVSKSDVDIQNCATLQKELILAAIDMVDAFSKTGGYIVYSTCSITVAENEAVIDYALRKRNVKVVPCGLEFGRPGFIR…
>KAJ4913264.1 S-adenosyl-L-methionine-dependent methyltransferases superfamily protein [Raphanus sativus]
MPALTRNKKKGAKLQTETPPLNRRTKSNTAPAKSHKPPLKKQRKEEEEDTEPLADDFLGGSDDEEEEGTLGSSDSDSDGSDLEKESKAIDEEREREERDAKDELQMNIKEQPDEFRLPTKKELEEEASGPPDLPALQTRIKEIVRILSNFKDLRPEGVKRKEFVEQLKADLASYYGYNEFLIGTLVEMFPPVELMELIEAFEKKRPTSIRTNTLKTRRRDLADVLLNRGVNLDPLSKWSKVGLVVYDSQVPIGATPEYLAGFYMLQSASSFLPVMALAPRENERVVDMAAAPGGKTTYVASLMKNTGIIYANEMKVPRLKSLTANLHRMGVTNTVVCNYDGRELPKVFGQNSVDRVLLDAPCSGTGVISKDESVKTSKSANDIRKFADLQKQLILAAID…
>KAF8099092.1 hypothetical protein N665_0251s0017 [Sinapis alba]
MVLTRSKKRVTKSQTPPSKKAEKPQPLALKRKAEKPQALALKNGAKSLKKQKKEVVEEEPRENDEEVSDDASTDVESGESDDGEEGSDGLGSSGFFSDDDGEENDDGEDLLGDDFLDGSGDEEEHSDSGSDSDSDEGDIQKESEMLDREQAKEEADAKAELLDFNKEAGDDAFRLPTEEELEEEARGPPDLPLLQSRIKEIVRALSNFSVLRPTGASRKDCVEQLKSDIASYYGYNSFLIGALFELFPPVELMELIEAFEKQRPTSIRTNTLKTRRRDLADVLLNRGVNLDPLSKWSKVGLVVYDSQVPIGATPEYLAGFYMLQGASSFLPVMALAPRENERIVDVAAAPGGKTTYVAALMKNTGLIFANEMKVPRLKSLTANLSRMGVTNTIVCNYDG…
>GFQ03071.1 probable 28S rRNA (cytosine-c(5))-methyltransferase [Phtheirospermum japonicum]
MAGPVINKKKGARPSNPPTMKKKNQKPVSKLQNKSKKVDLLSDSDVSDEPQHLEDSDVAEQDEDSFSEMSTDDDDPIAMDILQGGDDGEDGKGSDKDSDSDSDGSDIEKKSKAIDDEKAREIKDAEDDVKINIKEETDFRLPTPEELIEEANSPPDLSGLQRRIKEIVRVLSNFEKLRHKGPNKEYIGYICRGFNLHLLLGFLNCKTFVQMFPAVELLELIEAFEKPRPICLRTNTLKTRRRDLAGVLLNRGVNLDPLSKWSKVGLVVYDSQVPIGATPEYMAGHYMLQGASSFLPVKALAPQEKEKIVDMAAAPGGKTTYIAALMKNTGIIYANEMKESRLKSLTANIHRMGVTNTIVSNYDGRELPKVLGNSVDRVLLDAPCSGTGVISKDESVKTS…
>KAG7037316.1 putative 28S rRNA (cytosine(4447)-C(5))-methyltransferase, partial [Cucurbita argyrosperma subsp. argyrosperma]
MPAAKFNKKKAVKRDDPQSKRKKKDELFTPKTDFSSSVIRMFLVLFLVRILMNLTSKRSRELLMKKERGEEKDAADEMQLNIKEESDEFRLPTKEELEEEALRPPDISNLQKADKRKALRQEGATRKDYVEQLKKDIGSYYGYNEFLTGVLVELFPVVELMELIEAFEKPRPICLRTNTLKTRRRDLADVLINRGVNLDPLSKWSKVGLVVYDSQVPIGATPEYMAGFYMLQGASSFLPVMALAPQEKERIVDMAAAPGGKTTYIAALMKNSGIIFANEMKVPRLKSLTANLHRMGVTNTVVCNYDGKELPKVLGMNTADRVLLDAPCSGSGVISKDESVKTSKSLEEIQKCAQLQKQLILAAIDMVDANSKSGGYIVYSTCSIMVDENEAVVDYALKK…
>XP_056859227.1 26S rRNA (cytosine-C(5))-methyltransferase NOP2B-like [Raphanus sativus]
MPALTRNKKKGAKLQTETPPLNRRTKSNTAPAKSHKPPLKKQRKGISYEKPEVVSNDDEEEEEEEEEEEEEVSEQSDEELGSDFSSEEEEDTEPLADDFLGGSDDEEEEGTLGSSDSDSDGSDLEKESKAIDEEREREERDAKDELQMNIKEQPDEFRLPTKKELEEEASGPPDLPALQTRIKEIVRILSNFKDLRPEGVKRKEFVEQLKADLASYYGYNEFLIGTLVEMFPPVELMELIEAFEKKRPTSIRTNTLKTRRRDLADVLLNRGVNLDPLSKWSKVGLVVYDSQVPIGATPEYLAGFYMLQSASSFLPVMALAPRENERVVDMAAAPGGKTTYVASLMKNTGIIYANEMKVPRLKSLTANLHRMGVTNTVVCNYDGRELPKVFGQNSVDRVL…
>KAG2299485.1 hypothetical protein Bca52824_035957 [Brassica carinata]
MVLTRSKKSVAKSQTPPSKKAEKPQALALKRKAEKPQALALKKGAKSQKKPPLKKQKKEVVEEDPLESDEEVVSDDDAPTDVESEESDDDGEDGSNGFFSDDDGEENEDGEELLGDDFLDGSGDEEEEHSDSGSDYDSDEGDIQKESEMLDREQAKEEADAEAEMLDFNKEAGDDAFRLPTEEELEEEARGPPDLPLLQSRIKEIVRLLSNFSVLRPNGASRKDCVEQLKSDIASYYGYNSFLIGALFELFPPVELMELIEAFEKQRPTTIRTNTLKTRRRDLADVLLNRGVNLDPLSKWSKVGLVVYDSQVPIGATPEYLAGFYMLQGASSFLPVMALAPRENERIVDVAAAPGGKTTYVAALMKNTGLIFANEMKVPRLKSLTANLHRMGVTNTIVC…
>KAJ4875444.1 S-adenosyl-L-methionine-dependent methyltransferases superfamily protein [Raphanus sativus]
MVLTRSKKRVTKSQTPPSNKAEKPQALALKRKAAEKPQPLASKKGGAKSQKKQPPSKKQKKEVVEEEEDPREKDEEVSDYDAASTDAELEESDGGEERSNGLGSSGFFSDDDGEENDEDDGEEVLGDDFLDGSGDEDEEEERSDSGSDSDSDDGDIEKESRLIDEKEAKEEADAEAELLDFNKEAGDDAFRLPTEEELEEEARGPPDLPLLQSRIKEIVRALSNFSVLRPNGASRKDCVEQLKSDLASYYGYNSFLIGALFELFPPVELMELIEAFEKQRPTSIRTNTLKTRRRDLADVLLNRGVNLDPLSKWSKVGLVVYDSQVPIGATPEYLAGFYMLQGASSFLPVMALAPRENERIVDVAAAPGGKTTYVAALMKNTGLIFANEMKVPRLKSLNA…
>XP_018456289.2 25S rRNA (cytosine-C(5))-methyltransferase NOP2A-like [Raphanus sativus]
MVLTRSKKRVTKSQTPPSNKAEKPQALALKRKAAEKPQPLASKKGGAKSQKKQPPSKKQKKEVVEEEEDPREKDEEVSDYDAASTDAELEESDGGEERSNGLGSSGFFSDDDGEENDEDDGEEVLGDDFLDGSGDEDEEEERSDSGSDSDSDDGDIEKESRLIDEKEAKEEADAEAELLDFNKEAGDDAFRLPTEEELEEEARGPPDLPLLQSRIKEIVRALSNFSVLRPNGASRKDCVEQLKSDLASYYGYNSFLIGALFELFPPVELMELIEAFEKQRPTSIRTNTLKTRRRDLADVLLNRGVNLDPLSKWSKVGLVVYDSQVPIGATPEYLAGFYMLQGASSFLPVMALAPRENERIVDVAAAPGGKTTYVAALMKNTGLIFANEMKVPRLKSLNA…
>KAG5544336.1 hypothetical protein RHGRI_016926 [Rhododendron griersonianum]
MAATALSKRKEAKSQKPPPRKKQRNEPPPRKKLRNELPPRKKLRNELPPRKKQKTVSFPAKNPIKDDLISDSDDIDEMVEEHGQLHEDQQHQGSDSGSEMSSDGDDPLADDFLLGSDDGGSCFGISCSIAEKGSDLDSDSDESDIEVKARADEEEKVREEEDALEELKLNIKEEPDEFRLLTGEIGTSFRRFHMVMISSYITKELEEEANRPPDLQSLQRRIKEIVRVLSNFKSLRQEGATRKDYVEQLTMDLGSYYGYNEFLIGALVEVICIFNMFPVNELMELIEAFEKPRPICLRTNTLKARRRDLAGVLLNRGVNLDPLSKWSKVGLVVYDSQVPIGATPEYMAGYYMLQSASSFLPVMALAPQEKERIVDMAFDGRHTNAKTFHATQRHSLIFF…
>KAF1881495.1 hypothetical protein Lal_00021473 [Lupinus albus]
MAPAVKNKISKPQKSTTKKNIKNSKLIIPKHDSTSKSEQEDLPQKNEIEVVDDDSGFSSDGDDPLVDDFLGGTDDDEEKASGLDSDSDDEDIETKSRAIDEEREREKEDADAEMQLNIKEEYDEFRLPTAEELEEEALRPPDIVNLKKRIEEIVRVLSNFKTLRKDGSSRKEYIDQLKKDICSYYGYNEFLIGALEEMFPVVELIQLIEAFEKPRPMCLRTNTLKTRRRDLADVLINRGVNLDPLSKWSKVGLVVYDSQVPIGATPEYMAGFYMLQGASSFLPVMALAPQEKERVVDMAAAPGGKTTYIAALMKNTAKGFTGMRFWLASQSPSSALLGVYRCRYPSLVAGSHWDMDNRVSRLKSLTANLHRMGVSNTAVCNYDAKELPKVLGQNTVDRV…
>KAH1239668.1 putative 28S rRNA (cytosine(4447)-C(5))-methyltransferase [Glycine max]
MAPARKKPSKPSKSPKNPRKTHPKHDSTSESEEDTPPQLQPEQLELGDDNSDSASELSSDGDDPLADDFLQGTDDDEEKGSGSESGLESGSDSDSDDGDIEKKSRAIDEEKAKEEEDADAEMQLNINQESDEFRLPTKEELDEEALRPPDLSNLQRRTKESMFTLLLTLLDCHERSLGSSVEDVVIVLNVSVSLVVRVLSNFKALRQDGSTRKEYVEQLKKDLCTYYGYNEFLIGALVEMFPVVELMELIEAFEKPRPICLRTNTLKTRRRDLADVLINRGVNLDPLSKWSKVGLVVYDSQVPIGATPEYMAGFYMLQSASSFLPVMALAPQEKERVVDMAAAPGGKTTYIAALMKNTGIIFANEMKVPRLKSLTANLHRMGVSNTVVCNYDGKELPKV…
>XP_027336558.1 probable 28S rRNA (cytosine(4447)-C(5))-methyltransferase isoform X2 [Abrus precatorius]
MAPARKKPSKPLKAPKNPKKTQLKDHSTSESEEEAPQQQQLLEFGDDSASELSSDGDDPLVDDFLQGSDDEEKASGSESGSGSDSDSDDDDIEEKSRAIDEERAREEEDAEAEIQLNIKEESDEFRLPTKQELDDEALRPPDLPNLQRRIKEIVRVLSNFKVLRQDGSTRKDYVEQLKKDICSYYGYNEFLIGALVEMFPVVELMELIEAFEKPRPICLRTNTLKTRRRDLADVLINRGVNLDPLSKWSKLQSASSFLPVMALAPQEKERVVDMAAAPGGKTTYIAALMKNTGIVFANEMKVPRLKSLTANLHRMGVSNTVVCNYDGKELPRVLGVNVVDRVLLDAPCSGTGVISKDESVKTSKSLEDIQKCAHLQKELILAAIDMVDANSKSGGYIVY…
>KAG5544297.1 hypothetical protein RHGRI_016897 [Rhododendron griersonianum]
MAATALSKRKEAKSQKPPPRKKQRNEPPPRKKLRNELPPRKKLRNELPPRKKQKTVSFPAKNPIKDDLISDSDDIDEMVEEHGQLHEDQQHQGSDSGSEMSSDGDDPLVDDFLLGSDDGSGDGEKGSDLDSDSDESDIEVKARADEEEKVREEEDALEELKLNIKEEPDEFRLLTKEIGTYFRRFHMVMISSYITKELEEEANRPPDLQSLQRRIKEIVRVLSNFKSLRQEGATRKDYVEQLTMDLGSYYGYNEFLIGALVEVICIFNMFPVNELMELIEAFEKPRPICLRTNTLKARRRDLAGVLLNRGVNLDPLSKWSKVGLVVYDSQVPIGATPEYMAGYYMLQSASSFLPVMALAPQEKERIVDMAFDGRHTNTETFHATQRHSLIFLGPQYFIQ…
>XP_006279481.1 25S rRNA (cytosine(2870)-C(5))-methyltransferase [Capsella rubella]
MPALTRNKKKGAKPQTPPTKQVTKSKTPPSKPQISTLKKGAKSLKKPPLKKQKKEVVEEAPLEDDEVSDDASIDAESEELDESDDGEKGSNGLFYNDDEEENEDDDDDEMTLGDDFLEGSGDEDDEDEEEEEEEGPSDVDSDSDSDGDDLVRKSDAIDRKLAKEKEDADAEQQETNKQDETEHDAFRLPTEEELEEEARGPPDLPLLKTRIEDLVRALKNFKALRPTGARRKDCVEQLKADLGSYYGYNSFLIGTLIEMFPPGELMELIEAFEKQRPTSIRTNTLKTRRRDLADVLLNRGVNLDPLSKWSKVGLVVYDSQVPIGATPEYLAGYYMLQGASSLLPVMALAPRENERIVDVAAAPGGKTTYIAALMKNTGLIYANEMKVPRLKSLTANLHR…
>VDD21343.1 unnamed protein product [Brassica oleracea]
MVLTRSNKKAPKPQTPPVKNLSKAQKAEKPQTLTSKKGVKSQTKKPPLKKQKKDVAVEEEDPLEDDEEEVSDGSEEIDESDDGEKGSNGFFSDDGGEELLGDDFLDGSGDDEEEERSDSDEDDIQKESEAIDRAKAKEEEDADAELLDFNKEVGPEEHDTFRLPTEEELEEESRGPPDLPLLQSRIKEIVRALSNFNLLRPNGASRKECVEQLKSDLASYYGYNSFLIGALFELFPPVELMEIIEAFEKQRPTSIRTNTLKTRRRDLADVLLNRGVNLDPLSKWSKVGLVVYDSQVPIGATPEYLAGYYMLQGASSFLPVMALAPRENERIVDVAAAPGGKTTYVAALMKNTGLIFANEMKVPRLKSLTANLHRMGVTNTIVCNYDGRELPKVLGERSV…
>KAF9608969.1 hypothetical protein IFM89_012146 [Coptis chinensis]
MAFTSVNKKKIAKPTSSFKKQKHEITKNPSFKKQKKESFNKKEKVVVSDPSSSEDEEEEDVGPDSDDSGSDISLDEGENPFGDDFLDGSDDDDEGKSLSSDDEDSDSDSDDDELDIEEESRKIDEKRAREQKDAEAELQLNIKEESDEFHLPTEEEIGAEALQPPDLSNLQRRIKEIVRILSNFKTLRQEGVTRKDYVEQLKRDLSSYYGYNEFLIGVLVEMFPVVELLELIESYEKPRPICLRTNTLKSRRRDLAEVLINRGVNCDPLSKWSKVGLVVYDSQVPIGATPEYMAGYYMLQSASSFLPVMALAPQEKERVVDMAAAPGGKTTYIAALMKNSGIIYANEMKEPRLKSLTANLQRMGVTNTIVCNYDGKEVQGSPHTNSFGMAFSEHQLVAG…
>XP_010443232.1 PREDICTED: 25S rRNA (cytosine-C(5))-methyltransferase nop2 [Camelina sativa]
MPALTRNKKKGAKSQTPPTKQVTKPKTPPSKPQTTTLKKGAKKPPLKKQKKEVVVEEEPLEEDDELVSDCSIDAESEELDESDDEGGKGSNGFFSDDEEENDEDDETLGDDFLEGSGDEDEEEEEEGPSDVGSDSDSDEDDDDLVKQSEAIDRKLAKQKADAEAEQQELNKQDESEHDAFRLPTEEELEEEARGPPDLPLLKTRIEDIVRALKNFKAFRPAGATRKECVEQLKADLGSYYGYNSFLIGTLVEMFPPGELMELIEAFEKQRPTSIRTNTLKTRRRDLADVLLNRGVNLDPLSKWSKVGLVIYDSQVPIGATPEYLAGYYMLQGASSFLPVMALAPRENERIVDVAAAPGGKTTYIAALMKNTGLIYANEMKVPRLKSLTANLHRMGVTNT…
>TVU28378.1 hypothetical protein EJB05_19895, partial [Eragrostis curvula]
MENEKKRKHQPPLPPAAAKKGSETPPKAAKRAPKKLGLVEPNSFDGSNAEQRHLQKEQFSGTRAESEKLSVSDAEADGARSSSNEDDDDDEEDKREIYLEDFYVNSDDELDDSGSDDPDDLEEKLQEIDMWKKSTDEVVEKIGSNIGLDYDVLLLPTEKLEEDVHRSPNRQNLGKRIIPTVWVPSSISKQRQKVLLKRCTNQLKTDIMTYYGYNDFLTEAFYEMFPIVELFELLEAFDKEPTEYLRTNTLKTGRVDLAAALESRGFNLHPIGWSNVGLVVDNSTIPAGATMEYIVGHYMRQDASSLLPVMALGPQEQEKIIDMAAARGGKTTYIGALMNNTGIIYANECNKKVLPGLVGNIHRMGVTNTIVCNYDGKELPNVLGTNLVDRVLLDAPCTR…
>XP_010483060.1 PREDICTED: 25S rRNA (cytosine-C(5))-methyltransferase nop2 [Camelina sativa]
MPALTRNKKKGAKSQTPPTKQVTKPRTPPSKTQSKPQTTTLKKGAKKPPLKKQKKEVVVEEEPLEEDDEVVSDASIDSESEELDESDDEGGKGSNGFFSDDEEENDDDDETLGDDFLEGSGEEEEEEEEEEEGPSDVGSDSDSDEDDDDLVKQSEAIDRKLAKQKADADAEQQELNKQDESEHDAFRLPTEEELEEEARGPPDLPLLKTRIEDIVRALKNFKAFRPAGATRKECVEQLKADLGSYYGYNSFLIGTLVEMFPPGELMELIEAFEKQRPTSIRTNTLKTRRRDLADVLLNRGVNLDPLSKWSKVGLVIYDSQVPIGATPEYLAGYYMLQGASSFLPVMALAPRENERIVDVAAAPGGKTTYIAALMKNTGLIYANEMKVPRLKSLTANLHR…
>OEL38369.1 putative 28S rRNA (cytosine-C(5))-methyltransferase [Dichanthelium oligosanthes]
MAKKGPKGKPQPLPAPEGKKGSKAAPPPKAAKRVPKKKQMLLESSDDSDTEQQQHLQEEDSDLDLPSDSDAEELSGSDAEADELSGSDAEGSGDEVEEDEEEEEEGDDESDDDPLADDFLADSDDSEGGDSGIESDESDDLEAKSRAIDERKLKAEEEAEEELKTNIRSESDEFRLPTAEMFPAVELVEVLEAFEKRPPECLRTNTLKKQGASSFLPVMALAPQEKERIVDMAAAPGGKTTYIGALMKNTGIIYANEFNEKRLHGLLGNIHRMGVTNTIVCNYDGKELPKVLGMNSVDRVLLDAPCTGTGTIWKDPQIKTSKDIEDIRNCAFVQKQLLLAAIDLVDANSKTGGYVVYSTCSIMIAENEAVIDYALKKRNVKLVPCGLDFGRPGFIRFRE…
>URE20031.1 NOL1 NOP2 sun family protein [Musa troglodytarum]
MASPAQRKAVKSASPNLMKKKNKKSQRYEEELASKDIDALEFDPGSEEEMEDGRSQSSDVEDDESPSDASSDGEPFTDDFLGGSDNEEAEEPGSGSDSDESDLEAKSRALDEAKYRAEEEAEEELRLNIKEESDEFRLPTKEELQEEARLPPNLQNIRRRINEIVRVLSNFNSLRQEGASRKDYIFPAVELIELLEAFEKGRPECLRTNTLKTRRRDLAGVLINRGVNLDPIGKWSKVGLVVYDSQVPIGATPEYLAGHYMKQAASSFLPVMALAPQEKERIVDMAAAPGGKTTYIAALMKNTGIIYANEFKETRLKSLSANIHRMGVTNTIICNYDGKELPKVFGLNSVDRVLLDAPCTGTGVISKEQSIKTSKTIEDVQTRAFVQKQLILAAIDLVD…
>KAG5017657.1 hypothetical protein JHK85_023793 [Glycine max]
MAPARKKPSKPSKSPKNPRKTHPKHDSTSESEEDTPPQLQPEQLELGDDNSDSASELSSDGDDPLADDFLQGTDDDEEKGSGSESGLESGSDSDSDDGDIEKKSRAIDEEKAKEEEDADAEMQLNINQESDEFRLPTKEELDEEALRPPDLSNLQRRTKESMFTLLLTLLDCHERSLGSSVEDVVIVLNVSVSLVVRVLSNFKALRQDGSTRKEYVEQLKKDLCTYYGYNEFLIGALVEMFPVVELMELIEAFEKPRPICLRTNTLKTRRRDLADVLINRGVNLDPLSKWSKVGLVVYDSQVPIGATPEYMAGFYMLQSASSFLPVMALAPQEKERVVDMAHIGLSSNIEHASFLQSFCFAEEVYALCRAAPGGKTTYIAALMKNTGIIFANEMKVPRL…
>KAJ0246128.1 hypothetical protein HA466_0177000 [Hirschfeldia incana]
MVLTRSNRKAPKPQTHPPVNKLSKTQSQKKKTEKPQALTLSKGAKSLKKPPLKKQKKEEAPLEEEEASDVESEEIDESDDGGEKESNGFFSDDEGEEEVLGDDFLDGSGDDEEEEVEERSDSDADLSSDSDSDSGGDILKESEAIDRAKAKEEEDAEAELQDFNKEVGPGEESEFRLPTEEELEEESRGPPDLPLLQTRIKEIVRALSNFNVLRPKGASRKECVEQLKADLASYYGYNSFLIGALFELFPPVELMEIIEAFEKQRPTSIRTNTLKTRRRDLADVLLNRGVNLDPLSKWSKVGLVVYDSQVPIGATPEYLAGFYMLQGASSFLPVMALAPKENERIVDVAAAPGGKTTYIAALMKNTGLIFANEMKVPRLKSLTANLHRMGVTNTIVCNY…
>XP_009126977.1 probable 28S rRNA (cytosine(4447)-C(5))-methyltransferase isoform X1 [Brassica rapa]
MVLTRSSKKAPKPQTPPVKNLSKAQTPPLSKAEKPQTLTSKKGAKSQKKPPLKKQKKDVVVEEEEVSDVESEEIDESDDGEKGSNGFFSDDDGEELLGDDFLEGSGDEEEVLSSDSDSDSDEDDIQKESEAIDRAKAKEEEDADAELLDFNKEAGPEEHETFRLPTQEELEEEARGPPDLPLLQSRIKEIVRALSNFNVLRPKGASRKECVEQLKTDLASYYGYNSFLIGALFELFPPVELMEIIEAFEKQRPTSIRTNTLKTRRRDLADVLLNRGVNLDPLSKWSKVGLVVYDSQVPIGATPEYLAGYYMLQGASSFLPVMALAPKENERIVDVAAAPGGKTTYVAALMKNTGLIFANEMKVPRLKSLTANLHRMGVTNTIVCNYDGRELPKVLGERS…
>GER45958.1 ribosomal RNA small subunit methyltransferase F [Striga asiatica]
MAGFLLNKKKKSAKLLDPPPRKKQKAEVTLQKEAEKEDLLSSDSDGSCEPEELEESDVEEQDNTESLSEMSSDDDDPFAHDILLGSEDEDDKEEDAGEDASEDADSDSDESDIERRARAIDEERVQEQADGEAELQLNIREEADEFTLPTPEELEEEANRPPDLSNLQRRIKEIVRVLSNFNALRQEGAARKDYIDQLKRDLGSYYGYNEFLIEALIEMFPVVELMELIEAFEKPRPICLRTNTLKTRRRDLAGILLNRGVNLDPLSKWSKVGLVVYDSQVPIGATPEYMAGHYMLQGASSFLPVMALAPQEKEKIVDMASRLLALLIQCVCRAAPGGKTTYIAALMKNTGIIYANEMKESRLKSLTANIHRMGVTNTIVCNYDGRELPKILGNNSVDR…
>XP_010450433.1 PREDICTED: 25S rRNA (cytosine(2870)-C(5))-methyltransferase-like [Camelina sativa]
MPALTRNKKKGAKSQTPPTKQVTKPKTPPSKPQTTTLKKGAKKPPLKKQKKEVVVEEEPLEDDDEVVSDASIDAESEELDESDDGGSNGLFSDDEDENDDDDETLGDDFLEGSGDEEEEEEEEEEEGPSDVGSDSDSDSDDDDLVKQSEAIDRRLAKQKADAEAEQQELNKQDDSEHDAFRLPTEEELEEEARGPPDLPLLKTRIEDLVRALKNFKAFRPAGATRKECVEQLKADLGSYYGYNSFLIGTLVEMFPPGELMELIEAFEKQRPTSIRTNTLKTRRRDLADVLLNRGVNLDPLSKWSKVGLVIYDSQVPIGATPEYLAGYYMLQGASSFLPVMALAPRENERIVDVAAAPGGKTTYIAALMKNTGLIYANEMKVPRLKSLTANLHRMGVTNT…
>KAI3941540.1 hypothetical protein MKW92_037193 [Papaver armeniacum]
MAPNSLSKKKVENHRRQHHLVRKKGGKPQARPLPPKKKQKKEFVPEPEELSDSDDSDGSIEEEEEEENEEEEEVEEQEQEEIDGESFSDMSSDVDDDEEDDDPLSKDVLQDDDDEEKASELDLGSDEGSDSDSDNDDPEEISNKIIGKREKEQDDSRKELVTNIQMELDTDEFRLPTKEELEEEKFRPDLTNLQRRIKEIVRVLSNFKGLRQEGLLRKDYVEQLQLDLSSYYGYNEFLIGVLVEMFPVVELLELIEAYEKPRPICLRTNTLKARRRDLADVLLNRGVNLDPLSKWSKVGLVVYDSQVPIGATPEYMAGYYMLQSASSFLPCMALAPQENERVVDMAAAPGGKTTYVAALMKNSGIIYANEIKESRLKSLTANLQRMGVTNTIVSNYDGK…
>KAG4923760.1 hypothetical protein JHK87_049300 [Glycine soja]
MAPARKKPSKPSKSPKNPKKIQPKHDSSSESEEDTPPQQLQPEQLELGDNSDSASELSSVGDDPLADDFLQGSDDDEVKASGSESGLESGLESGSDSDSDDDDIEKKSRAIDEEKAREEEDADAEMQLNINQESDEFRLPTKEELENEALRPPDLSNLQRRIKEIVRVLSNFKALRQDGSTRKEYVEQLKKDLCTYYGYNEFLIGALVEMFPVVELMELIEAFEKPRPMCLRTNTLKTRRRDLADVLINRGVNLDPLSKWSKVGLVVYDSQVPIGATPEYMAGFYMLQSASSFLPVMALAPQEKERVIDMAAAPGGKTTYIAALMKNTGIIFANEMKVPRLKSLTGNLHRMGVSNTVVCNYDGKELPKVLGVNVVDRVLLDAPCSGTGVISKDESVKTS…
>MBA0783490.1 hypothetical protein Gotri_001195, partial [Gossypium trilobum]
QRNDLFIDKKRPTKKDEVLDDVSDGHSEEEEEVGDLLDGAEQMSDFDDDDVSEISDEDDAPWADDFLQGSDDNEDSGSSSTSGSGSDSHSDETDIEEKSRAINEQRAREEEDAQAEMELNIKEESDELRLPTKEELEAEQHRPPDLANLQMRMKEIVRVLSNFKHMRQEGTTRKDYIDQLKIDLGSYYGYNEFLIRVLVDMFPVVELMELIEAFEKPRPTCIRTNTLRTRRRDLADVLSERGVELDQLSKWSKVGLVVYNLHVPIGATLEYLAGFYYIQGASSFLPVMALAPQEKERVVDMAQVAPFCEHSYNMKFVSLLVAVLHFKAAPGGKTTYVAALMKNSGIIYANEIREARLKSLTANLHRMGVTNTIVCNYDGREVKNKLHQLVLSVIMRIIC…
>KAG5527713.1 hypothetical protein RHGRI_028603 [Rhododendron griersonianum]
MAATALSKRKEAKSQKPPPRKKQRNEPPPRKKQKNESFPAKNPMKDDLISDSDDMDEMVEEHGQLHEDQQGSDSGSEMSSDGDDQLADDFLLGSDDGNSDGEKGSDLDSDSDESDIEVKARADEEEKVREEEDALEELKLNIKEEPDEFRLPTKEIGTSFRRFHMVMISSYVTKELEEEANRPPDLQSLQRRIKEIVRVLSNFKPLRQEGATRKDYVEQLTMDLGSYYGYNEFLIGALVEVVCIFHMFPVNELMELIEAFEKPRPICLRTNTLKARRRDLAGVLLNRGVNLDPLSKWSKVGLVVYDSQVPIGATPEYMAGYYMLQSASSFLPVMALAPQEKERIVDMAKTFTVGGWNMFPLIISPACIGHDKSLVMLAQFILIVAFIIFQPLTNAKTFH…
>KAF8080413.1 hypothetical protein N665_0948s0010 [Sinapis alba]
MVLTRSNKKAPKSQTPPVKKNLSKTQKAEKPQTLTLNKRAKSQKKPPLKKQKKDVVQEDPLEEVSDVDSEELDDGEKGSNGFFSDDDGEESDDGEELLGDDFLDGSGDEEEEPSDSDASLSSDSDSDEGDILKESEAIDRAKAKEEEDADAELLDFNKEAGPDEHDDTFRLPTQEELEEESRGPPDLPLLQGRIKEIVRALSNFNVLRPKGASRKECAEQLKADLASYYGYNTFLIGALFELFPPVELMEIIEAFEKQRPTSIRTNTLKTRRRDLADVLLNRGVNLDPLSKWSKVGLVVYDSQVPIGATPEYLAGYYMLQGASSFLPVMALAPRENERVVDVAAAPGGKTTYIAALMKNTGLIFANEMKVPRLKSLTANLHRMGVTNTIVCNYDGRELP…
>KAH7278507.1 hypothetical protein KP509_38G044600 [Ceratopteris richardii]
MHLPYLCVCMCFHLSIFLIYSGSEEEFDVERKARALDIEKAQQEEEAEAELQMNIQERHDDFMLPTPEELEESSQKPPNLPAIFQRIKDIVRVLSDFKALRQEGVPRKDYVTQLAQDLSTYFGYNDFFVEMILQMFPAAEALEFFEANETPRPVVLRTNTLKARRRDLAGVLINRGVNLDPLGKWSKVCSSVQTACSSTICSSNTRTFVKVGLVVYESQVPVGATPEYMAGHYMLQSASSFLPVMALAPQEKETVVDIAAAPGGKTTYLAALMKNTGIIFANEFKEKRMKSLSANLHRMGVTNTIVCNYDGRELPKVLGTNRVDRVLLDAPCSGTGVVSKDQSVKVSKSDVDIQNCATLQKELILAAIDMVDAFSKTGGYIVYSTCSITVAENEAVIDY…
>KAJ0267021.1 hypothetical protein HA466_0009130 [Hirschfeldia incana]
MVLTRSKKRVTKSQTPPSNKAEKPQALALKRKAEKPQPLASKKGAAKSQKTPPLKKQKKEEVVEEDPLEIDEEEVSDDAASTDVESEESDDGEDGSNGFFSDDDGEENDILRDDFLEGSGDEEEHSGSGSGSDSDSDEDDIEKESKLIDEAEAKEEADAEAELLDFNKEAGDDAFRLPTEEELEEEARGPPDLPLLQTRIKEIVRALSNFSVLRPNGASRKDCLEQLKSDIASYYGYNSFLIGALFELFPPVELMELIEAFEKQRPTTIRTNTLKTRRRDLADVLLNRGVNLDPLSKWSKVGLVVYDSQVPIGATPEYLSGFYMLQGASSFLPVMALAPKENERIVDVAAAPGGKTTYVAALMKNTGMIFANEMKVPRLKSLTANLHRMGVTNTIVCNY…
>MCL7032708.1 hypothetical protein MKW94_018778 [Papaver nudicaule]
MVPNSLTKKRGGKPPQTRPLPPPPKKKQKKEFIPEPQSESEEEGNITEEEEEVEGEETDGESFSDMSSDVEDDEDDDPFHKDILGEEDEDHKEEGSDSDSEKDDPETKSGKLEVKKEKTKVEGGLETKTDIQKEVDELKREFAEFQLPTKDELEEEKLKPDLTNLQKRIKEIVRFLSKFKDLRQEEGQSWKKSLSKAEGPSRKDLVAQLQLDLCAYYGYNEFLMGVLVEMFPVTELLELIEAYEKPRPICIRTNTLKARRRDLADVLLNRGVNLDPLSKWSKVGLVVYDSQVPIGATPEYMAGYYMLQSASSFLPCMALAPQENEKVVDMAAAPGGKTTYLAALMKNSGIVYANEMKESRLKSLTANLQRMGVTNTVASNYDGKELPRVLGMNTVDRVL…
>CAF2137588.1 unnamed protein product [Brassica napus]
MVLTRSSKKAPKPQTPPVKNLSKAQTPPPSKAEKPQTLTSKKGAKSQKKPPLKKQKKDVVVEEEEVSDVESEEIDESDDGEKGSNGFFSDDDGDENDDGEELLGDDFLDGSGDDEEEVLSSDSDSDSDEDDIQKESEAIDRAKAKEEEDADAELLDFNKEAGPEEHETFRLPTQEELEEEARGPPDLPLLQSRIKEIVRALSNFNVLRPNGASRKECVEQLKSDLASYYGYNSFLIGALFELFPPVELMEIIEAFEKQRPTSIRTNTLKTRRRDLADVLLNRGVNLDPLSKWSKVGLVVYDSQVPIGATPEYLAGYYMLQGASSFLPVMALAPKENERIVDVAAAPGGKTTYVAALMKNTGLIFANEMKVPRLKSLTANLHRMGVTNTIVCNYDGRELP…
>XP_013685491.1 25S rRNA (cytosine-C(5))-methyltransferase NOP2A [Brassica napus]
MVLTRSSKKAPKPQTPPVKNLSKAQTPPLSKAEKPQTLTLKKGAKSQKKPPLKKQKKDVIVVEEEDDDEEVSDVESEEIDESDDGEKGSNGFFSDDDGDENDDGEELLGDDFLDGSGDDEEEVLSSDSDSDSDEDDIQKESEAIDRAKAKEEEDADAELLDFNKEAGPEEHETFRLPTQEELEEEARGPPDLPLLQSRIKEIVRALSNFNVLRPNGASRKECVEQLKSDLASYYGYNSFLIGALFELFPPVELMEIIEAFEKQRPTSIRTNTLKTRRRDLADVLLNRGVNLDPLSKWSKVGLVVYDSQVPIGATPEYLAGYYMLQGASSFLPVMALAPKENERIVDVAAAPGGKTTYVAALMKNTGLIFANEMKVPRLKSLTANLHRMGVTNTIVCNYD…
>KAF3539430.1 hypothetical protein F2Q69_00019505 [Brassica cretica]
MVLTRSKPQTPPVKNLSKAQKAEKPQTLTSKKGVKSQTKKPPLKKQKKDVAVEEEDPLEDDEEEVSDGSEEIDESDDGEKGSNGFFSDDGGEELLGDDFLDGSGDDEEEERSDSDDADLSSDSDEDDIQKESEAIDRAKAKEEEDADAELLDFNKEVGPEEHDTFRLPTEEELEEESRGPPDLPLLQSRIKEIVRALSNFNLLRPNGASRKECVEQLKSDLASYYGYNSFLIGALFELFPPVELMEIIEAFEKQRPTSIRTNTLKTRRRDLADVLLNRGVNLDPLSKWSKVGLVVYDSQVPIGATPEYLAGYYMLQGASSFLPVMALAPRENERIVDVAAAPGGKTTYVAALMKNTGLIFANEMKVPRLKSLTANLHRMGVTNTIVCNYDGRELPKVLG…
>RID74190.1 hypothetical protein BRARA_B01299 [Brassica rapa]
MVLTRSNRKAPKPQTPPVKNLSKAQTPPPSKAEKPQTLTSKKGAKSQKKPPLKKQKKDVVVEEEEVSDVESEEIDESDDGEKGSNGFFSDDDGDENDDGEELLGDDFLDGSGDDEEEVLSSDSDSDSDEDDIQKESEAIDRAKAKEEEDADAELLDFNKEAGPEEHETFRLPTQEELEEESRGPPDLPLLQSRIKEIVRALSNFNVLRPNGASRKECVEQLKSDLASYYGYNSFLIGALFELFPPVELMEIIEAFEKQRPTSIRTNTLKTRRRDLADVLLNRGVNLDPLSKWSKVGLVVYDSQVPIGATPEYLAGYYMLQGASSFLPVMALAPKENERIVDVAAAPGGKTTYVAALMKNTGLIFANEMKVPRLKSLTANLHRMGVTNTIVCNYDGRELP…
>XP_013676169.1 25S rRNA (cytosine-C(5))-methyltransferase NOP2A [Brassica napus]
MVLTRSSKKAPKPQTPPVKNLSKAQTPPLSKAEKPQTLTSKKGAKSQKKPPLKKQKKDVIVVEEEDDDEEVSDVESEEIDESDDGEKGSNGFFSDDDGEELLNDNFLDGSDDDEEEERSDSDEALSSDSDSDEDDIQKESEAIDRAKAKEEEDADAELLDFNKEDGPEEHETFRLPTQEELEEEARGPPDLPLLQSRIKEIVRALSNFNVLRPNGASRKECVEQLKSDLASYYGYNSFLIGALFELFPPVELMEIIQAFEKQRPTSIRTNTLKTRRRDLADVLLNRGVNLDPLSKWSKVGLVVYDSQVPIGATPEYLAGYYMLQGASSFLPVMALAPKENERIVDVAAAPGGKTTYVAALMKNTGLIFANEMKVPRLKSLTANLHRMGVTNTIVCNYDG…
>KAG5409203.1 hypothetical protein IGI04_005522 [Brassica rapa subsp. trilocularis]
MVLTRSSKKAPKPQTPPVKNLSKAQTPPLSKAEKPQTLTLKKGAKSQKKPPLKKQKKDVIVVEEEDDDEEVSDVESEEIDESDDGEKGSNGFFSDDDGDENDDGEELLGDDFLDGSGDDEEEVLSSDSDSDSDEDDIQKESEAIDRAKAKEEEDADAELLDFNKEAGPEEHETFHLPTQEELEEESRGPPDLPLLQSRIKEIVRALSNFNVLRPKGASRKECVEQLKSDLASYYGYNSFLIGALFELFPPVELMEIIEAFEKQRPTSIRTNTLKTRRRDLADVLLNRGVNLDPLSKWSKVGLVVYDSQVPIGATPEYLAGYYMLQGASSFLPVMALAPKENERIVDVAAAPGGKTTYVAALMKNTGLIFANEMKVPRLKSLTANLHRMGVTNTIVCNYD…
>KAG2310680.1 hypothetical protein Bca52824_022237 [Brassica carinata]
MVLTRSNKKAPKSQTPPPFKKLSKAQTPPVKKAEKPQTLTLKKGAKSQKKPPLKKQKKEDVVEEEDPLEEVSDVESEDVDESDDGEKGSNGFFSDDDDGEEELLGDDFLDGSGDDEEEERSDSDAALSSDSDSDEEDILKESEALDRAKAKEEEDADAELLDFNKEVGPDGESEHDAFRMPTEEELEEESRGPPDLPLLQTRIKEIVRALSNFNVLRPKGASRKECSEQLKADLASYYGYNTFLIGALFELFPPVELMEIIEAFEKQRPTSIRTNTLKTRRRDLADVLLNRGVNLDPLSKWSKVGLVVYDSQVPIGATPEYLAGFYMLQGASSFLPVMALAPKENERIVDVAAAPGGKTTYVAALMKNTGLIFANEMKVPRLKSLTANLHRMGVTNTIV…
>KAH0937606.1 hypothetical protein HID58_005067 [Brassica napus]
MDSGSVRDGLRCNRWIVSNDLFKEERHLLTRIEGQKKDLIRPRTKWKKASESAYPTNALGSIVSKKAPKPQTPPVKNLSKAQTPPLSKAEKPQTLTLKKGAKSQKKPPLKKQKKDVIVVEEEDDDEEVSDVESEEIDESDDGEKGSNGFFSDDDGDENDDGEELLGDDFLDGSGDDEEEVLSSDSDSDSDEDDIQKESEAIDRAKAKEEEDADAELLDFNKEAGPEEHETFRLPTQEELEEEARGPPDLPLLQSRIKEIVRALSNFNVLRPNGASRKECVEQLKSDLASYYGYNSFLIGALFELFPPVELMEIIEAFEKQRPTSIRTNTLKTRRRDLADVLLNRGVNLDPLSKWSKVGLVVYDSQVPIGATPEYLAGYYMLQGASSFLPVMALAPKENE…
>XP_043692525.1 26S rRNA (cytosine-C(5))-methyltransferase NOP2B [Telopea speciosissima]
MAGAAVNKKKGLKPQKPTHPPKKKQKKDSFSDKPPKELDLLEDSDSPNEHEVEEGEKGGDDSASEISSDGDDVFAEDFLQGSEEEEKVSSSDSDSYSDSGDSTIEEKSRAIDEEKAREEEEAEEELQLNIKEESDEFRLPTPEELEEEAQRPPDLPNLQRRIKEIVRVLSNFKSLRQEGATRKDYTDQLKRDLGSYHGYNDFLISVLVEMFPVVELVELIEAFEKPRPICLPTNTLKTRRRDLADVLINRGVNLDPLSKWSKVGLVVYDSQVPIGATPEYMAGYYMLQSASSFLPVIALAPQEREQIVDMAAAPGGKTTYIASLMKNTGIIYANELKEPRLKSLAANLHRMGVTNTIVCNYDGKELPKILGLNTVDRVLLDAPCSGTGVISKDESVKAS…
>KAJ4911247.1 S-adenosyl-L-methionine-dependent methyltransferases superfamily protein [Raphanus sativus]
MVLTRSNRKAAKPQTPPPVKKLSKKTQTPPLSKSEKPQTLTSKKGAAKSQKKPPLKKQKKDLVEEEEVSDGSDLDTEELDESDDGEEGSNGFFSDENDDGEEELLGDDFLDGSGDEEEEEEEEERSDSDADLSSDSDEGDIFKESEAIDRAKAKEEEDADAELLDFNKEVGPGEDSEHDTFRLPTEEELEEESRGPPDLPLLQTRIKEIVRALSNFNVLRPKGASRKECAEQLKADLASYYGYNSFLIGALFELFPPVELMEIIEAFEKQRPTSIRTNTLKTRRRDLADVLLNRGVNLDPLSKWSKVGLVVYDSQVPIGATPEYLAGYYMLQGASSFLPVMALAPRENERIVDVAAAPGGKTTYIAALMKNTGLIFANEMKVPRLKSLTANLHRMGVTN…
>TYH92101.1 hypothetical protein ES332_A13G158900v1 [Gossypium tomentosum]
MEVNIKEESDEFRLPTKEELEAEQQRPPDLANLQMRIKEIVRVLSNFKDMRQEGTTRKDYIDQLKIDLGSYYGYNEFLIRVLVDMFPVVELMELIEAFEKPRPTCIRTNTLRTRRRDLADVLSKRGVELDQLSKWSKVGLVVYNSHVPIGATPEYLAGFYYIQSASSFLPVMALAPQEKERVVDMAAAPGGKTTYVAALMKNSGIIYANEISEARLKSLTANLHRMGVTNTIVCNYDGRELPKVLGQNSVGRVLLDSPCSGTGVITKDPSVKTSKSLDDIQKCAHLQKQLILAAIDMVDANSKSGGYIVYSTCSIMVPENEAVIDYALKKRDVKVVPCGLDFGCPGYIRFREHQFHTSLENQGGFILMSTIWMDFLWPS
>XP_048598819.1 25S rRNA (cytosine-C(5))-methyltransferase NOP2A-like isoform X1 [Brassica napus]
MVLTRSKKRVAKSQTPPLKRAEKPQALALKRKAEKPQALALKKGGAKSQKTPPLKKQKKEVVVEEDPSEDDDEEVSDDAAASTDVESDDGEEEGLGSSGFFSDDDGEENDDDGEELLGDDFLEGSGDEEEHSDSGSGSDSDSDEGDIEKESKLIDEEEAKEEEDAKAELLDFNKEAGDDAFRLPTEEELEEEARGPPDLPLLQSRIKEIVRALSNFSVLRPNGASRKDCVEQLKSDIASYYGYNSFLIGALFELFPPVELMELVEAFEKQRPTSIRTNTLKTRRRDLADVLLNRGVNLDPLSKWSKVGLVVYDSQVPIGATPEYLSGFYMLQGASSFLPVMALAPQENERIVDVAAAPGGKTTYVAALMKNTGLIFANEMKVPRLKSLTANLHRMGVTN…
>XP_018470368.1 25S rRNA (cytosine-C(5))-methyltransferase NOP2A [Raphanus sativus]
MVLTRSNRKAAKPQTPPPVKKLSKKTQTPPLSKSEKPQTLTSKKGAAKSQKKPPLKKQKKDLVEEEEVSDGSDLDTEELDESDDGEEGSNGFFSDENDDGEEELLGDDFLDGSGDEEEEEEEEERSDSDADLSSDSDEGDIFKESEAIDRAKAKEEEDADAELLDFNKEVGPGEDSEHDTFRLPTEEELEEESRGPPDLPLLQTRIKEIVRALSNFNVLRPKGASRKECAEQLKADLASYYGYNSFLIGALFELFPPVELMEIIEAFEKQRPTSIRTNTLKTRRRDLADVLLNRGVNLDPLSKWSKVGLVVYDSQVPIGATPEYLAGYYMLQGASSFLPVMALAPRENERIVDVAAAPGGKTTYIAALMKNTGLIFANEMKVPRLKSLTANLHRMGVTN…
>CAH2069845.1 unnamed protein product, partial [Thlaspi arvense]
AVLLQLKDQRLESNLKTKTSPSSSVLNPRREGNPNSNLFAMPALTRNKKKGAKSQTPPSKKVAKTQTPPPSKNQAKSQKPPLKKAEKTQTLALKKGVKSQKKPPLKKQKKEVVEEDPSENDEEASDGSDDASTDVESEELDESDDGEKGSDGLGSSGFFSDDGEDDDGDEELLGDDFLEGSDEEEPLDADEASNSDSDSDGGDILEESKALDQEKALREKEADDELKDFNREVGPDEESEHDAFRLPTEKELEEEALGPPDLPLLQSRIKEIVRALSNFKVLRPKGASRDECVEQLKADLSSYYGYNSFLIGALFELFPPVELMELIEAFEKQRPTSIRTNTLKTRRRDLADVLLNRGVNLDPLSKWSKVGLVVYDSQVPIGATPEYLAGYYMLQGASS…
>XP_013616303.1 PREDICTED: probable 28S rRNA (cytosine(4447)-C(5))-methyltransferase [Brassica oleracea var. oleracea]
MVLTRSSKKAPKPQTPPVKNLSKAQTPPLSKAEKPQTLTSKKGAKSQKKPPLKKQKKDVIVVEEEDDDEEVSDVESEEIDESDDGEKGSNGFFSDDDGEELLNDNFLDGSDDDEEEERSDSDEALSSDSDSDEDDIQKESEAIDRAKAKEEEDADAELLDFNKEVGPEEHDTFRLPTQEELEEEARGPPDLPLLQSRIKEIVRALSNFNVLRPNGASRKECVEQLKSDLASYYGYNSFLIGALFELFPPVELMEIIQAFEKQRPTSIRTNTLKTRRRDLADVLLNRGVNLDPLSKWSKVGLVVYDSQVPIGATPEYLAGYYMLQGASSFLPVMALAPKENERIVDVAAAPGGKTTYVAALMKNTGLIFANEMKVPRLKSLTANLHRMGVTNTIVCNYDG…
>XP_006401400.1 25S rRNA (cytosine(2870)-C(5))-methyltransferase [Eutrema salsugineum]
MVVLTRNKNKGAKSLTPPSKNVTKTRTPPLSKNQAKSQNPPLKKAEKTQTLAPKKGVKSQKKPPLKKQKKEVVKEVPSDSDEEVSDGSDDASTDVESEELDESDDGQEGSNGLGSSGFFSDDDDDDDDDDDDDDDDDGDDDEEANDDGEELLGDDFLEGSGAEEGSPDSNTDSDEEDMQTKSEIIDIENENLKRLAKQELVDFNKEAGPDEHDAFRLPTEEELEEEARGPPDLPLLQSRIKEIVRALSNFKVLRPEGSSRKDCVEQLKSDLASYYGYNSFLIGALFELFPPVELLELIEAFEKQRPTSIRTNTLKTRRRDLADVLLNRGVNLDPLGKWSKVGLVVYDSQVPIGATPEYLAGYYMLQGASSFLPVMALAPRENERIVDVAAAPGGKTTYV…
>VVB16160.1 unnamed protein product [Arabis nemorensis]
MVVLTRNKKKRAKSQTPPSKMVTKAQTPPLSKNQAKSQKPPLKKAAEKPQTLALKKGLKSLKKPPLKKQKKEVVEEEPLENEDEVSDGSDTDVESEETGESDSDVESEEADESDDGEEVSNGFDSSGFFSXXXXXXXXXXXXXPLGDDFLGGSDDDDDEGPPDSGSDSDSDEEDFEIKSKKIDAQNAKDKLDAEYELVDNIFPNGPDDELDAFRLPTEEELAEEAQGPPDLPLLKTRIQEIVRVLKEFKDLRPEGASRKDCVGQLKADLGAYYGYNPFLIGALFELFPPAELMELIEAFEKQRPISIRTNTLKTRRRDLADVLLNRGVNLDPLGNWSKVGLKVYDSQVPIGATPEYLAGYYMLQGSSSFLPVMALAPRENERIVDVAAAPGGKTTYVAA…
>CAF2328724.1 unnamed protein product [Brassica napus]
MVLTRSKKRVAKSQTPPLKRAEKPQALALKRKAEKPQALASKKGGAKSQKTPPLKKQKKEVFVEEDPSEDDDEEVSDDAAASTDVESEESDDGEEEGSNGLGSSGFFSDDDGEENDDDDGEELLGDDFLEGSGDEEEHSGSGSDSDSDEGDIEKESKLIDEEEAKEEEDAKAELLDFNKEAGDDAFRLPTEEELEEEARGPPDLPLLQSRIKEIVRALSNFSVLRPNGASRKDCVEQLKSDIASYYGYNSFLIGALFELFPPVELMELVEAFEKQRPTSIRTNTLKTRRRDLADVLLNRGVNLDPLSKWSKVGLVVYDSQVPIGATPEYLSGFYMLQGASSFLPVMALAPQENERIVDVAAAPGGKTTYVAALMKNTGLIFANEMKVPRLKSLTANLHR…
>KAE8654166.1 25S rRNA (cytosine(2870)-C(5))-methyltransferase [Hibiscus syriacus]
MAANKNKGAKSKNPPPKKKQRSHLFDGKKRGTKKDEVFDDVSDYQSEEDQLEAVEDLLDGVGEMSDFGDASDTSDDDDDDAPLADDFLQGGDDGEERDSGSTSGSDSDESDIEEKSRAIDEQRAREEEDAQAEIFCMFIVVVRVLSNFKDLKLEGAARKEYIDQLKKDLGSYYGYNDFLIGVLVDMFPVVELMELIESFEKPRPTCIRTNTLRTRRRDLADTLSKRGVELDQLSKWSKVGLVVYNSHVPIGATPEYLAGFYYIQGASSFLPVMALAPQEKERVVDMAAAPGGKTTYVAALMKNSGLIFANEIREARLKSLTANLHRMGVTNTIVCNYDGRELPKVLGHNSIDRVLLDAPCSGTGVITKDPSVKTSKSLDDIQKCAHLQKQLILAAIDMV…
>CAH8392232.1 unnamed protein product [Eruca vesicaria subsp. sativa]
MVLTRSKKRVTKSQTPPSKKAEKPQAMALKRKPEKPQSPALKKGAAKSQNKPPMKKQKKEVVEEEDPLENDEEVSDVESEELGESDGGEDGSNGFFSDENKEENDEEDEGEELLGDDFLEGSGDEEEHSDDSEEGSDSDSDEGDIEKESRLIDEEEAKEEADAEAELLDFNKEAGDDAFRLPTEEELEEEARGPPDLPLLQSRIKEIVRALSNFSVLRPNGASRKDCVEQLKSDIASYYGYNSFLIGALFELFPPVELMELIEAFEKQRPTSIRTNTLKTRRRDLADVLLNRGVNLDPLSKWSKVGLVVYDSQVPIGATPEYLAGFYMLQGASSFLPVMALAPRENERIVDVAAAPGGKTTYLAALMKNTGLIFANEMKVPRLKSLTANLHRMGVTNTI…
>MCL7025583.1 hypothetical protein MKW94_007139 [Papaver nudicaule]
MAPSSLNKKKGGKTKTRSLPPPPKKKQKKEFIPEPESESEEEDSMIEEESESEEEDSIIEEEEVETDGESFSDMSSDVDDDDDPFHKDILREEHEQDKEKDDPETKSGKLEVKKEKTEVEGGLETKTDIKKETNFEEEKLKPDLTNLQKRIKEIARFLSKFKDLRQEEGQSWKKSKGLSTEGPSRKDLVAQLQLDLCAYYGYNEFLMGVLVEMFPVTELLELIEAYEKPRPICIRTNTLKARRRDLADVLLNRGVNLDPLSKWSKVGLVVYDSQVPIGATPEYMAGYYMLQSASSFLPCMALAPQENEKVVDMAAAPGGKTTYLAALMKNSGIVYANEMKESRLKSLTANLQRMGVTNTIVSNYDGKGLPRVLGMNTVDRVLLDAPCSGTGVISKDESV…
>GAQ87269.1 NOL1/NOP2/sun family protein [Klebsormidium nitens]
MATTISPALTRAKAAAKAKVGKNGPGAVKKVASGQKKRKDIPVEPLEEPPAKRSAVQKEAPVTKVLKTSSKDVLEGKKAKGSKAAKKIKRNVGEDTRAVEVSELAGSDGLGAMDVEAPSISQELAGTSPKSDAGGGGRLGVATKARKGKKESKEEEANDGLPEKRKASKKQRVAAEVPVATKELNKTKKAASKVVEQPMEDDVDVVEVPERPSKAAALFDDESEEEETGPLGGGKKKKGFSDENAKWLKAKAGDDWGDAESDEGSDEGMDDDEFDEDSEGEMDVEKKSRKLDAQRAREEEEAAAELQTNIEDTTEMFELPTEEELAEEQQGAPPLPKLQARIRDVVRVLSNFKVLRQPGVARSEYVARLAADLAAYYGYNDFLLDAFLQMFPVAEALEF…
>CAG7910129.1 unnamed protein product [Brassica rapa]
MVLTRSKKRVAKSQTPPLKRAEKPQALALKRKAEKPQALASKKGGAKSQKTPPLKKQKKEVFVEEDPSEEDEEEVSDDAAASTDVESDDGEEEGLGSSGFFSDGDGEENDDDGEELLGDDFLEGSGDEEEHSGSGSGSDSDSDEGDIEKESKLIDEEEAKEEEDAKAELLDFNKEAGDDAFRLPTEEELEEEARGPPDLPLLQSRIKEIVRALSNFSVLRPNGASRKDCVEQLKSDIASYYGYNSFLIGALFELFPPVELMELIEAFEKQRPTSIRTNTLKTRRRDLADVLLNRGVNLDPLSKWSKVGLVVYDSQVPIGATPEYLSGFYMLQGASSFLPVMALAPQENERIVDVAAAPGGKTTYVAALMKNTGLIFANEMKVPRLKSLTANLHRMGVTN…
>TYH92100.1 hypothetical protein ES332_A13G158900v1 [Gossypium tomentosum]
MASNKSKGAKSKNQPPKKKQRNDLFIDKKRPTKKDEVLDDVSDGHSEEEEEAGDLLDGDEQMSDFDDDDVSEISDEDDAPLADDFLQGSDDNEDSGSGSTSGSGSDSDSDETDIEEKSRAIDEQRAREEKDAQAEMEVNIKEESDEFRLPTKEELEAEQQRPPDLANLQMRIKEIVRVLSNFKDMRQEGTTRKDYIDQLKIDLGSYYGYNEFLIRVLVDMFPVVELMELIEAFEKPRPTCIRTNTLRTRRRDLADVLSKRGVELDQLSKWSKVGLVVYNSHVPIGATPEYLAGFYYIQSASSFLPVMALAPQEKERVVDMAAAPGGKTTYVAALMKNSGIIYANEISEARLKSLTANLHRMGVTNTIVCNYDGRELPKVLGQNSVGRVLLDSPCSGTGV…
>KAI8534185.1 hypothetical protein RHMOL_Rhmol10G0069400 [Rhododendron molle]
MAATALSKIKEAKSQKPPPRKKQRNEPPPRKKQKNGSFPGKNSMKDDLISDSDDMDEMVEEHGQLHEDQQGSDSDSEMSSDGDDLLADDFLLGSDDGNSDGEKGSDLDSNSDESDIEVKARADEEEKVREEEDALEELKLNIKEEPDEFRLPTKEELEEEANRPPDLQSLQRRIKEIVRMLSNFKSLRQEGATRNDYVEQLTMDLGSYYGYNEFLIGALVEMFPVNELMELIEAFEKPRPISLRTNTLKARRRDLAGVLLNRGVNLDPLSKWSKVGLVVYDSQVPIGATQEYMAGYYMLQSASSFLPVMALAPQEKERIVDMAAAPGGKTTYISAIMKNSGIVYANEMKESRLKSLTANLQRMGVTNTLVCNYDGRELPKALGQNTVDRVLLDAPCSGT…
>RZC61817.1 hypothetical protein C5167_023622 [Papaver somniferum]
MAPKSLSKKPQTPTSLSKEKGGKSQARPLPPKKKQKKDFVPEPEELSDSEDSDGTVEEEEEEEQEEEEIDGESFSDMSSDVDDDEDGDDPFSKDVLRDDEDEEIASELDVGSDEVVRVLSNFKGLRKEGLSRKDYVEQLQLDLSSYYGYNEFLIGVLVEMFPVVELLELIEAYEKPRPICLRTNTLKARRRDLADVLLNRGVNLDPLSKWSKVGLVVYDSQVPIGATPEYMAGYYMLQSASSFLPCMALAPQENERVVDMAAAPGGKTTYVAALMKNSGIIYANEIKESRLKSLTANLQRMGVTNTIVSNYDGKELPKVLGMNTVDRVLLDAPCSGTGVICKDESVKASKSSEDIQNCVFLQKQLILAAIDMVDANSKSGGYIVYSTCSIMIPENEAII…
>CAA7062644.1 unnamed protein product [Microthlaspi erraticum]
MPALTRNKSKGPKSQTPPSKKVTKAQAPALSKNQAKTQKPPLKMAEKPQNLTLKKGVKSQKKPPLKKQKKDVVEEAPLESDEELSDGSDDLESGEELDESDDGEEGANGLGSSGFFSDDDGEENDDDDDEEPLDDNFLEGSGDEEEPSDLDAASNSDSDSDSDSGDILKQSDAIDREDAKRQAEADAEMEDFNKEAGPDEDSEFAFQLPTEEELEEEARGPPDLPLLQSRIKEIVRALSNFNVLRPKGASRKQCVEQLKADLSSYYGYNSFLIGALFELFPPVELMELIEAFEKQRPTSIRTNTLKTRRRDLADVLLNRGVNLDPLSKWSKVGLVVYDSQVPIGATPEYLAGYYMLQGASSFLPVMALAPRENERIVDVAAAPGGKTTYIAALMKNTGL…
>CAB77061.1 putative protein [Arabidopsis thaliana]
MAALTRNKKKGSNSQTPPLNKQTKASPLKKAAKTQKPPLKKQRKCISEKKPLKKPEVSTDEEEEEEENEQSDEGSESGSDLFSDGDEEGNNDSDDDDDDDDDDDDDDEDAEPLAEDFLDGSDNEEVTMGSDLDSDSGGSKLERKSRAIDRKRKKEVQDADDEFKMNIKEKPDEFQLPTQKELEEEARRPPDLPSLQMRIREIVRILSNFKDLKPKGDKHERNDYVGQLKADLSSYYGYNEFLIGTLIEMFPVVELMELIEAFEKKRPTSIRTNTLKTRRRDLADILLNRGVNLDPLSKWSKVGLIVYDSQVPIGATPEYLAGFYMLQSASSFLPVMALAPREKERVVDMAAAPGGKTTYVAALMKNTGIIYANEMKVPRLKSLSANLHRMGVTNTIVCN…
>XP_010438728.1 PREDICTED: 25S rRNA (cytosine-C(5))-methyltransferase nop2-like isoform X3 [Camelina sativa]
MAALTRNKKNRTNSQTPPLNKRTKSSPLKKAAKSQKPPLKKQRRCIPEEKPVIATDEEEEEEIEQSNQGDEGSESGSDFFSDGDGEDVNDDGGADDLLFGSDDEEGTLGSDSDESDIEIKSRAIDKKRKKEEKDAKDEFTMNIKEQPDEFQLPTKKELEAEARGAPDLPSLQIRIREIVRVLSNFKDLRPDGAKRTDYVDQLKADLCSYYGYNEFLIGTLIEMFPVVELMELIEAFEKKRPTSIRTNTLKVGLIVYDSQVPIGATPEYLAGFYMLQSASSFLPVMALAPQEKERVVDMAAAPGGKTTYVAALMKNTGIIYANEMKVPRLKSLCANLHRMGVTNTIVCNYDGRELSKVLGQNSVDRVLLDAPCSGTGVISKDESVKTSKSADDINKFAHL…
>GFZ12622.1 S-adenosyl-L-methionine-dependent methyltransferases superfamily protein [Actinidia rufa]
MADTSFGKKKGPNSRKPSPRKKQRNESLSSKNRKNDDLLGDSDNSDEEVIEHGQFIDKEEGSDLDSEMSSDGDDPLADDFLQGSDDEDGGKGSDLDSDSDESDIEGKSKAIEEQKAQEEAEAEAELQLNIKEEADEFRLPTKEEFEEEAHRPPDLHNLQRRIKEIVRILSNFKSLRQEGATRKDYVEQLTIDLGSYYGYNEYLIGVLVETRRRDLAGVLLNRGVNLDPLSKWSKVGLVVYDSQVPIGATPEYMAGYYMLQSASSFLPVMALAPQEKERIVDMAAAPGGKTTYVAALMKNSGIIYANEMKEARLKSLTANLHRMGVTNTIVCNYDGREVSCQQFRLKYLMPSHFSTSSSKLQLPKVLGQNTADRVLLDAPCSGTGVISKDESVKTSKTLD…
>TKY47056.1 methyltransferase protein [Spatholobus suberectus]
MAPARKKASKPRKSPKSPKKTQPEHDSSAESEEETPPQLQPQQLELGGDSSDSTSELSSDGDDPLVDDFLQGSDDDEEKASGSESGLESGSGSDSDDYDIEEKSRAIDDEKAREEEDAEAEMQLNINQESDEFRLPTKEELEEEALRPPDLPNLQRRIKEIVRVLSNFKALRQDGLTRKDYVEQLKKDICMYYGYNEFLIGALVEMFPVVELMELIEAFEKPRPICLRTNTLKTRRRDLADVLINRGVNLDPLSKWSKVGLVVYDSQVPIGATPEYMAGFYMLQSASSFLPVMALAPQEKERVVDMAAAPGGKTTYIAALMKNTGLIFANEMKVPRLKSLTANLHRMGVSNTVVCNYDGKELPKVLGVNAVDRVLLDAPCSGTGVISKDESVKSSKSVE…
>KAF3681674.1 putative 28S rRNA (cytosine(4447)-C(5))-methyltransferase [Capsicum annuum]
MAGPKLSGKKLGKTPTKKKQKKEALPPKQVEKEELFSDSEGTDEDFQEKNDDKEVNSDSDMSSDVDDDPFAADILAADDDDDGSDARSDSDVDSDSDGDDTDLVKKSKAIDDEKEREEKEGDEELQLNIKEEADDFRLPAAEELEEETHRPPDLSNLQRRIKEIVRVLSNLKSLRQEGATRKDYIDQLKRDLGSYYGYNEFLIDALVETRRRDLAGVLLNRGVNLDPLSKWSKVGLVVYDSQVPVGATPEYMAGHYMLQSASSFLPVMALAPQENERVIDMAAAPGGKTTYVAALMKNSGIHFLHNASILLDTDGRMNLNTFGFPGVCIIYANEMKESRLKSLTANLHRMGVTNTIVCNYDGRQLPKVLGQNTADRILLDAPCSGTGVISKDESVKTSK…
>KHG25344.1 Putative ribosomal RNA methyltransferase NOP2 [Gossypium arboreum]
MASNKSKGAKSKNQPPKKKQRNDLFIDKKRPTKKDEVLDDVSDGHSEEEEEAGDLLDGDDDDVSEISDEDDAPLADDFLQGSDDNEDSGSGSTSGSGSDSDSDETDIEEKSRAIDEQRAREEKDAQAEMELNIKEESDEFRLPTKEQQRPPDLANLQMRIKEIVRVLSNFKDMRQEGTTRKDYIDQLKIDLGSYYGYNEFLIRVLVDMFPVVELMELIEAFEKPRPTCIRTNTLRTRRRDLANFLSKRGVELDQLSKWSKVGLVVYNSHVPIGATPEYLAGFYYLCALSLYFFYIQSASSFLPVMALAPQEKERVVDMAAAPGGKTTYVAALMKNSGIIYANEISEARLKSLTANLHRMGVTNTIVCNYDGRELPKVLGQNSVDRVLLDSPCSGTGVIT…
>KAI8522337.1 hypothetical protein RHMOL_RhmolUnG0003900 [Rhododendron molle]
MAATALSKIKEAKSQKPPPRKKQRNEPPPRKKQKNGSFPGKNSMKDDLISDSDDMDEMVEEHGQLHEDQQGSDSGSEMSSDGDDLLADDFLLGSDDGNSDGEKGSDLDSNSDESDIEVKARADEEEKVREEEDALEELKLNIKKEPDEFRLPTKEELEEEANRPPDLQSLQRRIKEIVRMLSNFKSLRQEGATRNDYVEQLTMDLGSYYGYNEFLIGALVEMFPVNELMELIEAFEKPRPISLRTNTLKARRRDLAGVLLNRGVNLDPLSKWSKVGLVVYDSQVPIGATQEYMAGYYMLQSASSFLPVMALAPQEKERIVDMAAAPGGKTTYISAIMKNSGIVYANEMKESRLKSLTANLQRMGVTNTLVCNYDGRELPKALGQNTVDRVLLDAPCSGT…
>TVU28344.1 hypothetical protein EJB05_19859 [Eragrostis curvula]
MKSKAPPPPTAATEKKGSEAFPWAAMRASKKQKLVEPDDSEAGQKQQLQGQGVDFSSDSKAEQGLNAEADVLSNSDAEADGATSSRDEPDTDEDTDEGDDDDEEEERRERYLEDFYINSEDESDDLDSDDLEGELREVDEWKKAAYEVEEKIGSLIEYDDVQLRKEELEEDVHRSYNLPDLGRRIIPTFRVPSSFSRRREKIMLKRYINQLKNDIMTYYGYNGFLMEEFIEMFPVPELFEFLEAFDKGPPEYLRTNTLKTQRVDLAAALKSRRFNLHPIGWSNRQDAGSLLPVMALAPQEEENIVDMVAARGGKTTYIGALMKNTGIIYANEFNEKILPGLLGNIHHMGVTNTIVCNYDCKELPNVLGMNSVDRVLLDAPCTGTGIIWKDPQIKASKDI…
>NP_001328287.1 S-adenosyl-L-methionine-dependent methyltransferases superfamily protein [Arabidopsis thaliana]
MAALTRNKKKGSNSQTPPLNKQTKASPLKKAAKTQKPPLKKQRKCISEKKPLKKPEVSTDEEEEEEENEQSDEGSESGSDLFSDGDEEGNNDSDDDDDDDDDDDDDDEDAEPLAEDFLDGSDNEEVTMGSDLDSDSGGSKLERKSRAIDRKRKKEVQDADDEFKMNIKEKPDEFQLPTQKELEEEARRPPDLPSLQMRIREIVRILSNFKDLKPKGDKHERNDYVGQLKADLSSYYGYNEFLIGTLIEMFPVVELMELIEAFEKKRPTSIRTNTLKTRRRDLADILLNRGVNLDPLSKWSKVGLIVYDSQVPIGATPEYLAGFYMLQSASSFLPVMALAPREKERVVDMAAAPGGKTTYVAALMKNTGIIYANEMKVPRLKSLSANLHRMGVTNTIVCN…
>XP_018512485.1 probable 28S rRNA (cytosine(4447)-C(5))-methyltransferase isoform X2 [Brassica rapa]
MKTIFRRNLKLLTERKRRRRKMLMLSFSISTRKLDLRSMRHFAYQLKRSLKKKLVGHLIFLYCRVESKRVIVRALSNFNVLRPKGASRKECVEQLKTDLASYYGYNSFLIGALFELFPPVELMEIIEAFEKQRPTSIRTNTLKTRRRDLADVLLNRGVNLDPLSKWSKVGLVVYDSQVPIGATPEYLAGYYMLQGASSFLPVMALAPKENERIVDVAAAPGGKTTYVAALMKNTGLIFANEMKVPRLKSLTANLHRMGVTNTIVCNYDGRELPKVLGERSVDRVLLDAPCSGTGVISKDESVKTSKSLEDIKRFAHLQKQLLLAAIDLVDATSKTGGYIVYSTCSLMVAENEAVIDYALKKRNVQLVKTGLDFGQDGYRRFREHRFHPSLKQTKRFYPH…
>GJP45843.1 hypothetical protein CLOM_g5188 [Closterium sp. NIES-68]
MPAAVTPGARRHSTSPARGKRGGGGGGGGGSAGKGLGMPGKSGNTPRGGKGGAARGGRGGTKGGAAGARKGGHSDKNPKKRSLKEEEEEEEEAAMEEDIEEELEVEGFGKGKGLEVEDEEDGEDGEEEEDGDEKDNVKLGGGKERAFSDENQSWLKVKKRNLLEDDDDGDEEDEDAAMPDDFEGEEDDDDDEGMDDEEEEEEEEEEEEEETAFERKARKLEARRAQEAEEAEAEMQLNIQDGEDVGLLLPTDEEREAEAAAPPDLSVIQKRINDIVRVLGNFSKLRAPSVPRTAYVSQLAVDLALFYGYNDFLMDALMQMFPVAEVMEFLEASEKPRPVTIRTNSIKARRRELAAALINRGVNLDPLGPWSKVGLVVYESQVPVGATPEYMAGHYMLQS…
>GJP73643.1 hypothetical protein CLOP_g4338 [Closterium sp. NIES-67]
MPAAVTPGARRHSTSPARGKRGGGGGGGGGSAGKGLGMPGKSGNTPRGGKGGAARGGRGGTKGGAAGARKGGHSDKNPKKRSLKEEEEEEEEAAMEEDIEEELEVEGFGKGKGLEVEDEEDGEDGEEEEDGDEKDNVKLGGGKERAFSDENQSWLKVKKRNLLEDDDDGDEEDEDAAMPDDFEGEEDDDDDEGMDDEEEEEEEEEEEEEETAFERKARKLEARRAQEAEEAEAEMQLNIQDGEDVGLLLPTDEEREAEAAAPPDLSVIQKRINDIVRVLGNFSKLRAPSVPRTAYVSQLAVDLALFYGYNDFLMDALMQMFPVAEVMEFLEASEKPRPVTIRTNSIKARRRELAAALINRGVNLDPLGPWSKVGLVVYESQVPVGATPEYMAGHYMLQS…
>KAI3902902.1 hypothetical protein MKW92_035385 [Papaver armeniacum]
MAPKSLSKKPQTPTSLSKEKGGKSQARPLPPKKKQKKEFVPEPEELSDSEDSDGSVEEEEEEEQEEEEIDGESFFQICLQMERELDDSKKELVTNIQMELDTDEFRLPTKEELEEEKLRPDLTNLQRRIKEIVRVLSNFKGLRKEGLSRKDYVEQLQLDLSSYYGYNEFLIGVLVEMFPVVELLELIEAYEKPRPICLRTNTLKARRRDLADVLLNRGVNLDPLSKWSKVGLVVYDSQVPIGATPEYMAGYYMLQSASSFLPCMALAPQENERVVDMAAAPGGKTTYVAALMKNSGIIYANEIKESRLKSLTANLQRMGVTNTIVSNYDGKELPKVLGMNTVDRVLLDAPCSGTGVISKDESVKASKSLEDIQNCVFLQKQLILAAIDMVDANSKSGGY…
>KAG5596821.1 hypothetical protein H5410_038053 [Solanum commersonii]
MAGPKLGKKVGSKLGKPPTKKKQKKEPLPPKPLEKEDLFSDGEGTDGDFEENGGSCDEEQQEMNSDSDMSSDLDDTFAADILASGDADDGSDVHSDSDVDSDSDADDTDLVRKSKAIDDERKREEEDGDLELQLNIKEEADEFRLPTTEELEEETNRPPDLSNLQRRIKESEFLFLHLPFLNYLSSEEVSFSFTYNKINAVVRVLSNFKSLRQEDVTRKDYVDQLKRDLGSYYGYNDFLIESLVELFPPVELIELIEAFEKPRPISLRTNTLKTRRRDLAGVLLNRGVNLDPLSKWSKVGLVVYDSQVPVGATPEYMAGHYMLQSASSFLPVMALAPQENERIVDMAAAPGGKTTYVAALMKNSVLGQNTADRILLDAPCSGTGVISKDESVKTSKTAA…
>RVX14730.1 putative 28S rRNA (cytosine(4447)-C(5))-methyltransferase [Vitis vinifera]
MAPAALNKKKVTKSQKPPAQKKQKKEVFTAKPPKKHDISDDSDSPTEEIVDHEGLFEEENEEDGFDSHSEASSDGDDPFTDDFLQGGDDEEEGSGSGSGSDSDSDSDSDESDIEKKSRAIDEERAREEEEAGAEMQLNIKEESDEFRLPTKEELQEEARQPPDLPNLQRRIKKGAQRKDYVEQLRVDLGSYYGYNEFLIGVLVEMFPVIELMELIEAFEKPRPICLRTNTLKTRRRDLADVLLNRGVNLDPLSKWSKVGLVVYDSQVPIGATPEYMAGFYMVILTFNFFTAAKCKLILPVMALAPQEKERIVDMAAAPGGKTTYIAALMKNSGMIFANEMKEPRLKSLTANLHRMGVTNTVVCNYDGKELPKVLGHNTVDRVLLDAPCSGTGVISKDES…
>MCD7453314.1 26S rRNA (cytosine-C(5))-methyltransferase nop2b [Datura stramonium]
MAGPKLGKKAGSKLGKPPTKKKQKKEPLPPKPLEKEELFSDGEGTDGDFEEDDGGLSDKEEQEMNSDSDMSSDVDDPFAADILASGDADDGSDVNSDSDVDSDSDTDDTDLVRKSKAIDEEREREEEDAKAELQLNIKEEADEFRLPTTEELEEETHRPPDLSNLQRRIKEIVRVLSNLKSLRQEGVTRKDYIDQLKRDLGSYYGYNEFLIEALVEMFPPVELIELIEAFEKPRPISLRTNTLKTRRRDLAGVLLNRGVNLDPLSKWSKVGLVVYDSQVPVGATPEYMAGHYMLQSASSFLPVMALAPQENERVVDMAAAPGGKTTYVAALMKNSGIIFANEMKESRLKSLTANLHRMGVTNTIVCNYDGRELPKVLGQNTADRILLDAPCSGTGVISK…
>CAI5942309.1 unnamed protein product [Closterium sp. NIES-65]
MPAAVTPARRQSGSPARGKGGGGSGGKGLGVSPKTGNTPRGGKGGAGRGARGGAKAGTAGAQKSGDSGKKAPKRMSKLEQEEEEEAVAAMEEDIEEKLELEGFGKGKVLALADEEEEEEEGEEEDDDEEEDEADEKDNVKAAGGGKERAFSDENQSWLKVKKKNLLDDDEEDDDDAMPDDFEGGEDDDEGMDEEGEEDEDDEEEEEEETAFERKARKLEARRAQEAEDAEAELQLNIQDGEDVGMLLPTDEEREAEAAAPPDLSVIQKRINDIVRVLGNFSKLRAETVPRAAYVRQLAADLALFYGYNDFLMDALMQMFPVAEVMEFLEASEKPRPVTIRTNTIKARRRELAAALINRGVNLDPLGPWSKVGLVVYESQVPVGATPEYMAGHYMLQSAA…
>AQK74443.1 S-adenosyl-L-methionine-dependent methyltransferase superfamily protein [Zea mays]
MAKKGAKRKQQPPPAAPTAKKGSKAVPPPKAAKRAPKKQELLESSDDSDTEQQLLEEASHLDVPSDSDAEELSGSDAEADELSGSDADSDGSSSSGDDVEDEEEEEEGDGSDDDPLADDFLAGSDEGSEGGDSGLESDESDDLEAKSRAIDEQKIKAEEDAEEELQTNIRSESDEFRLPTAEELEEEAHRPPNLPNLKRRISEIVRVLSNFSKLRQKDVPRKDYIEQLKTDIISYYGYNDFLVEALIEMFPAVELVELLEAFEKRPPECLRTNTLKTRRRDLAAALIPRGFNLDPIGKWSKVGLVVYDSTISAGATTEYMAGHYMKQGASSFLPVMALAPQEKERIVDMAAAPGGKTTYIGALMKNTGIIYANEFNEKRLHGLLGNIHRMGVTNTIVCN…
>CAI5537450.1 unnamed protein product [Closterium sp. Naga37s-1]
MSPKTGNTPRGGKGGAGSGGRGGAKAGTAGAQKSGSPGKKTPKRMSKLEQEEEEEAAMEEDIEEKLELEGFGKGKGLAEADEEDDEEDGEEDGEEEDDDDEADEKDNVKAAGGGKERAFSDENQSWLKVKKKNLLDDDEEDDDDDDAMPDDFEGGEDDDEGMDEEGEEDEDDEEEEEEEETAFERKARKLEARRAQEAEDAEAELQLNIQDGEDVGMLLPTDEEREAEAAAPPDLSVIQKRINDIVRVLGNFSKLRAETVPRAAYVRQLAVDLALSYGYNDFLMDALMQMFPVAEVMEFLEASEKPRPVTIRTNTIKARRRELAAALINRGVNLDPLGPWSKVGLVVYESQVPVGATPEYMAGHYMLQSAASFLPVMALAPQEKDVVVDVAAAPGGKTT…
>CAI5954081.1 unnamed protein product [Closterium sp. NIES-64]
MPAAVTPARRQSGSPARGKGGGGSGGKGLGVSPKTGNTPRGGKGGAGRGARGGAKAGTAGAQKSGDSGKKAPKRMSKLEQEEEEEAEAAMEVDIEEKLELEGFGKGKVLALADEEEEEEEGEEEDDDEEEDEADEKDNVKAAGGGKERAFSDENQSWLKVKKKNLLDDDEEDDDDAMPDDFEGGEDDDEGMDEEGEEDEDDEEEEEEETAFERKARKLEARRAQEAEDAEAELQLNIQDGEDVGMLLPTDEEREAEAAAPPDLSVIQKRINDIVRVLGNFSKLRAETVPRAAYVRQLAADLALFYGYNDFLMDALMQMFPVAEVMEFLEASEKPRPVTIRTNTIKARRRELAAALINRGVNLDPLGPWSKVGLVVYESQVPVGATPEYMAGHYMLQSAA…
>KAI7839240.1 hypothetical protein COHA_006938 [Chlorella ohadii]
MARTKEVKKGVKAPPPQPQKRKREEPAAAKPVAAQQKKPAGKKGGAAARGFTDHNAKWLKPKQQQQQQEPSSEEEEEEGLSDEELSLSGEEFSDDEEGLMGGSDGALAEFEVVTLPSGQQVEAERMAPPDLALVQRRIKDIVRTLENFKQLRDKGRARQEYVDQLKRDLCTYYSYNEFMVDALLAMFSVGEALELVEAQEVPRPVTLRTNTLKTRRRELAGALINRGVNLDPIGNWSKVGLVVYESQVPVGATPEYMAGHYMLQGASSFLPCMALAPQEGEQVVDVAAAPGGKTTYLAALMRNTGMVFANEINKDRLKSLTANLQRMGVTNTVVCNYDGRELPRVLGERSVDRVLLDAPCSGTGVISKDPSVKSSKSQDEIWKCAHLQKQLLLAAIDLV…
>XP_038691192.1 probable 28S rRNA (cytosine(4447)-C(5))-methyltransferase isoform X2 [Tripterygium wilfordii]
MGPATALAKKKGQKSQKPLEQPKKKQKKDLFIAGKRPKKSEVFDTFDSPIEEVEEEQEQEQLFDVAKKKKGSKSKKNIKQLKGKFFADKDEDSSEEVDDDEDDKVEEEEEEEHGESGSGSELFSEDDDDDPLAVDFLQGGSDEDEEEDSESDSDESEADIVEKARAIDDERARQEKEAEEEMQLNIKEESDEFRLPTNEMFPVVELKELIEAFEQPRPISLRTNTLKTRRRDLAGVLLNRGVNLDPLNKWSKVGLVVYDSQVPIGATPEYMAGFYMLQSASSFLPVMALSPQEKERIVDMAAAPGGKTTYIAALMKNSGLLYANEMKAPRLKSLTANLHRMGVTNTIVCNYDGRELPKVLGQNTVDRVLLDAPCSGTGVISKDESVKNSKSLEDIEKCV…
>XP_006820067.1 PREDICTED: putative ribosomal RNA methyltransferase NOP2-like [Saccoglossus kowalevskii]
MGRVKNLIELRTRRGPGKKSRKQAPPEVPKSVEEPEEAKKFSRRQKQRLIKRKLRKDIASQSQIPKKVKKITRKDEDDDELSLGSDGEGKEMDSSGYDEESASPKKKNLKQVVDSDSVDSAAEEQSDEDSEEEADNSEEEDDSDEEDDSEEQDDSEGEDDNDEEDDNDEEDNDDDESGSDDADEIKGFTDENKAWLTLKSEKKKLEESDDDVLPDDFAGDSSSDEESDEDSDSDDEDGSDGDDDDLLPVERAAKKLDKKLKRDKKLAEAELQMNISQKETYELPSGQEIEREVIEPPDLTLLHQRIKDVLEVLGDFNNRRQEDRSRREYLFQLKKDLASYYSYNDYLIGKIVELFAITELIEFLEANEVQRPITIRTNTLKTRRRDLAQALINRGVNLD…
>KAG7617436.1 SAM-dependent methyltransferase RsmB/NOP2-type [Arabidopsis thaliana x Arabidopsis arenosa]
MAALTRNKKKGSNSQTPPLNKQTKASPLKKAAKTQKPPLKKQRKCISEKKPLKKPEVSTDEEEEEEENEQSDEGSESGSDLFSDGDEEGNNDSDDDDDDDDEDAEPLAEDFLDGSDNEEVTMGSDLDSDSGGSKLERKSRAIDRKRKKEVQDADDEFKMNIKEKPDEFQLPTQKELEEEARRPPDLPSLQMRIREIVRILSNFKDLKPKGDKHERNDYVGQLKADLSSYYGYNEFLIGTLIEMFPVVELMELIEAFEKKRPTSIRTNTLKTRRRDLADILLNRGVNLDPLSKWSKVGLIVYDSQVPIGATPEYLAGFYMLQSASSFLPVMALAPREKERVVDMAAAPGGKTTYVAALMKNTGIIYANEMKVPRLKSLSANLHRMGVTNTIVCNYDGREL…
>NP_001328282.1 S-adenosyl-L-methionine-dependent methyltransferases superfamily protein [Arabidopsis thaliana]
MAALTRNKKKGSNSQTPPLNKQTKASPLKKAAKTQKPPLKKQRKCISEKKPLKKPEVSTDEEEEEEENEQSDEGSESGSDLFSDGDEEGNNDSDDDDDDDDDDDDDDEDAEPLAEDFLDGSDNEEVTMGSDLDSDSGGSKLERKSRAIDRKRKKEVQDADDEFKMNIKEKPDEFQLPTQKELEEEARRPPDLPSLQMRIREIVRILSNFKDLKPKGDKHERNDYVGQLKADLSSYYGYNEFLIGTLIEMFPVVELMELIEAFEKKRPTSIRTNTLKTRRRDLADILLNRGVNLDPLSKWSKVGLIVYDSQVPIGATPEYLAGFYMLQSASSFLPVMALAPREKERVVDMAAAPGGKTTYVAALMKNTGIIYANEMKVPRLKSLSANLHRMGVTNTIVCN…
>XP_034229253.1 25S rRNA (cytosine-C(5))-methyltransferase nop2-like isoform X2 [Prunus dulcis]
MAPSVVTKRKGAKAQKASPKKKQKKESFTAKTPKQADLYDHSDSPDEQEVEEHVVFDEDDEEGSGSGSDILFGDDPLAGDDDSLQASDDEEKSSGSNSGSDLDSDSDDSDIEAKSRAIDEERAREEEEAGAEMQLNIKEESDEFRLPTKEELEEEAHRPPDLPNLQRRIKEVVRVLSNFKALRQDGAPRKDYVEQLKRDIISYYGYNNFLIGALVEVGLVVYESQVPVGATPEYMAGYYMLQSASSFLPVMALAPQEKERIVDMAAAPGGKTTYIAALMKNSGIIFANEMKEPRLKSLTANLHRMGVTNTVVSNYDGKELPKVLGVNAVDRVLLDAPCSGTGVISKDESVKTSKSSDEIHKCAHLQKQLILAAIDMVDANSKSGGYIVYSTCSIMVAEN…
>KAH0906563.1 hypothetical protein HID58_038390 [Brassica napus]
MVLTRSKKRVAKSQTPPLKRAEKPQALALKRKAEKPQALALKKGGAKSQKTPPLKKQKKEVVVEEDPSEDDDEEVSDDAAASTDVESDDGEEEGLGSSGFFSDDDGEENDDDGEELLGDDFLEGSGDEEEHSDSGSGSDSDSDEGDIEKESKLIDEEEAKEEEDAKAELLDFNKEAGDDAFRLPTEEELEEEARGPPDLPLLQSRIKEIVRALSNFSVLRPNGASRKDCVEQLKSDIASYYGYNSFLIGALFELFPPVELMELVEAFEKQRPTSIRTNTLKVNLTRRRDLADVLLNRGVNLDPLSKWSKVGLVVYDSQVPIGATPEYLSGFYMLQGASSFLPVMALAPQENERIVDVAAAPGGKTTYVAALMKNTGLIFANEMKLPKVLGEKSVDRVLL…
>EDO40895.1 predicted protein [Nematostella vectensis]
MLPVEKKAKKLDKKKARDKKLADEEMKTNISSTEVFVLPSGQEIEKEANEPPELALINQRIRENIQALSNFSKAREPGRSRKEYLSLLLKDLCTYYSYGEFLMEKFLEMFQLNELIEFLEANEVHRPVTIRTNSLKTRRRDLAQALINRGVNLDPVGKWSKVGLVVYDSSVPIGATPEYLAGHYMIQGSSSMLPVMALAPQEKERVLDMCAAPGGKTTYLAALMKNTGIVVANDAKKERTKALVANIHRLGVTNTVVCNYDGRAFPKVMGGFDRTLLDAPCSGTGVISKDPSVKTNKTEKDILRCSHVQKELILAAIDSVDAKSPTGGYIVYSTCSIMVEEDEWVVDYALSKRHVKLVPTGLDFGREGFSKFRGRHFHPSLKLTRRFYAHAHNMDGFFV…
>KAI8105610.1 hypothetical protein M9434_000194 [Picochlorum sp. BPE23]
MVRTRKNRYTPERDGNALKKNGGGDAAATRKSGKSPVERKMDTVVVKKGPGGKQRSKKGGFTDHNRSWLTPKSSSKNAKKKEREEEEIESSSEEEEEEEESSDVGSSESSEEEGDGVSHGMGNDESSDDEEEEGEEDSDDDDDAEEEDTRVQKQDLFDSSAESSEEEEDSDEDSDEDSDEEEMDIEREARELDEAERLEREEAEEEAAFMARDDAMETNIQDVEVITLPSGQQIESEMLAAPDLAMVQRRVRDIVRVLDDFKRLREPGRSRQDYISQLKSDICTYYGYNDFMVETMLSLFTVAEALELIEACEVPRPVTIRVNTLKSRRRELAASLINRGVNLDPIGPWSKVGLVVYDSQVPIGATPEYMAGHYMLQGASSFLPVMTLAPQEGEKVVDM…
>KAI8106225.1 hypothetical protein M9435_000772 [Picochlorum sp. BPE23]
MVRTRKNRYTPERDGNVLKKNGGGDAAATRKSGKSPVERKMDTVVVKKGPGGKQRSKKGGFTDHNRSWLTPKSSSKNAKKKEREEEEIESSSEEEEEEEESSDVGSSESSEEEGDGVSHGMGNDESSEDDEEEEGEEDSDDDDDAEEEDTRVQKQDLFDSSAESSEEEEDSDEDSDEEEMDIEREARELDEAERLEREEAEEEAAFMARDDAMETNIQDVEVITLPSGQQIESEMLAAPDLAMVQRRVRDIVRVLDDFKRLREPGRSRQDYISQLKSDICTYYGYNDFMVETMLSLFTVAEALELIEACEVPRPVTIRVNTLKSRRRELAASLINRGVNLDPIGPWSKVGLVVYDSQVPIGATPEYMAGHYMLQGASSFLPVMTLAPQEGEKVVDMAAA…
>AQK54803.1 S-adenosyl-L-methionine-dependent methyltransferase superfamily protein [Zea mays]
MNSDYPQQRSWRKRHTDRLTYQISKGGYPKLVVRVLSNFSKLRQKDVPRKDYINQLKTDVMSYYGYNDFLVEALIEMFPAVELVELLEAFEKRPPECLRTNTLKSRRRDLAAALIPRGFNLDPIGKWSKVGLVVYDSTISAGATTEYMAGHYMKQGASSFLPVMALAPQEKERIVDMAAAPGGKTTYIGALMKNTGIIYANEFNEKRLHGLMGNIHRMGVTNTIICNYDGKELPKVLGMNSVDRVLLDAPCTGTGTIWKDLQIKTSKDIEDIRNCAFVQKVHFSYSEVLFDAILPVNCNFSKLSLRYVCIIWYHILHLLNSNLTSCHPM
>XP_005650075.1 NOL1/NOP2/sun family putative RNA met [Coccomyxa subellipsoidea C-169]
MGAGDIQTNIQQEIEAGPSILPGADEEAGPLDLSAVLRRIKEVARVLDKFQDLREEGRSRSEYMEQLKKDLEEYYGYNRFMLETLLGMFSVAEALELVEANEGRRPITLRTNTLKTRRRELAAALINRGVNLDPIGKWSKVGLVVYESNVPVGATPEYMAGHYMLQGASSFLPVMALAPQEGEQVLDMAAAPGGKTTYIAALMRNSGIVFANEVNPLRLKSIQGNLQRMGVTNTIVSNYDGRDLPKMMGTNSVDRALLDAPCSGTGVVSKDPTVKANKSQAEIWKCAHLQKQLLLAAIDLVDAGSKTGGYIVYSTCSIMVEENENVVNYVLRKRHVKVVPTGLDFGRPGYMRYREFRFHPSLAESRRFYPHVHNLDGFFVCKLKKVANGPKDSRGEGKD…
>XP_038974135.1 LOW QUALITY PROTEIN: 25S rRNA (cytosine-C(5))-methyltransferase nop2-like [Phoenix dactylifera]
MFSAVELIELLEAFEKNRPECLRTNTLKTRRRDLAGVLIXRGVNLDPIGKWSKVGLVVYESQVPTGATPEYLAGTTWYLIQAANSFLPVMALAPQEKERIVDMAAAPGGKTTYIAALMKNSGKCNASYLSEPRLKSLLANIHRMGVTNTVVCNYDGKGWLLSKVLGLNSVDRVLLDAPCTGIGTICPEQQSIKTSKSIEDVQNCAFLQKQLILAAIDLVDANSKSGGYIVYSTCSVMIPENEAVIDYALXKRDVKLVPCGLDFGRPGFIRFRDQRFHPSLEKTRRFYPHVNNMEGFFVAKLKKLSNSKPAASEAPKTSEKTEEAAVTDDNTDVQLMSQMKT
>XP_039619638.1 probable 28S rRNA (cytosine(4447)-C(5))-methyltransferase [Polypterus senegalus]
MGRKFDPTTKQKRGPGRKSRKQKGAETEIGKFLQDDDDVQKRLSRRGRKRAAKRLLTKSVPPKKKKDEIKEDVPAVKPKKEGISKKGFSDDNASWLRPVKHKEPGSEEDSLDSEDEGEGKDESEEDKPENGESEAEMDEDEEGDADEMVDDYGIDEEENDEDNNQQLWSDDDESSEDEVHEGSDLLPIERAAERHKIRKQLEQEKENEEDDTLQLNIEETERFILPSGQEIEKETAQPPDLQMVYQRIKDNIEVLVDFATKREPGKQRSDYLNLLKHDLAIYYGYNTFLVEKLMDIFPMSELIDFLESNEVQRPVTIRTNTLKTRRRDLAQALINRGVNLDPLGKWSKVGLVIFDSSVPIGATPEYLAGHYMLQGASSFLPVMALAPQENEKVLDMSCA…
>KAA6421510.1 MAG: ribosomal RNA methyltransferase NOP2-like [Trebouxia sp. A1-2]
MAKRRRSSVAQPGVQTATKGPPQKRLKVHLKTPVVPTNAAKPLSSAKKVTKASLGGVFSDQNKSWLKHKAQEGDSDDELAAPQNGDSEDLSGSDAASASSQVEDGRSEEADSDQQSSDADQGDDPLGGHTFDMSDEDAAAGESAPGSDDDSQVDSESDDAAAARKQNGGSLQLMSDNDDDDDDADDERAAGVVSLEGQEDSEEEDVSAASSSDTGSDDGDEFGSGSDVSDAEEDGDEPLLAIEKQAKILDRKRAKAEKAAAAEAAHIGTDMETNMEEAERFVLPSGIEVEAAGRGPPDLALISRRIKETVRLLDGFKAAKLKENETTAKGKKVKQPLRPRAEYMDQLKKDLATYYGYNDFMLDTLLGMFSVPEAIACIEANELKRPITLRTNTLKTERR…
>XP_028665823.2 probable 28S rRNA (cytosine(4447)-C(5))-methyltransferase [Erpetoichthys calabaricus]
MGRKFDPTTKQKRGPGRKSRKQKGAETEIGKFLQDDDDVQKRLSRRGRKRAARRLLGKSVPPKKKKDEIKEDVPAVKPKEKGISKKGFSDDNASWLRPVKHKEPGSEEDSLDSEDDGEGKDESEEDKPENGESEAEMDEDEEGDADEMVDDYGIDEEGNDEDNNQQLWSDDEESSEDEVHEGSDLLPIERAAERHKIRQQLEQEKENEEDDTLQLNIEETERFILPSGQEIEKETAQPPDLQMVYQRIKDNIEVLVDFATKREPGKQRSDYLNLLKHDLAMYYGYNTFLVEKLMDIFPMSELIDFLESNEVQRPVTIRTNTLKTRRRDLAQALINRGVNLDPLGKWSKVGLVIFDSSVPIGATPEYLAGHYMLQGASSFLPVMALAPQENEKVLDMSCA…
>RMZ56713.1 hypothetical protein APUTEX25_002802 [Auxenochlorella protothecoides]
MARTKEVKKAATKNAVSGGKRSAPPPKLPTPDVSEDDDPSESELNADKMELFSDMEGSDASSVLDDEFDGEASASGDEASGDRAGEGSEEEEEDDDEATSASGSEGSDYDESGGSDADGDMERASARLDRAAAGRRAAAEAETAELAGEGGAGEGLVLPDEAARAEEAVHPDLPGVRRRIKDIVRTLDAFAARRDGVHTRAEYTDQLKRDLVTYYSYNDFMIDALFNLFSASEAVELIESCENPRPVTLRVNTLRTRRRELAAALINRGVNLDPIGPWSKVGLVVYESQVPVGATPEYMAGHYMLQGASSFLPVMALAPQEGERIVDVAAAPGGKTTYISALLRNTGMVFANEINKDRLKSLTANLQRMGVLNTVVCNYDGRELPKVLGERSMDRVLLD…
>XP_011398867.1 Putative ribosomal RNA methyltransferase NOP2 [Auxenochlorella protothecoides]
MARTKEVKKAATKNAVSGGKRSAPPPKLPTPDVSEDDDPSESELNDKMELFSDMEGSDASSVLDDEFDGEASASGDEASGHRAGKGSEEEEEDDDEATSASGSEDLPGVRRRIKDIVRTLDAFAARRDGVHTRAEYTDQLKRDLVTYYSYNDFMIDALFNLFSASEAVELIESCENPRPVTLRVNTLRTRRRELAAALINRGVNLDPIGPWSKVGLVVYESQVPVGATPEYMAGHYMLQGASSFLPVMALAPQEGERIVDVAAAPGGKTTYISALLRNTGMVFANEINKDRLKSLTANLQRMGVLNTVVCNYDGRELPKVLGERSMDRVLLDAPCSGTGVISKDPTVKSSKNQAEIWKCAFLQKQLLLAAIDLADAGSKTGGYVVYSTCSMMVEENENV…
>XP_020916953.1 probable 28S rRNA (cytosine(4447)-C(5))-methyltransferase [Exaiptasia diaphana]
MGRHKVDPDKPKKGPGRKTKKQPEPKIKDLIAVNQKKASGSNKKRKIKDVXDEGKENKVAAFFKTKKPKIDKANARKPKKQPDTEDFGSSDSEMDNEEPSRMLFEDSSDDEIEFNMKSKSKPFSDENAEWLKLANENDDDDDDESDSDMPEDDFSGDDINNNDGDVTGESSDDDDDDDDDDGKDDDEDDEMLPIEKKAKKLDKKKARDKKLAEEELKTNIAETETFVLPSGQEIEKEANEPPDLTLINQRIRENIAALNNFSKAREPGRSRKEYLDLLHKDLCKYYGYGDFLMEKFIEMFQLSELLEVLEANEVHRPVTIRTNSLKTRRRDLAQALINRGVNLDPIGKWSKVGLVVYDSTVPIGATPEYLAGHYMLQGASSMLPVMALAPKEKERVLDM…
>XP_020579021.1 probable 28S rRNA (cytosine(4447)-C(5))-methyltransferase, partial [Phalaenopsis equestris]
MAALTDIVQQRSSFLHVEEVHTLRANTLKTRRRDLAAVLLNRGVNLDAIGKWSKVGLVVYDSQVPIGATPEIMAGHYMRQGASSFLPVMALAPQERERIVDMAAAPGGKTTFIAALMKNIGIIYANEFKEKRLKSLRANIHRMGVTNTVLCNYDGKELPRILGFKSVDRVLLDAPCSGTGIIWNEQSVKTSKSIEDVRKCAFLQKQLILAAIDLVDANSKSGGYIVYSTCSMMVDENEAVIDYALKRRDVQVVPCGLDFGRPGFIRFREHRFHVSLDKTRRFYPHVNNMDGFFVAKLKKKSNSKPAKAEPSTASVNAGEEMVVEDNENEKTIKVSN
>XP_001632958.2 probable 28S rRNA (cytosine-C(5))-methyltransferase [Nematostella vectensis]
MGRKKDTGEMVKKGPGRKAKKQQAPKMAELLGNKLGGNEKKNRNKKRKLKDIGGSEKENRVKTASFIREKKQRLDKSKPKKKTQQKPVSDSEDDDDEFDDGDDMEDEPSKMLFGDSSDEEIDFSAKSKSKPFSDDNAEWLKLADGGDKSDSDMPDEFEDDDNKDSNHDDESGSDQEAESDDEMLPVEKKAKKLDKKKARDKKLADEEMKTNISSTEVFVLPSGQEIEKEANEPPELALINQRIRENIQALSNFSKAREPGRSRKEYLSLLLKDLCTYYSYGEFLMEKFLEMFQLNELIEFLEANEVHRPVTIRTNSLKTRRRDLAQALINRGVNLDPVGKWSKVGLVVYDSSVPIGATPEYLAGHYMIQGSSSMLPVMALAPQEKERVLDMCAAPGGKT…
>XP_028394122.1 probable 28S rRNA (cytosine-C(5))-methyltransferase [Dendronephthya gigantea]
MGRKRELRELGKRGPGKKARIQPPPELFMKDNASQDKKKKVSTKKKKQDGKKRGKIEKKINLFEDSSEDDGIGMIDDDFLKTEQSLEDMPTDDYRLELNSDMSSSDDEEHDDDKNENNNKLLAIEKKSKKLDKKISEDRVLAEEELQTNIAEKDVFTLPSGQEIEKELLEPPDLTLIHQRICENISALNNFNKYREPGKSRKEYLDLLRNDLMNYYSYSEFMINKLMDLFPLSELLEFLEANEVQRPVTIRTNTLKCRRRDLAQTLINRGMNLDPVGKWSKVGLVVYDSSVPIGATPEYLGGHYMLQGASSLMPVMALAPQENERILDMCAAPGGKTTYMGALMKNSGVIVANDQNADRLKALVGNIHRLGVNNTVICNYDGRSFPKVMGGFDRVLLDA…
>GFZ07355.1 S-adenosyl-L-methionine-dependent methyltransferases superfamily protein [Actinidia rufa]
MAATAFGKKKGPSSRKPPPRKKQRNESLSSKNPKNDDLLGDSDNTDEEVIERGQFDEEEQGSDLGSEMSSDGDDPLADDFLQGSDDGDGEKGSDLDSDSDESDIEGKSKAIEEQKAREEEEAEAELQLNIKEEADEFRLPTKEEFEKEAHRPPDLHNLQRRIKEIVRILSNFKSLRQKGATRKDYVEQLTIDLGSYYGYNEYLIGVLVEMFPVNELMELIEAFEKPRPISLRTNTLKVGLVVYDSQVPIGATPEYMAGYYMLQSASSFLPVMALAPQEKERIVDMAAAPGGKTTYVAALMKNSGIIYANEMKEARLKSLTANLHRMGVTNTIVCNYDGREVISKDESVKTSKTLDDIQKCSHLQKELLLAAIDMVDANSKSGGYVVYSTCSIMIPENEA…
>MBA0573812.1 hypothetical protein Golob_001069 [Gossypium lobatum]
MGLVSTNATYLTGTTGATSPGGVTRVTGISNPYFDLMASNKSKGAKSKNQPPKKKQRKDLFIDKKRPTKKDEVLDDVSDGHSEEEEEAGDLLDGDEQMSDFDDDDVSEISDEDDAPWADDFLQGSDDNEDSGSSSTSGSGSDSHSDETDIEEKSRALDEQRAREEEDAQAEMELNIKEESDEFRLPTKEELEAEQQRPPDLANLQMRMKEKGTTRKDYIDQLKIDLGSYYGYNEFLIRVLVDMFPVVELMELIEAFEKPRPTCIRTNTLRTRRRDLADVLSKRGVELDQLSKWSKVGLVVYNSHVPIGATPEYLAGFYYIQGASSFLPVMALAPQEKERVVDMAAAPGGKTTYVAALMKNRGMIYANEIREARLKSLTANLYRMGVTNTIVCNYDGREL…
>GIL59825.1 hypothetical protein Vafri_14549 [Volvox africanus]
MDDEFGSPGGGDSEDGSEGEQDDDDDDDDDDGEEEDDDDDDPLQGKEFVDDGDSDGEEDEEDEEDAPGPDGLDSADLEELHRLENENGDEEDEDEDGGQGEEEDEEEDEDEEMTEAEKQSLALDKFKRKQAALALREARDMAAEGGAEGDIDTNIEGGTTFTLPSGQQVEAEKLAPPDLALVARRMKATVAVLENFTARREPGHSRADYLLQLKRDLATYYGYNDFMVDMYLNMFSVAEALELMEANEVPRPITLRTNTLKTRRRELAAALIQRGVSLDPIGPWSKVGLVVYESKVPIGATPEYMAGHYMLQGASSFMPVMALAPQPEETVVDMAAAPGGKTTYIAALMRNTGTIFANEISKDRLKSITGNLTRLGVTNTIVCNYDGLELPGVLGKQSV…
>XP_046543644.1 LOW QUALITY PROTEIN: 25S rRNA (cytosine-C(5))-methyltransferase nop2-like [Haliotis rubra]
MGRKRNLENPVKSGPGRKAKKQKEPTFPALISKETPKTLSSRQKKRMKKRTEKQLIKSAEKKKFLESKSLKKQISKNEKGLDSGKSQKKAQKRKLSDDEESDDYNSDIEWSDLEDEYSSEEDDGXXXXSKGYTDDNKEWLKPKRKPKQESDDEDDSGEEMSDQGSEEEVDESEDDGDDDDDSDATDDEDGDDDMLPIEKASKKLEKKHKRDMKLAEKELKTNIAEKETYVLPSGQEVEKEASQPPDLAVIQQRMKDILLVLREFNERREEGKNRNDYIMQLRKDLCSYYSYNDFLMEKLMELFPLEIVEFLEANEVQRPVTIRTNTLKTRRRDLAQALINRGVNLDPIGKWSKVGLVVYDTQVPLGATPEYLAGHYLLQGGSSFLPVMALAPQEGERVL…
>XP_041124180.1 probable 28S rRNA (cytosine(4447)-C(5))-methyltransferase [Polyodon spathula]
MGRKLDPTNKVKRGPGRKSRKQKGAETEIPKFLQDDDEGPKRLSSRGRKRAGKRVFQKKNKMETERKDLPACKTPTANQDKAVPKKGFSDNNAEWLRPAKRKRAAGEEEEEESDSEGEGEWKNEEGESSEEEMVDDYGAEEGEGESEKIGGGELWSAEEESSEEEEEGDEDSELLPIERAAERQKKRALLEKERGEREEESEEEKVEEEDDLQLNIEELEKFTLPSGQEIEKESVQPPDLQVVHQRIKDNVEVLGDFSKKREEGREREDYLRLLKHDLAMYYSYNTFLIDKLMELFTVSELVDFLEANEVQRPVTIRTNTLKTRRRDLAQALINRGVNLDPLGKWSKVGLVIFDSSVPVGATPEYLAGHYMLQGASSLLPVMALAPQENEKVLDMSAAP…
>CAB3983687.1 probable 28S rRNA (cytosine-C(5))-methyltransferase isoform X2 [Paramuricea clavata]
MGRKRELTELGKRGPGKKARIQPPPEIFSEGKAGQTKKKKKKTVVKKKKQDGEKKITAEKKINLFEDSSEDDGIGMVDDDFLNVTEDAPQEMPADDYGLEFNSDSSSEDEDEGDDENENNNKLLAIEKKSKKLDKKLREDRVLAEEELQINIAEKDVFTLPSGQEIEKELLEPPDLTLIHQRICENISALNNFKKYREPGKSRKEYLELLRNDLMNYYSYSEFMINKLMDMFPLSELLEFLEANEVHRPVTIRTNTLKCRRRDLAQALINRGMNLDPVGKWSKVGLVVYDSSVPVGATPEYLAGHYMLQGASSLMPVMALAPQENERILDMCAAPGGKTTYMGALMKNSGVIVANDQNKDRLKALVGNTHRLGVNNTMICNYDGRAFPKVMGGFDRVLL…
>PPS08286.1 hypothetical protein GOBAR_AA12356 [Gossypium barbadense]
MASNKSKGAKSKNQPPKKKQRNDLFIDKKRPTKKDEVLDDVSDGHSEEEEEAGDLLDGDEQMSDFDDDDVSEISDEDDAPLADDFLQGSDDNEDIEEKSRAIDEQRAREEKDAQAEMELNIKEESDEFRLPTKEELEAEQQRPPDLANLQMRIKEIVRVLSNFKDMRQEGMTRKDYIDQLKIDLGSYYGYNEFLIRVLVDMFPVVELMELIEAFEKPRPTCIRTNTLRTRRRDLADVLSKRGVELDQLSKWSKVGLVVYNSHVPIGATPEYLAGFYYIQSASSFLPVMALAPQEKERVVDMAAAPGGKTTYVAALMKNSDLAGYLDWFNWDQWPIQATAAQGTRDSEARLKSLTANLHRMGVTNTIVCNYDGRELPKVLGQNSVGRVLLDSPCSGTGQL…
>XP_006006546.2 PREDICTED: probable 28S rRNA (cytosine(4447)-C(5))-methyltransferase [Latimeria chalumnae]
MGRKLDPEKAQKKGPGRKARKQKGAETEIPRFLLETNEALKRLSSRGRKRAAKRQKNKNPPQNVSERSEPQKTQAVQNADCPRICAKKTPEKKTKLKGFSDENAAWLKPSAHKRPLLEKEEKEEEEKGVKLGSDGEGSEEWEESTEEGSAPEEEDGDVADIVDDFGASDEDEEEEDGEDESSDDEKGEKLLPIEKAAKRRQEKLQKRKSSAPNEEDGDILMNVDDPERFVLPSGQEIEKEASQPPDLQLIYQRIKDNVTVLQDFGARREAGRQREEYLQVLKHDLAAYYSYNDFLLQKLADLFPLSELIDFLEANEVQRPVTIRTNTLKTRRRDLAQALINRGVNLDPLGKWSKVGLVIFDSSVPVGATPEYLAGHYMLQGACSMLPVMALAPQEKEKI…
>XP_035697497.1 probable 28S rRNA (cytosine-C(5))-methyltransferase [Branchiostoma floridae]
MGRKRPDPSEAQKKGPGRKARKQKPPQMPRQLLQKDDGSQKILSSRQKQRLAKRTQKAVNKAAAKGPQKKVPVTQGLSQGQKRSRTGSVSDSDDGGFSEEEEEESVEEEVEEDEDVEEEQGEGEEEEEEEEDDDDDDDMEDEDPASGFTDENKSWLRLAGKKEKLDLDGESSDDDLPADDFLDDDDSDEGSEGDEDDDSDDSDDDDDAEEQEGDEALLPIEKASKKLKKRQQREEKLGEEELRTNIAEAETFVLPSGQEIEKESVQPPDLTMIHMRIKENMAVLNDFNKKRKDDRPRKEYVQLLQKDLCLYYSYNDYLMEKIMQLFPLAEVIEFLEACEVDRPVTIRTNTLKTRRRDLAQALINRGVNLDPVGKWSKVGLVVYDSAVPIGATPEYLAGH…
>XP_033897832.2 LOW QUALITY PROTEIN: probable 28S rRNA (cytosine(4447)-C(5))-methyltransferase [Acipenser ruthenus]
MGRKLDPMNKVKRGPGRKSRKQKGAETEIPKFLQDDDEGPKRLSSRGRKRAGKRVLQKKNEMEKKRKDLPASKIPAANQDKVVPKKGFSDNNAEWLRPAKRKRAPKEEEEEESDSEGEGEGNGEWKNEEGESSEEEMVDDYGAEEGEGGSEKIGGGELWSGGEDDSSEEEEEGDEDSELLPIERAAKRQKKRAQLEKERGEREGESEEEKEGEEGDLQLNIEELEKFTLPSGQEIEKESVQPPDLQVVHQRIKDNVEVLGDFSKKREEGREREDYLRLLKHDLAMYYSYNTFLIDKLMELFTVSELVDFLEANEVQRPVTIRTNTLKTRRRDLAQALINRGVNLDPLGKWSKVGLVIFDSSVPVGATPEYLAGHYMLQGASSLLPVMALAPQENEKVLD…
>GAX84828.1 hypothetical protein CEUSTIGMA_g12249.t1 [Chlamydomonas eustigma]
MARVQNKQAGAGSKRNQDPKLKSGPNLKKMKGPSSNGKAVDSHSQKHQQQTKSVMSPTKKGGVLSQRKEHTLPAGKTGFSDLNAKWLKPAAKKRKEEEEEEVEEDEDIELIGDEFPSDMMEEDEEDEMQSEEDEEGDEDNDNDDDDNEDLEALGGMDQGEFEEGDIKSEDQDDEEEEGEEEEEEEEDEDDMTEAERRALALDRFKRKQAEAAAKEAASGDIDTNIQDVDRFVLPSGQEVEAEQAAPDLALVQRRMKDIVTVLENFSTRREEGRSRGDYIQQLKRDLNLYYGYNDFMLEAILNLFTVAEAIEFMEANEVPRPVTLRTNTLKTRRRELAAALINRGVSLDPIGKWSKVGLVVYESKVPIGATPEYMAGHYMLQGASSFMPCMALAPQPGET…
>XP_013777096.1 probable 28S rRNA (cytosine-C(5))-methyltransferase [Limulus polyphemus]
MGRKAKFQEKPRKGPGKKTKKQKPPNLLHLVGAKEQDDSSQSLTRRARKHLKKLHQIEAKRVTSKQKKEQNKRENITSEGETASESDVEDDVEENLKGFTDQNQDWLIPKGKKRKLVESDHDEEDFEGQDSDDVLKDEFDEDESNSDNEKQDEEEELLPVEKASKKLQKKQKEMRKLAEEELKTNIAESETYVLPSGQEIEKETAQSPDLAVISQRIKDIVHVLSDFASRREDGRSRNDYVDFLRKDLCLYYGYNDFMMEKLMELFPTAELIEVLEANEVQRPVTIRTNTLKTRRRDLAQALINRSVNLDPVGKWSKVGLVIYDSQVPIGATPEYLAGHYILQGAASLLPVMALAPQVNEKVLDMCAAPGGKTTHIASLMKNTGVLFANDIHQDRAKAT…
>TMS11189.1 putative 28S rRNA (cytosine(4447)-C(5))-methyltransferase [Larimichthys crocea]
MGLESDDDDDDEEDDDDDDDDDDDEGKKSDAEMDEEDTVQTNIDEMDQFRLPGAEEREKEGALPLDLKTIHQRIKDNIDVLCNFSTKREAGKERAEYISLLKKDLCTYYSYNNFLIEKLMDIFPLSELVDFLEANEIQRPVTIRTNTLKTRRRDLAQALINRGVNLDPLGKWSKVGLVIYDSSVPVGATPEYLSGQYMLQGASSFLPVMALSPQEGELVLDMSSAPGGKTTYIAQLMRNTGVIVANDANAERLKSVVGNIHRLGVTNTVVCNYDGRQFPKVMGGFDRVLLDAPCSGTGVIAKDPAVKTSKDDADIHRSAHLQKELILSAIDSVNAESPTGGYLIYCTCSIMVEENEWVVDYALKKRNVKLVPAGLDFGKEGFTRFKERRFHPSLRLTRR…
>XP_049270511.1 probable 28S rRNA (cytosine(4447)-C(5))-methyltransferase isoform X2 [Rhipicephalus sanguineus]
MGRKADFNEKPKKRRSRKSKIQPPPEIPKALRAEKPLSRRALRKLKKSQAVKNELTSKVITKKKVEEEDDDQFTTKVQSFSDDNKKWLKPKASKKQLLGSDDDDDDGSDDQQEDFGESSDDDAAMDDEFAVSESGEDEDESDDEELPIEAASRKLQKRQDEDRKLADEELKTNIAESEVFTLPSGQEIEKEKAEPPDLAIISERIKDVTFVLNDFASRREPDRPRSEYLEILKRDLCEYYSYNEYLMQKFMDLFSPAELIEFLEANEVNRPVTIRANSLKTRRRDLAQALINRGVNLDPIGKWSKVGLIVYNSQVPVGATPEYLAGHYVLQGAASMLPVMALAPQENERILDMCAAPGGKTSHIAAIMKNTGVLFANELHKERCKAIVGNLHRLGVNNT…
>XP_049270510.1 probable 28S rRNA (cytosine(4447)-C(5))-methyltransferase isoform X1 [Rhipicephalus sanguineus]
MGRKADFNEKPKKRRSRKSKIQPPPEIPKALRAEKPLSRRALRKLKKSQAVKNELTSKVITKKKVEEEEDDDQFTTKVQSFSDDNKKWLKPKASKKQLLGSDDDDDDGSDDQQEDFGESSDDDAAMDDEFAVSESGEDEDESDDEELPIEAASRKLQKRQDEDRKLADEELKTNIAESEVFTLPSGQEIEKEKAEPPDLAIISERIKDVTFVLNDFASRREPDRPRSEYLEILKRDLCEYYSYNEYLMQKFMDLFSPAELIEFLEANEVNRPVTIRANSLKTRRRDLAQALINRGVNLDPIGKWSKVGLIVYNSQVPVGATPEYLAGHYVLQGAASMLPVMALAPQENERILDMCAAPGGKTSHIAAIMKNTGVLFANELHKERCKAIVGNLHRLGVNN…
>XP_034315223.1 25S rRNA (cytosine-C(5))-methyltransferase nop2 isoform X2 [Crassostrea gigas]
MGRKRDPTQIVKSGPGKKAKKQQPPTFPGLLTEDKTETKKLSSRQKKRLKNREEKRQKFLSMKKEKEESYQKLKAMKKSKQVEESKENKGNNNNRKRKISKQESSEEEDDEEDELEDESEEDGINEEAESSDEEEVESSDEDPQGYTDDNKLWLKPSKRKMDEDVSESEEEDENDSDDDGDDDNMDDEFDSDEDEDDEDENEDMLPIEKAAKKLNKKQEKDRKLAEAELQTNISEMEKYTLPSGQEIEKESQQPPDLQLILQRIKEVQHVLGDFKGRREPDRTRQDYLDQLIKDLCAYYSYNEFLMEKLVQLFPHEISEFLEANEVQRPVTIRTNTLKTRRRDLAQALINRGVNLDPIGKWSKVGLVVYDSQVPLGATPEYLAGHYIIQGGSSFLPVMA…
>XP_034299164.1 25S rRNA (cytosine-C(5))-methyltransferase nop2 isoform X2 [Crassostrea gigas]
MGRKRDPTQVVKSGPGKKAKKQQPPTFPGLLTEDKTETKKLSSRQKKRLKNREEKRQKFLSMKKEKEESYQKLKAMKKSKQVEESKENKSNNNNRKRKISKQESSEEEEDEDDELEDESEEDGINEEAESSDEEEVESSDEDPQGYTDDNKLWLKPSKRKMDEDVSESEEEDENDSDDDGDDDNMDDEFDSDEDEEDEDENEDMLPIEKAAKKLNKKQEKDRKLAEAELQTNISEMEKYTLPSGQEIEKESQQPPDLQLILQRIKEVQHVLGDFKGRREPDRTRQDYLDQLIKDLCAYYSYNEFLMEKLVQLFPHEISEFLEANEVQRPVTIRTNTLKTRRRDLAQALINRGVNLDPIGKWSKVGLVVYDSQVPLGATPEYLAGHYIIQGGSSFLPVMA…
>XP_034315222.1 25S rRNA (cytosine-C(5))-methyltransferase nop2 isoform X1 [Crassostrea gigas]
MGRKRDPTQIVKSGPGKKAKKQQPPTFPGLLTEDKTETKKLSSRQKKRLKNREEKRQKFLSMKKEKEESYQKLKAMKKSKQVEESKENKGNNNNRKRKISKQESSEEEDDEEDAELEDESEEDGINEEAESSDEEEVESSDEDPQGYTDDNKLWLKPSKRKMDEDVSESEEEDENDSDDDGDDDNMDDEFDSDEDEDDEDENEDMLPIEKAAKKLNKKQEKDRKLAEAELQTNISEMEKYTLPSGQEIEKESQQPPDLQLILQRIKEVQHVLGDFKGRREPDRTRQDYLDQLIKDLCAYYSYNEFLMEKLVQLFPHEISEFLEANEVQRPVTIRTNTLKTRRRDLAQALINRGVNLDPIGKWSKVGLVVYDSQVPLGATPEYLAGHYIIQGGSSFLPVM…
>XP_034299163.1 25S rRNA (cytosine-C(5))-methyltransferase nop2 isoform X1 [Crassostrea gigas]
MGRKRDPTQVVKSGPGKKAKKQQPPTFPGLLTEDKTETKKLSSRQKKRLKNREEKRQKFLSMKKEKEESYQKLKAMKKSKQVEESKENKSNNNNRKRKISKQESSEEEEDEDDAELEDESEEDGINEEAESSDEEEVESSDEDPQGYTDDNKLWLKPSKRKMDEDVSESEEEDENDSDDDGDDDNMDDEFDSDEDEEDEDENEDMLPIEKAAKKLNKKQEKDRKLAEAELQTNISEMEKYTLPSGQEIEKESQQPPDLQLILQRIKEVQHVLGDFKGRREPDRTRQDYLDQLIKDLCAYYSYNEFLMEKLVQLFPHEISEFLEANEVQRPVTIRTNTLKTRRRDLAQALINRGVNLDPIGKWSKVGLVVYDSQVPLGATPEYLAGHYIIQGGSSFLPVM…
>CAH1239918.1 NSUN5 [Branchiostoma lanceolatum]
MGRKRPDPSEAQKKGPGRKARKQKPPQMPRQLLQQEGGSPKILSSRQKQRLAKRTQKAVNKATAKESQKKVPVTLGLTQGQKRPRTGSVSDSDEGSISEEEEEEDEDVEEEEEQEEEEEEEGEDEEDEEESEEEEKEEGFTDENKSWLRLAGKKKKLDLDDESSDDDLPADEFLDEDEGSEGEEQEDDDSDNSDDSSDDDDDDDREEQEGDEALLPIEKASKKLRKKQQREEKLGEEELRTNIAEAETFVLPSGQEIEKESVQPPDLTMIHMRIQENMAVLKDFNNKRKDDRPRKEYVHLLQKDLCLYYSYNDYLMEKIMQLFPLAEVIEFLEACEVDRPVTIRTNTLKTRRRDLAQALINRGVNLDPVGKWSKVGLVVYDSAVPIGATPEYLAGHYIL…
>XP_052716882.1 uncharacterized protein LOC128189348 isoform X3 [Crassostrea angulata]
MGRKRDPTQVVKSGPGKKAKKQQPPTFPGLLTEDKTETKKLSSRQKKRLKNREEKRQKFLSMKKEKEESYQKLKAMKKSKQLEESKENTGNNNNRKRKISKQESSEEEDDEDDEELEDESEEDGINEEAESSDEEEVESSDENPQGYTDDNKLWLKPSKRKMDEDVSESEEEDENDSDDDGDDDNMDDDEFDSDEDEEDEDENEDMLPIEKAAKKLNKKQEKDRKLAEAELQTNISEMEKYTLPSGQEIEKESQQPPDLQLILQRIKEVQHVLGDFKGRREPDRTRQDYLDQLIKDLCAYYSYNEFLMEKLVQLFPHEISEFLEANEVQRPVTIRTNTLKTRRRDLAQALINRGVNLDPIGKWSKVGLVVYDSQVPLGATPEYLAGHYIIQGGSSFLPV…
>XP_052716881.1 uncharacterized protein LOC128189348 isoform X2 [Crassostrea angulata]
MGRKRDPTQVVKSGPGKKAKKQQPPTFPGLLTEDKTETKKLSSRQKKRLKNREEKRQKFLSMKKEKEESYQKLKAMKKSKQLEESKENTGNNNNRKRKISKQESSEEEDDEDDEGDELEDESEEDGINEEAESSDEEEVESSDENPQGYTDDNKLWLKPSKRKMDEDVSESEEEDENDSDDDGDDDNMDDDEFDSDEDEEDEDENEDMLPIEKAAKKLNKKQEKDRKLAEAELQTNISEMEKYTLPSGQEIEKESQQPPDLQLILQRIKEVQHVLGDFKGRREPDRTRQDYLDQLIKDLCAYYSYNEFLMEKLVQLFPHEISEFLEANEVQRPVTIRTNTLKTRRRDLAQALINRGVNLDPIGKWSKVGLVVYDSQVPLGATPEYLAGHYIIQGGSSFL…
>XP_052716880.1 uncharacterized protein LOC128189348 isoform X1 [Crassostrea angulata]
MGRKRDPTQVVKSGPGKKAKKQQPPTFPGLLTEDKTETKKLSSRQKKRLKNREEKRQKFLSMKKEKEESYQKLKAMKKSKQLEESKENTGNNNNRKRKISKQESSEEEDDEDDEGDAELEDESEEDGINEEAESSDEEEVESSDENPQGYTDDNKLWLKPSKRKMDEDVSESEEEDENDSDDDGDDDNMDDDEFDSDEDEEDEDENEDMLPIEKAAKKLNKKQEKDRKLAEAELQTNISEMEKYTLPSGQEIEKESQQPPDLQLILQRIKEVQHVLGDFKGRREPDRTRQDYLDQLIKDLCAYYSYNEFLMEKLVQLFPHEISEFLEANEVQRPVTIRTNTLKTRRRDLAQALINRGVNLDPIGKWSKVGLVVYDSQVPLGATPEYLAGHYIIQGGSSF…
>KAJ0066342.1 hypothetical protein NL108_011137, partial [Boleophthalmus pectinirostris]
IAYLYFYPGFTDENNKWLKPAKRKRKTEEPEIEDDSDEHWEFDEDEEEEEMEKPQTKGKKKSIATKKEEEDDDNEEEEEEDDDDEEMVDDYGTQEDGSEEEEEESDGEELLPIERAAKKDKKLKQSVSPESDDDDDDDDDDDDEQAKGDSDEEEEDTVQANIDETDTDAFRLPKAEETEKEGVLPLDLKQIYQRIKDNIEVLCNFSTKREEGKDRSDYISLLKKDLCTYYSYNNFLIEKLIDLFPLSELVEFLEANEIHRPVTIRTNTLKTRRRDLAQALINRGVNLDPLGKWSKVGLIIYDSSVPVGATPEYLAGQYMLQGASSLLPVMALSPQEGEYVLDMSSAPGGKTTYIAQLMRNTGIIVANDVNADRLKSVVGNIHRLGVTNTVVCNYDGRQF…
>XP_033764071.1 25S rRNA (cytosine-C(5))-methyltransferase nop2-like [Pecten maximus]
MGRKRDLTNVVKSGPGKKTKKQKPPQVPNSVKNEDADDSEKKLSSRQKQRVKKRLQKQQEKIEIKEKKKEEKLQQKIKKESQKPGKFARAPVVKKKRKMEESESESEEESDDNEEDDEEDSDEEETKPVKGYSDDNKTWLKPSSKRALMDSDESEEADEDEDESDGVAGDDFDDVGLSDDDESEDDSEESGDEDLLPVEKKAKKLEKKREKNKKLAEAELQTNITDMETFTLPSGQEVEKEAAQAPDITMVQQRIKEVIHVLAEFKDRREPGRSRQEYVRQLRSDFCTYYSYNDYLMDKIMTLFPLEIQEFLEANEVPRPVTIRTNTLKTRRRDLAQALINRGVNLDPIGKWSKVGLIVFDAQVPLGATPEYLAGHYILQGGSSFLPVMALAPQENERI…
>XP_030014800.1 probable 28S rRNA (cytosine(4447)-C(5))-methyltransferase isoform X3 [Sphaeramia orbicularis]
MLLRNNPKKGFTDENSKWLKPAKRKRKLDEPESEDDSDEHWEEEDEEEEDQEQQLQKRGGKDQGKKNMEKLGIEEEEDNDDDDDDDDDDDDNDDDDEMVDDYGTKDDGSGEEAEEESDGEELLPIERAAKKEKKLKKTMALDEDDDDEEDDDDDDDDDEDAKASDSDMDEQDTVQANIDEMDTFRLPGAEEREKEGLLPLDLKTIHQRIKDNVDVLCNFSTKREPGKDRSDYLSLLKKDLCTYYSYNTFLIQKLMDLFPLSELVDFLEANEIHRPVTIRTNTLKTRRRDLAQALINRGVNLDPLGKWSKVGLVIYDSSVPIGATPEYLAGHYMLQGASSFLPVMALSPQEGESVLDMSSAPGGKTTYIAQLMRNTGVIVANDANAERLKSVVGNIHRLG…
>XP_023119536.2 probable 28S rRNA (cytosine(4447)-C(5))-methyltransferase isoform X2 [Amphiprion ocellaris]
MGRKLDPTNKVKRGPGKKARKQQGAETELAKFLTDEETGPKRLSSRGRKRAAKRIQKSAEVTEKQPKKGFTDENSKWLKPAKRKRKVDEPENEDDSNEHWEEEDEEEEEEQELLQKKKDQGKKSGKLAEKEVEEEDEEEEEDDDDEEMVDDYGTVDDRDEEAAEEGEEEDSDGEDLLPIERAAKKDKKLKEALDLESDEDDDEEEDDEEEQKSDAEMDEDDTIQTNTDEGERFRLPGAEESEMEGVTPLDLKSIHQRIKDNIDVLCNFSTKREPGKDRTEYISLLKKDLCTYYSYNSFLMEKFMDLFPLSELVDFLEANEIHRPVTIRTNTLKTRRRDLAQALINRGVNLDPLGKWSKVGLVIYDSSVPIGATPEYLAGQYMLQGASSFLPVMALSPQE…
>KAF3527863.1 hypothetical protein DY000_02038475 [Brassica cretica]
MEEKLKYLSLVGAGALIGSVSTVALLKLLSRSSVKQQHDETPLTKLLENSIASETTTVTAAIGQDLLADEIVSEHLTRYPSPHFAVFISMFPPVELMELIEAFEKQRPTSIRTNTLKTRRRDLADVLLNRGVNLDPLSKWSKVGLVVYDSQVPIGATPEYLAGFYMLQSASSFLPVMALAPRENERVVDMAAAPGGKTTYVASLMKNTGIIYANEMKVPRLKSLTANLHRMGVTNTIVCNYDGRELPKVFGPNSVDRVLLDAPCSGTGVISKDESVKTSKSANDMRKFADLQKQLILAAIDLVDAESKTGGYIVYSTCSIMIPENEAVIDYALKKRDVKLVPCGLDFGQAGFSRFREHRFHPTLEKTRRFYPHVHNMDGFFVAKLKKMSNETKASEGDE…
>KAB5586845.1 hypothetical protein PHYPO_G00006170 [Pangasianodon hypophthalmus]
MGRKFDPTTKVKRGPGRKARKQKGAETELTKLLVDEDEPKKLSSRARKRAVKRAQGATAHTEEKQPKKGFSDDNSEWLTPAKRKRKIDHSEGDEDSDSQWEEEEDDDDEVEDIEEGEKEQVEADDDDDDDDDDDMVDDYGAMEDSSEGEEQEEAGSDGEELLPIERAARKQKKRQEAAEQESEDEDDDDEEEEEEEDEKMDDDEEEEEEEEDTVQANIDHMDRFKLPNAKEREKEGLLPLDLQSIHQRIKDNVDVLSHFSEKREEGRERAEYLSLLKSDLCTYYSYNDFLMSNLMELFPLAELIDFLEANEVQRPVTIRTNTLKTRRRDLAQALINRGVNLDPLGKWSKVGLVIFDSSVPIGATPEYLAGHYMLQGASSLLPVMALSPQEGESVLDMSA…
>KAG0231082.1 rRNA (cytosine-C5-)-methyltransferase nop2 [Actinomortierella wolfii]
MSDDDEEDDDDDVHVGDLDDEFVSAEEGSDIEVGQLDDDFLGDEFADKKGADLLGSDDEEGAEEDEEDIFASSDDEDDIETKSRKLDAQAKREAEEAEAELKTNIQMEDDKFVLPTEAEELDSTDLQVVQTRIQEIVRVLNNFRELREGNRSRQDYIDQLLKDLCLYYGYNEYLMEKLFYIFPVSEAIEFFEANEVPRPVTIRTNTLKTRRRELAQALINRGVNLDPIGKWSKVGLQVFDSPVPIGATPEYLAGHYMLQAASSFLPVMALAPQENERVLDMASAPGGKSTYIAALMKNTGMVFANDANKERTKALVANIHRLGVKNAVVCNYDGREFPNVIGGFDRVLLDAPCSGTGVISKDASVKTNKSEQDFQMLSHLQKQLILSAIDSVDAGSKTG…
>XP_054637651.1 probable 28S rRNA (cytosine(4447)-C(5))-methyltransferase [Dunckerocampus dactyliophorus]
MGRKLDPTSKVKRGPGKKSKKQQGAETELAKFIKDDESGQKRLSRRARIRNAKRANNLAKAKDAVVERPKKGFTDENSKWLKPAKRKRKLEQSDSEDDDEHWDEGEDHDDGKEEEEKLLKPQQKKGAKNQAKMNTKLGLRELEEEEGDDDDDDDDDEMVDDYGALEDGSDEEESDGEELLPIERAAKKDKKVKETMGLDDDDDEEEEDDDKDDDDDDDDDKKSDVNEEGEDTLQTNIEDFDQFRLPAAEESEKEGVLPVDLKTIHQRIKDNIDVLCNFSSKRAEGKDREEYISLLKKDLCMYYSYNNFLIEKFIDLFPLSELVDFLEANEIQRPVTIRTNTLKTRRRDLAQALINRGVNLDPLGKWSKVGLVIYDSSVPIGATPEYLSGQYMLQGASSF…
>XP_029928859.1 probable 28S rRNA (cytosine(4447)-C(5))-methyltransferase [Myripristis murdjan]
MGRKLDPTNKVKRGPGRKARKQKGAETELAKFLTDEESGPKRLSSRARKRAVKRSQDSKNIKDVAKEQPKKGFTDENNEWLKPAKRKRKIDQPESEDDSDDQWEEEEEEEVEEEEEGGNKIGKKGASLGIEEVDDDDDDDDDDDDEEMVDDYGALEDSSDEEGAEEGSDGEDLLPIERAAKKQKKLKEAMTQESEEDDDSGDDDEDEEGENADADMDEEDTVQANIDEMDQFRLPGAEEREKEGVLPVDLQTIHQRIKDNIDVLSHFATKREAGRERSEYVSLLKKDLCTYYSYNNFLIEKLMDIFPLSELIDFLEANEIQRPVTIRTNTLKTRRRDLAQALINRGVNLDPIGKWSKVGLVIYDSSVPIGATPEYLAGQYMLQGASSFLPVMALSPQEG…
>XP_046255124.1 probable 28S rRNA (cytosine(4447)-C(5))-methyltransferase isoform X2 [Scatophagus argus]
MGRKLDPTNKVKRGLGKKARKQQGAEIELAKFVKDEDTEPKRLSSRARKRAAKRVQSLKKPKDAAQEQPKKGFTDENSKWLKPAKRKRKMEEPESEDDSDEHWEEDEEEVEEEQQQQKKKKEVKDQRKKGAVKEVAEEEEEDDDDDDDDDEEMVDDYGTQDDGDEEAAEEESEGEELLPIERAAKKEKKLKETMGLESDDDDDDDEEEEGGEDDGDDSEEEENKSDADMDEEDTVQTNLDEMDQFRLPGAEESEKEGVLPLDLKTIHQRIKDNIDVLCNFSTKREEGKERAEYISLLKKDLCTYYSYNNFLIEKLIDIFPLSELVDFLEANEIHRPVTIRTNTLKTRRRDLAQALINRGVNLDPLGKWSKVGLVIYDSSVPIGATPEYLAGHYMLQGAS…
>GLD63776.1 probable 28S rRNA (cytosine(4447)-C(5))-methyltransferase [Lates japonicus]
MGRKLDPTNKVKRGPGKKAKKQRGAETELAKFITDEETGPKRLSSRARKRAAKRVQNLKKPKDVAAEKPKKGFTDENSKWLKPAKRKRKLDEPESEDDSDEHWEEEEDEEEEEEEQQQQKKGGKDQGKKGGKSGMKQVEEEEEEEEEDDDDDDDEDDIDDDEDNDDDEEMVDDYGTLDDSSGDEAAEEESDGEDLLPIERAAKKEKKLKETMGLDDDDDDDDDDDDEEEEEDDDGGEGGDDDEDDEDVDEEDTVQTNIDEMDQFRLPGAEESEKEGILPLDLKTIHQRIKDNIDVLCNFSTKREEGKERAEYISLLKKDLCTYYSYNIFLIEKLIDLFPLSELVDFLEANEIQRPVTIRTNTLKTRRRDLAQALINRGVNLDPLGKWSKVGLVIYDSSV…
>XP_030014799.1 probable 28S rRNA (cytosine(4447)-C(5))-methyltransferase isoform X2 [Sphaeramia orbicularis]
MGRKLDPANKVKRGPGRKAKKQQGAETELAKFFTEEDTGPKRLSSRAKKRAAKRNQKPKDVAEEQPKKGFTDENSKWLKPAKRKRKLDEPESEDDSDEHWEEEDEEEEDQEQQLQKRGGKDQGKKNMEKLGIEEEEDNDDDDEMVDDYGTKDDGSGEEAEEESDGEELLPIERAAKKEKKLKKTMALDEDDDDEEDDDDDDDDDEDAKASDSDMDEQDTVQANIDEMDTFRLPGAEEREKEGLLPLDLKTIHQRIKDNVDVLCNFSTKREPGKDRSDYLSLLKKDLCTYYSYNTFLIQKLMDLFPLSELVDFLEANEIHRPVTIRTNTLKTRRRDLAQALINRGVNLDPLGKWSKVGLVIYDSSVPIGATPEYLAGHYMLQGASSFLPVMALSPQEGES…
>XP_046255123.1 probable 28S rRNA (cytosine(4447)-C(5))-methyltransferase isoform X1 [Scatophagus argus]
MGRKLDPTNKVKRGLGKKARKQQGAEIELAKFVKDEDTEPKRLSSRARKRAAKRVQSLKKPKDAAQEQPKKGFTDENSKWLKPAKRKRKMEEPESEDDSDEHWEEDEEEVEEEQQQQKKKKEVKDQRKKGAVKEVAEEEEEDDDDDDDDDDDDDDDDDDDDDDEEMVDDYGTQDDGDEEAAEEESEGEELLPIERAAKKEKKLKETMGLESDDDDDDDEEEEGGEDDGDDSEEEENKSDADMDEEDTVQTNLDEMDQFRLPGAEESEKEGVLPLDLKTIHQRIKDNIDVLCNFSTKREEGKERAEYISLLKKDLCTYYSYNNFLIEKLIDIFPLSELVDFLEANEIHRPVTIRTNTLKTRRRDLAQALINRGVNLDPLGKWSKVGLVIYDSSVPIGATP…
>XP_026226309.1 probable 28S rRNA (cytosine(4447)-C(5))-methyltransferase [Anabas testudineus]
MGRKLDPTSKVKRGPGKKAKKQQGAETELAKFMTDEDTGSKRLSSRGRKRAAKRAQTLKKPKDVPEEQPKKGFTDENSKWLKPVKRKRKIAEAESEDDSDNYWEEEEDDEEEVVEQQQQQKKGEKAQGKKDAKLELNEVEEDGSIDDEDDDDDDDDEDDEMVDDYGTLDDGSGDEAVAEEESDGEELLPIERAAKKEKKLKETMGLESDEDEEEEDDDDEEEEEEESDGDMDEEEEDTIQTNIDEMDQFRLPGAEESEKEGVLPLDLKSIHHRIKDNIDVLCNFSTKREEGKERAEYISLLKKDLCTYYSYNNFLIEKLIDLFPLSELVDFLEANEIQRPVTIRTNTLKTRRRDLAQALINRGVNLDPIGKWTKVGLVIYDSSVPVGATPEYLAGQYML…
>KAI8322870.1 NOL1/NOP2/sun family putative RNA met [Martensiomyces pterosporus]
MSEFDSGSELAEEEAEGESEEESDGGVTQAPLSLLSDDDDEEDSDNGGIESYDEFDTDEEGDEEGDEEAVTFRDMEKRSRRLDAMRKEEEELAEMELKAPGEVVEGERELFALPTEEQIEQEKDAPLDLAQVQLRIQEIIRVLNNFVELRDSERSRNDYMDQLKRDMCHYYGYNEFLMDKLMQLFTVSEAVEFFEANEVSRPVTIRTNTLKTRRRDLAQALINRGVNLDPIGKWTKVGLTIYDSPVPVGATPEYMAGHYMIQAASSFLPVMALAPQENEKVLDMSAAPGGKTTYCAALMKNTGLVVANDANKEREKALVANIHRLGISNALVCNYDGREFPKVMGGFDRVLLDAPCSGTGVISKDASVKVNKSQDDFSMLTHLQKELILSAIDSVNADS…
>XP_030014798.1 probable 28S rRNA (cytosine(4447)-C(5))-methyltransferase isoform X1 [Sphaeramia orbicularis]
MGRKLDPANKVKRGPGRKAKKQQGAETELAKFFTEEDTGPKRLSSRAKKRAAKRNQKPKDVAEEQPKKGFTDENSKWLKPAKRKRKLDEPESEDDSDEHWEEEDEEEEDQEQQLQKRGGKDQGKKNMEKLGIEEEEDNDDDDDDDDDDDDNDDDDEMVDDYGTKDDGSGEEAEEESDGEELLPIERAAKKEKKLKKTMALDEDDDDEEDDDDDDDDDEDAKASDSDMDEQDTVQANIDEMDTFRLPGAEEREKEGLLPLDLKTIHQRIKDNVDVLCNFSTKREPGKDRSDYLSLLKKDLCTYYSYNTFLIQKLMDLFPLSELVDFLEANEIHRPVTIRTNTLKTRRRDLAQALINRGVNLDPLGKWSKVGLVIYDSSVPIGATPEYLAGHYMLQGASSF…
>XP_023119535.2 probable 28S rRNA (cytosine(4447)-C(5))-methyltransferase isoform X1 [Amphiprion ocellaris]
MGRKLDPTNKVKRGPGKKARKQQGAETELAKFLTDEETGPKRLSSRGRKRAAKRIQKSAEVTEKQPKKGFTDENSKWLKPAKRKRKVDEPENEDDSNEHWEEEDEEEEEEQELLQKKKDQGKKSGKLAEKEVEEEDEEEEEDDDDEEMVDDYGTVDDRDEEAAEEGEEEDSDGEDLLPIERAAKKDKKLKEALDLESDEDDDEEEDDEEEQKSDAEMDEDDTIQTNTDEGERFRLPGAEESEMEGVTPLDLKSIHQRIKDNIDVLCNFSTKREPGKDRTEYISLLKKDLCTYYSYNSFLMEKFMDLFPLSELVDFLEANEIHRPVTIRTNTLKTRRRDLAQALINRGVNLDPLGKWSKVGLVIYDSSVPIGATPEYLAGQYMLQGASSFLPVMALSPQE…
>VDI58466.1 ribosomal RNA methyltransferase Nop2 [Mytilus galloprovincialis]
MKKEEQKAKQTAKVKDKGQNDLKMKNQNASKNQKGKSKNVQGVKRKKEEVEEEEEDNSDESEDESDMEEDDSDVSDSGEVTGYTDHNKDWLKPAKSGEADSDNDDSEDDIPDDFSDDELSDDDSDEDDENSDDDDEDLLPVEKKAKKLEKKQARDKKLAEKELMTNITQTEKYTLPSGQEVEQETNQPPDITLVQNRIKEVMGVLADFKEKRTEGRSRQEYIGQLRKDLCTYYSYNDFLMEKLMQIFPLEIHEFLEANEVQRPVTIRTNTLKTRRRDLAQALINRGVNLDPIGKWSKVGLVVYDSQVPLGATPEYLAGHYMLQGGSSFLPVMALAPQENERILDMASAPGGKTTYIAALMKNTGTIFANDANKDRAKAIVGNIHRMGITNTVISNYDGR…
>XP_012555183.2 25S rRNA (cytosine-C(5))-methyltransferase nop2 isoform X2 [Hydra vulgaris]
MGRKSWSELKNTKKGPGRKAKKQEPPEQNLPKYLLEPNDLKKVKKVNKKKQKDSKKLVNKARKLLEHDNEAINEIVDFTKTDVTKVKKKLGKREKKLKKKYDGKEATIFDSDSENDFDEEAEKEELSDDNDSLTNDDGGIKDDNQDWLTLKDKKLDDSIQDESDEELPDDDFSDNSDDVDEKGLLPVERKAIQLEKARKKIKSLSDAEIITNISESEVFVLPSGQEIEKENNENTDLTVIHQRIKDNLHVLSNFKKYRQPNRSRSEYLHLLLRDLMTYYSYNEYFMESLINLFPGGEILEFLEACEVKRPITIRSNSLKTRRRDLAQALINRGVNLDPIGKWSKVGLVVYDSSVPIGATPEYLAGHYMIQGASSMLPVIALSPQENERILDMCSAPGGK…
>XP_035497347.2 probable 28S rRNA (cytosine(4447)-C(5))-methyltransferase [Scophthalmus maximus]
MGRKLDPTNQVKRGPGKKARKQKGAETELAKFITDEETGPKRLSSRARKRAVKRVHNLKKPKEVAAEKAKKGFTDENSKWLTPAKRKRKADEAESEDDSDDLWEKEEEEVEEEQQQLKKGGKEQVKKAAKSGVKQVEEEDDDDDEEEEEEDGDNDEDDDDDEEMVDDYGTLEDGSGNEAAAAEEDDSDAEELLPIERAAKKEKKLKETMGLESDEDDEEDDDDDDDDVEKSDDDIEEEDTVQTNIDEMDAFRLPGAEESEKEGVLPLDLKTIHQRIKDNIEVLCNFSTKREEGKERAEYISLLKKDLSTYYSYNNFLIEKLIDIFPLSELVDFLEANEIQRPVTIRTNTLKTRRRDLAQALINRGVNLDPLGKWSKVGLVIYDSSVPVGATPEYLAGHY…
>XP_018538246.1 probable 28S rRNA (cytosine(4447)-C(5))-methyltransferase [Lates calcarifer]
MGRKLDPTNKVKRGPGKKAKKQRGAETELAKFITDEETGPKRLSSRARKRAAKRVQNLKKPKDVAVEKPKKGFTDENSKWLKPAKRKRKLDEPESEDDSDEHWEEEEDEEEEEEQQQQQQQQQKQKKKVGKDQGKKGAKSGVKQVEEEEEEEDDDEDDDDEDEDNDDDDDDDEEMVDDYGTLDDGSGDEAAEEESDGEDLLPIERAAKKEKKMKETMGLDDDDDDDDDDEEEEEDDDGEGGDDDEDDEDVDEEDTVQTNIDEMDQFRLPGAEESEKEGILPLDLKTIHQRIKDNIDVLCNFSTKREEGKERAEYISLLKKDLCTYYSYNNFLIEKLIDLFPLSELVDFLEANEIQRPVTIRTNTLKTRRRDLAQALINRGVNLDPLGKWSKVGLVIYDS…
>XP_049520260.1 uncharacterized protein LOC119446638 [Dermacentor silvarum]
MGRKADFSEKSKKRRSRKSKIQPPPEIPKVLRAEKPPSRRALRRLKKNQPVKNDLTSKVITKKKTEEEVDDGPPSRTVQSFSDDNKKWLKPKASKKQLLDSEDDDDGSDDQQEDFGESSDDAAMDDEFGGSEIGEDDDESDDEELPIEAASRKLQKRQEEDRKLAEEELKTNIAESEVFTLPSGQEIEKEKAEPPDLAIISERIKDVTFVLNDFASRREPGRSRSEYLDILKRDLCEYYSYNEYLMQKFMDLFSPAELIEFLEANEVNRPVTIRSNSLKTRRRDLAQALINRGVNLDPIGKWSKVGLIVYNSQVPVGATPEYLAGHYVLQGAASMLPVMALAPQENERILDMCAAPGGKTSHIAAIMKNTGVLFANELHKERCKAIVGNLHRLGVNNTV…
>XP_021364901.1 25S rRNA (cytosine-C(5))-methyltransferase nop2-like isoform X2 [Mizuhopecten yessoensis]
MGRKRDPTNLVKSGPGRKTKKQKPPQIPNALKNANTEDDDSEKKLSSRQKTRVKKRIQKKEEKMEIKKKKKEEKLQQKTKKESQKPGKFARAPVVSKKRKVEESEEESDDDEEDEDSDEEETKPVKGYSDENKAWLKPSSKQPLMDSDESDDGESDGVAGDDFDDVGLSDDEEEDEDDSEESGDEDLLPVEKEAKKLEKKREKNKKLAEAELQTNIMDMEKYTLPSGQEVEKEAAQPPDITMVQQRIKEVMHVLADFKERREPGRSRQDYVRQLRSDFCTYYSYNDFLMEKIMSLFPLEIQEFLEANEVPRPVTIRTNTLKTRRRDLAQALINRGVNLDPIGKWSKVGLIVFDTQVPLGATPEYLAGHYILQGGSSFLPVMALAPQENERILDMASAPG…
>XP_019642958.1 PREDICTED: 25S rRNA (cytosine-C(5))-methyltransferase nop2-like [Branchiostoma belcheri]
MGRKRPDPSEAQKKGPGRKARKQKPPQMPRQLLQQDSGSKILSSRQKQRLAKRMQKAVNKGAAKAAQKKVPVTLGLSQGQKRPRSGSVSDSDEWNSDIEEEEEEDEEEEEDSEEEDDVEEEEEEEEEDEDGEEEDEEEEEDEDEEDDDDEDEDPASGFTDENKSWLRLAGKKKKLDLDDESSDDDMPADEFLDDEDGSEGEEDEDDSDNSDSSDDDGDDDDGEEQEEDEALLPIEKAAKKLKKKQQREEKLGEEELRTNIAEAETFVLPSGQEIEKESVQPPDLTMIHMRIKENMAVLADFNNKRKDERPRKEYVQLLQKDLCLYYSYNEYLMEKIMQLFPLAEVIEFLEACEVDRPVTIRTNTLKTRRRDLAQALINRGVNLDPVGKWSKVGLVVYDS…
>XP_021364900.1 25S rRNA (cytosine-C(5))-methyltransferase nop2-like isoform X1 [Mizuhopecten yessoensis]
MGRKRDPTNLVKSGPGRKTKKQKPPQIPNALKNANTEDDDSEKKLSSRQKTRVKKRIQKKEEKMEIKKKKKEEKLQQKTKKESQKPGKFARAPVVSKKRKVEESEEESDDDEEDEEDSDEEETKPVKGYSDENKAWLKPSSKQPLMDSDESDDGESDGVAGDDFDDVGLSDDEEEDEDDSEESGDEDLLPVEKEAKKLEKKREKNKKLAEAELQTNIMDMEKYTLPSGQEVEKEAAQPPDITMVQQRIKEVMHVLADFKERREPGRSRQDYVRQLRSDFCTYYSYNDFLMEKIMSLFPLEIQEFLEANEVPRPVTIRTNTLKTRRRDLAQALINRGVNLDPIGKWSKVGLIVFDTQVPLGATPEYLAGHYILQGGSSFLPVMALAPQENERILDMASAP…
>XP_056236189.1 probable 28S rRNA (cytosine(4447)-C(5))-methyltransferase [Seriola aureovittata]
MGRKLDPTNKVKRGPGKKSRKQQGAETELAKFITDEETGPKRLSSRGRKRAAKRVQNLKKPKDVAEEQPKKGFTDENSKWLKPAKRKRKMNEPESEDDSEEHWEEEEDEEEEQELQQQQQQKKGGKDQGKKGAKSGVKQVEEEEEDDDGDGDDDDDDDDDDEEMVDDYGTLDDGSADEAAEEESDGEELLPIERAAKKEKKLKETMALGSDDDDEEEDDEGDDDDDDDDEEKSDADMDEEDTVQTNIDEMDIFRLPGAEETEKEGVLPLDLKTIYQRIKDNVDVLCNFSTKREEGKERAEYISLLKKDLCTYYSYNNFLIEKLIDLFPLSELVDFLEANEIQRPVTIRTNTLKTRRRDLAQALINRGVNLDPLGKWSKVGLVIYDSSVPVGATPEYLAG…
>KAG0245428.1 rRNA (cytosine-C5-)-methyltransferase nop2 [Actinomortierella wolfii]
MAAGKKAGKAAAATAAQTNTKRKAVEQKPTATNKKAKIAAATNGKKGNPKNTKAQPAKKRSVQAAAQDDDDEDEEEEDDESWAYGAVSDDDEEDDDDDVHVGDLDDEFVSAEEGSDIEIGQLDDDFLGDEFADKKGADLLGSDDEEGAEEDEEDIFASSDDEDDIETKSRKLDAQAKREAEEAEAELKTNIQMEDDKFVLPTEAEELDSTDLQVVQTRIQEIVRVLNNFRELREGNRSRQDYIDQLLKDLCLYYGYNEYLMEKLFYIFPVSEAIEFFEANEVPRPVTIRTNTLKTRRRELAQALINRGVNLDPIGKWSKVGLQVFDSPVPIGATPEYLAGHYMLQAASSFLPVMALAPQENERVLDMASAPGGKSTYIAALMKNTGMVFANDANKERTK…
>XP_042278845.1 probable 28S rRNA (cytosine(4447)-C(5))-methyltransferase [Thunnus maccoyii]
MGRKLDPTNKVKRGPGKKTKKQQGAETELVKFLTDEDTGPKRLSSRGRKRAAKRDQKLKTPKDVVEPKKGFTDENSKWLTPAKRKRKIDEPESEDDSDEHWEEEEDEEEEQQQQQQQQQKKGGKDQGKKGAKLGLKEVEEEEDDDDEEEDDDDEEMVDDYGTLEDGSGEEAAEEESDGEELLPIERAAKKEKKLKETMGLESDEDDDDDDEEDEDDDDDDDDDENKSDADMDEEDTVQANIDEMDKFRLPGAEESEKEGVLPLDLKTIYQRIKDNIDVLCNFSTKREEGKERAEYISLLKKDLCTYYSYNNFLIEKLIDLFPLSELVDFLEANEIHRPVTIRTNTLKTRRRDLAQALINRGVNLDPLGKWSKVGLVIYDSSVPIGATPEYLAGQYMLQG…
>XP_023282219.1 probable 28S rRNA (cytosine(4447)-C(5))-methyltransferase [Seriola lalandi dorsalis]
MGRKLDPTNKVKRGPGKKSRKQQGAETELAKFITDEETGPKRLSSRGRKRAAKRVQNLKKPKDVAEEQPKKGFTDENSKWLKPAKRKRKMNEPESEDDSEEHWEEEEDEEEEQELQQKKKGGKDQGKKGAKSGVKQVEEDDDDDGDGDDDDDDDDDEEMVDDYGTLDDGSADEAAEEESDGEELLPIERAAKKEKKLKETMALGSDDDDEEEDDEGDDDDDDDDDEEKSDADMDEEDTVQTNIDEMDIFRLPGAEETEKEGVLPLDLKTIYQRIKDNVDVLCNFSTKREEGKERAEYISLLKKDLCTYYSYNNFLIEKLIDLFPLSELVDFLEANEIQRPVTIRTNTLKTRRRDLAQALINRGVNLDPLGKWSKVGLVIYDSSVPVGATPEYLAGHYML…
>XP_030250828.1 probable 28S rRNA (cytosine(4447)-C(5))-methyltransferase [Sparus aurata]
MGRKLDPTNKVKRGPGKKAKKQQGAETELVKFIDDDETGPKRMSSRGRKRAAKRVQNLNKPKDSSEKQPKKGFSDENSKWLTPAKRKRKIDEPESEDDSDEHWEQEEDDEEVEEQEQQQQQKKGGKDQGKKGAKLGVKEEEEEDDDEGDDDVNDDEDDGDDDDDEEMVDDYGTLDDGSGEENAEEESDGEELLPIERAAKKEKKLKETMGLESDDDDDDDDEDDDVEGEQKSDADTDEEDTVQANIDEMDRFRLPGAEESEKEGVLPLDLKTIHQRIKDNIDVLCNFSTKREEGKERAEYISLLKKDLCTYYSYNTFLIEKLIDLFPLSELVDFLEANEIQRPVTIRTNTLKTRRRDLAQALINRGVNLDPLGKWSKVGLVIYDSSVPVGATPEYLSGQ…
>XP_055084097.1 probable 28S rRNA (cytosine(4447)-C(5))-methyltransferase isoform X2 [Periophthalmus magnuspinnatus]
MGRKLDPTNKVKRGPGKKAKKQRGAETELAKFLTEDDNEPKRLSSRGRKRAAKRSQSKKPEQNQKPAKGFTDENNKWLKPAKRKRKTEEPENEDDSDEHWESDADEEEEEMEMLQMKGKKKSVATKQEEEDEEEEEDDDDDDDEEEMVDDYGTQEDGGEEEDESDGEELLPIERAAKKDKKLKQSVSPESGDDDEDEDDDDDDDDEEEEKDDSDAEEEEEDTVQANIDEVDSDTFRLPKAEETEKEGVMPLDLKQIYQRIKDNIEVLCNFSTKREEGKDRSDYISLLKKDLCMYYSYNSFLIEKLIDLFPLSELVEFLEANEIHRPVTIRTNTLKTRRRDLAQALINRGVNLDPLGKWSKVGLIIYDSSVPVGATPEYLAGQYMLQGASSLLPVMALSP…
>XP_033836911.1 probable 28S rRNA (cytosine(4447)-C(5))-methyltransferase isoform X1 [Periophthalmus magnuspinnatus]
MGRKLDPTNKVKRGPGKKAKKQRGAETELAKFLTEDDNEPKRLSSRGRKRAAKRSQSKKPEQNQKPAKGFTDENNKWLKPAKRKRKTEEPENEDDSDEHWESDADEEEEEMEMLQMKGKKKSVATKQEEEDEEEEEDDDDDDDEEEMVDDYGTQEDGGEEEDESDGEELLPIERAAKKDKKLKQSVSPESGDDDEDEDDDDDDDDEEEEKDDSDAEEEEEDTVQANIDEVDSDTFRLPKAEETEKEGVMPLDLKQIYQRIKDNIEVLCNFSTKREEGKDRSDYISLLKKDLCMYYSYNSFLIEKLIDLFPLSELVEFLEANEIHRPVTIRTNTLKTRRRDLAQALINRGVNLDPLGKWSKVGLIIYDSSVPVGATPEYLAGQYMLQGASSLLPVMALSP…
>KAJ8005171.1 hypothetical protein DPEC_G00143870 [Dallia pectoralis]
MLVSSGVSTCANEKYHMWLVFTRNGNQGSDKNIVTESGLFLEDLTTCIGKGAETELSKFITEEEAAPKRLSSRSRKRAGKRAQVTKKPKVTVEEDPKKGFTDENSEWLKPAKRKREADNIDDEDDSDSQWEQEEDEEDKKKEKKQLIEADDDDDDDDDDLVDDYGALEESEEEGDSDGELLPIEKAAKKQKLLQEAMDEESDEDDDEVAEMNEAGSGDEDDTVQANIDEMDQFKLPKTEEIEKEGLLLLDLQTIHQRIKDNVDVLSHFSTKREEGKDRSDYMYLLKKDLSTYYSYNNFLIEQLLDIFPVTELIDFLEANEIQRPLTIRTNTLKTRRRDLAQALINRGVNLDPLGKWSKVGLVIFDSSVPIGATPEYLAGHYMLQGASSLLPVMALSPQE…
>XP_029823472.3 25S rRNA (cytosine-C(5))-methyltransferase nop2 [Ixodes scapularis]
MGRKGNFDEKPKRVKSRKSKFQKPPELPKSLKADLPPSRRALKRLKKSQNLRKNDSKRSNEHKMGASDGGGADQSAKTKHFSDDNKKWLKPKTSKKELLESDEEDVSDTGQPQAFGDSSDEDMVMKDDFDDDDKEENESEDEELPVEKASKRLLKKQAEDAKLAEEEMKTNIAESEIFTLPSGQEIEMEKAEPPDLAIISERIKDIIHVLGDFSNRREPGKSRSEYLEVLKQDLCEYYSYNEFLMQKFMDLFSPAELIEFLEANEVNRPVTIRTNSLKTRRRDLAQALINRGVNLDPVGKWSKVGLIVYNSQVPVGATPEYLAGHYVLQGAASMLPVMALAPQENERILDMCAAPGGKTTHIAAIMKNTGLLFANELHQERCKAIIGNLHRLGVNNTIV…
>XP_037283772.1 LOW QUALITY PROTEIN: probable 28S rRNA (cytosine(4447)-C(5))-methyltransferase [Rhipicephalus microplus]
MGRKADFNEKPKKRRSRKSKIQPPPEIPKALKAEKPLSRRALKKLKKNQAVKNAITSKGITXKKVEGEEDDDQLTGKVQSFSDDNKKWLKPKAAKKQLLDSEDDGSDDQQEDFAESSDDAAMDDEFGGSESGDDEEESDDEELPIEAASRKLQKRQEEDRKLAEEELKTNIAESDVFTLPSGQEIEKEKAEPPDLAIISERIKDVTFVLNDFANRREPTGGSRSEYLEILKRDLCEYYSYNDYLMQKFMDLFSPAELIEFLEANEVNRPVTIRTNSLKTRRRDLAQALINRGVNLDPIGKWSKVGLIVYNSQVPVGATPEYLAGHYVLQGAASMLPVMALAPQENERILDMCSAPGGKTSHIAAIMKNTGVLFANELHKERCKAVVGNLHRLGVNNTVV…
>XP_052082496.1 uncharacterized protein LOC127720117 [Mytilus californianus]
MGRKRDLTGDGPKKGPGRKAKKQKPPQMPKELKEDDDDKEEKKLSSRQKKRLKNRIKKQDDKKEKLRQKKEEQKAKQTAKVKDKGQNNLKMKDQNVSKNIKGKPKNVQGVKRKKEEIEEEEENSDESEDESDMEEDDSENDVSDSGEVTGYTDHNKDWLKPAKSGMADSDNDDSEDDIPDDFSDDGSSDDESDEDNENSDEDDEDMLPVEKKAKKLAKKQARDKKLAEEELMTNITQTEKFTLPSGQEVEQETNQPPDITLVQNRIKEVMGVLADFKERRTEGRSRQEYIGQLRKDLCTYYSYNDFLMEKLMQLFPLEIHEFLEANEVQRPVTIRTNTLKTRRRDLAQALINRGVNLDPIGKWSKVGLVVYDSQVPLGATPEYLAGHYILQGGSSFLPV…
>KAF0299448.1 putative 28S rRNA (cytosine(4447)-C(5))-methyltransferase [Amphibalanus amphitrite]
MKEEKKERRLAQKELDSSVKINVAEEDRFVLPSAEEQEREAGLPADLQALKTRIHDIVHVLSDFAARRQADRPRQDYVTQLRRDLCLYYSYNEFLMERLMDLFHLSELLDALEANEIQRPVTIRTNTLKTRRRDLAPSLIDRGVNLDPIGPWSKVGLVVYSSQVPIGATPEYLAGHYMLQGASSMMPVLALAPQHGETVLDMCAAPGGKTTYIAALMKNTGMVYANDANEARVKAVVGNLHRMGVTNAVISCTDGREMPKIRPAGFDRVLLDAPCSGTGVIAKDPAVKTSKDEKDIQRCAQLQRQLLLAAIDSVNAKSKTGGYVTYSTCSILVEENEAVIEYALNKRNVKLVPTSLTVGKEGFAKFKAKRFHPSMTHTRRFYPHTHNMDGFFVAKLKKF…
>XP_028984795.1 probable 28S rRNA (cytosine(4447)-C(5))-methyltransferase [Betta splendens]
MGRKLDPASRVKRGPGKKARKQQGAETELAKFIPDEDAESKRLSSRARKRAAKRAQVSEKPKVAGEQPKKGFTDENSKWLKPAKRKRKNDEPESEDDSENYSEEDGEVEEQPLNKKAGKDQGQKVKKAGLKEVVDEDDGDDDDDDDDNDDEMVDDYGTIDDGSGDEEESDGEELLPIERAAKKEKKQKETMGLESDEDDTDEEEGEEGDDDEEDEKSDGDMEEDEDTVQVNMDEMDRFRLPGPEASEKEGILPIDLKTIYQRIKDNIDVLCNFSTKREEGKARTEYISLLKKDLCAYYSYNNFLIEKLMELFPLSELVDFLEANEIQRPVTIRTNTLKTRRRDLAQALINRGVNLDPLGKWSKVGLVIYDSSVPIGATPEYLAGQYMLQGASSFLPVMA…
>XP_041844267.1 probable 28S rRNA (cytosine(4447)-C(5))-methyltransferase isoform X1 [Melanotaenia boesemani]
MGRKLDPTSKVKRGPGKKARKQQGAEVELAKVLKEEETESKRLSSRARKRAAKRVQNLQKSKDIAEEKSKKGFTDENNKWLKPAKRKRKIDEPESEDDSEEHWEDDDDDGEEEAQQPQKKTGKDQAKKGAKTEVKKLEEEEEGDDDDDDDDDDDDDDDDDDDDEEEMVDDYGTLDDGSEDEAGEEDSEGEDLLPIERAAKKEKKMKESMALESDEEKEEEEDEHSEKSNDDMEEDDTLQTNTDEGDTFRLPGTEESEKEGLISLDLKTIHQRIKDNIDVLCNFSAKREEGKDRTEYISLLKKDLCTYYSYNDFLIEKLMDLFPPSELVDFLEANEIQRPVTIRTNTLKTRRRDLAQALINRGVNLDPLGKWSKVGLVIYDSSVPIGATPEYLAGHYMLQ…
>XP_051261992.1 probable 28S rRNA (cytosine(4447)-C(5))-methyltransferase [Dicentrarchus labrax]
MGRKLDPTNKVKRGPGKKTKKQQGAETELAKFITDEETGPKRLSSRGRKRAAKRVQNSKKPKVAAEEQPKKGFTDENSKWLKPAKRKRKIDEPESEDDSDEHWEEEEDEEEEEQQQQKGGKDQGKKGAKLGVKKVVEEKKKEDDDDDDDDDDDDDDDMVDDYGTLEDGSGEEAAEEESDGEELLPIERAAKKAKKMKEAMGLGSDDDEEEEEEEDDDDDDDDDKEEENKSDADMDEEDTVQANIDEMDQFKLPGAEEREKEGVLPLDLKSIHQRIKDNIDVLCNFSTKREEGKERAEYISLLKKDLCTYYSYNYFLIEKLIDLFPLSELVDFLEANEIQRPVTIRTNTLKTRRRDLAQALINRGVNLDPLGKWSKVGLVIYDSSVPVGATPEYLSGQYM…
>XP_026782303.3 probable 28S rRNA (cytosine(4447)-C(5))-methyltransferase [Pangasianodon hypophthalmus]
MGRKFDPTTKVKRGPGRKARKQKGAETELTKLLVDEDEPKKLSSRARKRAVKRAQGATAHTEEKQPKKGFSDDNSEWLTPAKRKRKIDHSEGDEDSDSQWEEEEDDDDEVEDIEEGEKEQVEADDDDDDDDDDDMVDDYGAMEDSSEGEEQEEAGSDGEELLPIERAARKQKKRQEAAEQESEDEDDDDDEEEEEEDEKMDDDEEEEEEEDTVQANIDHMDRFKLPNAKEREKEGLLPLDLQSIHQRIKDNVDVLSHFSEKREEGRERAEYLSLLKSDLCTYYSYNDFLMSNLMELFPLAELIDFLEANEVQRPVTIRTNTLKTRRRDLAQALINRGVNLDPLGKWSKVGLVIFDSSVPIGATPEYLAGHYMLQGASSLLPVMALSPQEGESVLDMSAA…
>XP_039973434.1 probable 28S rRNA (cytosine(4447)-C(5))-methyltransferase [Xiphias gladius]
MGRKLDPANKVKRGPGKKAKKQQGAENELAKFITDEETGPKRLSSRGRKRAAKRVHNLTKPEDVAEEQPKKGFTDENSQWLKPAKRKRKIDEPESEDDSDDHWEEEDEEDEEEQQQQQQQQQKKGAKDQGKKGAKSGVKQEEEEEEEEDDDDDDDDDDEMVDDYGTLDDGSGDEAAAEEESEGEELLPIERAAKKEKKLKETMAVGSDEVYDEEEEDSEGDDDDDDDDEEKSDADMDEEDTLQTNIDEMDKFRLPRAEESEKEGVLPLDLKTIHQRIKDNIDVLCNFSTKREEGKERAEYISLLKKDLCTYYSYNNFLIEKLIDLFPLSELVDFLEANEIHRPITIRTNTLKTRRRDLAQALINRGVNLDPLGKWSKVGLVIYDSSVPIGATPEYLAGQ…
>XP_040563632.1 25S rRNA (cytosine-C(5))-methyltransferase nop2-like [Lepeophtheirus salmonis]
MGRKGQFEDKVKKGPGRKAKKQGDPTFDAKKEFKPLSHNQQGRGRRAAKKLRKEGLQAPDSKKRKFPNLNDSQEKKKQKLLLNSSSEEEEEEDLTDEEEILSDVDTSNVKGYTDENASWLTPKGQKGSVDQEQSDDDDEEEEEDDDEEIEDAFDGVDMEDSDEESEDEEDDEDDSDMLPIEKASKKLVKRQKLIEKESQQEMKLNFAEKEIYQLPSGQELEKEALCAPDLQIIQNRIKDVIDVLESFSSKRDSDTSREEYLNVLRTDLCGYYNYNEFMMERLMRMFPISEIVGVLEANEVQRPVTIRANSLKTRRRDLAQALINRGVNLDPVGKWTKVGLVVYSSQVPLGATPEYLAGHYILQGASSMLSTMALAPQEKERILDMASAPGGKTTHIAAL…
>XP_008296407.1 PREDICTED: putative ribosomal RNA methyltransferase NOP2 [Stegastes partitus]
MGRKLDPTNKVKRGPGKKARKQQGAETELAKFLTDEETGPKRLSSRGRKRAAKRVQKKSAAVTEEKPKKGFTDENSKWLKPAKRKRKIDEPEDADDSDEHWEEEDDDEEEEEELLQKKKDQGKKAGKVGVKKVEEEEEEEEEDDDDEEEEEEEEEEESDDDDEEMVDDYGTLDDGDEAAAEEEGDSDGEDLLPIERAAKKDKKLKEALDLESDDDEEDDDDDDDDDDDEQKSDADEDDTIQTNTDEGDKFRLPGAEESEKEGVMPLDLKTIHQRIKDNIDVLCNFSTKREPGKDRSEYLSLLKKDLCTYYSYNSFLMEKFMDLFPLSELVDFLEANEIHRPVTIRTNTLKTRRRDLAQALINRGVNLDPLGKWSKVGLVIYDSSVPVGATPEYLAGQYM…
>XP_035528483.1 probable 28S rRNA (cytosine(4447)-C(5))-methyltransferase [Morone saxatilis]
MGRKLDPTNKVKRGPGKKTKKQQGAETELAKFITEEETGPKRLSSRGRKRAAKRVQNLKKPKAAAEEQPKKGFTDENSKWLKPAKRKRKINEPESEDDSDEHWEEEEDEEEEEQQQQQKGGKDQGKKRAKLGVKEAEEKEDDDDDDDDDDDDDMVDDYGTLDDGSGEEAAEEESDGEELLPIERAAKKEKKLKEAMGLGSDDDDDDDEEEDDDDDDDKEEENKSDADMDEEDTVQANIDEMDQFKLPGAEESEKEGVLPLDLKSIHQRIKDNIDVLCNFSTKREEGKERAEYISLLKKDLCTYYSYNYFLIEKLLDLFPLSELVDFLEANEIQRPVTIRTNTLKTRRRDLAQALINRGVNLDPLGKWSKVGLVIYDSSVPVGATPEYLSGQYMLQGASS…
>XP_030225415.1 probable 28S rRNA (cytosine(4447)-C(5))-methyltransferase isoform X2 [Gadus morhua]
MGRKLDPTNQVKKGPGRKSRKQKGAETELSKFITAEESEPKRRTSRARKRAVKRALDPKKNKDVTEPTPLKGFTDENKDWLKPAKRKRKIETPESEDDSDEMWEQEEEEEEEKVETKKGKKAEAAKMELKEEEEDEEDEDMKDDYGAAEESSGEEVGEGSDEEELLPIERAAKKEKKIKAAMGIGSDSDSDDSDNEVAIKKEEEDADEDDAIQTNIEEMDKFRLPGEEELLKESVIPLDLQSIHHRIKENVDVLSNFAAKREEGKGRGEYISLLRSDLCTYYSYNDFLMEKLMDIFPVSELIDFLEANEIQRPVTIRTNTLKTRRRDLAQALINRGVNLDPLGKWSKVGLIIFDSSVPIGATPEYLAGHYMLQGASSLLPVMSLSPQEGECVLDMSSAP…
>KAJ2719463.1 rRNA (cytosine-C5-)-methyltransferase nop2 [Coemansia sp. Benny D115]
MGRRAKNKQDVPLPLEKEKTTGKVTKALHDKLKHQDTLSKKQKRASLKQKESGSGRAPAPSAAHEKKRSRTVDEVVEPRKKQTKVTKSKPMPESDDEVEEEDDEEEETAAAAYADEDVPDDGWDNAPLASDSEDGIGEEDSMDEFGSGSDEEEEVSMMPLSLLDSDDDDEDEEGDEMASGDELGGVESYDEFDTDDDEIEGQTVTFRDMEKRSRKLDAIRAAREEMAEKELKAAEDAVEGERELFTLPSAEQVEAEKENPLDLSQIQLRIQEIIRVLNNFAELRDPDSSRNDYMDQLKRDMCFYYGYNEFLMEKLLQLFPVSEAVEFFEANEVARPVTIRTNTLKTRRRDLAQALINRGVNLDPIGKWTKVGLTIFDSPVPVGATPEYMAGHYMIQAAS…
>XP_030225414.1 probable 28S rRNA (cytosine(4447)-C(5))-methyltransferase isoform X1 [Gadus morhua]
MGRKLDPTNQVKKGPGRKSRKQKGAETELSKFITAEESEPKRRTSRARKRAVKRALDPKKNKDVTEPTPLKGFTDENKDWLKPAKRKRKIETPESEDDSDEMWEQEEEEEEEKVETKKGKKAEAAKMELKEEEEDEEDEDMKDDYGAAEESSGEEVGEGSDEEELLPIERAAKKEKKIKAAMGIGSDSDSDDSDNEVAIKKEEEDADEDDAIQTNIEEMDKFRLPGEEELLKESVIPLDLQSIHHRIKENVDVLSNFAAKREEGKGRGEYISLLRSDLCTYYSYNDFLMEKLMDIFPVSELIDFLEANEIQRPVTIRTNTLKTRRRDLAQALINRGVNLDPLGKWSKVGLIIFDSSVPIGATPEYLAGHYMLQGASSLLPVMSLSPQEGECVLDMSSAP…
>XP_037640233.1 probable 28S rRNA (cytosine(4447)-C(5))-methyltransferase isoform X3 [Sebastes umbrosus]
MGRKLDPTNKVKRGPGKKTKKQKGAETELANFIPDEETGPKRLSSRGRKRAAKRVLNLKKPKDAAQEAKKGFTDENSKWLTPAKRKRKADDPESEDDSDEHWEEEEDEEEEVQQEQTKKGGKDKEKKAAKLGLKEVEAEEEDDDDDDDDDEMVDDYGAVDDGSGAEAVEEESDEEELLPIERAAKKEKKMRETLGLEMDEDDDDDDDEDDDDEAGKKPDADTDEEDTVQANIEDEEDQFRLPGAEESEKEGILPLDLKSIHQRIKDNIDVLCNFSSKREEGKERAEYISLLKKDLCTYYSYNFFLIEKLMDLFPLSELVDFLEANEIHRPVTIRTNTLKTRRRDLAQALINRGVNLDPLGKWSKVGLVIYDSSVPVGATPEYLSGQYMLQGASSFLPVM…
>XP_037640232.1 probable 28S rRNA (cytosine(4447)-C(5))-methyltransferase isoform X2 [Sebastes umbrosus]
MGRKLDPTNKVKRGPGKKTKKQKGAETELANFIPDEETGPKRLSSRGRKRAAKRVLNLKKPKDAAQEAKKGFTDENSKWLTPAKRKRKADDPESEDDSDEHWEEEEDEEEEVQQEQTKKGGKDKEKKAAKLGLKEVEAEEEDDDDDDDDDEMVDDYGAVDDGSGAEAVEEESDEEELLPIERAAKKEKKMRETLGLEMDEDDDDDDDEDDDDEAGKKPDADTDEEDTVQANIEDEEDQFRLPGAEESEKEGILPLDLKSIHQRIKDNIDVLCNFSSKREEGKERAEYISLLKKDLCTYYSYNFFLIEKLMDLFPLSELVDFLEANEIHRPVTIRTNTLKTRRRDLAQALINRGVNLDPLGKWSKVGLVIYDSSVPVGATPEYLSGQYMLQGASSFLPVM…
>XP_044216023.1 probable 28S rRNA (cytosine(4447)-C(5))-methyltransferase [Thunnus albacares]
MGRKLDPTNKVKRGPGKKTKKQQGAETELVKFLTDEDTGPKRLSSRGRKRAAKRDQKLKTPKDVVEPKKGFTDENSKWLTPAKRKRKIDEPEGEDDSDEHWEEEEDEEEEEQQQQQQQQKKKGGKDQGKKGAKLGLEEVEEEDDDDEEEDDDDEEMVDDYGTLDDGSGEEAAEEESDGEELLPIERAAKKEKKLKETMGLESDEDDDDDDEEDEDDDDDDDDDENKSDADMDEEDTVQANIDEMDKFRLPGAEESEKEGVLPLDLKTIYQRIKDNIDVLCNFSTKREEGKERAEYISLLKKDLCTYYSYNIFLIEKLIDLFPLSELVDFLEANEIHRPVTIRTNTLKTRRRDLAQALINRGVNLDPLGKWSKVGLVIYDSSVPIGATPEYLAGQYMLQG…
>XP_037640231.1 probable 28S rRNA (cytosine(4447)-C(5))-methyltransferase isoform X1 [Sebastes umbrosus]
MGRKLDPTNKVKRGPGKKTKKQKGAETELANFIPDEETGPKRLSSRGRKRAAKRVLNLKKPKDAAQEAKKGFTDENSKWLTPAKRKRKADDPESEDDSDEHWEEEEDEEEEVQQEQTKKGGKDKEKKAAKLGLKEVEAEEEDDDDDDDDDEMVDDYGAVDDGSGAEAVEEESDEEELLPIERAAKKEKKMRETLGLEMDEDDDDDDDEDDDDEAGKKPDADTDEEDTVQANIEDEEDQFRLPGAEESEKEGILPLDLKSIHQRIKDNIDVLCNFSSKREEGKERAEYISLLKKDLCTYYSYNFFLIEKLMDLFPLSELVDFLEANEIHRPVTIRTNTLKTRRRDLAQALINRGVNLDPLGKWSKVGLVIYDSSVPVGATPEYLSGQYMLQGASSFLPVM…
>XP_022343652.1 25S rRNA (cytosine-C(5))-methyltransferase nop2-like [Crassostrea virginica]
MGRKRDLTQTIKSGPGKKSKKQPPPTFPGLFNEEDTEAKKLSSRQKKRLKKRETKKQEVLLRKKEKEENYLKLKAKKKTPEVEPNKSRKDNPTKSNRKRKISKAESSSSEEEEDDSDFGGEEDEVSEEEENESSGEEDLQGYTDDNKLWLKPSKRKKDDNEEDSESEEEDDENDSDDDMADDFDSDEEEDDSNEEDEDSNEEMLPIEKAAKKLNKKQEKDRKLAEAELQTNISEMEKYTLPSGQEIEKESQQTPDLQLIQQRIKEVQHVLGDFKGRREPDRTRQEYLDQLIRDLCAYYSYNEFLMEKLLQLFPHEISEFLEANEVQRPVTIRTNTLKTRRRDLAQALINRGVNLDPIGKWSKVGLLVYDSQVPLGATPEYLAGHYIIQGGSSFLPVMAL…
>KPP79340.1 RNA methyltransferase NOL1-like, partial [Scleropages formosus]
MGRKLDPANKVKRGPGRKARKQKGAEAELAKFLDGFTDENSEWLKPVKRKRPVEDIGEDSDSQWEQDEEEEEDGGLGQEIGDPEMEEEDDDEDEMVDDYGLLPIERAARKQKKLQDAMQDERDEEQEEGGSDHVDEEDTVQANIDEVGTFTFPKDEKHEKEGILPLDLKSIYQRIKGNVEVLSDFNNRREEGKDRADYLSLLKEDLCTYYSYNTFLIEKLLEIFPLSELIDFLEANEIQRPITIRTNTLKTRRRDLAQALINRGVNLDPLGKWSKVGLVIFDSPVPIGATPEYLAGHYMLQGASSLLPVMALSPQEGESILDMSAAPGGKTTYMAQLMKNTGLIVANDASAERLKSVVGNIHRLGVTNTIICNYDGRQFPKVMGGFDRVLLDAPCSGTG…
>KAJ8392886.1 hypothetical protein AAFF_G00070900, partial [Aldrovandia affinis]
MIDDYGAMDESSEGEEDDADGEKLLPIERAAKKQKKLEATMEQDSDDEDEEESGSEHADEDDTVQANIDEMDRFKLPGAEESEKEGVLSLDLQTIYQRIKDNVDVLSNFASKREDGKERVDYLSLLKKDLSTYYSYNTFLIEKLLDIFPVSELIDFLEANEIQRPVTIRTNTLKTRRRDLAQALINRGVNLDPLGKWSKVGLVIFDSSVPIGATPEYLAGHYMLQGASSLLPVMALSPQEGESVLDMSSAPGGKTTYMAQLMRNTGVIVANDASAERLKSVVGNIHRLGVTNSVICNYDGRQFPKVMGGFDRVLLDAPCSGTGVIAKDPSVKTSKDEADIQRSAHLQKELILSAIDSLNAESATGGYVVYCTCSIMVEENEWVVDYALKKRNVKLVPTG…
>XP_028833791.1 probable 28S rRNA (cytosine(4447)-C(5))-methyltransferase isoform X3 [Denticeps clupeoides]
MGRKLDPTSSAKRGPGRKARKQKGAETELSRFLIEDEAPKRQSSRARKRALKRAHGIEEPKVDFSDNKSKQGFSDENSEWLKPAKQKRKISHSESDDDSDGKLEEGEDKRTLCETEDVEEAGSSEEDDDEEMVDDYGTMEDSEEEDKEKDSDGEELLPIERAARKQKTKGKRQQQNDDDNSDQEDGMGVREKMEDDTVEAYMDEGDRFKLPGVEERAREGMLPLDLQSIHQRIKDNIDVLSNFATKREGGKERSDYVSLLKADLCTYYSYNDFLMGKLIDLFPLSELVDFLEANEIQRPVTIRTNTLKTRRRDLAQALINRGVNLDPLGKWSKVGLVIFDSSVPIGATPEYLAGHYMLQGASSLLPVMALSPQEGESILDMSCAPGGKTTYMAQLMRNT…
>XP_041844268.1 probable 28S rRNA (cytosine(4447)-C(5))-methyltransferase isoform X2 [Melanotaenia boesemani]
MGRKLDPTSKVKRGPGKKARKQQGAEVELAKVLKEEETESKRLSSRARKRAAKRVQNLQKSKDIAEEKSKKGFTDENNKWLKPAKRKRKIDEPESEDDSEEHWEDDDDDGEEEAQQPQKKTGKDQAKKGAKTEVKKLEEEEEGDDDDDDDDDDDDDDDDDDDDEEEMVDDYGTLDDGSEDEAGEEDSEGEDLLPIERAAKKEKKMKESMALESDEEKEEEEDEHSEKSNDDMEEDDTLQTNTDEGDTFRLPGTEESEKEGLISLDLKTIHQRIKDNIDVLCNFSAKREEGKDRTEYISLLKKDLCTYYSYNDFLIEKLMDLFPPSELVDFLEANEIQRPVTIRTNTLKTRRRDLAQALINRGVNLDPLGKWSKVGLVIYDSSVPIGATPEYLAGHYMLQ…
>XP_056007074.1 uncharacterized protein LOC125664392 isoform X1 [Ostrea edulis]
MGRKRDPTQVVKSGPGKKAKKQQPPTFPGLLDEDATDKKKLSSRQKKRFKKRETKKQELIAKKKEKRESYQRLKTKKQQKNGVQKGQVEPNKVGTSNQNNKKRKMSEEEEDSDDDDDDDDDDDGIIGEMKDEGTSDEESMSGGDDDDDELVEGYTDDNKLWLKPSKQKKDDAVSESEDEDENDSDDDDDIADEFDSDDNEDEKEGEESDEGMLPIEKAAKKLNKKQEKDRKLAEAELQTNIADMEKYTLPSGQEIEKESHQTPDLQLIQQRIKEVQHVLGNFKSRREPDKSRTDYLDQLIKDLCTYYSYNEFLMEKLIQLFPHEIAEFLEANEVQRPVTIRTNTLKTRRRDLAQVLINRGVNLDPIGKWSKVGLVVYDSQVPLGATPEYLAGHYIIQGG…
>XP_043935513.1 probable 28S rRNA (cytosine(4447)-C(5))-methyltransferase [Protopterus annectens]
MGRKFDVTKKQKRGPGKKARKQKGAETEVSKFLLDDEDKKRFSRRARQRIAKRKLHHKEKMKKPQKDKATTEPLTQDKELKGKKVKTFSDENAEWLKPSKRKRPLMEDSEDEEEENKLGLDSEGEEEEEEEASFASEDEEDSDLEDEKQVKEEPLSAEDTDSDLVDDYGASEDEEEEKLLPIEKAAQRTLKRKKQLKESTGKEEDDNADEDEGLQLNMDADETFVLPSGQEIAKEGVQAPDLQLIYQRIKDNVEVLQDFNKKRQSDRTREEYLDLLRRDLANYYSCNDFLIERLMDLFPLSELLDFLEANEVQRPVTIRTNTLKTRRRDLAQALINRSVNLDPLGKWSKVGLIVYDSAVPIGATPEYLAGHYMLQGASSMLPVMALAPHENEKILDMCS…
>XP_053743901.1 probable 28S rRNA (cytosine(4447)-C(5))-methyltransferase [Synchiropus splendidus]
MGRKLDPTNKVKRGPGKKAKKQQGAETELAKFLADEDGGPKRLSSRGRKRAAKRTQAPTKPKSVAEKPPKKGFSDENSKWLKPAKRKHKLDEPDSDSDEHWEEEEDDEEEEVEMQQPLVKKKEKTEQKKKTKLLEDEDEEQDDDDDDDDEEMVDDYGTMEVGSDEEAAEEEDGDELLPIERAAQKDKKMKKTLDLDSDEGSDDDDDDDDDDDDEDKKSADEEEDTLQTNIEDEDKFRLPKAEEQEKEGLLPIDLKTIHQRIKDNIDVLCNFSTKREEGKERAEYISLLKKDLCTYYSYNLYLIDKLLDLFPLSELVEFLEANEIQRPVTIRTNTLKTRRRDLAQALINRGVNLDPLGKWSKVGLVIYDSSVPVGATPEYLSGQYMLQGASSFLPVMALS…
>XP_019120874.2 probable 28S rRNA (cytosine(4447)-C(5))-methyltransferase [Larimichthys crocea]
MGRKLDPTNKVKRGPGKKARKQQGAETELAKFINDEDTETKRLSSRGRKRAAKRVQNVKKPKDAAQEQPKKGFSDENSKWLKPAKRKRKINEPESEDDSDEHWEEEEDEEEEEQQQQQQQQQQQQKKKGGKDQGKKGAKLEVKEVEEEEEEDEEEEEDEDDDDDDDDDEMVDDYGAAEEEEEAAAEEEESDGEELLPIERAAKKEKKLKETMGLESDDDDDDEEDDDDDDEDDDEGKKSDAEMDEEDTVQTNIDEMDQFRLPGAEEREKEGALPLDLKTIHQRIKDNIDVLCNFSTKREAGKERAEYISLLKKDLCTYYSYNNFLIEKLMDIFPLSELVDFLEANEIQRPVTIRTNTLKTRRRDLAQALINRGVNLDPLGKWSKVGLVIYDSSVPVGAT…
>KAE9449371.1 hypothetical protein C3L33_18724, partial [Rhododendron williamsianum]
DGCYCLSKRKEAKSQKPPPRKKQRNEPPPRKKQKNESFPAKNPMKDDLISDSDDMDEMVEEHGQLHEDQQGSDSGSEMSSDGDDQLADDFLLGSDDGIAMECFVISCSIAEKGSDLDSDSDESDIEVKARADEEEKVREEEDALEELKLNIKEEPDEFRLPTKEELEEEANCPPDLQSLQRRIKEIVRVLSNFKPLRQEGATRKDYVEQLTMDLGSYYGYNEFLIGALVEMFPVNELMELIEAFEKPRPICLRTNTLKARRRDLAGVLLNRGVNLDPLSKWSKVGLVVYDSQVPIGATPEYMAGYYMLQSASSFLPVMALAPQEKERIVDMAAAPGGKTTYISAIMKNSAAQGLGQNTVDRVLLDAPCSGTGVISKDESVKTSKTLEDIHKCAHLQKEL…
>XP_020466548.1 probable 28S rRNA (cytosine(4447)-C(5))-methyltransferase [Monopterus albus]
MGRKLDPTSKVKRGPGKKARKQQGAEAELAKFITDEDTGTKRLSRRARKRLAQRVQNVQKFKDAAEEQPKKGFTDENSKWLKPAKRKRKIDEPESEEDSDDHWEEDEGEEEEEQQQQKKRGKDQSKKSVKLGVEEEEEEEDEEEEMVDDYGTVDDGSGAEATEEESEGEELLPIERAAKKEKKLKEAITIESDEDDDDDEEDDDDDKEEEKSDADMDEEDTVQTNIEEIDTFKLPGAEESEKEGVLSLDLKTIHQRIRDNIDVLCNFSTKRETGKERADYISLLKKDLCTYYSYNNFLIEKLIDLFPLSELVDFLEANEIQRPVTIRTNTLKSRRRDLAEALINRGVNLDPLGKWSKIGLVIYDSSVPIGATPEYLAGHYMLQGASSFLPVMALSPQEG…
>XP_058253625.1 probable 28S rRNA (cytosine(4447)-C(5))-methyltransferase [Hemibagrus wyckioides]
MGRKFDPTTKVKRGPGRKARKQKGAETELAKILVDEDEPKKLSSRARKRAVKRAQGATAHKEEKQPKKGFSDDNSKWLTPATRKRKIDHSEGDEDSDSQWEEEEEDGDEVEDIEQGEKEQLEADDDDDDDEMVDDYGAMEESSEGAGEEEEEEEEEAGSDGEELLPIERAARKQKKRQKVAAQESEDEDDDDDDEEEEEEDEKMDDEEEEEEEDTVQANIDHIDGFKLPSAKEREKEGLLPLDLQSVHQRIKDNVDVLSNFNEKREEGRERAEYLSLLKSDLCTYYSYNDFLMGNLMELFPLSELIDFLEANEVQRPVTIRTNTLKTRRRDLAQALINRGVNLDPLGKWSKVGLVIFDSSVPIGATPEYLAGHYMLQGASSLLPVMALSPQEGETVLDM…
>XP_005731985.1 PREDICTED: probable 28S rRNA (cytosine(4447)-C(5))-methyltransferase [Pundamilia nyererei]
MGRKLDPSKKLKKGPGKKTRKQQGAETELAKFIPDEDTGSKRLSSRARKRAAKRIQSLKKPKDVAEEKPKKGFTDENSKWLKPSKRKRKIDEQESEDDSDEHWEDDDDDDDDEGDYDDDDDEGDDDDEGDDDDDMVDDYGVQDDSDEAAEDDSDGEDLLPIERAAKKEKKQKKSKAPDSDEDDDDEEDEEDEDDDEEEEEQEQESDADMDEEDELKTNIDEEDKFRLPKPEEGLLPLDLKAIYQRIKDNIDLLCNFSTKREEGKDRADYISLLKKDLCTYYSYNEFLIEKFMDLFPLSELVDFLEANEIHRPVTIRTNTLKTRRRDLAQALINRGVNLDPLGKWSKVGLVIYDSSVPIGATPEYLAGHYMLQGASSFLPVMALSPQEGELVLDMSSAPG…
>KAJ8021613.1 putative 28S rRNA (cytosine(4447)-C(5))-methyltransferase [Holothuria leucospilota]
MGRKKDKSDLGKRGPGRKAKKQKDPQFQADLFNTSDPEKTLGHRARQRAAKRLAKKKETQVPKGAKWKKAPLIREVERGSSSEDEDFSHDSGLEDVEIEETKGDAKGFTDDNKQWLTPSSQKKKLDLGSDEEEESDDDGDADLPADDFGAVIGSESEDEDSESEESDKEDQDDLLPIEKASKKLEAKRKKEMKMAEEELKTNIAEVETFHLPSGQEIQQEALRPPDLTLISHRIKEVMGVLGDFKNKREKDRSRQEYLDVLKRDLMNFYGYNEFMVEKLLEIFPMAELNDVLEANEVPRPLTIRTNTLKTRRRDLAQALINRGVNLDPVGKWSKVGLVVFESSVPIGATPEYLSGHYVIQGASSFLPVMALAPQEHETILDMCSAPGGKVTYVAALMKN…
>XP_055019718.1 probable 28S rRNA (cytosine(4447)-C(5))-methyltransferase isoform X2 [Boleophthalmus pectinirostris]
MGRKLDPTNKVKRGPGKKAKKQRGAETELAKFLTEDNETKRLSSRGRKRAAKRNQSKKPEQNQKPAKGFTDENNKWLKPAKRKRKTEEPEIEDDSDEHWEFDEDEEEEEMEKPQTKGKKKSIATKKEEEDDDNEEEEEEDDDDEEMVDDYGTQEDGSEEEEEESDGEELLPIERAAKKDKKLKQSVSPESDDDDDDDDDDDDEQAKGDSDEEEEDTVQANIDETDTDAFRLPKAEETEKEGVLPLDLKQIYQRIKDNIEVLCNFSTKREEGKDRSDYISLLKKDLCTYYSYNNFLIEKLIDLFPLSELVEFLEANEIHRPVTIRTNTLKTRRRDLAQALINRGVNLDPLGKWSKVGLIIYDSSVPVGATPEYLAGQYMLQGASSLLPVMALSPQEGEYV…
>XP_020783585.1 probable 28S rRNA (cytosine(4447)-C(5))-methyltransferase isoform X1 [Boleophthalmus pectinirostris]
MGRKLDPTNKVKRGPGKKAKKQRGAETELAKFLTEDNETKRLSSRGRKRAAKRNQSKKPEQNQKPAKGFTDENNKWLKPAKRKRKTEEPEIEDDSDEHWEFDEDEEEEEMEKPQTKGKKKSIATKKEEEDDDNEEEEEEDDDDEEMVDDYGTQEDGSEEEEEESDGEELLPIERAAKKDKKLKQSVSPESDDDDDDDDDDDDEQAKGDSDEEEEDTVQANIDETDTDAFRLPKAEETEKEGVLPLDLKQIYQRIKDNIEVLCNFSTKREEGKDRSDYISLLKKDLCTYYSYNNFLIEKLIDLFPLSELVEFLEANEIHRPVTIRTNTLKTRRRDLAQALINRGVNLDPLGKWSKVGLIIYDSSVPVGATPEYLAGQYMLQGASSLLPVMALSPQEGEYV…
>XP_053182391.1 probable 28S rRNA (cytosine(4447)-C(5))-methyltransferase [Scomber japonicus]
MGRKLDPTTKVKRGPGKKTKKQQGAETELVKFLTDEDTGPKRLSSRGRKRAAKRVQKVEAPAKEKPKKGFTDENNKWLTPAKRKRKINEPENEDDSDEIWEQEEDEEEEQQQKKGGKDQGKKEGKKAAKLKEVEEEDEEEDDDDDDEEMVDDYGTLDDGSGEEGAEEESDGEELLPIERAAKKAKKLKETMGLGSDDDDDDDDDDDDDDDDNDEDKSDADMDEEDTVQANIDEMDKFRLPGAEESEKESVLPLDLKSIYQRIKDNIDVLCNFSTKREEGKERAEYISLLKKDLCTYYSYNNFLIEKLMDLFPLSELVDFLEANEVHRPVTIRTNTLKTRRRDLAQALINRGVNLDPLGKWSKVGLVIYDSSVPIGATPEYLAGQYMLQGASSFLPVMAL…
>XP_051812522.1 probable 28S rRNA (cytosine(4447)-C(5))-methyltransferase isoform X2 [Acanthochromis polyacanthus]
MGRKLDPTNNVKRGPGKKARKQQGAETELAKFLTEEETGPKRLSSRGRKRAAKRIQKSAEVTEKQPKKGFTDENSKWLKPAKRKRKVDEPENEDDSDERWEEEDDEEEEEQELLQKKKDQGKKKSGKVAEKQVEEEEEEEEDDEEEEEEEEEEEEEEDDDDDEMVDDYGTADDGDEEAAEEGEEEDSDGEDLLPIERAAKKDKKLKEALDLESDEDDEDDEDDEEEQKSDAEMDEDDTIQTNTDEGERFRLPGAEESEMEGVTPLDLKSIHQRIKDNIDVLCNFSSKREPGKDRSEYIGLLKKDLCTYYSYNSFLMEKFMDLFPLSELVDFLEANEIHRPVTIRTNTLKTRRRDLAQALINRGVNLDPLGKWSKVGLVIYDSSVPIGATPEYLAGQYML…
>XP_025258893.1 probable 28S rRNA (cytosine(4447)-C(5))-methyltransferase isoform X3 [Theropithecus gelada]
MGRKLDPTKKEKRGPGRKARKQKGAETELARFLPAVSDENSKRLSSRARKRAAKRRLGSAEVPKTNKSPEAKPLPGKLPKGAVQTTGKKGPQSLFNAAQGKKCPAPSSDEEEEEEDSEEDDVVNQGDLWGSEDDADMVDDYGADSNSEDEEEDEELLPIERAARKQKVREAAAGVQWSEEETEDEEEEVTPESGPSKEEEADGGLQINVDEEPFVLPPAGEMEQDAQAPDLQRVHKRIQDIVGILRDFGAQREEGRSRSEYLNRLKKDLATYYSYGDFLLGKLMDLFPLSELVEFLEANEVPRPVTLRTNTLKTRRRDLAQALINRGVNLDPLGKWSKTGLVVYDSSVPIGATPEYLAGHYMLQGASSMLPVMALAPQEHERILDMCCAPGGKTSYMAQ…
>MCI4374465.1 hypothetical protein PGIGA_G00006630 [Pangasianodon gigas]
MGRKFDPTTKVKRGPGRKARKQKGAETELAKLLVDEDEPKKLSSRARKRAVKRAQGATASTEEKQPKKGFSDDNSEWLTPAKRKRKIDHSEGDEDSDSQWEEEEDDDEVKDKEEGEKEKVAADDDDDDDDDEMVDDYGAMEDSSEGEEQEEAGSDGEELLPIERAARKQKKRQEAAAQESEDEEDDDEEEEEDEKMDDDDEEEEEEEDTVQANIDHIDGFKLPSAKEREKEGLLPLDLQSIHQRIKDNVDLLSHFSEKREEGRERAEYLSLLKSDLCTYYSYNDFLMSNLMELFPLAELIDFLEANEVQRPVTIRTNTLKTRRRDLAQALINRGVNLDPLGKWSKVGLVIFDSSVPIGATPEYLAGHYMLQGASSLLPVMALSPQEGESVLDMSSAPGG…
>XP_008320969.1 probable 28S rRNA (cytosine(4447)-C(5))-methyltransferase [Cynoglossus semilaevis]
MGRKLDPTNKVKRGPGRKARKQRGAETELAKFITDEESETKRLSSRGRKRAAKRLQKVKEPKEKLKKGFTDENSKWLKPVKKKQKTDESEEDSDTEWEEEEEEEQEEVKLQPQPKVKGGEELGKKTLKKTPQPKQEEEEEEDDDDDDDEEMVDDYGTVNDESGEKSGEEESDEELLPIERAAKKEKKKKKSMAEESDEDEDEEDEEGEDDDEDDQSDGDMEEEDTVQANIDEMDKFRLPGAEEAEKEAVLPLDLKTVYQRIKDNVDVLCNFSSKREEGKSRAEYISLLKKDLSTYYSYNHFLIEKLMDIFPLSELVDFLEANEIQRPVTIRTNTLKTRRRDLAQALINRGVNLDPLGKWSKVGLVIFDSSVPIGATPEYLAGHYMLQGASSFLPVMALS…
>XP_034553124.1 probable 28S rRNA (cytosine(4447)-C(5))-methyltransferase [Notolabrus celidotus]
MGRKLDPTNKVKRGPGRKSRKQQGAETELVKFIKDEETEPKRLSSRGRKRAAKRATNVKTPKNTAEEKAKKGFTDENSKWLTPAKRKRKMNEPENEDDSDEHWEEEEDEEEEEEQQQKKGDQEQGKKGAKLAVKNVKEEEDDDDDDDDDEMVDDYGTLEDGSEEEESDGEELLPIERAAKKEKKQKEAMPFGSDDDDDEDDEEDDDEEVEKKSDDEMDEEDTVQTNIDEMDQFRLPGAEESEKEGILPLDLKSIYQRIKDNIDVLCNFSTKREEGKERTEYISLLKKDLCTYYSYNHFLIEKLMDLFPFSELVDFLEANEIQRPVTIRTNTLKTRRRDLAQALINRGVNLDPLGKWSKVGLVIYDSSVPVGATPEYLSGQYMLQGASSFLPVMALSPQE…
>XP_029958956.1 probable 28S rRNA (cytosine(4447)-C(5))-methyltransferase isoform X2 [Salarias fasciatus]
MGRKLDPTNKVKRGPGRKARKQKGAETELAKFIPDDTEPKRLSSRARKRAAKRTQSSKKPQDVTETQPKKGFTDENSKWLKPAKRKRKLGEPESEDDSDDEHWEEDEDEEEEEQLQPKKGRKEQKNKDAKLEVKKDEDDDDDDDDDDEDMVDDYGTLDDGSGDEDAEEESDGEDLLPIERAAKKDKKQKDVLPTESDDDDDEEEEEEDDDDDEEGEKSDADMDEEGTVQANIDEEETFKLPGAEEGIIPLDLKTIHQRIKDNIDVLCNFSSKREEGKARADYMSLLKQDLCTYYSYNDFLIEKLIDLFPLSELVDFLEANEIPRPVTIRTNTLKTRRRDLAQALINRGVNLDPLGKWSKVGLVIYDSSVPIGATPEYLAGHYMLQGASSFLPVMALSPQ…
>XP_028325564.1 probable 28S rRNA (cytosine(4447)-C(5))-methyltransferase [Gouania willdenowi]
MGRKLDPTNKVKRGPGRKSRKQKGAETELAKFITDDDTEPKRLSSRGRKRAAKRVQNQGKPKDVAEQPKKGFTDENNKWLKPAKRKRKLEAPESEEDSDEHWEEEEDEEEEQPQQKKDGKAKEKKISKKEVKTQEEDEKDGDMSDEEDEEEEEEEDDEEMVDDYGTQDDGGVDEAAEEESDGDDLLPIERAAKKEKTQKESLTPASDDDDDDDDDDDDDEVKHKSDADTDEEDTVQANIDEEETFRLPGAEENEREGVLPLDLKTIHHRIKDNIDVLCNFSTKREEGKERAEYISLLRKDLCTYYSYNNFLIEKLMDLFPLSELVDFLEANEIHRPVTIRTNTLKTRRRDLAQALINRGVNLDPIGKWSKVGLVIYDSSVPIGATPEYLAGHYMLQGAS…
>XP_029958954.1 probable 28S rRNA (cytosine(4447)-C(5))-methyltransferase isoform X1 [Salarias fasciatus]
MGRKLDPTNKVKRGPGRKARKQKGAETELAKFIPDEDTEPKRLSSRARKRAAKRTQSSKKPQDVTETQPKKGFTDENSKWLKPAKRKRKLGEPESEDDSDDEHWEEDEDEEEEEQLQPKKGRKEQKNKDAKLEVKKDEDDDDDDDDDDEDMVDDYGTLDDGSGDEDAEEESDGEDLLPIERAAKKDKKQKDVLPTESDDDDDEEEEEEDDDDDEEGEKSDADMDEEGTVQANIDEEETFKLPGAEEGIIPLDLKTIHQRIKDNIDVLCNFSSKREEGKARADYMSLLKQDLCTYYSYNDFLIEKLIDLFPLSELVDFLEANEIPRPVTIRTNTLKTRRRDLAQALINRGVNLDPLGKWSKVGLVIYDSSVPIGATPEYLAGHYMLQGASSFLPVMALSP…
>XP_036930798.1 probable 28S rRNA (cytosine(4447)-C(5))-methyltransferase [Acanthopagrus latus]
MGRKLDPTNKVKRGPGKKAKKQQGAETELAKFIDDDEKGPKRLSSRGRKRAAKRVQNLNKPKVSSGKQPKKGFSDENSKWLTPAKRKRKIDEPESEDDSDEHWEQEEDDEEEEEQQQQQAQQKKKKGEIDQGKKCAKLGMKEVEEGEEEDDDDDDDDEEMVDDYGTLDDGSGEEEAEEESDGDELLPIERAAKKEKKLKETMGLESDDDDEDEEEEEEEQKSDADTDEEDTVQANIDEMDRFRLPGAEESEKEGVLPLDLKTIHQRIKDNIDVLCNFSTKREEGKERAEYISLLKKDLCTYYSYNTFLIEKLIDLFPLSELVDFLEANEIQRPVTIRTNTLKTRRRDLAQALINRGVNLDPLGKWSKVGLVIYDSSVPVGATPEYLSGQYMLQGASSFL…
>XP_033959022.1 probable 28S rRNA (cytosine(4447)-C(5))-methyltransferase [Pseudochaenichthys georgianus]
MGRKLDPTTHVKKGPGRKSRKQKGAEIELASFIPEEEATAKRLSSRSRKRAAKRVLSKKATKDAAKEKPKKGFTDENSEWLTPAKRKRKLEEAESGDDSDEHWENEEDLEMEDEEEDQTKKGVKEQGKKKKTAKAEIKEGEEKEDDDDEEMVDDYGAPDGSEAESDGELLPIERAAKKAQQLKEALDLDSDDDSDDDDAKKKKKSDSDEEEDTVQANMDEMDAFKLPGAEESAKEGILPLDLKTIHQRIKDNIEVLCNFTKQREEGKERAEYLSLLKKDLCTYYSYNHFLLEKLMDIFPLSELVDFLEANEIHRPVTIRTNTLKTRRRDLAQALINRGVNLDPLGKWSKVGLVIYDSSVPVGATPEYLSGQYMLQGASSFLPVMALSPQEGELVLDMSS…
>XP_050024361.1 probable 28S rRNA (cytosine(4447)-C(5))-methyltransferase [Dermacentor andersoni]
MGRKADFSEKSKKRRSRKSKIQPPPEIPKVLRAEKPPSRRALRRLKKTQPVKNDLTSKVITKKKSEEEEDDGPLSLTVQSFSDDNKKWLKPKASKKQLLDSEDDEEGSDDHEEDFGESSDDAAMDDEFGGSESGEDDEESDDEELPIEAASRKLQKRQAEDRKLAEEELKTNIAESEVFTLPSGQEIEKEKAEPPDLTIISERIKDVTFVLNDFASRREPERSRSEYLDILKRDLCEYYSYNEYLMQKFMDLFSPAELIEFLEANEVNRPVTIRSNSLKTRRRDLAQALINRGVNLDPIGKWSKVGLIVYNSQVPVGATPEYLAGHYVLQGAASMLPVMALAPQENERILDMCAAPGGKTSHIAAIMKNTGVLFANELHKERCKAIVGNLHRLGVNNTV…
>KAI4877317.1 hypothetical protein NFI96_002513 [Prochilodus magdalenae]
MKTSTGSVMGRKLDPTNKVKRGPGRKARKQKGPETELTKFLVDEDGPKKLSSRARKRAGKRTQVALTPKEKKQPKKGFSDENSEWLTPAKRKRKLDQSEEDEDSDSQWEQEEDDELEDLKKGKKEEVEASDEGGEDGGGGGGGGGDDDDDDDDDMVDDYGAMEDSSEGEEEEGADSDGEELLPIERAARKQKKRQEAQESEDDDDDDDDEEGEEDSIDEEMDVEESDEEEEEDDTVQVNLDGVDRFKLPAAADREKEGLLPLDLQSIHQRIKDNVDVLSHFSEKREDGKQRAEYVSLLKTDLCTYYSYNIFLMAKLMDLFPHSELVDFLEANEIQRPVTIRTNTLKTRRRDLAQALINRGVNLDPLGKWSKVGLVIFDSSVPIGATPEYLAGHYMLQGA…
>XP_036394217.1 probable 28S rRNA (cytosine(4447)-C(5))-methyltransferase [Megalops cyprinoides]
MGRKLDPTNKVKRGPGRKARKQKGAETELVKFLADEETGPKRLSSRARKRAAKRSQASNQHKEEAETEQAKKGFTDENSEWLKPAKRKRPVDESEGEDDSDTDWEEEEDLEEGEGAEMEQGDGNEDEDDDDDDDEMVDDYGAMEDSSEGEEDDGEAGSDGEELLPIERAARKQKKLQEAMEEDSEEEEEDEEEEESGDEHADADEDDTVQANIDEVDRFKLPGAEEREKEGLLPLDLKSIYQRIKDNVDVLSNFASKREEGKERGEYLSLLKKDLCTYYSYNAFLIEKLLDIFPVSELIDFLEANEIQRPVTIRTNTLKTRRRDLAQALINRGVNLDPLGKWSKVGLVIFDSSVPIGATPEYLAGHYMLQGASSLLPVMALSPQEGESVLDMSSAPGGK…
>XP_046886620.1 probable 28S rRNA (cytosine(4447)-C(5))-methyltransferase [Hypomesus transpacificus]
MGRKLDPTKWVKRGPGRKSRKQKGAETELSNFLPEEETTPKRQSSRARKRAVKRTQVAKKPVKDVKEKEVVKKGFTDENSEWLKPATKKRKLEEEEEDSDSQWEQEEDEDEVEEKTGQKGAKKGLKVDEEDDDDDDDEEMVDDYGAADDSSEGEGAGEADSDGEELLPIERAARKQKKLEEVMAGESDEDEDNEGKAGEDMDEEDTVQINMDDMDKFTLPGTEETEKEAVLPLDLQTIHQRIKDNVDVLTHFTTKREEGKDRSEYISLLKKDLCMYYSYNNFLIEKLMDIFPLSELIDFLEANEIQRPITIRTNTLKTRRRDLAQALINRGVNLDPLGKWSKVGLVIFDSGVPIGATPEYLAGHYMLQGASSFLPVMTLAPQEGESVLDMSSAPGGKTT…
>XP_041797860.1 probable 28S rRNA (cytosine(4447)-C(5))-methyltransferase [Chelmon rostratus]
MGRKLDPTNRVKRGPGKKARKQQGAETELAKFINDEETGPKRLSSRARKRAAKRVQNAKKPKDATEAQPKRGFTDDNSKWLKPAKRKRKIDEPESEDDSDEHWEEEEDEGEEEQQQQQQQQQQQQQQQQQQQQKKKKEGKDQGKKGAKLGMKEVEEEGEEDEDDDDEDDDDDDDDDDDDDDEMVDDYGTLDDGSEEAAEEESDGEELLPIERAAKKEKKLKETMGVESDDDDDEEEDDDHDDEEEENKSDADMDEEDAIQTNMDEIDQFRLPGAEESEKEGVLPLDLKTIHQRIKDNVDVLCNFSTKREEGKERAEYISLLKKDLCTYYSYNNFLIEKLIDIFPLSELVDFLEANEIQRPVTIRTNTLKTRRRDLAQALINRGVNLDPLGKWSKVGLVI…
>XP_011604189.2 probable 28S rRNA (cytosine(4447)-C(5))-methyltransferase [Takifugu rubripes]
MGRKLDPANKVKRGPGKKAKKQQGAETELAKFIADEETGPKRLSSRSRKRAVKRGQNLQQTKDAFKEQPKKGFTDENSKWLKPAKRKRKMEEPPSEDDSDEHWEEEEDEEEEGEKQPLSQKKGGKEKPQKNAKTALKEDDDDDDGKDDDEEEDDDDDDETMVDDYGTLDEEAAEEEESDGEELLPIERAAKKGKKLKESMGLMSEDEDDEDDSDDEGHEKSDGDSENEDTVQANMDEDMDQFRLPGLEECEKEGILQVDLKMIHQRIKDNIDVLCNFSTKREEGKERGEYMSLLKKDLCTYYSYNHFLIEKLMDLFPLSELVDFLEANEIQRPVTIRTNTLKTRRRDLAQALINRGVNLDPLGKWSKVGLVIYDSSVPIGATPEYLSGQYMLQGASSFL…
>XP_022071757.2 probable 28S rRNA (cytosine(4447)-C(5))-methyltransferase isoform X1 [Acanthochromis polyacanthus]
MGRKLDPTNNVKRGPGKKARKQQGAETELAKFLTEEETGPKRLSSRGRKRAAKRIQKSAEVTEKQPKKGFTDENSKWLKPAKRKRKVDEPENEDDSDERWEEEDDEEEEEQELLQKKKDQGKKKSGKVAEKQVEEEEEEEEDDEEEEEEEEEEEEEEDDDDDEMVDDYGTADDGDEEAAEEGEEEDSDGEDLLPIERAAKKDKKLKEALDLESDEDDEDDEDDEEEQKSDAEMDEDDTIQTNTDEGERFRLPGAEESEMEGVTPLDLKSIHQRIKDNIDVLCNFSSKREPGKDRSEYIGLLKKDLCTYYSYNSFLMEKFMDLFPLSELVDFLEANEIHRPVTIRTNTLKTRRRDLAQALINRGVNLDPLGKWSKVGLVIYDSSVPIGATPEYLAGQYML…
>XP_029688263.1 probable 28S rRNA (cytosine(4447)-C(5))-methyltransferase [Takifugu rubripes]
MGRKLDPANKVKRGPGKKAKKQQGAETELAKFIADEETGPKRLSSRSRKRAVKRGQNLQQTKDAFKEQPKKGFTDENSKWLKPAKRKRKMEEPPSEDDSDEHWEEEEDEEEEGEKQPLSQKKGGKEKPQKNAKTALKEDDDDDDGKDDDEEEDDDDDDDDDETMVDDYGTLDEEAAEEEESDGEELLPIERAAKKGKKLKESMGLMSEDEDDEDDSDDESHEKSDGDSENEDTVQANMDEDMDQFRLPGLEECEKEGILQVDLKMIHQRIKDNIDVLCNFSTKREEGKERGEYMSLLKKDLCTYYSYNHFLIEKLMDLFPLSELVDFLEANEIQRPVTIRTNTLKTRRRDLAQALINRGVNLDPLGKWSKVGLVIYDSSVPIGATPEYLSGQYMLQGAS…
>XP_034466929.1 probable 28S rRNA (cytosine(4447)-C(5))-methyltransferase isoform X1 [Hippoglossus hippoglossus]
MGRKLDPTTYVKRGPGRKSRKQQGAENELAKFIPDEDTDPKRLSSRGRKRAAKRVQKVKKPEDAAEEKSKTVFTDENSKWLKPATRKRKIDDAESGDSSDEHWEDEEDEEEEEKVEQQLIKKGGKDQGKKGAKSKIKPVVEEVKEAEDDEAEDDDDDAEDDDDDDEEMVDDYGTLDDVSGEAAEEESDGEEELLPIERAAKKEKKLKEILGLESDDDDDDEEDDDKDGVKEAKSDEDEEDTVQANMDEMDKFRLPGAEESEKEGILMCVDLKEIHQRIKDNIDVLCNFSTKREEGKDRTEYISLLKKDLCTYYSYNDFLIEKLIDLFPLSELVDFLEANEIHRPVTIRTNTLKTRRRDLAQALINRGVNLDPLGKWSKVGLVIYDSSVPVGATPEYLSG…
>XP_028910351.1 probable 28S rRNA (cytosine(4447)-C(5))-methyltransferase [Ornithorhynchus anatinus]
MGRKLDPTKKDRRGPGRKARKQKGAETELLRFLPAADDSGKRLSSRARKRAAKRRSGSAGASGGKKLTPKPEAESKKLPAGSIQSPGKKGPQVPGLSKDKSLLGLARGKKRPAPPQSTDSEEEEEEEEGSGEEGSGGSEGEAWESADSDADMVDDYGATSEEDGDDDEDEELLPIEKAARKQKSREEAAGVEWDEESSEEEEEEAAAAAEDKDDSSISQESEDDATGNLQLNLEEDERFVLPSAQEMAQESGRPPDLQQVHQRIQDTVEVLRDFGTRRQEGRARAEYLTLLQRDLANYYSYGDFLLSKLMDLFPLSELVEFLEANEVPRPITLRTNTLKTRRRDLAQALINRGVNLDPLGKWSKTGLVVYDSSVPIGATPEYLAGHYMLQGASSMLPVM…
>XP_004078019.1 probable 28S rRNA (cytosine(4447)-C(5))-methyltransferase [Oryzias latipes]
MGRKLDPTNKVKRGPGKKARKQKGAEVELAKFITDEDTGPKRLSSRARKRAAKRADNSKNLKEVPKKQPKKGFTDENSKWLKPTKRKRKADEAGSEDDSEELWEESDGDEYEEEKVQLQQKGSKGPAKTEIKEVEGDEDDKDDSDEDMVDDYGALDDGSEDEAQEEDSDAEDLLPIERAAKKEKKQKKLMDLGSEDDDDDDDDEEEEEEEDDGDEKDEQQDEDMDEDGTLETNTDEVDRFRLPDPEESEKEGMLSLDLKTIHQRIKDNVDVLCNFSAKREEGKARGDYVSLLKKDLCTYYSYNSFLIDKLMELFPLSELVDFLEANEIQRPVTIRTNTLKTRRRDLAQALINRGVNLDPIGKWSKVGLVIYDSSVPVGATPEYLAGHYMLQGASSFLPV…
>XP_034030420.1 LOW QUALITY PROTEIN: probable 28S rRNA (cytosine(4447)-C(5))-methyltransferase [Thalassophryne amazonica]
MGRKLDPTNKVKRGPGKKARKQKGAETELIKFVTDEETGPKRLSSRARKRAAKRTQKVKTVVEEKPQKGFTDENSKWLKPAKRKRKLEKPDSEEDSDDQWEEEEEQQEQEEKVKAKGKKEAKLSVKEEEEEDDDDDDDGDDDDDDEEEMVDDYGTFEDGGDEDAVEGIDEELLPIERAAKKEKKLKAAMAAESDDDGDGDGDDDDDADEGGKKSDTDEEETLQTNIDETDTFRLPGAEEREKEGLLPLDLKTIYQRIKDNIDVLCNFATKREEGKERAEYVSLLRKDLCTYYSYNTFLIEKLLDLFPLSELIDFLEANEVQRPVTIRTNTLKTRRRDLAQALINRGVNLDPLGKWTXSGLVIYDSSVPIGATPEYLAGQYMLQGASSFLPVMALSPQEG…
>XP_019724670.1 PREDICTED: probable 28S rRNA (cytosine(4447)-C(5))-methyltransferase [Hippocampus comes]
MGRKLDPTIKVKRGPGRKARKQQGAETELAKFIKDDESQPKRLSRRARKRNLKRVANNLTKTKEAAEEQTKKGFTDENSKWLKPAKRKRKLDQAESEDDSDEHWEEEDDYDEKKAEVEQPPPKAGKKQAKMNTQLGMKELEEDDGDDDDDDDDDEEMVDDYGALDEEESDGEELLPIERAAKKQKKLQQTMGLESDDEDEDEDEDENEEDSDDDVKGGEKKSDEDEETLQTNVDDLDQFRLPKAEESEKEGILPIDLKSIHQRIKDNVDVLCNFTSKRESGKDRGQYIALLKKDLCTYYSYNEFLIEKFIELFPLSELVDFLEANEIHRPVTIRTNTLKTRRRDLAQALINRGVNLDPLGTWSKVGLVIYDSSVPIGATPEYLSGQYMLQGASSFLPVM…
>XP_047667710.1 probable 28S rRNA (cytosine(4447)-C(5))-methyltransferase [Tachysurus fulvidraco]
MGRKFDPTTKVKRGPGRKARKQKGAETELAKILVDEDEPKKLSSRARKRAVKRAQGATAHTEEKQPKKGFSDDNSKWLTPATLKRKIDQSEGDEDSDSQWEEEEEDGDEVEDLKQGEKEQLEADDDDDMVDDYGAMEDDSSEEEEEEAGSDGDELLPIERAAKKQKKRQEAAAQESDDEDDEEEEEKEGEHEEDEEDTVQANIDHIDEFKLPSAKEREKEGLLPLDLQSVHQRIRDNMDVLSHFSEKREEGRERAEYLSLLQSDLCTYYSYNEFLMANLIELFPLAELIDFLEANEVQRPVTIRTNTLKTRRRDLAQALINRGVNLDPLGKWSKVGLVIFDSSVPIGATPEYLAGHYMLQGASSLLPVMALSPQEGETVLDMSAAPGGKTTYMAQLMRN…
>XP_034074815.1 probable 28S rRNA (cytosine(4447)-C(5))-methyltransferase [Gymnodraco acuticeps]
MGRKLDPTTHVKKGPGRKSRKQKGAEIELASFIPEEEATAKRLSSRSRKRAAKRVLSKKAPKDAAKEKPKKGFTDENSEWLTPAKRKRKLEEAESGDDSDEHWENEEDLEMEDEEEEQTKKGVKEQGKKKKSAKVEIKEGEEKEDDDDEEMVDDYGAPDGSEAESDGELLPIERAAKKAQQLKEALDLDSDDDSDDDEDDAKKKKKSDSDEEEDTVQANMDEMDAFKLPGAEESAKEGILPLDLKTIHQRIKDNIEVLCNFTKQREEGKERAEYLSLLKKDLCTYYSYNHFLLEKLMDIFPLSELVDFLEANEIHRPVTIRTNTLKTRRRDLAQALINRGVNLDPLGKWSKVGLVIYDSSVPVGATPEYLSGQYMLQGASSFLPVMALSPQEGELVLDM…
>XP_031155438.2 probable 28S rRNA (cytosine(4447)-C(5))-methyltransferase isoform X2 [Sander lucioperca]
MGRKLDPTNKVKRGPGRKSRKQKGAETELAKFITDDDETAPKRLSSRGRKRAAKRVQNLKKPKDADEEQPKKGFTDENSKWLKPAKKKRKIDEPESEDDSDEHWEEDDEEEEQQMKKGGKDQGKKGAKLEMKEVEEEDDDDGDDDDDDDDEMVDDYGTLDDGSGEEAVEEESDGEELLPIERAAKKAKKLKETMALESDDDDEKEDDDEDEKKSEADMDEEDTVQANMDEMDKFRLPGAEESEREGIMSLDLKTIHQRIKDNIDVLCNFSTKREEGKERAEYISLLKKDLCTYYSYNHFLIEKLMDLFPLSELVDFLEANEIQRPVTIRTNTLKTRRRDLAQALINRGVNLDPLGKWSKVGLVIYDSSVPVGATPEYLSGQYMLQGASSFLPVMALSPQ…
>XP_035862089.1 probable 28S rRNA (cytosine(4447)-C(5))-methyltransferase isoform X1 [Sander lucioperca]
MGRKLDPTNKVKRGPGRKSRKQKGAETELAKFITDDDETAPKRLSSRGRKRAAKRVQNLKKPKDADEEQPKKGFTDENSKWLKPAKKKRKIDEPESEDDSDEHWEEDDEEEEQQMKKGGKDQGKKGAKLEMKEVEEEDDDDGDDDDDDDDEMVDDYGTLDDGSGEEAVEEESDGEELLPIERAAKKAKKLKETMALESDDDDEKEDDDEDEKKSEADMDEEDTVQANMDEMDKFRLPGAEESEREGIMSLDLKTIHQRIKDNIDVLCNFSTKREEGKERAEYISLLKKDLCTYYSYNHFLIEKLMDLFPLSELVDFLEANEIQRPVTIRTNTLKTRRRDLAQALINRGVNLDPLGKWSKVGLVIYDSSVPVGATPEYLSGQYMLQGASSFLPVMALSPQ…
>XP_048880868.1 probable 28S rRNA (cytosine(4447)-C(5))-methyltransferase [Brienomyrus brachyistius]
MGRKLDPTNKVKRGPGRKARKQKGAETEVAKFLVDEEREPKRLSSRGRRRALKRAKVSQKPKETVEKLAEKGFTDENSVWLKPAKRKRSVDDNGDDSDSQWEEEENEESGQEAGDGFDKAGQSDDDDDDEEMVDDYGAMDDGEKDEDGSDGEELLPIERAAKKQKKLEEAMEQESDEEREESGSEGEDEDDTVQANFDEMDRFKLPGAEQREKEEAMPIDLQSIHQRIKDNVDVLSDFADKREEGKERAEYLSLLKKDLCTYYSYNWFLIEKLLDIFPLSELIDFLEANEIQRPVTIRTNTLKTRRRDLAQALINRGVNLDPIGKWSKVGLVIFDSSVPIGATPEYLAGHYMLQGASSFLPVMALSPQEGESVLDMSCAPGGKTTYMAQLMRNTGIIVA…
>KAJ4930529.1 hypothetical protein JOQ06_024840 [Pogonophryne albipinna]
MGRKLDPTTHVKKGPGRKSRKQKGAEIELASFIPEEEATAKRLSSRSRKRAAKRVLSKKAPKDAAKEKPKKGFTDENSEWLTPAKRKRKLEEAESGDDSDEHWENEEDLEMEDEEEEEETKKGVKEQGKKKKKSAKVEIKEGEEKEDDDDDEEMVDDYGAPDGSGEEEAESDGELLPIERAAKKAQQLKEALDLDSDDDSDEDDAKKKKKSDSDEEEDTVQANMDEMDAFKLPGAEESAKEGILPLDLKTIHQRIKDNIEVLCNFTKQREEGKERAEYLSLLKKDLCTYYSYNHFLLEKLMDIFPLSELVDFLEANEIHRPVTIRTNTLKTRRRDLAQALINRGVNLDPLGKWSKVGLVIYDSSVPVGATPEYLSGQYMLQGASSFLPVMALSPQEGEL…
>XP_038567083.1 LOW QUALITY PROTEIN: probable 28S rRNA (cytosine(4447)-C(5))-methyltransferase [Micropterus salmoides]
MGRKLDPTNKAKRGPGKKSRKQKGAETELAKFINDEETGPKRMSSRSRKRAAKRVQILKKPKDSAVEQPIKGFTDENSKWLIPAKRKRKIDEPESEDDSDDEHWEEEEDDEDEQQQQQQKKGGKDQGKKGSKLAVKEEEEEEEEEDDDDDDDDEEMVDDYGTLDDSSGEEAAKEESDGEELLPIERAAKKAKKLKETMALGSDEDDDDDEEENDDDDNEDDEEKKSDADMDEEDTVQTNIDDVDEFRLPGAEESAKEGVLPLDLKTIHQRIKDNIDVLCNFSAKREEGKERAEYLSLLKKDLCTYYSYNIFLIEKLMDIFPLSELVDFLEANEIQRPVTIRTNTLKTRRRDLAQALINRGVNLDPLGKWSKVGLVIYDSSVPVGATPEYLSGQYMLQGA…
>PNJ30268.1 NOP2 isoform 8 [Pongo abelii]
MGRKLDPTKKEKRGPGRKARKQKGAETELVRFLPAVSDENSKRLSSRARKRAAKRRLGSAEALKTNKSPEAKPLPGKLPKGAVQTAGKKGPQSLFNAARGKKRPAPSSDEEEEEEDSEEDGMVNHGDLWGSEDDADMVDDYGADSGNSEDEEDGEELLPIERAARKQKAREAAAGIQWSEEETEDEEEEKEVTPESGPLKEEEEDGGLQINVDEEPFVLPPAGETEQDAQAPDLQRVHRRIQDIVGILRDFGAQREEGRSRSEYLNRLKKDLATYYSYGDFLLGKLMDLFPLSELVEFLEANEVPRPVTLRTNTLKTRRRDLAQALINRGVNLDPLGKWSKTGLVVYDSSVPIGATPEYLAGHYMLQGASSMLPVMALAPQEHERILDMCCAPGGKTSY…
>KAJ8287806.1 hypothetical protein COCON_G00004650 [Conger conger]
MGRKLDPTNKVKRGPGRKSRKQKGAETEIAKFLVDEETEPKRLSSRARKRAAKRTQPSVPAKEEAAKKQPQKGFTDENSEWLKPAKRKRPADESDGEEDSDSEWEQEEDEEGVVKGAGLEAEKADEDGEEEGEEEEEAGGDEDSDGDEEMVDDYGATDDSSEGEGDDADGEELLPIERAARKQKKLEAAMEQESDEDEEEEEEEEEGSGSEHADEEDTVQANIDEMDRFKLPDAEDREKEGLLPLDLQSIHQRIKDNVDVLSNFASKREEGKERADYLSLLKKDLSTYYSYNNFLIEKLLDIFPVSELIDFLEANEVHRPVTIRTNTLKTRRRDLAQALINRGVNLDPLGKWSKVGLVIFDSSVPIGATPEYLAGQYMLQGASSLLPVMALSPQEGESV…
>XP_056901889.1 probable 28S rRNA (cytosine(4447)-C(5))-methyltransferase [Takifugu flavidus]
MGRKLDPANKVKRGPGKKAKKQQGAETELAKFIADEETGPKRLSSRSRKRAVKRGQNLQQTKDAFKEQPKKGFTDENSKWLKPAKRKRKMEEPPSEDDSDEHWEEEEDEEEEEEKQPLSQKKGGKEKAQKNAKTALKKDDDDDDDGNDDEEEEEEEDDDDDDDDETMVDDYGTLDEEAAEEEESDGEELLPIERAAKKGKKLKESMGLMSEDEDDEDDSDDEGDEKSDGDSENEDTVQANMDEDMDQFRLPGLEESEKEGILQVDLKMIHQRIKDNIDVLCNFSTKREEGKERGEYMSLLKKDLCTYYSYNHFLIEKLMDLFPLSELVDFLEANEIQRPVTIRTNTLKTRRRDLAQALINRGVNLDPLGKWSKVGLVIYDSSVPIGATPEYLSGQYMLQ…
>XP_045902005.1 probable 28S rRNA (cytosine(4447)-C(5))-methyltransferase [Micropterus dolomieu]
MGRKLDPTNKVKRGPGKKSRKQKGAETELAKFINDEETGPKRMSSRSRKRAAKRVQILKKPKDSAVEQPKKGFTDENSKWLIPAKRKRKIDEPESEDDSDDEHWEEEEDDEDEQQQQQQKKGGKDQGKKGSKLAVKEEEEEEEEEEEEEEEEEEEDDDDDEEMVDDYGTVDDSSGEEAAKEESDGEELLPIERAAKKAKKLKETMALGSDEDDDDDEEENDDDDNEDDEEKKSDADMDEEDTVQTNIDDVDEFRLPGAEESAKEGVLPLDLKTIHQRIKDNIDVLCNFSAKREEGKERAEYLSLLKKDLCTYYSYNIFLIEKLMDIFPLSELVDFLEANEIQRPVTIRTNTLKTRRRDLAQALINRGVNLDPLGKWSKVGLVIYDSSVPVGATPEYLSG…
>XP_046850640.1 probable 28S rRNA (cytosine-C(5))-methyltransferase [Xenia sp. Carnegie-2017]
MGRKRELSELGKRGPGKKAKIQPPPEIFSQDKATKTNKHEKKKKQPGRKTKQNTKEKMKLEKNMNLFEDGSEDDGIDLGDDDFLNSEEQEESTPADEFGLELDSDGLSDDQDNYEDHEDDQLMAIEKKSRKLDKKLKENRILGDEELQTNIAEKHVFILPSGQEIEKELLEPPDITLIHQRICENISALNDFKKCREPGRSRKEYVDLLRNDLMNYYSYSEFMINKLIDIFPLSELLEFLEANEVQRPVTIRTNTLKCRRRDLAQALISRGVNLDPIGKWSKVGLVVYDSSVPIGATPEYLGGHYMLQGASSLMPVMALAPQDNERILDMCAAPGGKTSYIGALMKNSGNIVANDQNKDRLKALVGNLHRLGVNNTLVCNYDGRLFPKIMGGFDRVLID…
>KAI1885805.1 hypothetical protein AGOR_G00207570 [Albula goreensis]
MGRKLDPTNKVKRGPGRKARKQKGAETELAKFLVDEESGPKKLSSRARKRAAKRTQPKPKEEVKKEQPQKGFTDENSEWLKPAKRKRPVEESDGEEDSDSEWELEEDEENEEKGVGPEIEEGDGEEKEEDEEEDGGDDECDDDDDDDDMVDDYGAMDGSSEGEDNADQDSDGEELLPIERAARKQKKLKAAMEQDSDEDEEEDESEHADEEDTVQANIDEMDRFKLPGQEEREKEGVLPLDLQSIHQRIKDNVDVLTNFASKREEGKDRGDYLSLLKKDLSTYYSYNNFLIEKLLEIFPVSELVDFLEANEIQRPVTIRTNTLKTRRRDLAQALINRGVNLDPLGKWSKVGLVIFDSSVPIGATPEYLAGQYMLQGASSLLPVMALSPQEGESILDMSS…
>XP_055136920.1 probable 28S rRNA (cytosine(4447)-C(5))-methyltransferase isoform X4 [Symphalangus syndactylus]
MGRKLDPTKEKRGPGRKARKQKGAETELVRFLPAVNDENSKRLSSRARKRAAKRRLGSAEIPKTNKSPEAKPLPGKLPEGAVQTAGKKGSQSLFNAARGKKRPAPSSDEEEEEEDSEEDGMVNHGDLWGSEDDADMVDDYGADSNSEDEEEGEELLPIERAARKQKAREAAAGIQWSEEETEDEEEEKEVTPESGPPKEEEADGGLQINVDEEPFVLPPAGEMEQDAQAPDLRRVHKRIQDIVGILRDFGAQREEGRSRSEYLNRLKKDLATYYSYGDFLLGKLMDLFPLSELVEFLEANEVPRPITLRTNTLKTRRRDLAQALINRGVNLDPLGKWSKTGLVVYDSSVPIGATPEYLAGHYMLQGASSMLPVMALAPQEHERILDMCCAPGGKTSYMA…
>XP_033495668.1 probable 28S rRNA (cytosine(4447)-C(5))-methyltransferase [Epinephelus lanceolatus]
MGRKLDPTNKVKRGPGKKSRKQQGAETELAKFITDEETESKRLSRRGRQRAAKRVQNLKKPKGAAEEKPKKGFTDENSKWLKPAKRKRKLEEAESKDDSDEHWEEEEDEEEEEEQQQPQKGGKVQGKKGAKVEMKEVEEDDDDEEDDENDDDDDEMVDDYGALDEESSEKAAEEESDEEELLPIERAAKKEKKLKETMGLESDEDDDDDEEDDKDEDDDDEEQKSDADMDEEDTVQANIDEMDTFRLPGAEEAEKEGVLPLDLKTIYQRIKDNIDVLCNFSTKREEGKERAEYISLLKKDLCTYYSYNIFLIEKLMDIFPLSELVDFLEANEIHRPVTIRTNTLKTRRRDLAQALINRGVNLDPLGKWSKVGLVIYDSSVPVGATPEYLSGQYMLQGAS…
>XP_015747111.1 PREDICTED: probable 28S rRNA (cytosine-C(5))-methyltransferase isoform X2 [Acropora digitifera]
MVNEAEDAVSEDSDGEVVLNFKSRPFSDENKSWLKLKKDSEDEEEDMPKDEFPCENDEANSDDDGDDDDEDEMLPIEKKSRKLDERKARDKVLAEEELKTNIAETEVFVLPSGQEIEKEAVEQPDLVMINQRIRDNIQALNNFKQAREDGRSRKEYVDLLVADLCNYYSYEKFLMQKFFELFPLNELLEFLEANEVQRPVTIRTNTLKTRRRDLAQALINRGVNLDPIGKWSKVGLVIYDSSVPIGATPEYLAGHYILQGASSMLPVMALAPQEKERILDMCAAPGGKATYIASLMKNTGVVVANDAKKDRTKALVANIHRLGILNTVVCNYDGRAFPKVMSGFDRVLLDAPCSGTGVISKDQSVKTNKTEVDIFRCSHTQKELILSAIDATDANSSTG…
>XP_015747110.1 PREDICTED: probable 28S rRNA (cytosine-C(5))-methyltransferase isoform X1 [Acropora digitifera]
MVNEAEDAVSEDSDGEVVLNFKSRPFSDENKSWLKLKKDSEDEEEDMPKDEFPCENDEANSDDDGDDDDEDEMLPIEKKSRKLDERKARDKVLAEEELKTNIAETEVFVLPSGQEIEKEAVEQPDLVMINQRIRDNIQALNNFKQAREDGRSRKEYVDLLVADLCNYYSYEKFLMQKFFELFPLNELLEFLEANEVQRPVTIRTNTLKTRRRDLAQALINRGVNLDPIGKWSKVGLVIYDSSVPIGATPEYLAGHYILQGASSMLPVMALAPQEKERILDMCAAPGGKATYIASLMKNTGVVVANDAKKDRTKALVANIHRLGILNTVVCNYDGRAFPKVMSGFDRVLLDAPCSGTGVISKDQSVKTNKTEVDIFRCSHTQKELILSAIDATDANSSTG…
>XP_034466930.1 probable 28S rRNA (cytosine(4447)-C(5))-methyltransferase isoform X2 [Hippoglossus hippoglossus]
MGRKLDPTTYVKRGPGRKSRKQQGAENELAKFIPDEDTDPKRLSSRGRKRAAKRVQKVKKPEDAAEEKSKTVFTDENSKWLKPATRKRKIDDAESGDSSDEHWEDEEDEEEEEKVEQQLIKKGGKDQGKKGAKSKIKPVVEEVKEAEDDEAEDDDDDAEDDDDDDEEMVDDYGTLDDVSGEAAEEESDGEELLPIERAAKKEKKLKEILGLESDDDDDDEEDDDKDGVKEAKSDEDEEDTVQANMDEMDKFRLPGAEESEKEGILMCVDLKEIHQRIKDNIDVLCNFSTKREEGKDRTEYISLLKKDLCTYYSYNDFLIEKLIDLFPLSELVDFLEANEIHRPVTIRTNTLKTRRRDLAQALINRGVNLDPLGKWSKVGLVIYDSSVPVGATPEYLSGQ…
>XP_040021661.1 probable 28S rRNA (cytosine(4447)-C(5))-methyltransferase [Gasterosteus aculeatus aculeatus]
MGRKLDPTNKVKRGPGRKSRKQKGAETELANFITDEEPAPKRLSSRGRKRAAKRVQSVKKPKDAAAEEQPKKGFTDENSKWLKPSTRKRKIGEPESDDDSDEHWEEEEDEEEEQPKKGAKDLGKKSAKLGIKEVEEEENDDDDDEEDDDELVDDYGALDDASDEDELLPIERAAKKAKKKETMSQEEEEDDDDDEEDDDDQDGGDQEKKSDADTDEEDAVQANMDEMDEFKLPDAEETEKEGIIPLDLKTIYQRIKDNIDVLCNFSAKREEGKPRSAYLSLLKKDLCTYYSYNHFLLEKLMDLFPLSELVEFLEANEIQRPVTIRTNTLKTRRRDLAQALISRGVNLDPLGKWSKVGLVIYDSSVPVGATPEYLSGQYMLQGASSFLPVMALSPQEGEL…
>XP_049903315.1 probable 28S rRNA (cytosine(4447)-C(5))-methyltransferase [Epinephelus moara]
MGRKLDPTNKVKRGPGKKSRKQQGAETELAKFITDEETESKRLSRRGRQRAAKRVQNLKKPKGAAEEKPKKGFTDENSKWLKPAKRKRKLEEAESEDDSDEHWEEEEDEEEEEEQQQPQKGGKVQGKKGAKVEMKEVEEDDNDEEDDDEMVDDYGALDEESSEKAAEEESDEEELLPIERAAKKEKKLKETMGLESDDDDDDDEEDDKDEEDDDDEEQKSDADMDEEDTVQANIDEMDTFRLPGAEEAEKEGVLPLDLKTIYQRIKDNIDVLCNFSTKREEGKERAEYISLLKKDLCTYYSYNIFLIEKLMDIFPLSELVDFLEANEIHRPVTIRTNTLKTRRRDLAQALINRGVNLDPLGKWSKVGLVIYDSSVPVGATPEYLSGQYMLQGASSFLPV…
>KAJ8354975.1 hypothetical protein SKAU_G00225420 [Synaphobranchus kaupii]
MGRKLDPTNKVKRGPGRKSRKQKGAETELAKFLVDEDTEPKRLSSRARKRAAKRTLPPVQAKDKAEKEPPQKGFTDENSEWLKPVKRKRPADESDGEDDSDSQWEQEEDEEEENTGAGLKTEEADGGKEKDGDDDDGSDDDEEMVDDYGAMDDADGEELLPIERAARKQKKLDAAMEQDSDEDEDEEEEDEEAESGSEHADEEDTVQANIDEMDRFKLPDSEEREKEGVLPLDLQSIHQRIKDNVDVLSNFASKREEGKERTEYLSLLKKDLSMYYSYNTFLIEKLLDIFPVSELIDFLEANEIHRPVTIRTNTLKTRRRDLAQALINRGVNLDPLGKWSKVGLVIFDSSVPIGATPEYLAGQYMLQGASSLLPVMALSPQEGESVLDMSSAPGGKTTY…
>XP_038623821.1 probable 28S rRNA (cytosine(4447)-C(5))-methyltransferase isoform X2 [Tachyglossus aculeatus]
MGRKLDPTKKEKRGPGRKARKQKGAETELLRFLPAADDSGKRLSSRARKRAAKRRSGSAGASVGKKPAPKPEVESKKPPAGPIQSPVKKGLQVPGLSKDKSLLGPARGKKRPAPPQSTDSEEEEGSGKEGSGGSEGEAWDSADSDADMVDDYGATSEEDGDDDEDEELLPIEKAARKQKSREEAAGVQWDEESSEEDEEEEAAAAEGKDDSSIEQEAEDGAAGDLQLNLEDEERFVLPSAQEMAQESGRPLDLQQVHQRIQDTVEVLRDFGTRRQEGRARAEYLTVLQRDLANYYSYGDFLLSKLMDLFPLSELVEFLEANEVPRPITLRTNTLKTRRRDLAQALINRGVNLDPLGKWSKTGLVVYDSSVPIGATPEYLAGHYMLQGASSMLPIMALAP…
>XP_038623820.1 probable 28S rRNA (cytosine(4447)-C(5))-methyltransferase isoform X1 [Tachyglossus aculeatus]
MGRKLDPTKKEKRGPGRKARKQKGAETELLRFLPAADDSGKRLSSRARKRAAKRRSGSAGASVGKKPAPKPEVESKKPPAGPIQSPVKKGLQVPGLSKDKSLLGPARGKKRPAPPQSTDSEEEEGSGKEGSGGSEGEAWDSADSDADMVDDYGATSEEDGDDDEDEELLPIEKAARKQKSREEAAGVQWDEESSEEDEEEEAAAAEGKDDSSIEQEAEDGAAGDLQLNLEDEERFVLPSAQEMAQESGRPLDLQQVHQRIQDTVEVLRDFGTRRQEGRARAEYLTVLQRDLANYYSYGDFLLSKLMDLFPLSELVEFLEANEVPRPITLRTNTLKTRRRDLAQALINRGVNLDPLGKWSKTGLVVYDSSVPIGATPEYLAGHYMLQGASSMLPIMALAP…
>KAF3692062.1 putative 28S rRNA (cytosine-C(5))-methyltransferase [Channa argus]
MGRKLDPTSKVKRGPGKKARKQQGAETELAQFITDDDTGSKRLSSRARKRAAKRVQNLKKPKDVSGVQLNKGFTDENSKWLKPAKRKRKLAEPESEDDSDEHWEDEGDEEVEDEQQQKGCKDQGKKVAKLGPKEVEEDEEEDEDDDEDDEDMVDDYGTLDSGDEAAGKESEEDELLPIERAAKKEKKLKETMALGSDEDETDEEEEGTDEDDEDEEEKSDGDIDGEDTVQTNIDEMDKFRLPGAEESEKEGVLSLDLKAVHQRIKDNIDVLCNFSTKREEGKDRTEYISLLKKDLCTYYSYNNFLIEKLLAIFPLSELVDFLEANEIQRPVTIRTNTLKTRRRDLAQALINRGVNLDPLGKWSKVGLVIYDSSVPIGATPEYLAGQYMLQGASSFLPVM…
>XP_018336850.2 25S rRNA (cytosine-C(5))-methyltransferase nop2 [Agrilus planipennis]
MGRKAQFAEVSKQKPGHGKKTKKQKDPVFPKLLVNGQDNKKLSRRQKQRLAKAIKKGRRSLSNVEDIVNTNAVNESSSNDNLTVLKNRKKRKSGDINDTLDENSSWLKLKKKSSLNKKVKSSVDSSTFDEWNVSTIDTIEDTINSTEENGIDDSNDEETFKISNLNEIDGEDDSDDDGSDNEKDEFSSDVSEENIDEQNDDEDLLPIEKENRVLKKQKKQEQKDAQAELQLNIDQQEVFQFPSEESVATLQDVQQRMREVVVVLSNFNKLRDGIHSRKDYIDLLKKDICTYYSYNDFLMDKFMQLFPLSELLEFLEASEVQRPLTIRTNTLKTRRRDLAQALINRGVNLDPVGKWSKVGLVVYSSQIPLGATPEYLAGHYIIQGASSLLPVMALAPQEN…
>KAJ3597847.1 hypothetical protein NHX12_001363 [Muraenolepis orangiensis]
MGRKLDPTNQVKKGPGRKSRKQKGAETELSKFIPVEESEPKRQTSRARKRAGKRAQDPKKNKDVPEKKPLKGFTDENKDWLTPAKRKRKIDTPESEDDSDEMWEHEEDLEEEAAKVEKLGKKLLPIERAAKKEKRIRASMGVGSDDDDSDDSEVEMAGKIDDADADEEDTIQTNMEDMDSFKLPGAEERAKESVIPLDLQSVHQRIKENVDVLTNFAAKREEGKDRVDYIALLKSDLCTYYSYNDFLMEQLMDIFPVSELIDFLEANEIQRPVTIRTNTLKTRRRDLAQALINRGVNLDPLGKWSKVGLIIFDSSVPIGATPEYLAGHYMLQGASSLLPVMALSPQEGECVLDMSSAPGGKTTYIAQLMRNTGIIVANDANLERLKSVVGNIHRLGVTN…
>XP_049439561.1 probable 28S rRNA (cytosine(4447)-C(5))-methyltransferase [Epinephelus fuscoguttatus]
MGRKLDPTNKVKRGPGKKSRKQQGAETELAKFITDEETESKRLSRRGRQRAAKRVHNLKKPKGAAEEKPKKGFTDENSKWLKPAKRKRKLEEAESEDDSDEHWEEEEDEKEEEEQQQPQKGGKVQGKKGAKVEMKEVEEDDDDEDDDDEMVDDYGALDEESSEKAAEEESDEEELLPIERAAKKEKKLKETMGLESDEDDDDDEEDDKDDDDDDDDDDEEQKSDADMDEEDTVQANIDEMDTFRLPGAEEAEKEGVLPLDLKTIYQRIKDNIDVLCNFSTKREEGKERAEYISLLKKDLCTYYSYNIFLIEKLMDIFPLSELVDFLEANEIHRPVTIRTNTLKTRRRDLAQALINRGVNLDPLGKWSKVGLVIYDSSVPVGATPEYLSGQYMLQGASSF…
>KAF4088192.1 hypothetical protein AMELA_G00079620 [Ameiurus melas]
MVLEPKTVEGLYQDCCAESVMGRKLDPTTKVKRGPGRKARKQKGAEIELAKILVNENEPKKLSSRGRKRAVKRAQGATARTEEKQPKKGFSDDNSEWLTPATRKRKIDHSEGDEDSDSQWEQEEDDGDEVEDIEQGVKEQLETDDDDDMVDDYGAMEDSSEGEEQEDEAAGSDGEELLPIERAARKQKKRQEATAPESEDDDDDDEEEEEDEEEEEEEDQDTVQANIDHMDRFKLPSAEEKDKEGHLLLDLQSVHQRIKDNVDVLSHFTEKREEGRTRSEYLSLLKSDLCTYYSYNDFLMGCLMELFPNAELIDFLEANEVQRPVTIRTNTLKTRRRDLAQALINRGVNLDPLGKWSKVGLVIFDSSVPIGATPEYLAGHYMLQGASSLLPVMALSPQE…
>XP_023648522.1 probable 28S rRNA (cytosine(4447)-C(5))-methyltransferase [Paramormyrops kingsleyae]
MGRKLDPTNKVKRGPGRKARKQKGAETEVAKFLVDEEREPKRLSSRGRRRALKRAKVSPKPKETVEKHTEKGFTDENSKWLKPAKRKRSLDDTGDDSDTQWEEVEEEESGQEAGDAFDEAEQSDDDDDKEMVDDYGAMDDSEEEEDGSDGEELLPIERAAKKQKKLEEAMEQESDEEREESGSEGEDEDDTVQANIDEMDRFKLPGAEEREKEEAMPIDLQSIHQRIKDNVDVLSDFADKREEGKGRAEYLSLLKKDLCTYYSYNWFLIEKLLDIFPLSELVDFLEANEIQRPVTIRTNTLKTRRRDLAQALINRGVNLDPIGKWSKVGLVIFDSSVPIGATPEYLAGHYMLQGASSFLPVMALSPQEGESVLDMSCAPGGKTTYMAQLMRNTGIIVAN…
>XP_029359824.1 probable 28S rRNA (cytosine(4447)-C(5))-methyltransferase [Echeneis naucrates]
MGRRLDPTNKVKRGPGKKAKKQQGAETELAKFITDEEHESKRLSSRARKRAAKRVQTLKKPKVGEEEPRKGFTDENSKWLKPSKRKRKIDEAESEDDSDEHWEETEEEEEEEEEQQQQQQKQKQKKKAGKDQGKNNEKSEVKMEEVDDDDDDDEEMVDDYGAPDDGSADDAAEEDSDAEELLPIERAAKKEQKMKETMGLESDDDDDDDDDEEEEEEEEKDDEDEDADMDEDDAVQANIEEIDKFKLPVADETEREGILPLDLKTIHQRIKDNIDVLCNFSTKREEGKERAEYISLLKRDLCTYYSYNTFLIEKLIDLFPLSELVDFLEANEIHRPVTIRTNTLKTRRRDLAQALINRGVNLDPLGKWSKVGLVIYDSSVPIGATPEYLAGQYMLQGAS…
>KAF9936485.1 rRNA (cytosine-C5-)-methyltransferase nop2 [Mortierella alpina]
MVSAKKGAAKPSSPQKNNKRKVASSKDVTSKKVKVAAGKGAKKATKPSSDDSEEDDESWAYGAMSGSDSEVEEQDDEFVSAEEGSDIEVGALDDDFLGDEFAGSDEEGKTAMFGSDDEQEGEGEEDEEDIFASDSEESDDDDDMEAKSRKLDAAKLAEAEEAEAELQTNIMLENDKYVLPGDDHEILQSTDLQVVQARIQEIVRVLNNFREMREGNRSRNDYISQLLKDLCLYYGYNDYLMEKLFYIFPVSEAIEFFEANEVPRPVTIRTNTLKTRRRELAQSLINRGVNLDPVGKWSKVGLQVFDSPVPIGATPEYLAGHYMLQAASSFLPVMALAPQEHERVLDMASAPGGKSTYIAALLKNTGMVFANDANKDRTKSLVANIHRLGVKNAVVCNYD…
>XP_046703188.1 probable 28S rRNA (cytosine(4447)-C(5))-methyltransferase isoform X2 [Silurus meridionalis]
MGRKLDPTTKVKRGPGRKARKQKGAETELAKILVDDEPKKLSSRARKRAVKRAQGATAPKEEKQPKKGFSDENSEWLTPAKRKRKIDHSEGDEDSDSQWEEEEDDVDEVDDAVKGRKELLEDDDEDDDMVDDYGAMEDSEGEEQEEEEQEEAGSEGELLPIERAARKQKKRQEAAAQESEDEDDDDDDDGEEEEEEDDDNMEGEEEEEEEEDTVQANIDHIDAFKLPSVKEREKEGLLPLDLQSVHQRIKDNIDVLANFSEKREEGRERAEYLSLLKSDLCMYYSYNDFLMGNLMELFPHSELIDFLEANEIQRPVTIRTNTLKTRRRDLAQGLINRGVNLDPLGKWSKVGLVIFDSSVPIGATPEYLAGHYMLQGASSLLPVMALSPQEGESVLDMSA…
>XP_046703187.1 probable 28S rRNA (cytosine(4447)-C(5))-methyltransferase isoform X1 [Silurus meridionalis]
MGRKLDPTTKVKRGPGRKARKQKGAETELAKILVDADEPKKLSSRARKRAVKRAQGATAPKEEKQPKKGFSDENSEWLTPAKRKRKIDHSEGDEDSDSQWEEEEDDVDEVDDAVKGRKELLEDDDEDDDMVDDYGAMEDSEGEEQEEEEQEEAGSEGELLPIERAARKQKKRQEAAAQESEDEDDDDDDDGEEEEEEDDDNMEGEEEEEEEEDTVQANIDHIDAFKLPSVKEREKEGLLPLDLQSVHQRIKDNIDVLANFSEKREEGRERAEYLSLLKSDLCMYYSYNDFLMGNLMELFPHSELIDFLEANEIQRPVTIRTNTLKTRRRDLAQGLINRGVNLDPLGKWSKVGLVIFDSSVPIGATPEYLAGHYMLQGASSLLPVMALSPQEGESVLDMS…
>XP_028833789.1 probable 28S rRNA (cytosine(4447)-C(5))-methyltransferase isoform X1 [Denticeps clupeoides]
MGRKLDPTSSAKRGPGRKARKQKGAETELSRFLIEDEAPKRQSSRARKRALKRAHGIEEPKVDFSDNKSKQGFSDENSEWLKPAKQKRKISHSESDDDSDGKLEEGEDKRTLCETEDVEEAGSSEEDDDEEMVDDYGTMEDSEEEDKEKDSDGEELLPIERAARKQKTKGKRQQQNDDDNSDQEDGMGVREKMEDDTVEAYMDEGDRFKLPGVEERAREGMLPLDLQSIHQRIKDNIDVLSNFATKREGGKERSDYVSLLKADLCTYYSYNDFLMGKLIDLFPLSELVDFLEANEIQRPVTIRTNTLKTRRRDLAQALINRGVNLDPLGKWSKVGLVIFDSSVPIGATPEYLAGHYMLQGASSLLPVMALSPQEGESILDMSCAPGGKTTYMAQLMRNT…
>CAG4644835.1 EOG090X07AW [Leptodora kindtii]
MGRKGNFVDKTPRGLGRKAKKQKPPTLPPELKPVKETKDVLGRRSQKRALKRISKKTGMVAKSAGAKDKKKVKGRGSGSEDLSGSEEDVEKSALFEDSDEDASMDDQHKEDGDDAPIKDDFSSASEECSDSDEEELPIEKKSKKLKAQQQTNEKLAEDELKMNVETRAERFTLPSGEDVEKEILLPPDLTILKIRINEVINVLNDFTNKREESRSRVEYVEQLRRDLCSYYSYNEFLMEMLMETFPLQELVEFLEANETPRPITIRTNTLKTRRRDLAQALINRGVNLDPVGKWSKVGLVVYNSQVPIGATPEYLAGHYILQGASSFLPVMALAPQEGEKILDMSAAPGGKTSHIAALMKNTGMLFANDANPVRAKAIVGNLHRLGVTNCVIMAYDGRQ…
>NP_001245239.1 probable 28S rRNA (cytosine(4447)-C(5))-methyltransferase isoform 4 [Homo sapiens]
MGRKLDPTKEKRGPGRKARKQKGAETELVRFLPAVSDENSKRLSSRARKRAAKRRLGSVEAPKTNKSPEAKPLPGKLPKGAVQTAGKKGPQSLFNAPRGKKRPAPGSDEEEEEEDSEEDGMVNHGDLWGSEDDADTVDDYGADSNSEDEEEGEALLPIERAARKQKAREAAAGIQWSEEETEDEEEEKEVTPESGPPKVEEADGGLQINVDEEPFVLPPAGEMEQDAQAPDLQRVHKRIQDIVGILRDFGAQREEGRSRSEYLNRLKKDLAIYYSYGDFLLGKLMDLFPLSELVEFLEANEVPRPVTLRTNTLKTRRRDLAQALINRGVNLDPLGKWSKTGLVVYDSSVPIGATPEYLAGHYMLQGASSMLPVMALAPQEHERILDMCCAPGGKTSYMA…
>XP_044064833.1 probable 28S rRNA (cytosine(4447)-C(5))-methyltransferase [Siniperca chuatsi]
MGRKLDPTNKVKRGPGKKARKQKGAETELAKFINDEETGLKRLSSRSRKRAAKRVQNLKKPKDAAEEQPKKGFTDENSKWLTPAKRKRKIDEPESEDDSDEHWEEDEEEEQQEQQPKKGGKDQGKKSTKLGVKEVEEEAADDNEEEADDDDDDDDEELVDDYGTLDDGSGEEAAEEESDGEELLPIERAAKKAKKLKETMALGSDDDDEEDDDDDEEEKKSDADMDDEDTVQTNIDEMDQFRLPGAEESAKEGVLPLDLKTIHQRIKDNIDVLCNFSTKREEGKERAEYISLLKKDLCTYYSYNIFLIEKLMDLFPLSELVDFLEANEIQRPVTIRTNTLKTRRRDLAQALINRGVNLDPLGKWSKVGLVIYDSSVPVGATPEYLSGQYMLQGASSFLP…
>KAF9964744.1 rRNA (cytosine-C5-)-methyltransferase nop2 [Mortierella alpina]
MVSAKKGAAKPASPQKNNKRKVASSKDVTSKKVKVAAGKGNKKAAKPSSDDSEEDDESWAYGAMSGSDSEVEEQDDEFVSAEEGSDIEVGALDDDFLGDEFAGSDEEGKTAMFGSDDEQEGEGEEDEEDIFASDSEESDDDDDMEAKSRKLDAAKLAEAEEAEAELQTNIMLENDKYVLPGDDHEILQSTDLQVVQARIQEIVRVLNNFREMREGNRSRNDYISQLLKDLCLYYGYNDYLMEKLFYIFPVSEAIEFFEANEVPRPITIRTNTLKTRRRELAQSLINRGVNLDPVGKWSKVGLQVFDSPVPIGATPEYLAGHYMLQAASSFLPVMALAPQEHERVLDMASAPGGKSTYIAALLKNTGMVFANDANKDRTKSLVANIHRLGVKNAVVCNYD…
>XP_039661176.1 probable 28S rRNA (cytosine(4447)-C(5))-methyltransferase [Perca fluviatilis]
MGRKLDPTNKVKRGPGRKSRKQKGAETELAKFITDDDETAPKRLSSRGRKRAAKRVQNLKKPKDAAEEQPKKGFTDENSKWLKPAKKKRKIDEPESEDNSDEHWEEDDDEEEEEEQQQMKKGGKDQGKKGAKLEMKEVEDDDDDDDDDDEMVDDYGTLDDGSGEEAVEEESDGEELLPIERAAKKAKKLKETMLESDDDDEKEDDDEEEKKSEADMDEEDTVQANMDEMDKFRLPGAEESEREGIMTLDLKTIHQRIKDNIDVLCNFSTKREEGKERAEYISLLKKDLCTYYSYNHFLIEKLMDLFPLSELVDFLEANEIQRPVTIRTNTLKTRRRDLAQALINRGVNLDPLGKWSKVGLVIYDSSVPVGATPEYLSGQYMLQGASSFLPVMALSPQEG…
>XP_052000028.1 LOW QUALITY PROTEIN: probable 28S rRNA (cytosine-C(5))-methyltransferase [Xyrauchen texanus]
MGRKLDPTNKVKRGPGRKSRKQKGAETELTNFLEDDDGPKRLSSRARKRAVKRAQVPKESIKEEQPKKGFTDENSEWLKPAQRKRKLDQSEDDEDSDSNWENEDDYDDEEEGPDKKKLEDVDDDDDDDMVDDYGADEGDEEKEKDKEDSDGEELLPIERAARKQKKQKQTMKQDSDDDDDDEEKEMSVKEIEEEEEEXEEDTVQANINEMDQFKLPAAADREKEGLLPMDLQSIHQRIKDNVDVLSHFSEKREEGKERSEYLSLLRSDLCTYYSYNLFLIGKLMDLFPLSELIDFLEANEIQRPVTIRTNTLKTRRRDLAQALINRGVNLDPLGKWSKVGLVIYDSSVPIGATPEYLAGHYMLQGASSLLPVMALAPQEGESVLDMSSAPGGKTTYIAQ…
>KAG9276571.1 putative 28S rRNA (cytosine(4447)-C(5))-methyltransferase [Astyanax mexicanus]
MGRKIDPTNKVKRGPGRKARKQKGAETELAKFITDDEPKKLSSRAKKRAFKRTQVTVKPKEEKQPKKGFSDENSEWLTPAKRKRKLEQSEGDEDSDSQWEDEEDLDEEEKEEVEASEDEDDDGDMVDDYGAMEDSSEAEEAEGADSEEEELLPIERAARKQKKMQKATTQEEDEDDDDDDDDDDEEEEEEDEEDDDEESEDEKMDDKEDEDDTIQMNLDGVDKFKLPGASEREKEELVPLDLQSIHQRIKDNVDVLSHFSEKREEGKERTEYLSLLKSDMCTYYSYNPFLMGKLMDLFPHSELVDFLEANEIQRPVTIRTNTLKTRRRDLAQALINRGVNLDPLGKWSKVGLVIFDSSVPIGATPEYLAGHYMLQGASSLLPVMALSPQEGETVLDMSS…
>XP_034409656.1 probable 28S rRNA (cytosine(4447)-C(5))-methyltransferase [Cyclopterus lumpus]
MGRKLDPTNTVKRGPGRKSRKQKGAETELAKFITDEEAAVPKRLSSRGRKRAAKRVQKSKKPKAAAAEEEPKKGFTDENSQWLKPAKRKREGDEPESDDSDEHWEEEEEEEEQTKQTKKGAKDQGKKSAKLGIKEVEEEEDDDDDEMVDDYGAVDDSSGEEAAAAEEDSDGEELLPIERAAKKEKKKKETMAQESDDDDDDDDEEEDEDGGDKEKKSDADSDEEDTVQANMDEMDAFRLPDAEECEKESIIPLDLKTIYQRIKDNVDVLCNFSTKREVGKERSEYISLLKKDLCTYYSYNNFLIEKLMDLFPLSELVDFLEANEIQRPVTIRTNTLKTRRRDLAQALINRGVNLDPLGKWSKVGLVIYDSSVPVGATPEYLSGQYMLQGASSFLPVMAL…
>TNN51911.1 putative 28S rRNA (cytosine(4447)-C(5))-methyltransferase [Liparis tanakae]
MGRKLDPTNKVKRGPGRKSKKQQGAETELAKFITDEEATGPKRLSSRGRKRAAKRVLKKKPKEAVKEEAVKEEPKKGFTDENSQWLKPAKRKREGDEPESDDDSDEHWEQDDDEEEEDKQPEQTKKAAKDQGKKGAKLGIKEVEEDDDDDDDDMVDDYGAVEGSSGDEAAAEEDSDGEELLPIERAAKKEKKMKESAAQESEDDDDDDEEEEDGGDKEKKSDADSDEEDTVQANMDEMDAFRLPDAEESEKEGILPLDLKTIYQRIKDNVDVLCNFSKKREVGKERSEYISLLKKDLCMYYSYNNFLIEKLMDLFPLSELVDFLEANEIQRPVTIRTNTLKTRRRDLAQALINRGVNLDPLGKWSKVGLVIYDSSVPVGATPEYLSGQYMLQGASSFLP…
>XP_017270857.1 probable 28S rRNA (cytosine(4447)-C(5))-methyltransferase [Kryptolebias marmoratus]
MGRKLDPTNKVKRGPGKKAKKQHGAEVELAKFITDEEEGSKRLSSRARKRAAKRVQNVEKPKVVVEKQPKKGFTDENSKWLKPTKRKRKMDEPESDDDSEDHWEEEEDEEEEEKQLMQKKKEKKGAKLGLKKLEEEDEDSGDDDEEMIDDYGTLDDGSEDEAEGNSDGEDLLPIERAAKKEKKLKESMALGSDEDDDEDDEEEEDEDDDDDEDKQKSDAEDEDDTIQTNTVEVDKFRLPSAEESEKEGILSLDLKTVHQRIKDNIDVLCNFSAKREEGKDRVEYISLLKKDLCTYYSYNEFLIEKLMDLFPLSELIDFLEANEIQRPVTIRTNTLKTRRRDLAQALINRGVNLDPLGKWSKVGLVIYDSSVPVGATPEYLAGHYMLQGASSFLPVMALS…
>XP_028436740.1 probable 28S rRNA (cytosine(4447)-C(5))-methyltransferase [Perca flavescens]
MGRKLDPTNKVKRGPGRKSRKQKGAETELAKFITDDDETAPKRLSSRGRKRAAKRVQNLKKPKDAAEEQPKKGFTDENSKWLKPAKKKRKIDEPESEDDSDEHWEEEEDDEEEEQQQQQQQQQQMKKGGKDQGKKGAKLEMKEVEDDDDDDDDEMVDDYGTLDDGSGEEAVEEESDGEELLPIERAAKKAKKLKETMLESDDDDDDEKEDDDEEEKKSETDMDEEDTVQANMDEMDKFRLPGAEESEREGIMTLDLKTIHQRIKDNIDVLCNFSTKREEGKERAEYISLLKKDLCTYYSYNHFLIEKLMDLFPLSELVDFLEANEIQRPVTIRTNTLKTRRRDLAQALINRGVNLDPLGKWSKVGLVIYDSSVPVGATPEYLSGQYMLQGASSFLPVMA…
>XP_057691400.1 probable 28S rRNA (cytosine(4447)-C(5))-methyltransferase [Corythoichthys intestinalis]
MGRKLDPTNKVKRGPGKKARKQQGAETELAKFIKDDESEPKRQSRRARKRTAKRVANNLTKAKEAVEEQTKKGFTDDNSKWLKPTNRKRKLDESDGEDDSDEHWEDEDDYDEKEEEVEEPQPKKGGQKKVKMNTQLGMEELDEEEEDDKEDEEMVDDYGALDEEESDEEELLPIERAAKKEKKLKETMGLESDEDDDEEEDADEEEDKDDDKKSNEEEEETIQTNIDDLDQFRLPAAEESEKEGFLPVDLKVIHQRIKDNIDVLCNFSSKREPGKERGQYLALLKKDLCTYYSYNDFLMEKFMDLFPLSELVDFLEANEIHRPVTIRTNTLKTRRRDLAQALINRGVNLDPLGKWSKVGLVIYDSSVPIGATPEYLSGQYMLQGACSFLPVMALAPQDG…
>XP_053625587.1 uncharacterized protein LOC128683710 [Plodia interpunctella]
MGRKAKFDETKNIKKGPGRKARKQGDPVFRKELLEDEDEPKKLSHRQKQRAARRVKKKTEIAEKRKALKQAKKNVTKSTETQLEEHSDSDDSNNENVQGFTDDNKEWLKPKQVKSKQSKEPEEEESDSGHDDGSDESDNGSDEGIEETKPSEKYKVGTLDDLFQDSDNDNDAASEDEGTETSGKLEYNSDSDEETQSADDDENDDMLPIEKANIKLKKKQKLEKKLADEEMQLNISKQDVFAFPTEEELENPTSLQDVHQRIKDVVSVLTDFNRLKQEGRSRCEYTDLLLKDLCTYYSYNEFLMEVLMQIFPVQELVEFLESSEIARPVTIRTNSLKTRRRDLAQALINRGVNLDPVGKWSKVGLVVYSSTVPIGATPEYLAGHYILQGASSYLPVMAL…
>AAI35007.1 Si:dkey-91i17.1 protein, partial [Danio rerio]
MGRKLDPTIKVKRGPGRKARKQKGAETELSKFLADDEGPKKLSSRARKRAAKRAQVTNQLKEPKQEEKPKKGFSDENKEWLKPAQRKRKIEQSEEDEDSDSQWEDDDDDDDDDVDNEQTFDHKDIKNEDDDDKDMVDDYGADEGDEKDSDGEELLPIEKAARKQKKQTSMKPESDDDDDEEEEEEDDDDYKEEEKDDSEEEEEDTVQANIDTTEKFKLPGAADRAKEGLLPMDLKTIHQRIKDNVDVLSNFNEKREEGKERSEYLSLLRADLCTYYSYNQFLISKLMDLFSLSELIDFLEANEVHRPVTIRTNTLKTRRRDLAQALINRGVNLDPLGKWSKVGLVIYDSSVPIGATPEYLAGHYMLQGASSFLPVMALSPQEGESVLDMSAAPGGKTTY…
>XP_041649709.1 probable 28S rRNA (cytosine(4447)-C(5))-methyltransferase [Cheilinus undulatus]
MGRKLDPTNKVKRGPGRKARKQQGAETELVKFIKDEDTGPKRLSSRGRKRAAKRVQNLKSPKDEEKSKKGFTDENSKWLKPAKRKRKMEEPESEDDSDEHWEEDEEEEEQLQIKKGGKEQGKKGAKLVDKEMEEDNEEEEEEEEDDDDDDDDDEMVDDYGAEDDGSGEEAAEEESDGEELLPIERAAKKEKKQKEALPLGSEEDDDEEEEEEEEDDDDDDDDGEKEDKKKSDDEEDTVQANIDEMDQFRLPGAEEREKEGILPLDLKTIHQRIKDNIDVLCNFSTKREEGKERAEYISLLKKDLCTYYSYNNFLIEKLMDLFPLSELVDFLEANEIQRPVTIRTNTLKTRRRDLAQALINRGVNLDPLGKWSKVGLVIYDSSVPIGATPEYLSGQYMLQ…
>XP_010883270.2 probable 28S rRNA (cytosine(4447)-C(5))-methyltransferase [Esox lucius]
MGRKLDPTTYVKRGPGRKSRKQKGAETELTKFITEEETAQKRLSSRSRKRAGKRAQVTKKPKVTAVKEEPNKGFTDENSEWLKPAKRKREADHIDDDDDDDSDSQWEQEEDEEGEGQKKKGKRQLIENDDDDDDDDDDLVDDYGASEDSGEGEKEGESDEELLPIEKAAKKQKKLQEVMDQETDDDDEEEEEEEDKDGEKSGDEDMDEEDTVQVNIDEMDTFKLPKAEDIAKEGVMLVDLQTIHQRIKDNVDVLSHFSTKREGGKDRAEYLSLLKKDLSTYYSYNNFLIDKLLEIFPVSELIDFLEANEIQRPVTIRTNTLKTRRRDLAQALINRGVNLDPLGKWSKVGLVIFDSSVPIGATPEYLAGHYMLQGASSFLPVMALSPQEGETILDMSSAP…
>AAH90742.1 Si:dkey-91i17.1 protein, partial [Danio rerio]
MGRKLDPTIKVKRGPGRKARKQKGAETELSKFLADDEGPKKLSSRARKRAAKRAQVTKQLKEPKQEEKPKKGFSDENKEWLKPAQRKRKIEQSEEDEDSDSQWEGDDDADNEQTFDHKDIKNEDDDDEDMVDDYGADEGDEKDSDGEELLPIEKAARKQKKQTSMKPESDDDDDEEEEEEDDDDYKEEEKDDSEEEEEDTVQANIDTTEKFKLPGAADRAKEGLLPMDLKTIHQRIKDNVDVLSNFNEKREEGKERSEYLSLLRADLCTYYSYNQFLISKLMDLFSLSELIDFLEANEVHRPVTIRTNTLKTRRRDLAQALINRGVNLDPLGKWSKVGLVIYDSSVPIGATPEYLAGHYMLQGASSFLPVMALSPQEGESMLDMSAAPGGKTTYMAQLM…
>XP_053351260.1 probable 28S rRNA (cytosine(4447)-C(5))-methyltransferase [Clarias gariepinus]
MGRKFDPTSKVKRGPGRKARKQKGAETELAKILVNEDEPKKLSSRGRKRAVKRAQGATDHTEGKQPKKGFSDDNSKWLTPAQRKRKIDHSEGDEDSDSQWEEEEEDADEVEDIEKGGKVQLIADDDDDDDDDMVDDYGAMEDSSEGGEQEEEEAGSDGEELLPIERAARKQKKRQEPAAQESEDDDEDDDEEEGEDEKLDDEQEEEEEDTVQAHIDNMDSFKLPGAKERENEGLLPLDLQSVHQRIKDNIDVLSHFSEKREEGRERSEYLSLLKSDLCTYYSYNAFLMGNLMDLFPHAELIDFLEANEVQRPITIRTNTLKTRRRDLAQALINRGVNLDPLGKWSKVGLVIFDSSVPIGATPEYLAGHYMLQGASSLLPVMALSPQEGESVLDMSAAPG…
>KAJ2887173.1 rRNA (cytosine-C5-)-methyltransferase nop2 [Coemansia asiatica]
MGRRAKNKQDAPLPLAQEKSTGKVTKILHDKLKHLAVRDRKQQSAALKNRSKNHGRQTEKRKSSEAEPAANKNKRSKQAKESEDEDEDEEGDVGEAGAQELELDGDGWDNAPLESDSEIDEDDDDGSDSMAEFDSDANAEEQSDDEDEDEEEDVVSQMPLSLLSDDEEDDDNDDDEPDAQDDSDEISGIESYDEFATDDDDDDDDAAAPVTFRDMEKRSLKLDAKRKQMEELADVELKAAGAVVDGERALFVLPTPEEIEAEKETPPDLSAIQHRIQEIIRVLNNFSELRTEGSSRNDYMDQLKRDMCFYYGYNEFLMDKLLDLFTVSEAVEFFEANEVARPVTIRTNTLKTRRRDLAQALINRGVNLDPIGKWTKVGLTIFDSPVPVGATPEYMAGHY…
>XP_048116951.1 probable 28S rRNA (cytosine(4447)-C(5))-methyltransferase isoform X3 [Alosa alosa]
MEQSVDDEDDDSESEWELEEDEEKAEKIVKGGDDKAVEDDRGEGEDDDDDDDDMVDDYGADGDEGSDGEELLPIEKAARKQKAKKEALEEESDDDDDDDDDDDDDDDDDDDDEGDAEKDDEMEGDDALQINMDEMDKFKLPGAEDRQKEGILPLDLQTIHQRIKDNIDVLTHFAQKREEGKERSEYLTLLKSDLCTYYSYNDYLMGKLMDLFPLSELVDFLEANEIQRPVTIRTNTLKTRRRDLAQALINRGVNLDPLGKWSKVGLVIFDSSVPVGATPEYLAGHYMLQGASSLLPVMALSPQEGESILDMSSAPGGKTTYMAQLMKNTGVIVANDANVDRLKSVVGNMHRLGVTNAIVCNYDGRQFPKVMGGFDRVLLDAPCAGTGVISKDPSVKTNK…
>XP_042345256.1 probable 28S rRNA (cytosine(4447)-C(5))-methyltransferase [Plectropomus leopardus]
MGRKLDPTNKVKRGPGKKSRKQQGAEAELAKFLTDEETGPKRLSRRGRQRAAKRDQNVKKPKDAAAGKPQKGFTDENSKWLKPAKRKRKIDEPESEDDSDEHWEQEEDEEEEEEQQQQQQQKKGKDQGKKGAKLGIKEVEEEEEEEEDDDEDEDDDDMVDDYGALDDGSDEEAAAAEEESDGEELLPIERAAKKEKKLKETLALGSDEDVDDDDDDDDDDEEDEDEDEEGKKSDADMDEEDTVQANIDEMDKFRLPGAEESEKEGVLPLDLKTIYQRVKDNIDVLCNFSTKKEEGKERAEYTSLLKKDLCTYYSYNIFLIEKLMDLFPLSELVDFLEANEIHRPVTIRTNTLKTRRRDLAQALINRGVNLDPLGKWSKVGLVIYDSSVPIGATPEYLAG…
>KAJ1646502.1 rRNA (cytosine-C5-)-methyltransferase nop2 [Coemansia asiatica]
MGRRAKNKQDAPLPLAQEKSTGKVTKILHDKLKHLAVRDRKQQSAALKNRSKNHGRQTEKRKSSEAEPAANKNKRSKQAKESEDEDEDEEGDVGEAGAQELELDGDGWDNAPLESDSEIDEDDDDGSDSMAEFDSDANAEEQSDDEDEDEEEDVVSQMPLSLLSDDEEDDDNDDDEPDAQDDSDEISGIESYDEFATDDDDDDDDDAAAPVTFRDMEKRSLKLDAKRKQMEELADVELKAAGAVVDGERALFVLPTPEEIEAEKETPPDLSAIQHRIQEIIRVLNNFSELRTEGSSRNDYMDQLKRDMCFYYGYNEFLMDKLLDLFTVSEAVEFFEANEVARPVTIRTNTLKTRRRDLAQALINRGVNLDPIGKWTKVGLTIFDSPVPVGATPEYMAGH…
>XP_037309243.1 probable 28S rRNA (cytosine(4447)-C(5))-methyltransferase [Pungitius pungitius]
MGRKLDPTNKVKRGPGKKSRKQKGAETELVNFITDEEPSPKRLSSRGRKRAAKRVQNVKKPKAAAAEEQPKKGFTDENSKWLKPSTRKRKIGDPESDDDSDEHWEEDEEEEEEQTKKGAKDLGKKGAKLGIKEVGEEENEVDEEEDDDDDDEMVDDYGALEDASDEEAVGQESDEEELLPIERAAKKAKKKKETMSLEEEEEDDDEEDDDDQEGGDLEKKSDAETDEEDSVQANMDEMDKFKLPDAEETEKEGILPLDLKTVYQRIKDNIDVLCNFSAKREVGKERSEYLSLLKKDLCTYYSYNDFLLEKLMDLFPLSELVDFLEANEIQRPVTIRTNTLKTRRRDLAQALINRGVNLDPLGKWSKVGLVIYDSSVPVGATPEYLSGQYMLQGASSFLP…
>XP_043189780.1 25S rRNA (cytosine-C(5))-methyltransferase nop2-like [Amphibalanus amphitrite]
MGRKAKYGELAGSGRRPKVKPKHQLAPAPLKPASLQKKVKVNKEIVSPVSKKNLKSGIKTHSATKKENKKAQPPPDSEEDEDDNVSEEEPSEDDDSGDDDDQLPAQPFTDDNDEWLKPKPSLLNSDDSDDSDGALADDFGGDEASDADADEDSDGGDGDGDSDEYGDSDDESGEDEAGLLPVERAAKRLMKEEKKERRLAQKELDSSVKINVAEEDRFVLPSAEEQEREAGLPADLQALKTRIHDIVHVLSDFAARRQADRPRQDYVTQLRRDLCLYYSYNEFLMERLMDLFHLSELLDALEANEIQRPVTIRTNTLKTRRRDLAPSLIDRGVNLDPIGPWSKVGLVVYSSQVPIGATPEYLAGHYMLQGASSMMPVLALAPQHGETVLDMCAAPGGKT…
>XP_043191440.1 25S rRNA (cytosine-C(5))-methyltransferase nop2-like [Amphibalanus amphitrite]
MGRKAKYGELAGSGRRPKVKPKHQLAPAPLKPASLQKKVKVNKEIVSPVSKKNLKSGIKTHSATKKENKKAQPPPDSEEDEDDNVSEEEPSEDDDSGDDDDQLPAQPFTDDNDEWLKPKPSLLNSDDSDDSDGALADDFGGDEASDADADEDSDGGDVDGDSDEYGDSDDESGEDEAGLLPVERAAKRLMKEEKKERRLAQKELDSSVKINVAEEDRFVLPSAEEQEREAGLPADLQALKTRIHDIVHVLSDFAARRQADRPRQDYVTQLRRDLCLYYSYNEFLMERLMDLFHLSELLDALEANEIQRPVTIRTNTLKTRRRDLAPSLIDRGVNLDPIGPWSKVGLVVYSSQVPIGATPEYLAGHYMLQGASSMMPVLALAPQHGETVLDMCAAPGGKT…
>KAJ2244281.1 rRNA (cytosine-C5-)-methyltransferase nop2 [Coemansia sp. RSA 454]
MTLLDSDSDSDAGSNGGMESYDEFDSDADSDDEAVTFRDMERRSRLLDAEQAEDDELGELELAAAGAVVEGEREAFALPTAEEVAAEEDTPLDLSQVQLRIQEVIRVLNNFGALREEDRSRTDYMDQLQRDMCFYYGYNEYLMEKLLQLFTVNEAVEFFEANEIARPVTIRTNTLKTRRRDLAQALINRGVNLDPIGKWTKVGLTIFDSPVPVGATPEYMAGHYMIQAASSFLPVMALAPQENERVLDMSAAPGGKTTYCAALMKNTGLVVANDANREREKALVANIHRLGISNAVVCNYDGREFPKVMGGFDRVLLDAPCSGTGVISKDASVKTNKGPEDFSMLTNLQKELLLSAIDSVNADSPTGGYIVYSTCSVTVEEDEAVVNYALSKRPNIKLV…
>KAF7670148.1 hypothetical protein LDENG_00050250 [Lucifuga dentata]
MGRKLDPTKKVKRGPGKKAKKQQGAETELAKFMADEETGPKRLSSRARKRAAKRNQDLKKSKNIEEKQPNKGFTDENSKWLKPAKKKRKIDQPESEDDSDDHWEEEEEEEEDEQEAGKDQGKKGAKLQMKVDDDDSDDNNDDDEDDDEMVDNYGAAEDGSDQEAAEEGSDGEELLPIEQAAKKEKKLKKAMPQESEEDDDEDEDDQDDDDDDDDEDDDKEKSDADMDEEDTVQANIDEMDQFKLPGAEESKKEGVLPLDLKTIHQRIKDNIDVLSNFSTKREEGKERAEYISLLKKDLCTYYSYNIFLIEKVMDLFPLSELVDFLEANEIHRPVTIRTNTLKTRRRDLAQALINRGVNLDPLGKWSKVGLVIYDSSVPIGATPEYLAGQYMLQGASSFL…
>KAI8842318.1 NOL1/NOP2/sun family-domain-containing protein [Chytriomyces cf. hyalinus JEL632]
MEIEREAREQDRENEELEELGEEELKTNIDQREKFTLPSGQEIEKSALQTEDLQLVLTRIQEVVRVLNNFRELKEEGRSRSEYIEQLCKDLAMYYGYNEYLMEKLFHLFPISEAIEFFEANEVQRPVVIRTNTLKTRRRDLAQALINRGVNLEPVGKWSKVGLQIFDSPVPIGATPEYLAGHYMLQAASSFLPVVSLAPQENERVLDMCSAPGGKTTYIAALLKNTGSVFANDANKDRCKALMANIHRLGAKNTVVCNYDGKEFPALIGGFDRVLLDAPCSGTGVISKDPAVKINKSEADFNFLAQIQRELILAAIDSVDANSATGGYIVYSTCSVTVEENEDVVNYALKKRPNVKLVPTGLDFGKEGFVSYRGRSFHPTLNLTRRYYPHTYNMDGFYV…
>XP_036071791.1 probable 28S rRNA (cytosine(4447)-C(5))-methyltransferase [Oryzias melastigma]
MGRKLDPTNKVKRGPGKKARKQQGAEVELAKFITDEDTGPKRLSSRARKRAAKRADNSQNLKEVPKKEPKKGTVSIERAAQKEKKQKKLMDLGSEDDDDDEEEEEEEDDDDDDDEKDEQQEDADMDEDDTLQTNADEVDRFRLPGPEESEKDGILSQDLKTIYQRIKDNIDVLCNFSAKREEGKARGEYISLLKKDLCTYYSYNNFLIEKLMDLFPLSELVDFLEANEIQRPVTIRTNTLKTRRRDLAQALINRGVNLDPIGKWSKVGLVIYDSSVPIGXTPEYLAGHYMLQGASSFLPVMALSPQEGELVLDMSSAPGGKTTYIAQLMRNTGVIVANDANSERLKSVVGNVHRLGVTNTVICNYDGRQFPKVMGGFDRVLLDAPCSGTGVIAKDPAVK…
>KAJ2003821.1 rRNA (cytosine-C5-)-methyltransferase nop2 [Coemansia thaxteri]
MGGRNNKRRQHMPLPLEIEKITGKATKAVYDKMKHDQVRSLKQKTAALKQNSAAKAASTGTKRAAPAQTQSPAGQKRQKQQPQSSGKDAKKQKPAVVAEADSDEDEDASMVVEDGPDGGWDNAPLESDSEVADSDDSLDEFDSANEEDDEAASEDEGEDDDDVVTQKPLSLLSDESDDEEDSDASEADSNDEGVESYDEFSTDGEDDGEEPITFRNMEKRSRKLDAQREEDEEMADMELKDQDQAADGEREAFELPSSEQVEAEKEAPLDLTQVQMRIQEIVRVLNNFSELRRPQHSRNDYMDQLKRDMCFYYGYNEFLMDKLLQLFTVSEAVEFFEANEVARPVTIRTNTLKTRRRDLAQALINRGVNLDPIGKWTKVGLTIFDSPVPVGATPEYMAG…
>CAG9462685.1 unnamed protein product [Pedinophyceae sp. YPF-701]
MKPKKKASKGARTPAAAEATEEDGRPPAEGLRRSRRAAADRTPRSSQRLEQRGVSKTSGVSRRKAEDRSTRSRQPGRRGREDDAPEARGAVAREAPGAVAADQDGEAEAGRSSPRNAEGCGGDVLRRRVSDSDSDGDAGWDYGQAPLFPSEAEPRAQAPNADLAPSDATGRDSGGKQTGTKDRSGSRKETGVDGVHVHASRPDEDDQGADGLSLDLTSVQRRIKEVLYVLEDFAARREQGRARADYVAQLRKDIAAYYGYNDFMVDYLLNLFPASEAIEFVEANEVRRPTTLRSNTLRTRRRDLAGALINRGVNLDPIGKWSKVGLVVYDSQVPVGATPEYMAGHYMLQGASSFLPCIALAPQPDETIVDMAAAPGGKTTYLAALMRNTGTLFANDPSK…
>KAF2322613.1 hypothetical protein GH714_022720 [Hevea brasiliensis]
MAPAALNKTKGSKLQKPPPKKKAKNDIFTEKHLKEDDILDDSGSSDEEVEDQEEFDIDEQGSASGSDILSDGDDTFTDDFLQGNDDEEKVSSSDSGKDSGSDSGSDSDSRSDSDESDIEKKSRALDERKAREEKDAEEEMRLNIAEEHDEFRLPTKEELEDEAHRPPDLPNIQRRIREIVRVLSNFKDLKQEGTRRKDYIEQFKMDLCSYYGYNDFLIGVFVEMFPVNELIELVEAFEKPRPICLRTNTLKVGLVVYDSQVPIGATPEYMAGIIYANEMKVPRLKSLTANLHRMGVTNTIVCNYDGRELTKVLGHNAVDRVLLDAPCSGTGVISKDESVKTFKSFEEIQKCAHLQKQLILAAIDMVDASSKSGGYIVYSTCSMMVAENEAVINYALKMR…
>XP_035250182.1 probable 28S rRNA (cytosine(4447)-C(5))-methyltransferase [Anguilla anguilla]
MGRKLDPTNKVKRGPGRKARKQKGAETELAKFLVEEDTEPKRLSSRARKRAAKRTQPSVQATEETVKKQPQKGFTDENSEWLKPAKRKRPVDESDGEEDSDSQWEQEEDEEEENTGAGLKAKEANEDEEEKEEDGGDDDSDDDEAMVDDYGAMEDSSEGEADDADGEELLPIERAARKQKKLEATMEQDSDEDEEDEEEEEEEESGSEHVDEEDTVQANIDELDRFKLPDSEDREKEGLLPIDLQSIYQRIKDNVDVLSNFASKREEGKERAEYLSLLKKDLSTYYSYNTFLIEKLLDIFPVSELIDFLEANEIHRPVTIRTNTLKTRRRDLAQALINRGVNLDPLGKWSKVGLVIFDSSVPIGATPEYLAGQYMLQGASSLLPVMALSPQEGESVLDM…
>KAG5856290.1 hypothetical protein ANANG_G00006450 [Anguilla anguilla]
MGRKLDPTNKVKRGPGRKARKQKGAETELAKFLVEEDTEPKRLSSRARKRAAKRTQPSVQATEETVKKQPQKGFTDENSEWLKPAKRKRPVDESDGEEDSDSQWEQEEDEEEENTGAGLKAKEANEDEEEKEEDGGDDDSDDDEAMVDDYGAMEDSSEGEADDADGEELLPIERAARKQKKLEAAMEQDSDEDEEDEEEEEEEESGSEHVDEEDTVQANIDELDRFKLPDSEDREKEGLLPIDLQSIYQRIKDNVDVLSNFASKREEGKERAEYLSLLKKDLSTYYSYNTFLIEKLLDIFPVSELIDFLEANEIHRPVTIRTNTLKTRRRDLAQALINRGVNLDPLGKWSKVGLVIFDSSVPIGATPEYLAGQYMLQGASSLLPVMALSPQEGESVLDM…
>XP_026862508.2 probable 28S rRNA (cytosine(4447)-C(5))-methyltransferase [Electrophorus electricus]
MGRKLDTTKVKRGPGRKARKQKGAETELAKTLADGDGPKKLSSRARKRAVKRAHVTGSPAKEKQPKKGFSDENSDWLKPAKQKHKIDHSEGDEDSDSQWEEENAEAEDLEEVKNEVVEASDEDDYDDENDMVDDYGAMEDSSEEEEEEEADSDGEELLPIERAAKKQKKRQAVLAGHDEDGEEEDGSENEKMDVEEEEDTVQANFDEIERFKLPGLAERKKEGLLPLDLQIIHQRIKDNVDVLSHFSEKREEGRERVEYLSLLKSDLCTYYSYNDFLMGKLMELFVHSELIDFLEASEVQRPVTIRTNTLKTRRRDLAQALINRGVNLDPLGKWSKVGLVIFDSSVPIGATPEYLAGHYMLQGASSLLPVMALSPQEGESVLDMSSAPGGKTTYVAQLM…
>XP_029115993.1 probable 28S rRNA (cytosine(4447)-C(5))-methyltransferase [Scleropages formosus]
MGRKLDPANKVKRGPGRKARKQKGAEAELAKFLDEKKEPKRLSSRARKRAVKRTQVPKKKEETEEEKPTKGFTDENSEWLKPVKRKRPVEDIGEDSDSQWEQDEEEEEDGGLGQEIGDPEMEEEDDDEDEMVDDYGVMEESSDGDEDDGDEHSDGEDLLPIERAARKQKKLQDAMQDERDEEQEEGGSDHVDEEDTVQANIDEVGTFTFPKDEKHEKEGILPLDLKSIYQRIKGNVEVLSDFNNRREEGKDRADYLSLLKEDLCTYYSYNTFLIEKLLEIFPLSELIDFLEANEIQRPITIRTNTLKTRRRDLAQALINRGVNLDPLGKWSKVGLVIFDSPVPIGATPEYLAGHYMLQGASSLLPVMALSPQEGESILDMSAAPGGKTTYMAQLMKNTG…
>OUM63871.1 hypothetical protein PIROE2DRAFT_66260 [Piromyces sp. E2]
MGRRARNKQADPAPLEQTLKRKSSESNNNKNKRAKKAQAQKVKNPPKKQPQQPKKEKIQKKQEEDEEEELESLIKRNNKINDESWDNVETIQDVDDDDEYGDIDEYEDLEDLEIEKEARELDEKQKEDERLAEEELKINVAETEKMVLTSGQEIEKDSMMAPDLTLIQQRIQDVVKILNNFREMRDPDMSRTDYMEQLKKDLCQYYGYNDYLLSKFLDLFPINEAIEFFEANEVPRPIVIRANTLKTRRRDLAQALINRGVNLEPIGKWSKVGLQIFDSPVPIGATPEYLAGHYMLQAASSFLPVMALAPQENERILDMCSAPGGKTSYISALIKNTGCVFANDANKDRIKAVIANIHRLGIKNAVVCNYDGREFPNVIGGFDRVLLDAPCSGTGVIAK…
>XP_029207539.2 probable 28S rRNA (cytosine-C(5))-methyltransferase [Acropora millepora]
MGRRKSSALEKTKGPGRKARKQPEPEFPKSLVKGIGEKRNKVLKPKKRKLKESDDCNGVVSFVKEPQVKRKKKTKKWKENILESSDDEMVNEAEDAVSEDSDGEVVLNFKSRPFSDENRSWLKLKKDSEDEEEDMPKDEFPCENDEANSDDSGDDDDDDDDENEMLPIEKKSRKLDERKARDKVLAEEELKTNIAETEVFVLPSGQEIEKEAVEQPDLVMINQRIRDNIQALNNFKQAREDGRSRKEYVDLLVADLCSYYSYEKFLMQKFFELFPLNELLEFLEANEVQRPVTIRTNTLKTRRRDLAQALINRGVNLDPIGKWSKVGLVIYDSSVPIGATPEYLAGHYILQGASSMLPVMALAPQEKERILDMCAAPGGKATYIASLMKNTGVVIANDA…
>XP_056301040.1 probable 28S rRNA (cytosine(4447)-C(5))-methyltransferase [Pseudoliparis swirei]
MGRKLDPTNKVKRGPGRKSKKQQGAETELAKFITDEEATAPKRLSSRGRKRAAKRVQKKKPKDAVEEEPKKGFTDENSQWLKPAKRKRESDEPESDDDSDEHWEQDDEEEEDEQQEQTKKAAKDQGKKCAKLGIKEEEDDDDDDEMVDDYGAVEDSSGDEAAAEEDSDGEELLPIERAAKKEKKMKETAAQESDDDDDEEEEDGGDKENKSDADSDEEDTVQANMDEMDAFRLPDAEESEKESILPLDLKTIYERIKDNVDVLCNFSKKREVGKARSEYISLLKKDLCMYYSYNNFLIEKLMDLFPLSELVDFLEANEIQRPVTIRTNTLKTRRRDLAQALINRGVNLDPLGKWSKVGLVIYDSSVPVGATPEYLSGQYMLQGASSFLPVMALSPQEGE…
>PNI21290.1 NOP2 isoform 4 [Pan troglodytes]
MGRKLDPTKEKRGPGRKARKQKGAETELVRFLPAVSDENSKRLSSRARKRAAKRRLGSAEAPKTNKSPEAKPLPGKLPKGAVQTAGKKGPQSLFNAPRGKKRPAPGSDEEEEEEDSEEDGMVNHGDLWGSEDDADMVDDYGADSNSEDEEEGEELLPIERAARKQKAREAAAGIQWSEEETEDEEEEKEVTPESGPPKVEEADGGLQINVDEEPFVLPPAGEMEQDAQAPDLQRVHKRIQDIVGILRDFGAQREEGRSRSEYLNRLKKDLAIYYSYGDFLLGKLMDLFPLSELVEFLEANEVPRPVTLRTNTLKTRRRDLAQALINRGVNLDPLGKWSKTGLVVYDSSVPIGATPEYLAGHYMLQGASSMLPVMALAPQEHERILDMCCAPGGKTSYMA…
>CAH3037738.1 unnamed protein product [Porites lobata]
MGRNRSSNEAAPKGPGRKARKQPAPELPAALVKSGGEKNHIQKAKKRKLKESADSNGVVSFSDKPEDKKMKKTKKSQKHLEQCSDDEDRNQSEDIFGEDSSDEEVKVNFKSIPFSDENKSWLKLAQEKSTDDEDGDDDDMPADEFSGESDGNEDDDSDDDDDDGDDDDEMLPIEKKSKKLDKKKARDKALAEEELKTNISETEVFVLPSGQEIEKEANEHADLALINQRIRDNLQALSNFNSAREEGRSRQEYIELLLNDLCTYYSYGKFLMEKFVELFPLNELLEFLEANEVQRPVTIRTNTLKTRRRDLAQALINRGVNLDPIGKWSKVGLVVYDSSVPIGATPEYLAGHYMLQGASSMLPVMALAPQEKERILDMCAAPGGKTTYIASLLKNTGLV…
>XP_056142746.1 probable 28S rRNA (cytosine(4447)-C(5))-methyltransferase [Lampris incognitus]
MGRRLDPTNKVKRGPGRKARKQRGAETELAKFINDGETESKRLSSRARKRAAKRSQDTKEPVHVAEKPIQGFTDENSEWLKPAKRKRKIDQPESEDDSDDQREEEEDEEEEEKGGKVQGKKGANLGIEELDDDDDDDDDDDEMVDDYGALDDSSGDEAGEEGSHGEDLLPIERAAKKQKKLEEAMAEESDDDEDEDEGRSGEEDMAEEDTVQANVEEMDRFRLPGAEENEKEGVLPLDLQTVHQRIKDNIDVLTHFATKREEGKDRSEYIALLKKDLCTYYSYNNFLIEKLMDIFPLSELVDFLESNEIQRPVTIRTNTLKTRRRDLAQALINRGVNLDPLGKWSKVGLVIFDSSVPIGATPEYLAGHYMLQGASSFLPVMTLSPQEGEQVLDMSSAPG…
>XP_051722593.1 probable 28S rRNA (cytosine(4447)-C(5))-methyltransferase isoform X2 [Ctenopharyngodon idella]
MDEDDDDEDMVDDYGADEGDEQDSDGEELLPIEKAARKQKKQASMKPEDDDDDDDDDDEDDDEEEEKEEKGDLKEDEEEEDTVQANIDESEQFKLPAAAERAKEGLLLMDLQTIHQRIKDNVDVLSHFSEKREKGKARSEYLSLLRSDLCTYYSYNEFLISKLMDLFSLSELIDFLEANEIHRPVTIRTNTLKTRRRDLAQALINRGVNLDPLGKWSKVGLVIYDSSVPIGATPEYLAGQYMLQGASSFLPVMALSPQEGESVLDMSAAPGGKTTYMAQLMRNTGMIVANDANADRLKSVVGNIHRLGVTNAVICNYDGRQFPKVMGGFDRVLLDAPCSGTGVISKDPAVKTSKDEADILRSAHLQKELILSAIDSVNADSSSGGYLIYCTCSIMVEEN…
>KAJ2417031.1 rRNA (cytosine-C5-)-methyltransferase nop2, partial [Coemansia sp. RSA 2524]
MERRSRLLDAEQAEDDELGELELAAAGAVVEGEREAFALPTAEEVAAEEDTPLDLSQVQLRIQEVIRVLNNFGALREEDRSRTDYMDQLQRDMCFYYGYNEYLMEKLLQLFTVNEAVEFFEANEIARPVTIRTNTLKTRRRDLAQALINRGVNLDPIGKWTKVGLTIFDSPVPVGATPEYMAGHYMIQAASSFLPVMALAPQENERVLDMSAAPGGKTTYCAALMKNTGLVVANDANREREKALVANIHRLGISNAVVCNYDGREFPKVMGGFDRVLLDAPCSGTGVISKDASVKTNKGPEDFSMLTNLQKELLLSAIDSVNADSPTGGYIVYSTCSVTVEEDEAVVNYALSKRPNIKLVDAKLDFGRPGFTSFRGRAFHSSLSLTRRFYPHTHNMDGF…
>XP_032513807.1 probable 28S rRNA (cytosine-C(5))-methyltransferase [Danaus plexippus plexippus]
MGRKAKFDESVKIKKGPGRKARKQPDPVFKKGLIDDDKEEKKLSHRQKQRAARRLKKKKELVEKKKALKEAKKNVAKVNEKVVEDKSEDESEDSEQENVEGFTDDNKEWLKPKQKSKSKEYNSEDDENDSGSEVEDEDVEEAPKKSGKEKYKVGKLDDLFVDTDEEQDNDPDEEDDADNENKMDYNSDSSDEEKDDDDDDDDDDDDMLPIEKANIKLKKKQKIDKKLADDELQLNISKQDVFAFPSEEELQNPTSLQDIHQRIKDVVTVLSDFNRLKDQERSRCEYTELLMKDLCMYYSYNEFLMEVLMQIFPVQELVEFLEASEVARPLTIRTNSLKTRRRDLAQALINRGVNLDPVGKWSKVGLVVYSSTVPIGATPEYLAGHYILQGASSFLPVMA…
>XP_019948519.1 PREDICTED: probable 28S rRNA (cytosine(4447)-C(5))-methyltransferase [Paralichthys olivaceus]
MGRKLDPTNKVKRGPGRKSRKQQGAENELAKFITDEDTEPKRLSSRGRKRAAKRVQNLKKPEDVAEEKTKTGFTDENSKWLKPSTRKRKMDEAESEDDSDEHWEDEEDEEEEEKVEQQQMKKGGKDQGKKGAKSQIKPVEEEKEDDDAEEDDDDAEDDDDDDDDEEMVDDYGTLDDGSGEAAEEESDGEELLPIERAAKKDKKLKETLALESDEDDDDEEDDDDKDDVAEEKSDEDMDEEDTVQANMDEMDKFRLPGAEESEKEGVFLSVDLKEIHQRIKDNIDVLCNFSTKREEGKDRTEYISLLKKDLCTYYSYNDFLIEKLIDLFPLSELVDFLEANEIHRPVTIRTNTLKTRRRDLAQALINRGVNLDPLGKWSKVGLVIYDSSVPVGATPEYLS…
>XP_017332017.2 probable 28S rRNA (cytosine(4447)-C(5))-methyltransferase [Ictalurus punctatus]
MGRKLDPTTKVKRGPGRKARKQKGAEIELAKLLVNEDEPKKLSSRGRKRAVKRAKGATARTDEKQPKKGFSDDNSKWLTPAKRKRKIDHSEGDDDSDSQWEQEEDDGDEVEDIEQGVKEQLEADDDDDDDDMVDDYGAMEDSSEGQEQEDEAAGSDGEELLPIERAARKQKKRQEAAAPEGEDDDDDDDDDDEEEEEEEDDEQEEEEEQDTVQANIDHMDRFKLPSAEEKDKEGHLLLDLQSVHQRIKDNVDVLSHFTEKREEGRTRSEYLSLLKSDLCTYYSYNDFLMGSLMELFPNAELIDFLEANEVQRPVTIRTNTLKTRRRDLAQALINRGVNLDPLGKWSKVGLVIFDSSVPIGATPEYLAGHYMLQGASSLLPVMALSPQEGESVLDMSAAP…
>KAK0147437.1 putative 28S rRNA (cytosine-C(5))-methyltransferase [Merluccius polli]
MGRKLDPTNQVKRGPGRKSRKQKGAETELSKFITAEESEPKRLTSRARKRAVKRAQDPKKTKDVPQQKPQKGFTDENKDWLKPAKRKRKIDTPESEDDSDEMWEHEDDEEEEVEKVEELGKKQGKKAVVAKMAEKEEEDDDEEDEDMVDDYGVAEESSGEEAEGGSDEELLPIERAAKKEKKIKEAMGVGSDDNEDSEDEEAGKSDDGDADEEDALLTNIEEMDKFRLPGAEERAKESVIPLDLQTIHHRIKENVDVLTNFATKREEGKDRAEYISLLRSDLCTYYSYNDFLMEKLMDIFPVSELIDFLEANEIHRPVTIRTNTLKTRRRDLAQALINRGVNLDPLGKWSKVGLIIFDSSVPIGATPEYLAGHYMLQGASSLLPVMALSPQEGECVLDM…
>KAF1388076.1 hypothetical protein PFLUV_G00086490 [Perca fluviatilis]
MQRSACLALLHLYAPDALPQRVEVISRVGFFFISHRTIRSWVKKTRIHRVMGRKLDPTNKVKRGPGRKSRKQKGAETELAKFITDDDETAPKRLSSRGRKRAAKRVQNLKKPKDAAEEQPKKGFTDENSKWLKPAKKKRKIDEPESEDNSDEHWEEDDDEEEEEEQQQMKKGGKDQGKKGAKLEMKEVEDDDDDDDDDDEMVDDYGTLDDGSGEEAVEEESDGEELLPIERAAKKAKKLKETMLESDDDDEKEDDDEEEKKSEADMDEEDTVQANMDEMDKFRLPGAEESEREGIMTLDLKTIHQRIKDNIDVLCNFSTKREEGKERAEYISLLKKDLCTYYSYNHFLIEKLMDLFPLSELVDFLEANEIQRPVTIRTNTLKTRRRDLAQALINRGVNL…
>KAF9326808.1 rRNA (cytosine-C5-)-methyltransferase nop2 [Podila minutissima]
MAGKPSNNKKGAKAASSPQKNNKRKVAAVEAPSKKAKVAPSKAVKSNGKKAPAKADSESEDDESWAYGAVSESESEAEEMDDEFVSAEEGSDLETGALGDDFLGDEFAASDDDEGGPGADLLGSGDDEEEEEEEDIFASNSEDSDDDDMETKSRKLDAAKKAEEEEAEAELQTNIMLENDKYVLPGDDHEALHSTDLQVVLARIQEIVRVLNNFREMREGNRSRNDYISQLLKDLCMYYGYNEYLMEKLFYIFPVSEAIEFFEANEVPRPVTIRTNTLKTRRRELAQALINRGVNLDPVGKWSKVGLQVFDSPVPIGATPEYLAGHYMLQAASSFLPVMALAPQEHERVLDMASAPGGKSTYIAALLKNTGMVFANDANKDRTKSLVANIHRLGVKNAV…
>XP_054363187.1 probable 28S rRNA (cytosine(4447)-C(5))-methyltransferase isoform X2 [Mirounga angustirostris]
MKILRGCLVVLEKGQPRGSWVLLKPLRCRSSLGPNHCLESYPKLLPIERAAQKQKAQEAVAGGQWSEEETEEEEEEEKRSPESGPQKDDETDGGLQINVDEEEPFVLPPAGEMEQDAQAPDLQRIHKRIQDIVGVLRDFGTQREEGRSRSEYLHRLQKDLATYYSYGDFLLGKLMDLFPLSELVEFLEANEVPRPITLRTNTLKTRRRDLAQALINRGVNLDPLGKWSKTGLVVYDSSVPIGATPEYLAGHYMLQGASSMLPVMALAPQEHERILDMCCAPGGKTSYIAQLMKNTGVILANDANAERLKSVVGNLHRLGVTNTVISHYDGRQFPKVVGGFDRVLLDAPCSGTGVISKDPAVKTNKDEKDILRCAHLQKELLLSAIDSVNATSKTGGYLV…
[truncated: 6,786 more rows]
