# Supplementary material for: Elevating RNA m5C methylation provides a promising strategy for crop productivity
Source: Natl Sci Rev. 2026 Feb 12;13(10):nwag102. doi: 10.1093/nsr/nwag102 (PMC13249431; doi:10.1093/nsr/nwag102)
Supplement: nwag102_Supplemental_Files [file nwag102_supplemental_files.zip › Table S18.xls]

## Sheet: Sheet1
Supplementary Table 16| List of designed sites for mutant proteins based on diff values.
mutation	RMDE1_aa_num	RMDE1_aa_fq	max_aa_num	max_aa_fq	diff
T422V	T:52	0.02	V:2229	0.79	0.7712
H375K	H:47	0.02	K:2153	0.76	0.746
S306P	S:40	0.01	P:2135	0.76	0.7421
V311P	V:22	0.01	P:2115	0.75	0.7414
P260R	P:46	0.02	R:2127	0.75	0.7372
I305V	I:64	0.02	V:2131	0.75	0.7322
F285V	F:33	0.01	V:2007	0.71	0.6993
S255A	S:123	0.04	A:2040	0.72	0.6791
I429V	I:200	0.07	V:2103	0.74	0.6741
P282N	P:31	0.01	N:1869	0.66	0.6511
K320L	K:45	0.02	L:1868	0.66	0.6458
Q428S	Q:60	0.02	S:1832	0.65	0.6277
G355A	G:81	0.03	A:1820	0.64	0.616
V444L	V:91	0.03	L:1815	0.64	0.6107
K397R	K:214	0.08	R:1895	0.67	0.5955
V408F	V:315	0.11	F:1933	0.68	0.5731
V341L	V:353	0.13	L:1956	0.69	0.5678
M314L	M:326	0.12	L:1895	0.67	0.5558
E368D	E:387	0.14	D:1949	0.69	0.5533
S407G	S:232	0.08	G:1746	0.62	0.5363
F240L	F:283	0.1	L:1792	0.63	0.5345
T515P	T:97	0.03	P:1589	0.56	0.5285
A278Q	A:86	0.03	Q:1561	0.55	0.5225
I475V	I:265	0.09	V:1724	0.61	0.5168
L252F	L:334	0.12	F:1764	0.62	0.5066
N187D	N:213	0.08	D:1642	0.58	0.5062
F443H	F:138	0.05	H:1556	0.55	0.5023
L473V	L:68	0.02	V:1480	0.52	0.5002
L264I	L:384	0.14	I:1781	0.63	0.4949
C496T	C:345	0.12	T:1725	0.61	0.4888
L455S	L:120	0.04	S:1479	0.52	0.4814
I435E	I:65	0.02	E:1417	0.5	0.4789
A239K	A:200	0.07	K:1551	0.55	0.4786
T418S	T:486	0.17	S:1837	0.65	0.4786
P214S	P:110	0.04	S:1452	0.51	0.4754
N528H	N:96	0.03	H:1435	0.51	0.4743
P476E	P:159	0.06	E:1462	0.52	0.4616
F256N	F:304	0.11	N:1600	0.57	0.4591
D212G	D:190	0.07	G:1452	0.51	0.447
Y365F	Y:259	0.09	F:1489	0.53	0.4357
A307I	A:24	0.01	I:1241	0.44	0.4311
W424S	W:100	0.04	S:1313	0.47	0.4297
E262V	E:58	0.02	V:1269	0.45	0.429
E371K	E:257	0.09	K:1444	0.51	0.4205
I506T	I:227	0.08	T:1381	0.49	0.4088
K519L	K:326	0.12	L:1472	0.52	0.406
M384L	M:592	0.21	L:1735	0.61	0.4049
M243L	M:407	0.14	L:1540	0.55	0.4013
R259P	R:39	0.01	P:1171	0.41	0.401
L399F	L:451	0.16	F:1580	0.56	0.3999
M227C	M:70	0.02	C:1179	0.42	0.3928
V213R	V:115	0.04	R:1182	0.42	0.378
C263T	C:252	0.09	T:1230	0.44	0.3464
K337N	K:311	0.11	N:1254	0.44	0.334
F369A	F:92	0.03	A:1024	0.36	0.3301
I144L	I:368	0.13	L:1250	0.44	0.3124
V237A	V:99	0.04	A:968	0.34	0.3078
T224K	T:75	0.03	K:876	0.31	0.2837
D518K	D:76	0.03	K:862	0.31	0.2784
I241F	I:139	0.05	F:890	0.32	0.266
T304Q	T:136	0.05	Q:868	0.31	0.2593
A246P	A:139	0.05	P:865	0.31	0.2572
D440R	D:58	0.02	R:775	0.27	0.254
H511K	H:468	0.17	K:1160	0.41	0.2451
K160Q	K:238	0.08	Q:924	0.33	0.243
L378I	L:60	0.02	I:746	0.26	0.243
R439Q	R:99	0.04	Q:782	0.28	0.2419
P503E	P:680	0.24	E:1342	0.48	0.2345
G434T	G:73	0.03	T:731	0.26	0.2331
K192Q	K:147	0.05	Q:793	0.28	0.2288
P189Q	P:193	0.07	Q:800	0.28	0.215
S206K	S:466	0.17	K:1072	0.38	0.2147
G376S	G:528	0.19	S:1110	0.39	0.2062
L253F	L:614	0.22	F:1187	0.42	0.203
Q210E	Q:424	0.15	E:988	0.35	0.1998
L137I	L:291	0.1	I:841	0.3	0.1948
E510G	E:608	0.22	G:1146	0.41	0.1906
K372D	K:66	0.02	D:585	0.21	0.1838
K211E	K:358	0.13	E:871	0.31	0.1817
D234E	D:451	0.16	E:952	0.34	0.1775
S196K	S:96	0.03	K:596	0.21	0.1771
L249A	L:768	0.27	A:1221	0.43	0.1605
M474T	M:591	0.21	T:1013	0.36	0.1495
Y301F	Y:859	0.3	F:1280	0.45	0.1491
G322A	G:767	0.27	A:1175	0.42	0.1445
I340V	I:937	0.33	V:1337	0.47	0.1417
D217E	D:813	0.29	E:1210	0.43	0.1406
N220E	N:146	0.05	E:543	0.19	0.1406
R9K	R:245	0.09	K:627	0.22	0.1353
V250I	V:337	0.12	I:680	0.24	0.1215
V299Q	V:824	0.29	Q:1148	0.41	0.1148
I363V	I:453	0.16	V:772	0.27	0.113
N190L	N:272	0.1	L:587	0.21	0.1116
K258V	K:409	0.14	V:711	0.25	0.107
V247S	V:280	0.1	S:563	0.2	0.1002
I438F	I:880	0.31	F:1156	0.41	0.0978
E436K	E:309	0.11	K:578	0.2	0.0953
Q570E	Q:160	0.06	E:414	0.15	0.09
K216S	K:391	0.14	S:638	0.23	0.0875
C441L	C:742	0.26	L:987	0.35	0.0868
I559V	I:215	0.08	V:452	0.16	0.084
S165E	S:154	0.05	E:373	0.13	0.0776
L403M	L:551	0.2	M:768	0.27	0.0769
R164A	R:115	0.04	A:327	0.12	0.0751
S432N	S:950	0.34	N:1158	0.41	0.0737
Q18K	Q:169	0.06	K:368	0.13	0.0705
R17K	R:276	0.1	K:473	0.17	0.0698
H603E	H:90	0.03	E:282	0.1	0.068
Q54E	Q:199	0.07	E:382	0.14	0.0648
R8K	R:286	0.1	K:459	0.16	0.0613
Q58K	Q:204	0.07	K:370	0.13	0.0588
Q60E	Q:186	0.07	E:350	0.12	0.0581
V129S	V:210	0.07	S:371	0.13	0.057
Q55E	Q:208	0.07	E:351	0.12	0.0507
Q627K	Q:129	0.05	K:270	0.1	0.0499
R41K	R:408	0.14	K:541	0.19	0.0471
T387K	T:713	0.25	K:845	0.3	0.0468
K175A	K:321	0.11	A:449	0.16	0.0453
E619K	E:278	0.1	K:405	0.14	0.045
H609R	H:133	0.05	R:259	0.09	0.0446
R507S	R:693	0.25	S:814	0.29	0.0429
Q575E	Q:214	0.08	E:326	0.12	0.0397
A143K	A:631	0.22	K:742	0.26	0.0393
I390V	I:1043	0.37	V:1149	0.41	0.0375
H631K	H:85	0.03	K:177	0.06	0.0326
L541F	L:329	0.12	F:419	0.15	0.0319
R600K	R:239	0.08	K:329	0.12	0.0319
Q56K	Q:214	0.08	K:301	0.11	0.0308
R193Q	R:474	0.17	Q:555	0.2	0.0287
K223L	K:548	0.19	L:628	0.22	0.0283
R184L	R:333	0.12	L:408	0.14	0.0266
Q572E	Q:232	0.08	E:302	0.11	0.0248
F508Y	F:1080	0.38	Y:1144	0.41	0.0227
L161T	L:568	0.2	T:631	0.22	0.0223
Q40K	Q:335	0.12	K:395	0.14	0.0213
A442P	A:611	0.22	P:668	0.24	0.0202
A151E	A:661	0.23	E:710	0.25	0.0174
Q642K	Q:172	0.06	K:218	0.08	0.0163
R689K	R:57	0.02	K:102	0.04	0.0159
R34K	R:468	0.17	K:512	0.18	0.0156
E242N	E:471	0.17	N:514	0.18	0.0152
R674K	R:132	0.05	K:172	0.06	0.0142
H579E	H:174	0.06	E:212	0.08	0.0135
R679K	R:81	0.03	K:117	0.04	0.0128
I623V	I:189	0.07	V:217	0.08	0.0099
Y685K	Y:8	0	K:35	0.01	0.0096
V678L	V:32	0.01	L:50	0.02	0.0064
V547T	V:259	0.09	T:275	0.1	0.0057
R680K	R:66	0.02	K:82	0.03	0.0057
E683K	E:71	0.03	K:87	0.03	0.0057
R655K	R:230	0.08	K:245	0.09	0.0053
G379A	G:1137	0.4	A:1149	0.41	0.0043
I656V	I:92	0.03	V:100	0.04	0.0028
L606K	L:215	0.08	K:222	0.08	0.0025
W676F	W:32	0.01	F:39	0.01	0.0025
Q601E	Q:234	0.08	E:237	0.08	0.0011
P569E	P:302	0.11	E:304	0.11	0.0007
Q692K	Q:37	0.01	K:39	0.01	0.0007
A2G	A:187	0.07	G:187	0.07	0
G421G	G:2339	0.83	G:2339	0.83	0
R502K	R:729	0.26	K:726	0.26	-0.0011
I648V	I:111	0.04	V:107	0.04	-0.0014
T666K	T:127	0.04	K:119	0.04	-0.0028
R672K	R:202	0.07	K:193	0.07	-0.0032
S690K	S:55	0.02	K:46	0.02	-0.0032
D665E	D:110	0.04	E:97	0.03	-0.0046
W682K	W:46	0.02	K:32	0.01	-0.005
V693I	V:20	0.01	I:5	0	-0.0053
V652K	V:132	0.05	K:115	0.04	-0.006
L43V	L:266	0.09	V:248	0.09	-0.0064
D681K	D:72	0.03	K:52	0.02	-0.0071
D302E	D:975	0.35	E:954	0.34	-0.0074
N616K	N:314	0.11	K:292	0.1	-0.0078
K150E	K:405	0.14	E:382	0.14	-0.0081
S645K	S:194	0.07	K:169	0.06	-0.0089
A115S	A:220	0.08	S:192	0.07	-0.0099
M677K	M:74	0.03	K:44	0.02	-0.0106
A684K	A:85	0.03	K:55	0.02	-0.0106
T596A	T:197	0.07	A:166	0.06	-0.011
V644K	V:159	0.06	K:126	0.04	-0.0117
A85E	A:284	0.1	E:250	0.09	-0.012
L592F	L:163	0.06	F:129	0.05	-0.012
N659K	N:186	0.07	K:152	0.05	-0.012
S688K	S:72	0.03	K:37	0.01	-0.0124
S651K	S:185	0.07	K:149	0.05	-0.0128
D288E	D:1043	0.37	E:1004	0.36	-0.0138
T602A	T:182	0.06	A:143	0.05	-0.0138
S638K	S:227	0.08	K:187	0.07	-0.0142
I591V	I:234	0.08	V:190	0.07	-0.0156
V595A	V:179	0.06	A:134	0.05	-0.0159
S86E	S:301	0.11	E:255	0.09	-0.0163
N586D	N:302	0.11	D:252	0.09	-0.0177
E670K	E:217	0.08	K:167	0.06	-0.0177
N632K	N:217	0.08	K:166	0.06	-0.0181
T637K	T:230	0.08	K:175	0.06	-0.0195
L42K	L:301	0.11	K:245	0.09	-0.0198
T605A	T:232	0.08	A:176	0.06	-0.0198
S620K	S:289	0.1	K:233	0.08	-0.0198
L664K	L:130	0.05	K:74	0.03	-0.0198
N406K	N:359	0.13	K:297	0.11	-0.022
N675K	N:128	0.05	K:65	0.02	-0.0223
T621K	T:254	0.09	K:188	0.07	-0.0234
V554A	V:336	0.12	A:269	0.1	-0.0237
I574V	I:366	0.13	V:297	0.11	-0.0244
S551A	S:318	0.11	A:247	0.09	-0.0252
T584A	T:258	0.09	A:185	0.07	-0.0259
P7K	P:385	0.14	K:309	0.11	-0.0269
L538F	L:1073	0.38	F:997	0.35	-0.0269
K597E	K:445	0.16	E:368	0.13	-0.0273
S576E	S:313	0.11	E:234	0.08	-0.028
S657K	S:183	0.06	K:102	0.04	-0.0287
E149A	E:652	0.23	A:570	0.2	-0.029
S590K	S:250	0.09	K:168	0.06	-0.029
T630S	T:226	0.08	S:144	0.05	-0.029
E635K	E:348	0.12	K:261	0.09	-0.0308
L52V	L:284	0.1	V:191	0.07	-0.0329
R615K	R:343	0.12	K:249	0.09	-0.0333
S552A	S:326	0.12	A:230	0.08	-0.034
V582A	V:305	0.11	A:209	0.07	-0.034
N204D	N:957	0.34	D:860	0.3	-0.0344
T585D	T:255	0.09	D:154	0.05	-0.0358
T589A	T:252	0.09	A:149	0.05	-0.0365
N553E	N:318	0.11	E:213	0.08	-0.0372
G667A	G:202	0.07	A:96	0.03	-0.0375
A76S	A:295	0.1	S:184	0.07	-0.0393
L449I	L:1196	0.42	I:1082	0.38	-0.0404
K207N	K:458	0.16	N:334	0.12	-0.0439
N608K	N:328	0.12	K:204	0.07	-0.0439
G669E	G:206	0.07	E:77	0.03	-0.0457
A20S	A:371	0.13	S:241	0.09	-0.0461
L374T	L:684	0.24	T:552	0.2	-0.0468
G124S	G:500	0.18	S:366	0.13	-0.0475
S28K	S:392	0.14	K:257	0.09	-0.0478
M405Q	M:239	0.08	Q:101	0.04	-0.0489
K691R	K:162	0.06	R:23	0.01	-0.0492
P11G	P:426	0.15	G:286	0.1	-0.0496
L191V	L:910	0.32	V:769	0.27	-0.0499
S134E	S:579	0.21	E:437	0.15	-0.0503
S566E	S:356	0.13	E:214	0.08	-0.0503
A139K	A:540	0.19	K:397	0.14	-0.0507
P495D	P:839	0.3	D:692	0.25	-0.0521
S565A	S:386	0.14	A:239	0.08	-0.0521
S64E	S:371	0.13	E:223	0.08	-0.0524
S167G	S:349	0.12	G:194	0.07	-0.0549
G25R	G:460	0.16	R:304	0.11	-0.0553
S549A	S:409	0.14	A:251	0.09	-0.056
P643K	P:298	0.11	K:136	0.05	-0.0574
G658K	G:294	0.1	K:130	0.05	-0.0581
S228T	S:674	0.24	T:509	0.18	-0.0584
K487R	K:979	0.35	R:811	0.29	-0.0595
I226L	I:1067	0.38	L:896	0.32	-0.0606
E629K	E:366	0.13	K:195	0.07	-0.0606
K686R	K:191	0.07	R:20	0.01	-0.0606
A646K	A:275	0.1	K:100	0.04	-0.062
D626E	D:338	0.12	E:160	0.06	-0.0631
K148R	K:536	0.19	R:357	0.13	-0.0634
V70A	V:344	0.12	A:161	0.06	-0.0648
G128D	G:543	0.19	D:359	0.13	-0.0652
L68V	L:365	0.13	V:180	0.06	-0.0655
P653K	P:306	0.11	K:121	0.04	-0.0655
G661A	G:277	0.1	A:92	0.03	-0.0655
K140L	K:623	0.22	L:433	0.15	-0.0673
N459K	N:577	0.2	K:385	0.14	-0.068
D593E	D:410	0.15	E:218	0.08	-0.068
V62A	V:385	0.14	A:192	0.07	-0.0684
K687R	K:206	0.07	R:13	0	-0.0684
F87L	F:411	0.15	L:216	0.08	-0.0691
I364V	I:1001	0.35	V:804	0.28	-0.0698
V219T	V:735	0.26	T:537	0.19	-0.0701
E44K	E:546	0.19	K:347	0.12	-0.0705
S74E	S:424	0.15	E:222	0.08	-0.0716
E634K	E:360	0.13	K:158	0.06	-0.0716
A21S	A:418	0.15	S:215	0.08	-0.0719
L59K	L:360	0.13	K:154	0.05	-0.073
E633K	E:385	0.14	K:176	0.06	-0.074
P636K	P:380	0.13	K:171	0.06	-0.074
G90S	G:463	0.16	S:250	0.09	-0.0755
P555E	P:464	0.16	E:250	0.09	-0.0758
R171V	R:477	0.17	V:261	0.09	-0.0765
S203G	S:647	0.23	G:429	0.15	-0.0772
E639K	E:407	0.14	K:187	0.07	-0.0779
I290V	I:861	0.3	V:639	0.23	-0.0786
G22K	G:429	0.15	K:196	0.07	-0.0825
S66K	S:441	0.16	K:207	0.07	-0.0829
S50E	S:515	0.18	E:280	0.1	-0.0832
S82D	S:498	0.18	D:263	0.09	-0.0832
D563E	D:549	0.19	E:312	0.11	-0.084
E550K	E:524	0.19	K:285	0.1	-0.0847
S45K	S:436	0.15	K:191	0.07	-0.0868
S121E	S:602	0.21	E:357	0.13	-0.0868
A110G	A:465	0.16	G:218	0.08	-0.0875
S46E	S:458	0.16	E:203	0.07	-0.0903
G123S	G:550	0.19	S:295	0.1	-0.0903
A558T	A:452	0.16	T:194	0.07	-0.0914
S47K	S:500	0.18	K:241	0.09	-0.0917
M1L	M:304	0.11	L:43	0.02	-0.0925
E88D	E:552	0.2	D:290	0.1	-0.0928
G625A	G:410	0.15	A:147	0.05	-0.0932
E604K	E:469	0.17	K:199	0.07	-0.0956
S92D	S:478	0.17	D:207	0.07	-0.096
L19V	L:399	0.14	V:121	0.04	-0.0985
A35K	A:509	0.18	K:231	0.08	-0.0985
K561E	K:550	0.19	E:272	0.1	-0.0985
P564A	P:445	0.16	A:162	0.06	-0.1002
A32K	A:529	0.19	K:240	0.09	-0.1024
T544S	T:591	0.21	S:302	0.11	-0.1024
P185A	P:791	0.28	A:497	0.18	-0.1041
P108E	P:556	0.2	E:259	0.09	-0.1052
E53K	E:586	0.21	K:286	0.1	-0.1063
I545K	I:521	0.18	K:220	0.08	-0.1066
G75D	G:497	0.18	D:194	0.07	-0.1073
G93D	G:566	0.2	D:256	0.09	-0.1098
L178R	L:612	0.22	R:299	0.11	-0.1109
A562T	A:525	0.19	T:206	0.07	-0.113
E169K	E:576	0.2	K:255	0.09	-0.1137
A36K	A:570	0.2	K:247	0.09	-0.1144
D568E	D:692	0.25	E:369	0.13	-0.1144
D581E	D:519	0.18	E:194	0.07	-0.1151
K668R	K:410	0.15	R:84	0.03	-0.1155
I198T	I:766	0.27	T:438	0.16	-0.1162
K599E	K:602	0.21	E:269	0.1	-0.118
K4Q	K:510	0.18	Q:172	0.06	-0.1197
A31S	A:543	0.19	S:200	0.07	-0.1215
P71D	P:509	0.18	D:163	0.06	-0.1226
K662E	K:462	0.16	E:113	0.04	-0.1236
E197D	E:1163	0.41	D:813	0.29	-0.124
G65D	G:526	0.19	D:172	0.06	-0.1254
E61K	E:588	0.21	K:232	0.08	-0.1261
E97D	E:753	0.27	D:395	0.14	-0.1268
E99D	E:728	0.26	D:370	0.13	-0.1268
K673R	K:399	0.14	R:40	0.01	-0.1272
S72D	S:528	0.19	D:166	0.06	-0.1282
P14A	P:538	0.19	A:175	0.06	-0.1286
G612A	G:601	0.21	A:235	0.08	-0.1296
K580E	K:595	0.21	E:228	0.08	-0.13
K671E	K:421	0.15	E:53	0.02	-0.1304
P29K	P:579	0.21	K:210	0.07	-0.1307
G57K	G:520	0.18	K:149	0.05	-0.1314
D457N	D:1170	0.41	N:799	0.28	-0.1314
E96D	E:754	0.27	D:380	0.13	-0.1325
D69E	D:652	0.23	E:272	0.1	-0.1346
E95D	E:766	0.27	D:386	0.14	-0.1346
K607R	K:628	0.22	R:247	0.09	-0.135
D48E	D:691	0.24	E:309	0.11	-0.1353
E98D	E:744	0.26	D:362	0.13	-0.1353
S127E	S:692	0.25	E:308	0.11	-0.136
K647E	K:481	0.17	E:97	0.03	-0.136
V527T	V:937	0.33	T:550	0.19	-0.1371
D49E	D:666	0.24	E:277	0.1	-0.1378
K571E	K:628	0.22	E:238	0.08	-0.1382
K578E	K:625	0.22	E:235	0.08	-0.1382
G5R	G:555	0.2	R:161	0.06	-0.1396
E63K	E:668	0.24	K:273	0.1	-0.1399
K583E	K:595	0.21	E:199	0.07	-0.1403
Q10K	Q:600	0.21	K:203	0.07	-0.1406
E51K	E:651	0.23	K:249	0.09	-0.1424
K577E	K:598	0.21	E:196	0.07	-0.1424
G104D	G:665	0.24	D:262	0.09	-0.1428
K650R	K:507	0.18	R:104	0.04	-0.1428
K663E	K:492	0.17	E:89	0.03	-0.1428
A27K	A:584	0.21	K:180	0.06	-0.1431
K654E	K:483	0.17	E:78	0.03	-0.1435
L183Q	L:548	0.19	Q:142	0.05	-0.1438
A6K	A:514	0.18	K:106	0.04	-0.1445
K649E	K:500	0.18	E:92	0.03	-0.1445
E157A	E:826	0.29	A:417	0.15	-0.1449
E588D	E:624	0.22	D:215	0.08	-0.1449
S80E	S:624	0.22	E:214	0.08	-0.1452
P573E	P:548	0.19	E:134	0.05	-0.1467
L79V	L:618	0.22	V:203	0.07	-0.147
E78D	E:728	0.26	D:306	0.11	-0.1495
K660R	K:494	0.17	R:66	0.02	-0.1516
D598E	D:647	0.23	E:214	0.08	-0.1534
E560D	E:727	0.26	D:291	0.1	-0.1544
K610R	K:652	0.23	R:213	0.08	-0.1555
E154D	E:922	0.33	D:480	0.17	-0.1566
A548S	A:603	0.21	S:158	0.06	-0.1576
E587D	E:692	0.25	D:237	0.08	-0.1612
T389V	T:1050	0.37	V:594	0.21	-0.1615
P16K	P:619	0.22	K:156	0.06	-0.164
E147Q	E:810	0.29	Q:339	0.12	-0.1668
K640E	K:573	0.2	E:98	0.03	-0.1683
R209A	R:1032	0.37	A:555	0.2	-0.169
D107E	D:895	0.32	E:415	0.15	-0.17
K624E	K:581	0.21	E:99	0.04	-0.1707
I381L	I:1046	0.37	L:563	0.2	-0.1711
E102D	E:817	0.29	D:331	0.12	-0.1722
E153A	E:889	0.31	A:401	0.14	-0.1729
K3R	K:653	0.23	R:162	0.06	-0.1739
P15K	P:610	0.22	K:116	0.04	-0.175
Y353H	Y:1408	0.5	H:914	0.32	-0.175
D67E	D:739	0.26	E:244	0.09	-0.1753
G89D	G:641	0.23	D:144	0.05	-0.1761
E166D	E:942	0.33	D:445	0.16	-0.1761
P37K	P:772	0.27	K:274	0.1	-0.1764
A182K	A:751	0.27	K:252	0.09	-0.1768
G594D	G:590	0.21	D:91	0.03	-0.1768
D567E	D:801	0.28	E:301	0.11	-0.1771
E556D	E:691	0.24	D:190	0.07	-0.1775
K614R	K:701	0.25	R:200	0.07	-0.1775
E152A	E:935	0.33	A:431	0.15	-0.1785
K270R	K:1333	0.47	R:828	0.29	-0.1789
K628E	K:596	0.21	E:88	0.03	-0.18
K641R	K:616	0.22	R:105	0.04	-0.181
E133D	E:1015	0.36	D:501	0.18	-0.1821
S131E	S:905	0.32	E:385	0.14	-0.1842
E180K	E:809	0.29	K:289	0.1	-0.1842
G617A	G:623	0.22	A:103	0.04	-0.1842
L109M	L:724	0.26	M:197	0.07	-0.1867
V199I	V:1192	0.42	I:658	0.23	-0.1892
P12A	P:703	0.25	A:157	0.06	-0.1934
D73E	D:749	0.27	E:201	0.07	-0.1941
D125E	D:890	0.32	E:340	0.12	-0.1948
E120D	E:1009	0.36	D:456	0.16	-0.1959
M319I	M:1369	0.48	I:813	0.29	-0.197
D136N	D:1067	0.38	N:504	0.18	-0.1994
P618K	P:674	0.24	K:103	0.04	-0.2023
D499E	D:1033	0.37	E:460	0.16	-0.203
V386C	V:1211	0.43	C:636	0.23	-0.2037
D91E	D:824	0.29	E:248	0.09	-0.204
D84E	D:885	0.31	E:301	0.11	-0.2069
K30R	K:835	0.3	R:249	0.09	-0.2076
D119E	D:1038	0.37	E:444	0.16	-0.2104
D122E	D:1007	0.36	E:413	0.15	-0.2104
G116D	G:853	0.3	D:253	0.09	-0.2125
K622E	K:716	0.25	E:111	0.04	-0.2143
D83E	D:930	0.33	E:315	0.11	-0.2179
A480W	A:1045	0.37	W:426	0.15	-0.2193
F523Y	F:1422	0.5	Y:797	0.28	-0.2214
E77D	E:891	0.32	D:258	0.09	-0.2242
L114D	L:759	0.27	D:119	0.04	-0.2267
V300I	V:1419	0.5	I:777	0.28	-0.2274
E557D	E:821	0.29	D:175	0.06	-0.2288
E146A	E:913	0.32	A:265	0.09	-0.2295
D126E	D:996	0.35	E:347	0.12	-0.2299
D168E	D:1118	0.4	E:461	0.16	-0.2327
P427A	P:1091	0.39	A:431	0.15	-0.2338
P13A	P:776	0.27	A:110	0.04	-0.2359
A345S	A:1468	0.52	S:800	0.28	-0.2366
T174S	T:1006	0.36	S:335	0.12	-0.2377
L517M	L:1296	0.46	M:622	0.22	-0.2388
D105E	D:968	0.34	E:288	0.1	-0.2409
L159M	L:1061	0.38	M:381	0.13	-0.2409
D101E	D:1003	0.36	E:320	0.11	-0.2419
K611R	K:838	0.3	R:155	0.05	-0.2419
D100E	D:963	0.34	E:277	0.1	-0.243
D103E	D:1008	0.36	E:311	0.11	-0.2469
A451S	A:1269	0.45	S:568	0.2	-0.2483
K613L	K:824	0.29	L:123	0.04	-0.2483
R512K	R:1057	0.37	K:352	0.12	-0.2497
D106E	D:1014	0.36	E:308	0.11	-0.2501
F113Y	F:860	0.3	Y:150	0.05	-0.2515
D94E	D:981	0.35	E:267	0.09	-0.2529
S542G	S:1099	0.39	G:369	0.13	-0.2586
Q447E	Q:1479	0.52	E:743	0.26	-0.2607
D135E	D:1063	0.38	E:312	0.11	-0.266
D81E	D:1032	0.37	E:274	0.1	-0.2685
N543P	N:1100	0.39	P:321	0.11	-0.2759
R142K	R:1163	0.41	K:383	0.14	-0.2763
M530V	M:1387	0.49	V:607	0.22	-0.2763
D112E	D:1109	0.39	E:321	0.11	-0.2791
K24R	K:1014	0.36	R:192	0.07	-0.2912
A458H	A:1305	0.46	H:480	0.17	-0.2922
N233S	N:1381	0.49	S:555	0.2	-0.2926
Q221L	Q:1264	0.45	L:428	0.15	-0.2961
I466L	I:1359	0.48	L:522	0.18	-0.2965
E251A	E:1364	0.48	A:519	0.18	-0.2993
K26R	K:1062	0.38	R:209	0.07	-0.3022
E336P	E:1555	0.55	P:682	0.24	-0.3092
S294T	S:1527	0.54	T:642	0.23	-0.3135
E176D	E:1121	0.4	D:229	0.08	-0.316
D483Q	D:1378	0.49	Q:476	0.17	-0.3195
K23R	K:1049	0.37	R:144	0.05	-0.3206
P245S	P:1339	0.47	S:412	0.15	-0.3284
D130E	D:1273	0.45	E:339	0.12	-0.3309
E156D	E:1250	0.44	D:304	0.11	-0.3351
P546K	P:1086	0.38	K:132	0.05	-0.3379
I163V	I:1110	0.39	V:154	0.05	-0.3386
S117D	S:1124	0.4	D:167	0.06	-0.339
K38R	K:1103	0.39	R:127	0.04	-0.3457
D118E	D:1246	0.44	E:269	0.1	-0.3461
E398K	E:1342	0.48	K:346	0.12	-0.3528
V482I	V:1658	0.59	I:658	0.23	-0.3542
G396A	G:1666	0.59	A:660	0.23	-0.3564
D111E	D:1184	0.42	E:175	0.06	-0.3574
E179D	E:1231	0.44	D:222	0.08	-0.3574
K39R	K:1155	0.41	R:124	0.04	-0.3652
E181K	E:1193	0.42	K:155	0.05	-0.3677
D132E	D:1373	0.49	E:334	0.12	-0.368
K33E	K:1138	0.4	E:89	0.03	-0.3716
F170Y	F:1210	0.43	Y:154	0.05	-0.3741
S141A	S:1328	0.47	A:260	0.09	-0.3783
F534Y	F:1637	0.58	Y:568	0.2	-0.3787
F235Y	F:1562	0.55	Y:492	0.17	-0.379
R200K	R:1242	0.44	K:170	0.06	-0.3797
A344C	A:1544	0.55	C:457	0.16	-0.3851
N162D	N:1278	0.45	D:189	0.07	-0.3858
N393S	N:1514	0.54	S:423	0.15	-0.3865
E238G	E:1396	0.49	G:288	0.1	-0.3925
L208R	L:1380	0.49	R:271	0.1	-0.3928
N370S	N:1489	0.53	S:378	0.13	-0.3936
I354M	I:1555	0.55	M:442	0.16	-0.3943
H514D	H:1550	0.55	D:431	0.15	-0.3964
P186L	P:1268	0.45	L:147	0.05	-0.3971
T431V	T:1489	0.53	V:351	0.12	-0.4031
E177D	E:1370	0.49	D:230	0.08	-0.4038
K359R	K:1548	0.55	R:394	0.14	-0.4088
R509M	R:1510	0.53	M:353	0.13	-0.4098
I195M	I:1602	0.57	M:434	0.15	-0.4137
A279V	A:1470	0.52	V:301	0.11	-0.4141
C392S	C:1588	0.56	S:398	0.14	-0.4215
T462S	T:1648	0.58	S:449	0.16	-0.4247
S516T	S:1530	0.54	T:324	0.11	-0.4272
K461S	K:1455	0.52	S:247	0.09	-0.4279
L377V	L:1675	0.59	V:451	0.16	-0.4336
L188V	L:1539	0.55	V:313	0.11	-0.4343
R272H	R:1548	0.55	H:312	0.11	-0.4378
E158D	E:1455	0.52	D:218	0.08	-0.4382
N286T	N:1574	0.56	T:336	0.12	-0.4385
A333S	A:1574	0.56	S:327	0.12	-0.4417
A155E	A:1421	0.5	E:138	0.05	-0.4545
V201I	V:1669	0.59	I:370	0.13	-0.4601
N490D	N:1672	0.59	D:372	0.13	-0.4605
G231S	G:1690	0.6	S:387	0.14	-0.4616
D145E	D:1520	0.54	E:193	0.07	-0.4701
L172F	L:1466	0.52	F:134	0.05	-0.4718
V402I	V:1626	0.58	I:278	0.1	-0.4775
M330I	M:1773	0.63	I:422	0.15	-0.4786
K446R	K:1847	0.65	R:474	0.17	-0.4864
G291S	G:1692	0.6	S:271	0.1	-0.5034
V391I	V:1862	0.66	I:433	0.15	-0.5062
P173L	P:1527	0.54	L:96	0.03	-0.5069
K401R	K:1637	0.58	R:182	0.06	-0.5154
I281V	I:1713	0.61	V:245	0.09	-0.52
E138D	E:1587	0.56	D:107	0.04	-0.5243
T352S	T:1904	0.67	S:424	0.15	-0.5243
D275E	D:1758	0.62	E:237	0.08	-0.5388
K295N	K:1846	0.65	N:288	0.1	-0.5519
H317Q	H:1753	0.62	Q:187	0.07	-0.5547
A536C	A:1806	0.64	C:237	0.08	-0.5558
K539Q	K:1766	0.63	Q:197	0.07	-0.5558
Y394L	Y:1757	0.62	L:173	0.06	-0.5611
A356Q	A:1917	0.68	Q:316	0.11	-0.5671
F326L	F:1888	0.67	L:262	0.09	-0.576
K492R	K:1887	0.67	R:246	0.09	-0.5813
T351S	T:1883	0.67	S:225	0.08	-0.5873
Y465I	Y:1849	0.65	I:159	0.06	-0.5987
Y230F	Y:1929	0.68	F:219	0.08	-0.6057
V456L	V:1860	0.66	L:143	0.05	-0.6082
L357M	L:1914	0.68	M:194	0.07	-0.6093
R339K	R:1931	0.68	K:199	0.07	-0.6135
G404A	G:1761	0.62	A:26	0.01	-0.6146
T271A	T:1920	0.68	A:163	0.06	-0.6224
K488R	K:1997	0.71	R:232	0.08	-0.6252
K292P	K:1840	0.65	P:70	0.02	-0.627
L493I	L:1978	0.7	I:206	0.07	-0.6277
R521K	R:2032	0.72	K:253	0.09	-0.6302
T266A	T:1923	0.68	A:142	0.05	-0.6309
F205L	F:1917	0.68	L:124	0.04	-0.6351
T520S	T:1951	0.69	S:146	0.05	-0.6394
T361S	T:2053	0.73	S:246	0.09	-0.6401
K540V	K:1885	0.67	V:62	0.02	-0.6458
M358L	M:2051	0.73	L:224	0.08	-0.6472
I423V	I:2063	0.73	V:235	0.08	-0.6475
Q335K	Q:1995	0.71	K:160	0.06	-0.65
E254D	E:1991	0.71	D:147	0.05	-0.6532
F505Y	F:2026	0.72	Y:177	0.06	-0.655
F500I	F:2033	0.72	I:183	0.06	-0.6553
L287V	L:2027	0.72	V:142	0.05	-0.6677
T268S	T:2020	0.72	S:133	0.05	-0.6684
K433R	K:2113	0.75	R:222	0.08	-0.6699
V411I	V:2107	0.75	I:207	0.07	-0.673
A315S	A:2036	0.72	S:131	0.05	-0.6748
Y524F	Y:2102	0.74	F:190	0.07	-0.6773
R274K	R:2017	0.71	K:100	0.04	-0.6791
A485V	A:2086	0.74	V:156	0.06	-0.6837
G497D	G:2034	0.72	D:98	0.03	-0.6858
V296I	V:2023	0.72	I:71	0.03	-0.6915
L222F	L:2018	0.71	F:56	0.02	-0.695
S324A	S:2116	0.75	A:151	0.05	-0.6961
Y229L	Y:2013	0.71	L:47	0.02	-0.6964
S469C	S:2148	0.76	C:178	0.06	-0.6978
Y218C	Y:2030	0.72	C:39	0.01	-0.7053
E257D	E:2086	0.74	D:79	0.03	-0.7109
L236M	L:2083	0.74	M:72	0.03	-0.7124
P400A	P:2078	0.74	A:62	0.02	-0.7141
S303A	S:2080	0.74	A:60	0.02	-0.7156
L498I	L:2151	0.76	I:123	0.04	-0.7184
V535I	V:2098	0.74	I:52	0.02	-0.7248
H382Q	H:2156	0.76	Q:107	0.04	-0.7258
V329C	V:2196	0.78	C:132	0.05	-0.7311
A277V	A:2106	0.75	V:39	0.01	-0.7322
V491I	V:2140	0.76	I:68	0.02	-0.734
P289Q	P:2109	0.75	Q:32	0.01	-0.7357
K425R	K:2197	0.78	R:119	0.04	-0.7361
T420L	T:2157	0.76	L:78	0.03	-0.7365
N478D	N:2205	0.78	D:115	0.04	-0.7403
D225N	D:2107	0.75	N:12	0	-0.7421
R194H	R:2111	0.75	H:11	0	-0.7439
E248D	E:2130	0.75	D:28	0.01	-0.7446
D395S	D:2188	0.78	S:81	0.03	-0.7464
L202I	L:2123	0.75	I:7	0	-0.7496
D531E	D:2161	0.77	E:35	0.01	-0.7531
K537R	K:2141	0.76	R:15	0.01	-0.7531
V481I	V:2227	0.79	I:95	0.03	-0.7552
R283K	R:2162	0.77	K:29	0.01	-0.7556
A309G	A:2163	0.77	G:30	0.01	-0.7556
R215L	R:2139	0.76	L:5	0	-0.7559
L276V	L:2163	0.77	V:26	0.01	-0.757
L269I	L:2166	0.77	I:23	0.01	-0.7591
M343L	M:2209	0.78	L:66	0.02	-0.7591
S460C	S:2172	0.77	C:29	0.01	-0.7591
G308A	G:2170	0.77	A:26	0.01	-0.7595
A366S	A:2224	0.79	S:80	0.03	-0.7595
V494I	V:2197	0.78	I:51	0.02	-0.7602
Y484F	Y:2226	0.79	F:77	0.03	-0.7612
L298I	L:2171	0.77	I:13	0	-0.7644
D437E	D:2229	0.79	E:71	0.03	-0.7644
I453L	I:2212	0.78	L:52	0.02	-0.7651
F244L	F:2168	0.77	L:7	0	-0.7655
A323L	A:2215	0.78	L:50	0.02	-0.7669
F513Y	F:2225	0.79	Y:60	0.02	-0.7669
Y232F	Y:2171	0.77	F:4	0	-0.7676
L327C	L:2223	0.79	C:55	0.02	-0.768
G297A	G:2183	0.77	A:12	0	-0.769
P261T	P:2184	0.77	T:3	0	-0.7726
R273K	R:2184	0.77	K:3	0	-0.7726
G284S	G:2188	0.78	S:3	0	-0.774
R265H	R:2189	0.78	H:2	0	-0.7747
N267V	N:2189	0.78	V:1	0	-0.7751
T310S	T:2196	0.78	S:5	0	-0.7761
A331S	A:2260	0.8	S:67	0.02	-0.7768
V467I	V:2232	0.79	I:39	0.01	-0.7768
L280M	L:2197	0.78	M:3	0	-0.7772
W293L	W:2197	0.78	L:3	0	-0.7772
N529T	N:2203	0.78	T:3	0	-0.7793
F533V	F:2206	0.78	V:2	0	-0.7807
G532V	G:2210	0.78	V:2	0	-0.7821
G463A	G:2241	0.79	A:28	0.01	-0.7839
G464A	G:2255	0.8	A:38	0.01	-0.7853
L413V	L:2265	0.8	V:42	0.01	-0.7875
G504A	G:2273	0.81	A:40	0.01	-0.791
L450I	L:2261	0.8	I:25	0.01	-0.7921
E312Q	E:2248	0.8	Q:7	0	-0.7938
A415S	A:2288	0.81	S:46	0.02	-0.7942
E338D	E:2287	0.81	D:41	0.01	-0.7956
Y313I	Y:2259	0.8	I:2	0	-0.7995
G316A	G:2261	0.8	A:1	0	-0.8006
Y318M	Y:2262	0.8	M:1	0	-0.8009
P328A	P:2304	0.82	A:33	0.01	-0.8045
A346S	A:2310	0.82	S:37	0.01	-0.8052
D409N	D:2300	0.81	N:22	0.01	-0.8069
P525A	P:2289	0.81	A:6	0	-0.8087
H526Q	H:2290	0.81	Q:4	0	-0.8098
L486I	L:2302	0.82	I:12	0	-0.8112
R522H	R:2295	0.81	H:2	0	-0.8123
A452G	A:2308	0.82	G:13	0	-0.813
R489P	R:2306	0.82	P:7	0	-0.8144
G501A	G:2307	0.82	A:7	0	-0.8147
D342E	D:2323	0.82	E:19	0.01	-0.8162
D454E	D:2316	0.82	E:8	0	-0.8176
L412M	L:2322	0.82	M:13	0	-0.8179
L448M	L:2318	0.82	M:7	0	-0.8186
N388C	N:2320	0.82	C:7	0	-0.8193
G385N	G:2323	0.82	N:9	0	-0.8197
R410K	R:2324	0.82	K:10	0	-0.8197
D426E	D:2321	0.82	E:7	0	-0.8197
P334A	P:2325	0.82	A:10	0	-0.82
S472A	S:2321	0.82	A:5	0	-0.8204
L332M	L:2331	0.83	M:12	0	-0.8215
E479V	E:2322	0.82	V:1	0	-0.8222
Y468C	Y:2325	0.82	C:1	0	-0.8232
K430R	K:2330	0.83	R:5	0	-0.8236
T470S	T:2327	0.82	S:2	0	-0.8236
C471S	C:2328	0.82	S:3	0	-0.8236
N360D	N:2333	0.83	D:6	0	-0.8243
R373H	R:2330	0.83	H:2	0	-0.8247
E477V	E:2330	0.83	V:1	0	-0.825
R383H	R:2334	0.83	H:3	0	-0.8257
D414G	D:2335	0.83	G:4	0	-0.8257
N367S	N:2334	0.83	S:2	0	-0.8261
N380R	N:2336	0.83	R:2	0	-0.8268
G419R	G:2335	0.83	R:1	0	-0.8268
Q445K	Q:2335	0.83	K:1	0	-0.8268
P416S	P:2338	0.83	S:1	0	-0.8278
C417S	C:2338	0.83	S:1	0	-0.8278
Q321M	Q:2341	0.83	M:3	0	-0.8282
G349A	G:2342	0.83	A:2	0	-0.8289
G362A	G:2342	0.83	A:2	0	-0.8289
G348S	G:2344	0.83	S:3	0	-0.8293
K350R	K:2345	0.83	R:2	0	-0.83
S325N	S:2345	0.83	N:1	0	-0.8303
P347R	P:2347	0.83	R:2	0	-0.8307
