# Supplementary material for: Elevating RNA m5C methylation provides a promising strategy for crop productivity
Source: Natl Sci Rev. 2026 Feb 12;13(10):nwag102. doi: 10.1093/nsr/nwag102 (PMC13249431; doi:10.1093/nsr/nwag102)
Supplement: nwag102_Supplemental_Files [file nwag102_supplemental_files.zip › Table S19.xlsx]

## Sheet: Sheet1
Supplementary Table 17| List of hyper-m5C-modified transcripts in RMDE1-KO2 plants compared to WT.
gene	KO2	WT
LOC_Os11g47970	91.0694	40.5504
LOC_Os03g28330	20.2794	0
LOC_Os12g17600	34.8786	0
LOC_Os04g58200	4.52326	0
LOC_Os07g37240	16.124	6.7184
LOC_Os11g07020	83.2086	48.839
LOC_Os01g45274	6.61514	2.16789
LOC_Os01g31690	33.6842	5.00565
LOC_Os08g10020	23.7776	0
LOC_Os04g16680	2.85426	0
LOC_Os04g55150	4.11219	3.5622
LOC_Os07g46460	27.1704	11.14
LOC_Os08g04500	18.793	0
LOC_Os04g56400	8.72102	8.57209
LOC_Os01g01340	44.753	7.33656
LOC_Os07g36080	10.1821	0
LOC_Os04g32950	5.85514	0
LOC_Os07g37550	4.14785	0
LOC_Os11g47760	27.9012	19.1272
LOC_Os12g08760	7.0944	0
LOC_Os07g24190	2.74118	0
LOC_Os06g37560	2.7384	0
LOC_Os07g38730	3.86336	0
LOC_Os12g42884	13.9657	0
LOC_Os03g27310	10.339	0
LOC_Os03g53190	10.0987	0
LOC_Os05g32110	4.92012	0
LOC_Os03g09250	1.95233	0
LOC_Os02g51080	1.63242	0
LOC_Os02g08100	10.9766	8.22883
LOC_Os07g05820	10.4487	0
LOC_Os03g52630	13.5696	0
LOC_Os10g35840	2.87488	0
LOC_Os05g09740	4.16981	0
LOC_Os05g02530	1.93475	0
LOC_Os07g49400	42.816	0
LOC_Os08g38900	29.1028	0
LOC_Os01g64960	5.82676	0
LOC_Os02g44630	13.9813	0
LOC_Os06g06290	17.9246	6.51297
LOC_Os08g09200	15.3234	0
LOC_Os03g05390	7.03232	0
LOC_Os05g04170	3.95811	0
LOC_Os02g36974	3.0631	0
LOC_Os04g44610	6.55905	0
LOC_Os11g44810	47.5436	0
LOC_Os05g37330	4.92012	0
LOC_Os05g14180	9.12191	0
LOC_Os03g60090	5.8845	0
LOC_Os04g43760	5.28273	4.22514
LOC_Os03g17690	5.89076	0
LOC_Os03g38000	10.1618	0
LOC_Os07g40580	12.8094	0
LOC_Os08g14570	2.18012	0
LOC_Os01g51410	2.41461	0
LOC_Os09g26420	3.2636	0
LOC_Os01g12270	9.22038	0
LOC_Os12g43600	38.4866	0
LOC_Os11g09280	23.1514	2.79318
LOC_Os09g10750	4.26494	0
LOC_Os04g45490	6.10592	2.27701
LOC_Os05g33570	8.34969	0
LOC_Os04g58110	2.85182	0
LOC_Os01g01650	2.43853	0
LOC_Os06g36090	8.92052	0
LOC_Os06g08670	4.99984	0
LOC_Os01g68300	3.98764	0
LOC_Os08g43400	5.81115	0
LOC_Os10g37180	21.1142	0
LOC_Os04g32020	4.71076	0
LOC_Os12g42550	6.81444	2.32633
LOC_Os06g02144	2.10987	0
LOC_Os01g22520	10.1419	1.68015
LOC_Os04g33190	3.89793	0
LOC_Os06g05880	1.93168	0
LOC_Os05g34170	1.95233	0
LOC_Os06g09390	3.12086	0
LOC_Os06g15400	21.1142	0
LOC_Os01g64630	2.3673	0
LOC_Os09g39410	3.24932	0
LOC_Os05g01270	3.24932	0
LOC_Os02g39384	127.73	0
LOC_Os09g36350	12.6655	0
LOC_Os09g36300	3.51616	0
LOC_Os10g35030	20.3948	0
LOC_Os01g18800	7.79968	2.48864
LOC_Os10g41780	1.44684	0
LOC_Os01g09320	13.1652	0
LOC_Os05g01820	6.33273	0
LOC_Os07g06660	6.76055	0
LOC_Os03g55720	3.05441	0
LOC_Os03g16690	1.44684	0
LOC_Os03g27230	6.00498	0
LOC_Os05g11780	4.71076	0
LOC_Os05g41060	8.21128	0
LOC_Os03g48080	4.36437	0
LOC_Os01g42880	2.81617	0
LOC_Os07g23990	1.44684	1.43383
LOC_Os04g41560	3.0631	0
LOC_Os03g41080	4.02966	0
LOC_Os05g13520	10.5256	0
LOC_Os03g50810	5.54144	0
LOC_Os11g42550	11.4376	3.26713
LOC_Os08g40250	7.91622	0
LOC_Os02g32120	2.47523	0
LOC_Os01g67120	8.29411	0
LOC_Os05g43252	8.59976	0
LOC_Os01g56680	12.366	0
LOC_Os08g05910	8.5513	4.30893
LOC_Os03g21720	10.1156	3.08165
LOC_Os05g33360	12.6044	0
LOC_Os03g15050	16.1816	10.4878
LOC_Os07g49330	5.95352	0
LOC_Os01g25386	5.63234	0
LOC_Os04g16450	5.94833	0
LOC_Os11g30560	4.14449	0
LOC_Os03g63950	3.58264	0
LOC_Os05g02780	9.21468	0
LOC_Os06g49480	6.3167	0
LOC_Os02g49680	2.58905	0
LOC_Os01g47330	2.7667	0
LOC_Os06g46680	1.93168	0
LOC_Os06g43210	7.91622	0
LOC_Os07g42370	11.2146	0
LOC_Os04g52900	1.93475	0
LOC_Os03g61130	1.60598	0
LOC_Os10g35870	5.81115	0
LOC_Os01g09540	1.30903	0
LOC_Os02g09490	3.24932	0
LOC_Os03g17070	6.87728	0
LOC_Os07g07240	5.81115	1.55698
LOC_Os12g01530	1.93359	0
LOC_Os07g08030	4.21974	0
LOC_Os03g55850	1.92318	0
LOC_Os02g13870	1.32137	0
LOC_Os08g15230	1.32137	1.3187
LOC_Os09g39390	5.41525	3.28922
LOC_Os04g55800	2.17079	0
LOC_Os03g40920	2.39728	0
LOC_Os05g02070	5.74976	0
LOC_Os08g37320	15.5994	0
LOC_Os05g11320	7.03232	0
LOC_Os02g11050	6.58258	0
LOC_Os02g50840	4.14603	3.96385
LOC_Os07g47640	15.7227	0
LOC_Os07g32570	1.58722	0
LOC_Os03g59740	19.1293	0
LOC_Os03g16860	10.0987	5.89588
LOC_Os06g03930	3.51616	0
LOC_Os04g56646	4.36437	0
LOC_Os09g02700	5.87896	0
LOC_Os01g73790	2.58905	0
LOC_Os07g07540	2.86038	0
LOC_Os01g38950	1.51059	0
LOC_Os03g32270	10.9627	2.04576
LOC_Os03g06520	3.89793	0
LOC_Os01g34700	2.17079	0
LOC_Os02g41904	7.03232	0
LOC_Os05g06280	1.51059	0
LOC_Os08g22354	3.96046	0
LOC_Os01g59440	36.822	0
LOC_Os03g04590	5.81115	0
LOC_Os01g01450	7.06484	0
LOC_Os02g41820	6.6015	0
LOC_Os07g38590	4.36437	0
LOC_Os05g44100	1.92318	0
LOC_Os06g13820	10.1156	0
LOC_Os01g65690	6.19518	5.21675
LOC_Os02g37700	3.69404	0
LOC_Os01g14850	15.5349	12.3694
LOC_Os08g13690	10.2029	0
LOC_Os06g44620	4.78977	0
LOC_Os07g28480	4.79456	0
LOC_Os09g10760	3.51616	0
LOC_Os10g27190	5.04829	0
LOC_Os10g41400	6.01204	1.3595
LOC_Os05g48270	4.83714	0
LOC_Os01g09010	5.73426	2.94594
LOC_Os03g25070	2.81617	1.80276
LOC_Os02g15230	8.27981	2.70886
LOC_Os10g05750	1.63894	0
LOC_Os03g48930	3.53242	0
LOC_Os07g31884	3.96176	0
LOC_Os05g30350	4.26494	0
LOC_Os05g32820	1.55279	0
LOC_Os01g11900	6.58258	3.48467
LOC_Os03g37640	1.58722	0
LOC_Os03g57690	2.17079	0
LOC_Os09g25460	4.79456	0
LOC_Os05g05710	2.95613	0
LOC_Os03g22340	8.92052	0
LOC_Os03g63860	4.26494	0
LOC_Os06g09679	10.1156	0
LOC_Os03g26820	7.10206	6.20923
LOC_Os10g05950	2.92107	0
LOC_Os12g10740	8.28898	0
LOC_Os12g32240	4.26494	0
LOC_Os08g37370	5.87422	0
LOC_Os02g43500	1.58722	0
LOC_Os01g39960	1.98088	0
LOC_Os03g47940	2.89417	0
LOC_Os01g34480	3.95811	0
LOC_Os03g60080	3.39693	0
LOC_Os01g09200	2.58905	0
LOC_Os07g11110	8.98163	0
LOC_Os07g36190	1.47393	0
LOC_Os09g33680	3.95811	0
LOC_Os02g09590	2.94225	0
LOC_Os01g04020	7.47722	0
LOC_Os09g35970	1.51059	0
LOC_Os03g28160	3.88672	0
LOC_Os01g56140	3.51616	0
LOC_Os08g43360	2.94786	0
LOC_Os04g53350	1.98297	0
LOC_Os04g01290	1.98297	0
LOC_Os03g04020	5.05779	0
LOC_Os05g28190	3.51616	0
LOC_Os03g13170	13.5389	0
LOC_Os03g06410	1.44684	0
LOC_Os04g48050	3.8695	0
LOC_Os08g39630	3.19748	0
LOC_Os02g39710	2.97193	0
LOC_Os01g74300	18.7206	0
LOC_Os04g55920	3.51616	0
LOC_Os12g07140	2.39392	0
LOC_Os01g38229	2.39392	0
LOC_Os08g08190	10.0987	0
LOC_Os03g58940	8.58406	0
LOC_Os01g01640	3.90466	0
LOC_Os10g35710	3.95811	0
LOC_Os08g33420	3.8695	0
LOC_Os02g07910	12.8094	3.39457
LOC_Os05g44200	24.3896	0
LOC_Os05g28520	8.52988	0
LOC_Os09g29200	8.37236	6.49868
LOC_Os01g22990	4.82373	0
LOC_Os01g67480	3.29254	0
LOC_Os11g07670	2.89417	0
LOC_Os11g06890	2.84546	0
LOC_Os03g54890	3.69404	0
LOC_Os04g33749	11.4795	0
LOC_Os03g61090	4.29203	0
LOC_Os03g53590	1.44684	0
LOC_Os08g40790	11.6223	0
LOC_Os11g36340	2.89417	0
LOC_Os06g48030	3.24932	0
LOC_Os09g31180	3.51616	0
LOC_Os01g67240	1.93475	0
LOC_Os02g50970	1.3692	0
LOC_Os05g50280	1.44684	0
LOC_Os04g36319	9.57954	2.58252
LOC_Os08g42400	13.1181	0
LOC_Os02g06300	3.0631	0
LOC_Os01g52500	2.84546	0
LOC_Os08g24420	4.26494	0
LOC_Os06g45480	5.72076	0
LOC_Os09g38580	1.44684	0
LOC_Os05g44760	2.41857	0
LOC_Os08g08820	5.50339	0
LOC_Os02g58590	2.81617	0
LOC_Os09g23300	6.33273	0
LOC_Os05g34650	2.43853	0
LOC_Os03g54130	4.7346	0
LOC_Os12g08810	3.77159	0
LOC_Os05g51180	2.39392	0
LOC_Os06g49430	2.17079	0
LOC_Os08g36310	2.81617	0
LOC_Os02g48660	24.6969	0
LOC_Os01g58890	15.2924	0
LOC_Os07g07680	4.6688	0
LOC_Os02g36380	1.44684	0
LOC_Os07g09970	3.96176	0
LOC_Os03g19890	5.46599	0
LOC_Os01g41190	214.582	0
LOC_Os03g08470	3.53242	0
LOC_Os03g06930	1.71147	0
LOC_Os05g06310	5.07097	0
LOC_Os02g39850	2.91338	2.64124
LOC_Os10g37240	7.20059	0
LOC_Os07g47710	4.02966	0
LOC_Os06g43860	8.58406	3.41919
LOC_Os09g21230	3.69404	0
LOC_Os02g02870	4.82373	0
LOC_Os06g08740	3.0631	0
EVM0012725	1431.63	980.645
LOC_Os05g44900	4.95046	0
LOC_Os08g28790	1.92318	0
LOC_Os06g36270	3.0631	0
LOC_Os06g49500	4.34158	0
LOC_Os01g70790	2.8438	0
LOC_Os11g06020	10.6865	7.76672
LOC_Os03g52239	10.0987	6.60974
LOC_Os02g39720	4.36437	0
LOC_Os01g39290	2.86038	0
LOC_Os03g21000	11.7815	0
LOC_Os03g17240	6.99984	0
LOC_Os02g16000	1.58722	0
LOC_Os10g38710	1.51059	0
LOC_Os01g52010	4.78784	0
LOC_Os06g13680	21.8496	0
LOC_Os11g34940	2.22564	0
LOC_Os06g04169	2.58905	0
LOC_Os08g39590	5.50339	0
LOC_Os05g40010	4.59677	0
LOC_Os03g04770	1.95233	0
LOC_Os05g04620	4.78977	0
LOC_Os07g46520	5.81115	0
LOC_Os08g32160	6.24791	0
LOC_Os01g15010	1.44684	0
LOC_Os12g16350	6.96334	0
LOC_Os03g15940	3.51616	0
LOC_Os12g37910	5.05779	0
LOC_Os03g58790	5.1781	0
LOC_Os02g02510	5.50339	0
LOC_Os02g10350	4.65721	0
LOC_Os05g35330	38.8008	0
LOC_Os04g36760	19.917	0
LOC_Os10g38501	1.98297	0
LOC_Os08g03519	14.6263	0
LOC_Os02g19140	2.04152	0
LOC_Os02g12580	2.81617	0
LOC_Os03g02960	2.05261	0
LOC_Os08g42000	3.73359	0
LOC_Os07g02800	5.63234	0
LOC_Os05g45400	2.9784	0
LOC_Os04g24170	4.26494	0
LOC_Os01g66000	4.79456	0
LOC_Os03g14570	3.10558	1.42668
LOC_Os09g30350	6.50951	0
LOC_Os11g02400	12.2258	6.53323
LOC_Os04g57300	4.17208	1.65304
LOC_Os02g41990	2.17079	0
LOC_Os05g33620	1.74596	0
LOC_Os07g10420	7.16476	0
LOC_Os03g59360	4.10522	0
LOC_Os01g52640	3.53242	0
LOC_Os08g19650	8.43458	4.06804
LOC_Os01g10250	2.58905	0
LOC_Os04g16770	88.4368	0
LOC_Os10g42299	7.88232	0
LOC_Os05g51140	6.76055	0
LOC_Os03g17100	9.66551	0
LOC_Os05g41220	5.05779	0
LOC_Os05g43850	1.95233	0
LOC_Os03g01190	3.51616	0
LOC_Os02g50880	5.05779	0
LOC_Os05g04850	1.51059	0
LOC_Os02g43830	1.55279	0
LOC_Os04g37710	9.42152	0
LOC_Os02g56250	9.19354	0
LOC_Os01g10490	7.46434	0
LOC_Os06g43810	4.71076	0
LOC_Os12g12560	2.81617	0
LOC_Os02g01230	2.17079	0
LOC_Os12g29330	2.39392	0
LOC_Os02g44820	1.47393	0
LOC_Os01g08410	4.95046	0
LOC_Os02g54080	5.89076	0
LOC_Os02g35090	2.01483	0
LOC_Os07g44650	5.63234	0
LOC_Os02g27220	2.01483	0
LOC_Os04g57760	5.40192	0
LOC_Os01g58740	2.58905	0
LOC_Os12g36640	20.1534	0
LOC_Os12g34094	1.93475	0
LOC_Os12g39360	1.59842	0
LOC_Os03g18890	6.87197	0
LOC_Os03g57940	2.17079	0
LOC_Os08g02080	3.51616	0
LOC_Os10g41689	2.81501	0
LOC_Os08g44480	5.89076	0
LOC_Os05g06500	7.06484	0
LOC_Os01g65680	4.78784	2.79318
LOC_Os03g62630	7.196	0
LOC_Os03g30570	2.17079	0
LOC_Os01g09665	33.1996	0
LOC_Os08g04620	2.38905	0
LOC_Os02g35610	12.6044	0
LOC_Os02g50130	1.84859	0
LOC_Os03g03164	4.95046	0
LOC_Os08g03579	33.0062	5.89588
LOC_Os06g10160	4.26494	3.3925
LOC_Os10g26540	3.95811	0
LOC_Os08g36480	2.89843	0
LOC_Os09g13920	1.74749	0
LOC_Os06g01934	3.24932	0
LOC_Os03g63450	2.81617	0
LOC_Os03g58070	6.40474	0
LOC_Os09g23730	3.53242	3.00932
LOC_Os06g07780	9.3974	0
LOC_Os02g45054	2.17079	0
LOC_Os11g24510	3.51616	0
LOC_Os04g41229	1.92318	0
LOC_Os12g08130	2.47523	0
LOC_Os12g06020	3.24932	0
LOC_Os03g57790	6.66196	0
LOC_Os02g09180	3.51616	0
LOC_Os06g03990	2.47523	0
LOC_Os11g39640	2.86038	0
LOC_Os12g34062	15.2912	0
LOC_Os07g39350	2.10642	0
LOC_Os01g69270	5.78612	0
LOC_Os08g02060	11.7815	0
LOC_Os01g14110	2.10214	0
LOC_Os08g03450	5.89076	0
LOC_Os11g10990	5.22163	4.30171
LOC_Os09g37020	2.95613	0
LOC_Os02g21920	4.26494	0
LOC_Os09g28630	1.95233	0
LOC_Os02g30320	3.3235	0
LOC_Os10g33270	1.69561	0
LOC_Os10g02490	3.86336	0
LOC_Os03g02775	1.54189	0
LOC_Os04g53970	157.892	0
LOC_Os03g31679	10.932	0
LOC_Os01g50050	2.17079	0
LOC_Os09g20240	3.801	0
LOC_Os03g38730	2.8495	0
LOC_Os06g43550	7.03232	0
LOC_Os06g07560	3.24932	0
LOC_Os03g06570	1.43809	0
LOC_Os05g30190	3.24932	0
LOC_Os07g43940	11.7815	0
LOC_Os03g50080	3.95811	0
LOC_Os06g40500	1.92318	0
LOC_Os05g48220	37.5396	0
LOC_Os01g71474	3.71885	2.60787
LOC_Os11g27540	2.17079	0
LOC_Os05g10414	17.7348	2.49378
LOC_Os10g36170	9.40838	7.3665
LOC_Os01g66170	1.98297	0
LOC_Os03g15700	3.51616	0
LOC_Os12g02250	1.47393	0
LOC_Os02g08150	3.86336	0
LOC_Os01g07970	2.5354	0
Add_EVM0023529	15.8021	0
LOC_Os01g26120	2.81617	0
LOC_Os12g38400	1.58722	0
LOC_Os05g50600	3.51616	0
LOC_Os04g31520	1.43809	0
LOC_Os06g47640	7.06484	0
LOC_Os06g37010	1.93475	0
LOC_Os07g46340	6.1262	0
LOC_Os03g16350	4.78784	0
LOC_Os08g29720	1.93475	0
LOC_Os01g32460	1.95418	0
LOC_Os01g40094	1.98297	0
LOC_Os12g04440	1.93475	0
LOC_Os07g08660	4.14449	0
LOC_Os09g29170	3.51616	0
LOC_Os03g49640	8.52988	0
LOC_Os04g33030	1.51059	0
LOC_Os04g34240	1.93475	0
LOC_Os08g33680	2.81617	0
LOC_Os01g63800	4.26494	0
LOC_Os06g49490	3.78395	2.74527
LOC_Os02g06480	176.178	0
LOC_Os03g55776	1.93475	0
LOC_Os04g39350	2.47523	0
LOC_Os01g28790	3.95811	0
LOC_Os06g07969	18.03	0
LOC_Os01g47760	1.47393	0
LOC_Os01g72100	3.90466	0
LOC_Os01g14440	3.09032	0
LOC_Os09g23084	4.26494	0
LOC_Os01g21250	9.2879	0
LOC_Os05g06014	12.7095	0
LOC_Os02g44710	1.98297	0
LOC_Os01g37950	9.11168	0
LOC_Os07g40450	287.11	0
LOC_Os11g29140	1.92318	0
LOC_Os08g37580	1.51059	0
LOC_Os11g02350	23.6452	0
LOC_Os12g08790	1.71147	0
LOC_Os04g33310	5.39286	0
LOC_Os04g39320	2.17079	0
LOC_Os09g36200	3.51616	0
LOC_Os01g18584	2.38905	0
LOC_Os03g05980	3.69404	0
LOC_Os09g16760	1.51059	0
LOC_Os02g04520	4.26494	0
LOC_Os09g29270	2.41857	0
LOC_Os05g11810	1.42713	0
LOC_Os08g02180	4.26494	0
LOC_Os03g29850	5.50339	0
LOC_Os05g41190	7.06484	0
LOC_Os07g05960	2.41857	0
LOC_Os04g23140	2.66258	2.30118
LOC_Os03g19090	5.44356	0
LOC_Os04g48484	1.92318	0
LOC_Os11g04409	5.07097	0
LOC_Os03g37864	9.78841	5.9357
LOC_Os12g10600	19.7454	13.4762
LOC_Os09g32169	20.487	2.19264
LOC_Os01g31800	14.392	0
LOC_Os06g23870	1.69561	0
LOC_Os07g13234	4.29203	0
LOC_Os11g04420	2.39728	0
LOC_Os04g30920	55.698	0
LOC_Os01g61924	1.3674	0
LOC_Os12g36060	2.39392	1.88311
LOC_Os12g39930	41.293	0
LOC_Os03g47270	1.93168	0
LOC_Os05g38744	4.26494	0
LOC_Os06g07923	2.04152	0
LOC_Os09g34340	2.85182	0
LOC_Os12g19580	115.901	0
LOC_Os02g24604	8.98802	0
LOC_Os06g23775	2.81617	0
LOC_Os02g07690	1.58722	0
LOC_Os06g41120	6.55905	0
LOC_Os05g12300	1.43809	0
LOC_Os05g37640	2.81617	0
LOC_Os01g05900	2.95613	0
LOC_Os01g58020	34.733	0
LOC_Os10g21190	1410.34	26.014
LOC_Os04g52180	7.79586	0
LOC_Os02g50540	2.46735	0
LOC_Os09g22505	3.69404	0
LOC_Os09g08910	4.61655	0
LOC_Os05g22840	432.45	0
LOC_Os02g32690	120.721	0
LOC_Os03g10700	4.28772	0
LOC_Os10g09200	1.93475	0
LOC_Os01g06310	2.81617	0
LOC_Os07g46680	247.916	0
Add_EVM0015885	4459	4108.65
EVM0035112	36.614	0
LOC_Os12g10609	7.38998	0
LOC_Os12g14930	9.56463	0
LOC_Os12g33958	1.44684	0
LOC_Os09g30340	6.50951	0
LOC_Os10g21301	173.853	0
LOC_Os08g13795	1.98297	0
LOC_Os06g45470	5.72076	0
EVM0001025	3.41979	0
LOC_Os04g54310	16.1816	0
EVM0016788	996.064	690.817
LOC_Os12g34154	4.99048	0
EVM0018213	2531.5	1530.93
Add_EVM0006618	3.79113	0
Add_EVM0029807	765.202	379.802
LOC_Os10g21326	6.70218	0
LOC_Os03g24640	154.07	0
Add_EVM0009308	826.004	647.337
LOC_Os05g40120	41.8424	0
LOC_Os04g34700	8.2329	0
EVM0049201	2543.32	1940.04
LOC_Os10g38630	3.51616	0
EVM0012196	125.92	0
LOC_Os08g35420	52.4866	0
LOC_Os05g11790	1.42713	0
Add_EVM0017111	8.09364	0
LOC_Os07g05950	2.41857	0
Add_EVM0020616	35.7928	0
Add_EVM0039491	2.78577	0
LOC_Os06g43950	5.07097	0
LOC_Os11g28480	4.00998	0
EVM0014388	1508.61	935.15
