# Supplementary material for: Elevating RNA m5C methylation provides a promising strategy for crop productivity
Source: Natl Sci Rev. 2026 Feb 12;13(10):nwag102. doi: 10.1093/nsr/nwag102 (PMC13249431; doi:10.1093/nsr/nwag102)
Supplement: nwag102_Supplemental_Files [file nwag102_supplemental_files.zip › Table S20.xls]

## Sheet: GO
Supplementary Table 18| Go and KEGG enrichment analysis of the hyper-m5C-modified transcripts (GO).
#term ID	term description	observed gene count	background gene count	strength	false discovery rate	matching proteins in your network (IDs)	matching proteins in your network (labels)
GO:0009987	Cellular process	146	18600	0.21	1.51e-11	39947.A3AZ88,39947.A3B0Y1,39947.A3C6G9,39947.B7FAL5,39947.B9F2U5,39947.B9FMJ3,39947.C7IW64,39947.O22386,39947.O64437,39947.P0C540,39947.P0C587,39947.P0CH34,39947.P14655,39947.P16081,39947.P28752,39947.P31674,39947.P31924,39947.P43279,39947.P49100,39947.P49210,39947.P51823,39947.Q03200,39947.Q0D5P8,39947.Q0E2S4,39947.Q0INY7,39947.Q0IUB5,39947.Q0J032,39947.Q0JCT1,39947.Q0JLP9,39947.Q10DD6,39947.Q10…	MT2C,MT3B,GDCSH,Y14A,B1103G11.7,KIN13A,ROS1A,RPL12-2,RINO1,ACT7,HEM1_ORYSJ,Ub-CEP52-1,GLN2,NIA1,TUBA1,RPS15,SUS1,ME6,OsJ_16839,RPL9,ARF,LIR1,OJ1582_D10.19,PP2A3,RBCS,VATP-P1,OJ1112_E07.9,H3,PP2C06,Q10DD6_ORYSJ,NNJA3_ORYSJ,CAMK1,Q10LT8_ORYSJ,TRL12_ORYSJ,Q10MD5_ORYSJ,Q10MP3_ORYSJ,APX1,Q10NA9_ORYSJ,Q10NP6_ORYSJ,Q10QU5_ORYSJ,Q10RG4_ORYSJ,Q10RS7_ORYSJ,Q2QLR2_ORYSJ,OsJ_36927,Q2QM23_ORYSJ,Q2QNV2_ORYSJ,Q…
GO:0005975	Carbohydrate metabolic process	23	1187	0.61	4.14e-05	39947.B7F7K7,39947.O64437,39947.P31924,39947.Q0INY7,39947.Q10DD6,39947.Q10MP3,39947.Q10NX2,39947.Q10RZ1,39947.Q2QWM9,39947.Q40677,39947.Q5W676,39947.Q5Z7L0,39947.Q60DX8,39947.Q60E70,39947.Q65XA0,39947.Q69NG5,39947.Q69SG5,39947.Q69V23,39947.Q6H3Z9,39947.Q6YZX6,39947.Q84R49,39947.Q8S2G5,39947.Q9LI00	BGLU31,RINO1,SUS1,RBCS,Q10DD6_ORYSJ,Q10MP3_ORYSJ,Q10NX2_ORYSJ,BAMY2,Q2QWM9_ORYSJ,ALDP,HXK5,BGAL9_ORYSJ,BGLU22,BC1L4,DHAR1,OJ1531_B07.11,GUN24_ORYSJ,CESA3,GLU11,P0610E02.32,GLU2,OsJ_03778,G6PGH1
GO:0008152	Metabolic process	107	14111	0.2	4.14e-05	39947.A3AZ88,39947.A3C6G9,39947.B7F7K7,39947.B7FAL5,39947.B9F2U5,39947.C7IW64,39947.O22386,39947.O64437,39947.P0C587,39947.P0CH34,39947.P14655,39947.P16081,39947.P31674,39947.P31924,39947.P43279,39947.P49100,39947.P49210,39947.P51823,39947.Q0D5P8,39947.Q0INY7,39947.Q0J032,39947.Q0JLP9,39947.Q10DD6,39947.Q10KY3,39947.Q10LT8,39947.Q10MD5,39947.Q10MP3,39947.Q10N21,39947.Q10NP6,39947.Q10NX2,39947.Q10…	MT2C,GDCSH,BGLU31,Y14A,B1103G11.7,ROS1A,RPL12-2,RINO1,HEM1_ORYSJ,Ub-CEP52-1,GLN2,NIA1,RPS15,SUS1,ME6,OsJ_16839,RPL9,ARF,OJ1582_D10.19,RBCS,OJ1112_E07.9,PP2C06,Q10DD6_ORYSJ,CAMK1,Q10LT8_ORYSJ,Q10MD5_ORYSJ,Q10MP3_ORYSJ,APX1,Q10NP6_ORYSJ,Q10NX2_ORYSJ,Q10RG4_ORYSJ,BAMY2,Q2QLR2_ORYSJ,OsJ_36927,Q2QN11_ORYSJ,Q2QNG2_ORYSJ,Q2QQ48_ORYSJ,Q2QWM9_ORYSJ,Q2QXH6_ORYSJ,Q2QXY9_ORYSJ,WNK8,Q2R2R2_ORYSJ,LGF1,Q2R4R8_O…
GO:0009058	Biosynthetic process	44	3786	0.38	4.14e-05	39947.B9F2U5,39947.O22386,39947.O64437,39947.P0C587,39947.P0CH34,39947.P14655,39947.P16081,39947.P31674,39947.P49100,39947.P49210,39947.Q0INY7,39947.Q10MP3,39947.Q10NX2,39947.Q2QLY4,39947.Q2QQ48,39947.Q2QWM9,39947.Q2QXY9,39947.Q2R2R2,39947.Q2R3W3,39947.Q40677,39947.Q60E70,39947.Q67W82,39947.Q69RJ0,39947.Q69V23,39947.Q6K638,39947.Q6Z2T6,39947.Q6Z4A7,39947.Q6ZHS4,39947.Q75G91,39947.Q75HE6,39947.Q75…	B1103G11.7,RPL12-2,RINO1,HEM1_ORYSJ,Ub-CEP52-1,GLN2,NIA1,RPS15,OsJ_16839,RPL9,RBCS,Q10MP3_ORYSJ,Q10NX2_ORYSJ,OsJ_36927,Q2QQ48_ORYSJ,Q2QWM9_ORYSJ,Q2QXY9_ORYSJ,Q2R2R2_ORYSJ,LGF1,ALDP,BC1L4,4CL4,GLU,CESA3,HCT2,CHLP,APR1,CAD2,Q75G91_ORYSJ,MTHR_ORYSJ,Q75J18_ORYSJ,Q75LD8_ORYSJ,DAHPS1,bip108,Q7G767_ORYSJ,Q7XEQ3_ORYSJ,PORA,Q84PA4_ORYSJ,ALDO2_ORYSJ,CAO,RS2,HOS66,OsJ_01759,Q9AV77_ORYSJ
GO:0044237	Cellular metabolic process	88	10669	0.23	4.14e-05	39947.A3AZ88,39947.A3C6G9,39947.B7FAL5,39947.B9F2U5,39947.C7IW64,39947.O22386,39947.O64437,39947.P0C587,39947.P0CH34,39947.P14655,39947.P16081,39947.P31674,39947.P31924,39947.P43279,39947.P49100,39947.P49210,39947.Q0D5P8,39947.Q0INY7,39947.Q0JLP9,39947.Q10DD6,39947.Q10KY3,39947.Q10LT8,39947.Q10MD5,39947.Q10N21,39947.Q10NP6,39947.Q10RG4,39947.Q2QLR2,39947.Q2QLY4,39947.Q2QQ48,39947.Q2QWM9,39947.Q2Q…	MT2C,GDCSH,Y14A,B1103G11.7,ROS1A,RPL12-2,RINO1,HEM1_ORYSJ,Ub-CEP52-1,GLN2,NIA1,RPS15,SUS1,ME6,OsJ_16839,RPL9,OJ1582_D10.19,RBCS,PP2C06,Q10DD6_ORYSJ,CAMK1,Q10LT8_ORYSJ,Q10MD5_ORYSJ,APX1,Q10NP6_ORYSJ,Q10RG4_ORYSJ,Q2QLR2_ORYSJ,OsJ_36927,Q2QQ48_ORYSJ,Q2QWM9_ORYSJ,Q2QXH6_ORYSJ,Q2QXY9_ORYSJ,WNK8,Q2R2R2_ORYSJ,ALDP,MT2B,HXK5,MPK12,PSBW,BC1L4,CIPK20,SGR,AAH,DHAR1,4CL4,OJ1531_B07.11,GLU,GUN24_ORYSJ,CESA3,P…
GO:1901576	Organic substance biosynthetic process	42	3593	0.39	5.48e-05	39947.B9F2U5,39947.O22386,39947.O64437,39947.P0C587,39947.P0CH34,39947.P14655,39947.P31674,39947.P49100,39947.P49210,39947.Q0INY7,39947.Q10MP3,39947.Q10NX2,39947.Q2QLY4,39947.Q2QQ48,39947.Q2QWM9,39947.Q2QXY9,39947.Q2R2R2,39947.Q2R3W3,39947.Q40677,39947.Q60E70,39947.Q67W82,39947.Q69RJ0,39947.Q69V23,39947.Q6K638,39947.Q6Z2T6,39947.Q6Z4A7,39947.Q6ZHS4,39947.Q75G91,39947.Q75HE6,39947.Q75J18,39947.Q75…	B1103G11.7,RPL12-2,RINO1,HEM1_ORYSJ,Ub-CEP52-1,GLN2,RPS15,OsJ_16839,RPL9,RBCS,Q10MP3_ORYSJ,Q10NX2_ORYSJ,OsJ_36927,Q2QQ48_ORYSJ,Q2QWM9_ORYSJ,Q2QXY9_ORYSJ,Q2R2R2_ORYSJ,LGF1,ALDP,BC1L4,4CL4,GLU,CESA3,HCT2,CHLP,APR1,CAD2,Q75G91_ORYSJ,MTHR_ORYSJ,Q75J18_ORYSJ,Q75LD8_ORYSJ,DAHPS1,bip108,Q7G767_ORYSJ,Q7XEQ3_ORYSJ,PORA,Q84PA4_ORYSJ,ALDO2_ORYSJ,CAO,RS2,OsJ_01759,Q9AV77_ORYSJ
GO:1901566	Organonitrogen compound biosynthetic process	26	1699	0.5	0.00016	39947.B9F2U5,39947.O22386,39947.P0C587,39947.P0CH34,39947.P14655,39947.P31674,39947.P49210,39947.Q2QLY4,39947.Q2QQ48,39947.Q2QXY9,39947.Q2R2R2,39947.Q69RJ0,39947.Q6Z2T6,39947.Q6Z4A7,39947.Q75G91,39947.Q75HE6,39947.Q75J18,39947.Q75LD8,39947.Q75LR2,39947.Q762A6,39947.Q7G767,39947.Q7XEQ3,39947.Q7XKF3,39947.Q84PA4,39947.Q8S7E1,39947.Q9AV77	B1103G11.7,RPL12-2,HEM1_ORYSJ,Ub-CEP52-1,GLN2,RPS15,RPL9,OsJ_36927,Q2QQ48_ORYSJ,Q2QXY9_ORYSJ,Q2R2R2_ORYSJ,GLU,CHLP,APR1,Q75G91_ORYSJ,MTHR_ORYSJ,Q75J18_ORYSJ,Q75LD8_ORYSJ,DAHPS1,bip108,Q7G767_ORYSJ,Q7XEQ3_ORYSJ,PORA,Q84PA4_ORYSJ,CAO,Q9AV77_ORYSJ
GO:0006082	Organic acid metabolic process	21	1179	0.57	0.00021	39947.A3C6G9,39947.P14655,39947.P16081,39947.P43279,39947.P49100,39947.Q2QLY4,39947.Q2QWM9,39947.Q2QXY9,39947.Q40677,39947.Q5W676,39947.Q65XA0,39947.Q69RJ0,39947.Q6AVA8,39947.Q6YZX6,39947.Q6Z4A7,39947.Q75HE6,39947.Q75LR2,39947.Q852M1,39947.Q9ARX2,39947.Q9FWK4,39947.Q9LI00	GDCSH,GLN2,NIA1,ME6,OsJ_16839,OsJ_36927,Q2QWM9_ORYSJ,Q2QXY9_ORYSJ,ALDP,HXK5,DHAR1,GLU,PPDK1,P0610E02.32,APR1,MTHR_ORYSJ,DAHPS1,ALDO2_ORYSJ,OsJ_01759,CYN,G6PGH1
GO:0044249	Cellular biosynthetic process	39	3472	0.37	0.00032	39947.B9F2U5,39947.O22386,39947.O64437,39947.P0C587,39947.P0CH34,39947.P14655,39947.P16081,39947.P31674,39947.P49100,39947.P49210,39947.Q2QLY4,39947.Q2QQ48,39947.Q2QWM9,39947.Q2QXY9,39947.Q2R2R2,39947.Q60E70,39947.Q67W82,39947.Q69RJ0,39947.Q69V23,39947.Q6K638,39947.Q6Z2T6,39947.Q6Z4A7,39947.Q6ZHS4,39947.Q75G91,39947.Q75HE6,39947.Q75J18,39947.Q75LD8,39947.Q75LR2,39947.Q762A6,39947.Q7G767,39947.Q7X…	B1103G11.7,RPL12-2,RINO1,HEM1_ORYSJ,Ub-CEP52-1,GLN2,NIA1,RPS15,OsJ_16839,RPL9,OsJ_36927,Q2QQ48_ORYSJ,Q2QWM9_ORYSJ,Q2QXY9_ORYSJ,Q2R2R2_ORYSJ,BC1L4,4CL4,GLU,CESA3,HCT2,CHLP,APR1,CAD2,Q75G91_ORYSJ,MTHR_ORYSJ,Q75J18_ORYSJ,Q75LD8_ORYSJ,DAHPS1,bip108,Q7G767_ORYSJ,Q7XEQ3_ORYSJ,PORA,Q84PA4_ORYSJ,ALDO2_ORYSJ,CAO,RS2,HOS66,OsJ_01759,Q9AV77_ORYSJ
GO:0043436	Oxoacid metabolic process	20	1130	0.57	0.00035	39947.A3C6G9,39947.P14655,39947.P16081,39947.P43279,39947.P49100,39947.Q2QLY4,39947.Q2QWM9,39947.Q2QXY9,39947.Q40677,39947.Q5W676,39947.Q65XA0,39947.Q69RJ0,39947.Q6AVA8,39947.Q6YZX6,39947.Q6Z4A7,39947.Q75HE6,39947.Q75LR2,39947.Q852M1,39947.Q9ARX2,39947.Q9LI00	GDCSH,GLN2,NIA1,ME6,OsJ_16839,OsJ_36927,Q2QWM9_ORYSJ,Q2QXY9_ORYSJ,ALDP,HXK5,DHAR1,GLU,PPDK1,P0610E02.32,APR1,MTHR_ORYSJ,DAHPS1,ALDO2_ORYSJ,OsJ_01759,G6PGH1
GO:0044281	Small molecule metabolic process	26	1860	0.46	0.00056	39947.A3C6G9,39947.O64437,39947.P14655,39947.P16081,39947.P43279,39947.P49100,39947.Q10NX2,39947.Q2QLY4,39947.Q2QWM9,39947.Q2QXY9,39947.Q40677,39947.Q5W676,39947.Q655X8,39947.Q65XA0,39947.Q69RJ0,39947.Q6AVA8,39947.Q6YZX6,39947.Q6Z2T6,39947.Q6Z4A7,39947.Q75HE6,39947.Q75LR2,39947.Q84PA4,39947.Q852M1,39947.Q9ARX2,39947.Q9FWK4,39947.Q9LI00	GDCSH,RINO1,GLN2,NIA1,ME6,OsJ_16839,Q10NX2_ORYSJ,OsJ_36927,Q2QWM9_ORYSJ,Q2QXY9_ORYSJ,ALDP,HXK5,AAH,DHAR1,GLU,PPDK1,P0610E02.32,CHLP,APR1,MTHR_ORYSJ,DAHPS1,Q84PA4_ORYSJ,ALDO2_ORYSJ,OsJ_01759,CYN,G6PGH1
GO:0019752	Carboxylic acid metabolic process	19	1085	0.56	0.00066	39947.A3C6G9,39947.P14655,39947.P43279,39947.P49100,39947.Q2QLY4,39947.Q2QWM9,39947.Q2QXY9,39947.Q40677,39947.Q5W676,39947.Q65XA0,39947.Q69RJ0,39947.Q6AVA8,39947.Q6YZX6,39947.Q6Z4A7,39947.Q75HE6,39947.Q75LR2,39947.Q852M1,39947.Q9ARX2,39947.Q9LI00	GDCSH,GLN2,ME6,OsJ_16839,OsJ_36927,Q2QWM9_ORYSJ,Q2QXY9_ORYSJ,ALDP,HXK5,DHAR1,GLU,PPDK1,P0610E02.32,APR1,MTHR_ORYSJ,DAHPS1,ALDO2_ORYSJ,OsJ_01759,G6PGH1
GO:0071704	Organic substance metabolic process	93	12761	0.18	0.00092	39947.A3C6G9,39947.B7F7K7,39947.B7FAL5,39947.B9F2U5,39947.C7IW64,39947.O22386,39947.O64437,39947.P0C587,39947.P0CH34,39947.P14655,39947.P16081,39947.P31674,39947.P31924,39947.P43279,39947.P49100,39947.P49210,39947.P51823,39947.Q0INY7,39947.Q0J032,39947.Q0JLP9,39947.Q10DD6,39947.Q10KY3,39947.Q10LT8,39947.Q10MP3,39947.Q10NP6,39947.Q10NX2,39947.Q10RG4,39947.Q10RZ1,39947.Q2QLR2,39947.Q2QLY4,39947.Q2Q…	GDCSH,BGLU31,Y14A,B1103G11.7,ROS1A,RPL12-2,RINO1,HEM1_ORYSJ,Ub-CEP52-1,GLN2,NIA1,RPS15,SUS1,ME6,OsJ_16839,RPL9,ARF,RBCS,OJ1112_E07.9,PP2C06,Q10DD6_ORYSJ,CAMK1,Q10LT8_ORYSJ,Q10MP3_ORYSJ,Q10NP6_ORYSJ,Q10NX2_ORYSJ,Q10RG4_ORYSJ,BAMY2,Q2QLR2_ORYSJ,OsJ_36927,Q2QN11_ORYSJ,Q2QQ48_ORYSJ,Q2QWM9_ORYSJ,Q2QXH6_ORYSJ,Q2QXY9_ORYSJ,WNK8,Q2R2R2_ORYSJ,LGF1,Q2R4R8_ORYSJ,Q2R5M2_ORYSJ,ALDP,HXK5,BGAL9_ORYSJ,MPK12,BGLU…
GO:0044283	Small molecule biosynthetic process	15	746	0.62	0.0014	39947.O64437,39947.P14655,39947.P49100,39947.Q10NX2,39947.Q2QLY4,39947.Q2QWM9,39947.Q2QXY9,39947.Q40677,39947.Q69RJ0,39947.Q6Z2T6,39947.Q6Z4A7,39947.Q75HE6,39947.Q75LR2,39947.Q852M1,39947.Q9ARX2	RINO1,GLN2,OsJ_16839,Q10NX2_ORYSJ,OsJ_36927,Q2QWM9_ORYSJ,Q2QXY9_ORYSJ,ALDP,GLU,CHLP,APR1,MTHR_ORYSJ,DAHPS1,ALDO2_ORYSJ,OsJ_01759
GO:0043043	Peptide biosynthetic process	14	690	0.63	0.0026	39947.B9F2U5,39947.O22386,39947.P0CH34,39947.P31674,39947.P49210,39947.Q2QQ48,39947.Q2R2R2,39947.Q75G91,39947.Q75J18,39947.Q75LD8,39947.Q762A6,39947.Q7G767,39947.Q7XEQ3,39947.Q9AV77	B1103G11.7,RPL12-2,Ub-CEP52-1,RPS15,RPL9,Q2QQ48_ORYSJ,Q2R2R2_ORYSJ,Q75G91_ORYSJ,Q75J18_ORYSJ,Q75LD8_ORYSJ,bip108,Q7G767_ORYSJ,Q7XEQ3_ORYSJ,Q9AV77_ORYSJ
GO:0050896	Response to stimulus	57	6863	0.24	0.0049	39947.C7IW64,39947.P09229,39947.P14655,39947.P31924,39947.Q03200,39947.Q0JLP9,39947.Q10J20,39947.Q10JI3,39947.Q10KY3,39947.Q10N21,39947.Q10N66,39947.Q10NA9,39947.Q10QU5,39947.Q10RF0,39947.Q10RG4,39947.Q2QLR2,39947.Q2QWM9,39947.Q2QXH6,39947.Q2QYL3,39947.Q2QYL8,39947.Q2QZU5,39947.Q336R9,39947.Q53LQ0,39947.Q53NM9,39947.Q5QLR2,39947.Q5QM06,39947.Q5VQP7,39947.Q5W676,39947.Q5Z9J0,39947.Q60EY8,39947.Q65…	ROS1A,P0003D09.48,GLN2,SUS1,LIR1,PP2C06,D14L,NNJA3_ORYSJ,CAMK1,APX1,Q10N66_ORYSJ,Q10NA9_ORYSJ,Q10QU5_ORYSJ,Q10RF0_ORYSJ,Q10RG4_ORYSJ,Q2QLR2_ORYSJ,Q2QWM9_ORYSJ,Q2QXH6_ORYSJ,LTP110-A,WNK8,Q2QZU5_ORYSJ,MSRA4,PDIL1-1,Q53NM9_ORYSJ,GRXS5,RH2,LRR1,HXK5,MPK12,CIPK20,DHAR1,4CL4,TULP9,GF14E,CAL1,GLO5,RGG2,SMAX1L,IAA17,Q75I98_ORYSJ,Q75L61_ORYSJ,Q7G767_ORYSJ,TIFY3,Q84K39_ORYSJ,Q84M49_ORYSJ,OJ1365_D05.1,AAA1,…
GO:0006518	Peptide metabolic process	15	850	0.56	0.0054	39947.B9F2U5,39947.O22386,39947.P0CH34,39947.P31674,39947.P49210,39947.Q2QQ48,39947.Q2R2R2,39947.Q65XA0,39947.Q75G91,39947.Q75J18,39947.Q75LD8,39947.Q762A6,39947.Q7G767,39947.Q7XEQ3,39947.Q9AV77	B1103G11.7,RPL12-2,Ub-CEP52-1,RPS15,RPL9,Q2QQ48_ORYSJ,Q2R2R2_ORYSJ,DHAR1,Q75G91_ORYSJ,Q75J18_ORYSJ,Q75LD8_ORYSJ,bip108,Q7G767_ORYSJ,Q7XEQ3_ORYSJ,Q9AV77_ORYSJ
GO:0015994	Chlorophyll metabolic process	5	68	1.18	0.0061	39947.P0C587,39947.Q652K1,39947.Q6Z2T6,39947.Q7XKF3,39947.Q8S7E1	HEM1_ORYSJ,SGR,CHLP,PORA,CAO
GO:0043603	Cellular amide metabolic process	16	974	0.53	0.0061	39947.B9F2U5,39947.O22386,39947.P0CH34,39947.P31674,39947.P49210,39947.Q2QQ48,39947.Q2R2R2,39947.Q655X8,39947.Q65XA0,39947.Q75G91,39947.Q75J18,39947.Q75LD8,39947.Q762A6,39947.Q7G767,39947.Q7XEQ3,39947.Q9AV77	B1103G11.7,RPL12-2,Ub-CEP52-1,RPS15,RPL9,Q2QQ48_ORYSJ,Q2R2R2_ORYSJ,AAH,DHAR1,Q75G91_ORYSJ,Q75J18_ORYSJ,Q75LD8_ORYSJ,bip108,Q7G767_ORYSJ,Q7XEQ3_ORYSJ,Q9AV77_ORYSJ
GO:0006412	Translation	13	674	0.6	0.0064	39947.B9F2U5,39947.O22386,39947.P0CH34,39947.P31674,39947.P49210,39947.Q2QQ48,39947.Q2R2R2,39947.Q75G91,39947.Q75J18,39947.Q75LD8,39947.Q762A6,39947.Q7XEQ3,39947.Q9AV77	B1103G11.7,RPL12-2,Ub-CEP52-1,RPS15,RPL9,Q2QQ48_ORYSJ,Q2R2R2_ORYSJ,Q75G91_ORYSJ,Q75J18_ORYSJ,Q75LD8_ORYSJ,bip108,Q7XEQ3_ORYSJ,Q9AV77_ORYSJ
GO:0015995	Chlorophyll biosynthetic process	4	36	1.36	0.0081	39947.P0C587,39947.Q6Z2T6,39947.Q7XKF3,39947.Q8S7E1	HEM1_ORYSJ,CHLP,PORA,CAO
GO:0044271	Cellular nitrogen compound biosynthetic process	21	1619	0.43	0.0086	39947.B9F2U5,39947.O22386,39947.P0C587,39947.P0CH34,39947.P16081,39947.P31674,39947.P49210,39947.Q2QQ48,39947.Q2R2R2,39947.Q6Z2T6,39947.Q75G91,39947.Q75J18,39947.Q75LD8,39947.Q762A6,39947.Q7G767,39947.Q7XEQ3,39947.Q7XKF3,39947.Q84PA4,39947.Q8S7E1,39947.Q94IB1,39947.Q9AV77	B1103G11.7,RPL12-2,HEM1_ORYSJ,Ub-CEP52-1,NIA1,RPS15,RPL9,Q2QQ48_ORYSJ,Q2R2R2_ORYSJ,CHLP,Q75G91_ORYSJ,Q75J18_ORYSJ,Q75LD8_ORYSJ,bip108,Q7G767_ORYSJ,Q7XEQ3_ORYSJ,PORA,Q84PA4_ORYSJ,CAO,RS2,Q9AV77_ORYSJ
GO:0051179	Localization	33	3314	0.32	0.0109	39947.B7FAL5,39947.P51823,39947.Q0IUB5,39947.Q0J032,39947.Q10LT8,39947.Q10NC7,39947.Q10RS7,39947.Q2QWM9,39947.Q2QWV1,39947.Q2QYL3,39947.Q2R2B9,39947.Q2RBD1,39947.Q40746,39947.Q5VMJ3,39947.Q5Z653,39947.Q5Z9S8,39947.Q6ERE5,39947.Q6EU94,39947.Q6EUP4,39947.Q75HK2,39947.Q75IQ4,39947.Q75L61,39947.Q7G2B5,39947.Q7XBY4,39947.Q7XLR1,39947.Q7XZG0,39947.Q84PA4,39947.Q852F6,39947.Q852L0,39947.Q8GU83,39947.Q8L…	Y14A,ARF,VATP-P1,OJ1112_E07.9,Q10LT8_ORYSJ,Q10NC7_ORYSJ,Q10RS7_ORYSJ,Q2QWM9_ORYSJ,Q2QWV1_ORYSJ,LTP110-A,Q2R2B9_ORYSJ,Q2RBD1_ORYSJ,NIP1-1,OsJ_019338,ZIP10,ABCG42,VIT2,PIP1-1,GF14E,Q75HK2_ORYSJ,OEP24,Q75L61_ORYSJ,Q7G2B5_ORYSJ,Q7XBY4_ORYSJ,PIP2-6,Q7XZG0_ORYSJ,Q84PA4_ORYSJ,ZIP2,HD16,ABCG41,Fer2,Q8LMR3_ORYSJ,NTF2
GO:0046394	Carboxylic acid biosynthetic process	11	528	0.64	0.0113	39947.P14655,39947.P49100,39947.Q2QLY4,39947.Q2QWM9,39947.Q2QXY9,39947.Q69RJ0,39947.Q6Z4A7,39947.Q75HE6,39947.Q75LR2,39947.Q852M1,39947.Q9ARX2	GLN2,OsJ_16839,OsJ_36927,Q2QWM9_ORYSJ,Q2QXY9_ORYSJ,GLU,APR1,MTHR_ORYSJ,DAHPS1,ALDO2_ORYSJ,OsJ_01759
GO:0030243	Cellulose metabolic process	5	87	1.08	0.0131	39947.Q60E70,39947.Q69SG5,39947.Q69V23,39947.Q6H3Z9,39947.Q84R49	BC1L4,GUN24_ORYSJ,CESA3,GLU11,GLU2
GO:0009056	Catabolic process	24	2129	0.37	0.0157	39947.A3C6G9,39947.B7FAL5,39947.P0CH34,39947.Q0J032,39947.Q10LT8,39947.Q10N21,39947.Q10RZ1,39947.Q2QXH6,39947.Q40677,39947.Q5W676,39947.Q652K1,39947.Q655X8,39947.Q65XA0,39947.Q69SG5,39947.Q6H3Z9,39947.Q7Y007,39947.Q84R49,39947.Q8S2G5,39947.Q8SBC1,39947.Q94GF2,39947.Q9FE01,39947.Q9FWK4,39947.Q9LI00,39947.Q9LST6	GDCSH,Y14A,Ub-CEP52-1,OJ1112_E07.9,Q10LT8_ORYSJ,APX1,BAMY2,Q2QXH6_ORYSJ,ALDP,HXK5,SGR,AAH,DHAR1,GUN24_ORYSJ,GLU11,Q7Y007_ORYSJ,GLU2,OsJ_03778,OsRad6,Q94GF2_ORYSJ,APX2,CYN,G6PGH1,PBD1
GO:0065007	Biological regulation	58	7497	0.21	0.0157	39947.A3B0Y1,39947.B7FAL5,39947.B9F2U5,39947.B9FMJ3,39947.P09229,39947.P93431,39947.Q0J6N4,39947.Q0JLP9,39947.Q10DD6,39947.Q10JI3,39947.Q10KY3,39947.Q10M18,39947.Q10QU5,39947.Q10RG4,39947.Q2QN11,39947.Q2QQ48,39947.Q2QQZ6,39947.Q2QWM9,39947.Q2QXH6,39947.Q2QYL8,39947.Q2R1J8,39947.Q5QLR2,39947.Q5QM06,39947.Q5SND2,39947.Q5VMJ3,39947.Q5W676,39947.Q5Z676,39947.Q5Z9J0,39947.Q5ZBY9,39947.Q60EY8,39947.Q68…	MT3B,Y14A,B1103G11.7,KIN13A,P0003D09.48,RCA,OSH45,PP2C06,Q10DD6_ORYSJ,NNJA3_ORYSJ,CAMK1,TRL12_ORYSJ,Q10QU5_ORYSJ,Q10RG4_ORYSJ,Q2QN11_ORYSJ,Q2QQ48_ORYSJ,Q2QQZ6_ORYSJ,Q2QWM9_ORYSJ,Q2QXH6_ORYSJ,WNK8,Q2R1J8_ORYSJ,GRXS5,RH2,CML30,OsJ_019338,HXK5,CML29,MPK12,PSBW,CIPK20,TULP9,VIT2,GF14E,CAL1,HCT2,GLO5,RGG2,HOX20,ROC1,IAA17,NAC002,Q75I98_ORYSJ,OEP24,Q75J18_ORYSJ,TIFY3,Q84K39_ORYSJ,Q84M68_ORYSJ,OJ1365_D0…
GO:0044238	Primary metabolic process	80	11585	0.16	0.0217	39947.A3C6G9,39947.B7F7K7,39947.B7FAL5,39947.B9F2U5,39947.C7IW64,39947.O22386,39947.O64437,39947.P0CH34,39947.P14655,39947.P31674,39947.P31924,39947.P49100,39947.P49210,39947.P51823,39947.Q0INY7,39947.Q0J032,39947.Q0JLP9,39947.Q10DD6,39947.Q10KY3,39947.Q10LT8,39947.Q10MP3,39947.Q10NP6,39947.Q10NX2,39947.Q10RG4,39947.Q10RZ1,39947.Q2QLR2,39947.Q2QLY4,39947.Q2QN11,39947.Q2QQ48,39947.Q2QWM9,39947.Q2Q…	GDCSH,BGLU31,Y14A,B1103G11.7,ROS1A,RPL12-2,RINO1,Ub-CEP52-1,GLN2,RPS15,SUS1,OsJ_16839,RPL9,ARF,RBCS,OJ1112_E07.9,PP2C06,Q10DD6_ORYSJ,CAMK1,Q10LT8_ORYSJ,Q10MP3_ORYSJ,Q10NP6_ORYSJ,Q10NX2_ORYSJ,Q10RG4_ORYSJ,BAMY2,Q2QLR2_ORYSJ,OsJ_36927,Q2QN11_ORYSJ,Q2QQ48_ORYSJ,Q2QWM9_ORYSJ,Q2QXH6_ORYSJ,Q2QXY9_ORYSJ,WNK8,Q2R2R2_ORYSJ,LGF1,Q2R4R8_ORYSJ,Q2R5M2_ORYSJ,ALDP,HXK5,BGAL9_ORYSJ,MPK12,BGLU22,BC1L4,CIPK20,AAH,…
GO:0008652	Cellular amino acid biosynthetic process	7	242	0.78	0.0264	39947.P14655,39947.Q2QLY4,39947.Q2QXY9,39947.Q69RJ0,39947.Q6Z4A7,39947.Q75HE6,39947.Q75LR2	GLN2,OsJ_36927,Q2QXY9_ORYSJ,GLU,APR1,MTHR_ORYSJ,DAHPS1
GO:0010558	Negative regulation of macromolecule biosynthetic process	8	335	0.7	0.0317	39947.Q10JI3,39947.Q2QXH6,39947.Q5QLR2,39947.Q75J18,39947.Q84M68,39947.Q84MP7,39947.Q94IB1,39947.Q94LW3	NNJA3_ORYSJ,Q2QXH6_ORYSJ,GRXS5,Q75J18_ORYSJ,Q84M68_ORYSJ,OJ1365_D05.1,RS2,HOS66
GO:1901575	Organic substance catabolic process	21	1861	0.37	0.0344	39947.A3C6G9,39947.B7FAL5,39947.P0CH34,39947.Q0J032,39947.Q10LT8,39947.Q10RZ1,39947.Q2QXH6,39947.Q40677,39947.Q5W676,39947.Q652K1,39947.Q655X8,39947.Q69SG5,39947.Q6H3Z9,39947.Q7Y007,39947.Q84R49,39947.Q8S2G5,39947.Q8SBC1,39947.Q94GF2,39947.Q9FWK4,39947.Q9LI00,39947.Q9LST6	GDCSH,Y14A,Ub-CEP52-1,OJ1112_E07.9,Q10LT8_ORYSJ,BAMY2,Q2QXH6_ORYSJ,ALDP,HXK5,SGR,AAH,GUN24_ORYSJ,GLU11,Q7Y007_ORYSJ,GLU2,OsJ_03778,OsRad6,Q94GF2_ORYSJ,CYN,G6PGH1,PBD1
GO:0044262	Cellular carbohydrate metabolic process	10	539	0.59	0.0386	39947.O64437,39947.P31924,39947.Q5W676,39947.Q60E70,39947.Q69SG5,39947.Q69V23,39947.Q6H3Z9,39947.Q6YZX6,39947.Q84R49,39947.Q9LI00	RINO1,SUS1,HXK5,BC1L4,GUN24_ORYSJ,CESA3,GLU11,P0610E02.32,GLU2,G6PGH1
GO:0006006	Glucose metabolic process	4	67	1.09	0.042	39947.Q10NX2,39947.Q2QWM9,39947.Q40677,39947.Q5W676	Q10NX2_ORYSJ,Q2QWM9_ORYSJ,ALDP,HXK5
GO:0006810	Transport	29	3060	0.29	0.0421	39947.B7FAL5,39947.P51823,39947.Q0IUB5,39947.Q0J032,39947.Q10LT8,39947.Q10NC7,39947.Q10RS7,39947.Q2QWV1,39947.Q2QYL3,39947.Q2RBD1,39947.Q40746,39947.Q5Z653,39947.Q5Z9S8,39947.Q6ERE5,39947.Q6EU94,39947.Q75HK2,39947.Q75IQ4,39947.Q75L61,39947.Q7G2B5,39947.Q7XBY4,39947.Q7XLR1,39947.Q7XZG0,39947.Q84PA4,39947.Q852F6,39947.Q852L0,39947.Q8GU83,39947.Q8L5K0,39947.Q8LMR3,39947.Q9XJ54	Y14A,ARF,VATP-P1,OJ1112_E07.9,Q10LT8_ORYSJ,Q10NC7_ORYSJ,Q10RS7_ORYSJ,Q2QWV1_ORYSJ,LTP110-A,Q2RBD1_ORYSJ,NIP1-1,ZIP10,ABCG42,VIT2,PIP1-1,Q75HK2_ORYSJ,OEP24,Q75L61_ORYSJ,Q7G2B5_ORYSJ,Q7XBY4_ORYSJ,PIP2-6,Q7XZG0_ORYSJ,Q84PA4_ORYSJ,ZIP2,HD16,ABCG41,Fer2,Q8LMR3_ORYSJ,NTF2
GO:0030245	Cellulose catabolic process	3	27	1.36	0.0421	39947.Q69SG5,39947.Q6H3Z9,39947.Q84R49	GUN24_ORYSJ,GLU11,GLU2
GO:0031327	Negative regulation of cellular biosynthetic process	8	361	0.66	0.0432	39947.Q10JI3,39947.Q2QXH6,39947.Q5QLR2,39947.Q75J18,39947.Q84M68,39947.Q84MP7,39947.Q94IB1,39947.Q94LW3	NNJA3_ORYSJ,Q2QXH6_ORYSJ,GRXS5,Q75J18_ORYSJ,Q84M68_ORYSJ,OJ1365_D05.1,RS2,HOS66
GO:0016052	Carbohydrate catabolic process	7	282	0.71	0.0491	39947.Q10RZ1,39947.Q40677,39947.Q5W676,39947.Q69SG5,39947.Q6H3Z9,39947.Q84R49,39947.Q9LI00	BAMY2,ALDP,HXK5,GUN24_ORYSJ,GLU11,GLU2,G6PGH1
GO:1901607	Alpha-amino acid biosynthetic process	6	202	0.79	0.0491	39947.P14655,39947.Q2QLY4,39947.Q2QXY9,39947.Q69RJ0,39947.Q6Z4A7,39947.Q75HE6	GLN2,OsJ_36927,Q2QXY9_ORYSJ,GLU,APR1,MTHR_ORYSJ

## Sheet: KEGG
Supplementary Table 18| Go and KEGG enrichment analysis of the hyper-m5C-modified transcripts (KEGG).
#term ID	term description	observed gene count	background gene count	strength	false discovery rate	matching proteins in your network (IDs)	matching proteins in your network (labels)
map01100	Metabolic pathways	62	6275	0.31	2.25e-06	39947.A3C6G9,39947.B7F7K7,39947.O64437,39947.P0C587,39947.P14655,39947.P16081,39947.P31924,39947.P43279,39947.P49100,39947.Q0INY7,39947.Q0IUB5,39947.Q10J20,39947.Q10LT8,39947.Q10MD5,39947.Q10MP3,39947.Q10N21,39947.Q10NC7,39947.Q10NX2,39947.Q10RZ1,39947.Q2QLY4,39947.Q2QNG2,39947.Q2QWM9,39947.Q2QXY9,39947.Q2R3W3,39947.Q40677,39947.Q5QLR2,39947.Q5W676,39947.Q5Z7L0,39947.Q60DX8,39947.Q655X8,39947.Q65…	GDCSH,BGLU31,RINO1,HEM1_ORYSJ,GLN2,NIA1,SUS1,ME6,OsJ_16839,RBCS,VATP-P1,D14L,Q10LT8_ORYSJ,Q10MD5_ORYSJ,Q10MP3_ORYSJ,APX1,Q10NC7_ORYSJ,Q10NX2_ORYSJ,BAMY2,OsJ_36927,Q2QNG2_ORYSJ,Q2QWM9_ORYSJ,Q2QXY9_ORYSJ,LGF1,ALDP,GRXS5,HXK5,BGAL9_ORYSJ,BGLU22,AAH,DHAR1,4CL4,OJ1531_B07.11,GUN24_ORYSJ,CESA3,PPDK1,4CL3,GF14E,CAL1,HCT2,GLO5,P0610E02.32,CHLP,APR1,CAD2,MTHR_ORYSJ,DAHPS1,Q7XBY4_ORYSJ,PORA,Q7Y007_ORYSJ,Q8…
map01110	Biosynthesis of secondary metabolites	34	2761	0.41	3.95e-05	39947.A3C6G9,39947.B7F7K7,39947.O64437,39947.P0C587,39947.P31924,39947.Q0INY7,39947.Q10LT8,39947.Q10NC7,39947.Q10NX2,39947.Q10RZ1,39947.Q2QLY4,39947.Q2QWM9,39947.Q2QXY9,39947.Q40677,39947.Q5W676,39947.Q60DX8,39947.Q652K1,39947.Q67W82,39947.Q69NG5,39947.Q6AVA8,39947.Q6ETN3,39947.Q6K638,39947.Q6YT73,39947.Q6YZX6,39947.Q6Z2T6,39947.Q6ZHS4,39947.Q75LR2,39947.Q7G767,39947.Q7XKF3,39947.Q8S2G5,39947.Q8S…	GDCSH,BGLU31,RINO1,HEM1_ORYSJ,SUS1,RBCS,Q10LT8_ORYSJ,Q10NC7_ORYSJ,Q10NX2_ORYSJ,BAMY2,OsJ_36927,Q2QWM9_ORYSJ,Q2QXY9_ORYSJ,ALDP,HXK5,BGLU22,SGR,4CL4,OJ1531_B07.11,PPDK1,4CL3,HCT2,GLO5,P0610E02.32,CHLP,CAD2,DAHPS1,Q7G767_ORYSJ,PORA,OsJ_03778,CAO,Q94GF2_ORYSJ,G6PGH1,ROMT-15
map01200	Carbon metabolism	12	434	0.76	9.82e-05	39947.A3C6G9,39947.P43279,39947.Q0INY7,39947.Q10NX2,39947.Q40677,39947.Q5W676,39947.Q69NG5,39947.Q6AVA8,39947.Q6YT73,39947.Q6YZX6,39947.Q75HE6,39947.Q9LI00	GDCSH,ME6,RBCS,Q10NX2_ORYSJ,ALDP,HXK5,OJ1531_B07.11,PPDK1,GLO5,P0610E02.32,MTHR_ORYSJ,G6PGH1
map03010	Ribosome	12	602	0.62	0.0018	39947.O22386,39947.P0CH34,39947.P31674,39947.P49210,39947.Q2R1J8,39947.Q75G91,39947.Q75J18,39947.Q75LD8,39947.Q762A6,39947.Q7XEQ3,39947.Q7Y0C9,39947.Q9AV77	RPL12-2,Ub-CEP52-1,RPS15,RPL9,Q2R1J8_ORYSJ,Q75G91_ORYSJ,Q75J18_ORYSJ,Q75LD8_ORYSJ,bip108,Q7XEQ3_ORYSJ,Q7Y0C9_ORYSJ,Q9AV77_ORYSJ
map00630	Glyoxylate and dicarboxylate metabolism	6	140	0.95	0.0024	39947.A3C6G9,39947.P14655,39947.Q0INY7,39947.Q69RJ0,39947.Q6YT73,39947.Q6YZX6	GDCSH,GLN2,RBCS,GLU,GLO5,P0610E02.32
map00710	Carbon fixation in photosynthetic organisms	5	92	1.05	0.0028	39947.P43279,39947.Q0INY7,39947.Q10NX2,39947.Q40677,39947.Q6AVA8	ME6,RBCS,Q10NX2_ORYSJ,ALDP,PPDK1
map00910	Nitrogen metabolism	4	54	1.19	0.0039	39947.P14655,39947.P16081,39947.Q69RJ0,39947.Q9FWK4	GLN2,NIA1,GLU,CYN
map00500	Starch and sucrose metabolism	8	346	0.68	0.0064	39947.B7F7K7,39947.P31924,39947.Q10NC7,39947.Q10RZ1,39947.Q5W676,39947.Q60DX8,39947.Q69SG5,39947.Q84R49	BGLU31,SUS1,Q10NC7_ORYSJ,BAMY2,HXK5,BGLU22,GUN24_ORYSJ,GLU2
map00053	Ascorbate and aldarate metabolism	4	99	0.92	0.0266	39947.Q10N21,39947.Q2QWM9,39947.Q65XA0,39947.Q9FE01	APX1,Q2QWM9_ORYSJ,DHAR1,APX2
map00195	Photosynthesis	4	101	0.92	0.0266	39947.Q0D5P8,39947.Q5ZBY9,39947.Q84PA4,39947.Q943K1	OJ1582_D10.19,PSBW,Q84PA4_ORYSJ,PSBS1
map00860	Porphyrin and chlorophyll metabolism	5	190	0.74	0.0359	39947.P0C587,39947.Q652K1,39947.Q6Z2T6,39947.Q7XKF3,39947.Q8S7E1	HEM1_ORYSJ,SGR,CHLP,PORA,CAO
map00940	Phenylpropanoid biosynthesis	8	500	0.52	0.0421	39947.B7F7K7,39947.Q2R5M2,39947.Q60DX8,39947.Q67W82,39947.Q6ETN3,39947.Q6K638,39947.Q6ZHS4,39947.Q9XGP7	BGLU31,Q2R5M2_ORYSJ,BGLU22,4CL4,4CL3,HCT2,CAD2,ROMT-15
