# Supplementary material for: Elevating RNA m5C methylation provides a promising strategy for crop productivity
Source: Natl Sci Rev. 2026 Feb 12;13(10):nwag102. doi: 10.1093/nsr/nwag102 (PMC13249431; doi:10.1093/nsr/nwag102)
Supplement: nwag102_Supplemental_Files [file nwag102_supplemental_files.zip › Table S21.xls]

## Sheet: KO2 vs WT_DEG
	Supplementary Table 19| List of differentially expressed genes between WT and KO2 seedlings.
	WT-rep1	WT-rep2	WT-rep3	KO2-rep1	KO2-rep2	KO2-rep3	log2(FoldChange)	Pvalue	FDR
Add_EVM0009308	19	19	23	16	63	69	1.28067	0.00326683	0.0386105
EVM0031258	1	5	2	3	12	14	1.87716	0.0353088	0.214432
EVM0035112	0	0	0	1	4	6	4.32767	0.0128761	0.107408
LOC_Os08g21879	0	0	0	324	278	264	10.5891	4.48542e-19	6.89427e-17
LOC_Os06g50724	3	3	4	9	76	26	3.4417	0.00038967	0.0067301
EVM0047284	0	1	0	23	2	1	4.52009	0.0037726	0.0429435
EVM0012725	142	110	108	116	395	475	1.45031	0.0214256	0.153968
Add_EVM0015885	4	14	7	7	31	38	1.62842	0.00686531	0.0673973
EVM0009797	256	154	202	203	614	710	1.30772	0.0307391	0.195227
Add_EVM0009533	572	471	494	497	1323	1553	1.12971	0.031942	0.200513
LOC_Os09g01000	27	21	18	31	98	75	1.60634	2.39612e-05	0.000620554
EVM0020171	5	3	2	6	18	12	1.81696	0.0187353	0.140371
Add_EVM0033252	13	2	2	2	0	0	-3.19179	0.0296448	0.190359
EVM0032805	71	76	65	3	10	4	-3.66917	1.57097e-16	1.86335e-14
LOC_Os01g01840	206	214	189	476	498	465	1.21644	7.68939e-27	2.08062e-24
LOC_Os01g02430	35	57	62	13	13	3	-2.43751	1.03631e-08	5.15695e-07
LOC_Os01g02440	9	14	23	0	5	0	-3.22643	0.000397177	0.00685065
LOC_Os01g02830	25	19	19	16	9	7	-1.02127	0.0407295	0.235005
LOC_Os01g03360	94	128	116	45	61	41	-1.22349	5.59579e-08	2.54565e-06
LOC_Os01g04280	318	427	336	897	838	775	1.19336	1.11009e-38	6.55357e-36
LOC_Os01g04330	472	563	511	1233	1326	1157	1.24249	3.74862e-63	5.12495e-60
LOC_Os01g05760	129	139	153	60	89	59	-1.04298	1.95068e-07	7.85593e-06
LOC_Os01g07600	12	9	5	23	22	18	1.23866	0.0171528	0.131784
LOC_Os01g09140	1	0	0	7	3	4	3.67188	0.019776	0.145855
LOC_Os01g13670	4	13	13	3	0	4	-2.08312	0.0212038	0.153252
LOC_Os01g14520	22	26	24	6	10	18	-1.08326	0.0262941	0.176764
LOC_Os01g15100	9	15	16	38	31	22	1.15953	0.0066958	0.0660327
LOC_Os01g15520	67	73	78	37	39	30	-1.06658	4.96076e-05	0.00117359
LOC_Os01g16200	25	20	15	108	128	124	2.56082	5.69953e-20	9.49044e-18
LOC_Os01g17050	262	253	279	642	591	551	1.14168	6.44392e-30	2.4259e-27
LOC_Os01g18120	13	3	4	23	26	21	1.75604	0.00192547	0.0253117
LOC_Os01g22080	17	15	21	10	10	6	-1.06104	0.0470351	0.258415
LOC_Os01g23530	0	1	1	12	14	15	4.34854	0.000257367	0.00474475
LOC_Os01g23710	286	301	233	125	119	127	-1.16883	3.86439e-14	3.67697e-12
LOC_Os01g23880	10	16	7	1	0	1	-4.06032	0.00096341	0.0143413
LOC_Os01g24080	0	0	0	4	3	1	3.80411	0.0453152	NA
LOC_Os01g26090	17	20	24	0	0	0	-6.80714	1.21251e-07	5.16332e-06
LOC_Os01g26210	12	24	15	44	35	33	1.11604	0.00362045	0.0416127
LOC_Os01g27890	9	5	11	25	31	25	1.66752	0.000667581	0.0105289
LOC_Os01g29104	12	13	10	33	19	21	1.03029	0.0270233	0.179805
LOC_Os01g29330	61	73	65	131	159	135	1.07289	3.84827e-08	1.78186e-06
LOC_Os01g32610	12	24	9	40	55	29	1.43517	0.000471866	0.00790787
LOC_Os01g35330	236	345	254	1774	1715	1566	2.57682	2.14197e-197	1.85466e-193
LOC_Os01g37000	25	26	47	7	14	2	-2.12766	4.41038e-05	0.00105784
LOC_Os01g40430	3	13	14	30	36	18	1.46659	0.00327698	0.0386571
LOC_Os01g41420	32	49	52	123	143	140	1.59661	9.82405e-13	8.25856e-11
LOC_Os01g44120	11	21	15	42	31	35	1.1846	0.0025658	0.0319553
LOC_Os01g47580	12	12	13	26	36	17	1.0579	0.0198705	0.146303
LOC_Os01g48800	50	46	80	20	35	22	-1.21677	0.000236113	0.00441707
LOC_Os01g49630	19	32	34	85	54	42	1.06258	0.000958738	0.0142891
LOC_Os01g49750	9	11	7	37	46	43	2.20271	2.71866e-07	1.07325e-05
LOC_Os01g50420	54	76	43	112	142	100	1.00742	1.07816e-05	0.000304086
LOC_Os01g50820	27	42	34	13	15	18	-1.17316	0.00313394	0.037377
LOC_Os01g50910	42	35	22	15	19	12	-1.14626	0.00604355	0.0611562
LOC_Os01g51610	3	3	4	33	44	30	3.3926	8.50607e-09	4.29036e-07
LOC_Os01g51670	150	196	147	574	532	492	1.67345	3.43432e-46	2.97367e-43
LOC_Os01g52740	155	161	161	84	67	81	-1.06226	7.57537e-09	3.8556e-07
LOC_Os01g56240	11	11	9	22	17	29	1.1204	0.0223135	0.15827
LOC_Os01g57530	14	29	28	9	16	6	-1.21602	0.015629	0.123436
LOC_Os01g58100	22	26	18	161	193	127	2.83514	1.95758e-28	6.69081e-26
LOC_Os01g58310	11	10	8	29	18	25	1.28671	0.00823262	0.0777073
LOC_Os01g61340	10	17	16	0	0	0	-6.29582	2.29266e-06	7.68439e-05
LOC_Os01g62110	3	5	3	1	0	0	-3.37085	0.0408909	0.235647
LOC_Os01g62770	6	23	14	7	6	2	-1.53696	0.0263764	0.177088
LOC_Os01g64470	212	217	233	524	517	468	1.1638	5.22231e-28	1.67475e-25
LOC_Os01g66740	6	10	6	24	22	21	1.58679	0.00239529	0.0302627
LOC_Os01g66990	27	33	28	11	20	11	-1.09355	0.00991823	0.0892537
LOC_Os01g67820	12	12	19	39	30	40	1.32617	0.000962843	0.0143411
LOC_Os01g68290	7	8	6	1	0	2	-2.81606	0.0152721	0.121424
LOC_Os01g68490	5	10	14	26	12	28	1.18768	0.0258125	0.174474
LOC_Os01g71599	2	2	1	5	4	86	4.31945	0.00504997	0.0538251
LOC_Os01g72280	2	0	1	8	5	5	2.53553	0.0357394	0.216005
LOC_Os01g72530	104	155	143	303	287	303	1.13636	3.48057e-15	3.64562e-13
LOC_Os01g72900	28	31	20	55	58	50	1.01808	0.00102698	0.0150802
LOC_Os01g74480	12	18	33	8	6	7	-1.59547	0.00472153	0.051124
LOC_Os10g05250	259	306	368	39	25	17	-3.55199	1.11041e-59	1.44221e-56
LOC_Os10g05790	3	2	2	12	8	5	1.78913	0.0456145	0.253342
LOC_Os10g05820	56	58	57	196	212	175	1.74344	2.67434e-21	5.10798e-19
LOC_Os10g05880	11	14	10	44	41	36	1.76434	1.06528e-05	0.000301106
LOC_Os10g05930	6	5	7	13	18	12	1.22692	0.0456512	0.253359
LOC_Os10g06510	17	13	18	30	42	33	1.10244	0.00485836	0.0523
LOC_Os10g07164	16	23	27	179	154	127	2.77533	1.38038e-27	3.98407e-25
LOC_Os10g09110	7	4	5	18	17	17	1.66952	0.00551172	0.0573607
LOC_Os10g09990	496	647	602	261	240	230	-1.27567	8.25435e-35	4.2883e-32
LOC_Os10g10620	8	10	15	0	6	2	-2.0628	0.0153368	0.121578
LOC_Os10g18820	28	24	13	55	64	44	1.28848	0.000159396	0.00317522
LOC_Os10g19850	4	9	3	17	10	14	1.34389	0.0416882	0.238628
LOC_Os10g19904	5	5	8	0	0	0	-5.04727	0.000893948	0.0134538
LOC_Os10g21190	9	9	19	24	46	52	1.71927	0.000105972	0.00222712
LOC_Os10g21590	67	82	84	36	28	40	-1.17878	1.03025e-05	0.000293241
LOC_Os10g23569	127	141	153	361	379	395	1.41283	4.13206e-26	1.09525e-23
LOC_Os10g23820	11	17	10	24	31	29	1.12859	0.0100459	0.0902325
LOC_Os10g23900	7	17	13	42	33	24	1.39687	0.00128397	0.0181658
LOC_Os10g24004	1	4	0	161	174	126	6.49911	5.3841e-22	1.10124e-19
LOC_Os10g25160	0	0	0	2	3	5	4.18175	0.0171109	NA
LOC_Os10g26110	2	4	4	11	17	8	1.82134	0.015592	0.12318
LOC_Os10g26700	68	89	87	35	51	37	-1.00875	7.1467e-05	0.00159899
LOC_Os10g26940	178	184	180	76	74	57	-1.41781	2.83917e-15	2.99798e-13
LOC_Os10g29640	0	0	0	2	3	3	3.84228	0.0389982	NA
LOC_Os10g31540	6	11	6	1	0	1	-3.53363	0.00638061	0.0636248
LOC_Os10g31530	4	6	11	1	2	0	-2.83496	0.0168562	0.130314
LOC_Os10g33104	80	78	100	235	215	188	1.2795	1.77395e-14	1.73887e-12
LOC_Os10g33240	127	156	117	87	42	53	-1.16372	4.9377e-07	1.85618e-05
LOC_Os10g37604	1	2	3	9	7	17	2.47045	0.00543935	0.0568811
LOC_Os10g38120	2	5	4	27	23	11	2.43691	0.000224454	0.00424339
LOC_Os10g39980	21	32	35	5	10	4	-2.23307	1.74877e-05	0.000470249
LOC_Os10g40000	8	7	9	2	3	2	-1.80633	0.0419771	0.239595
LOC_Os10g41330	135	172	152	419	441	370	1.39875	2.51441e-30	9.89612e-28
LOC_Os10g41720	8	8	4	0	0	3	-2.72937	0.0239675	0.16598
LOC_Os10g42220	2	4	13	22	17	10	1.34205	0.0382633	0.226253
LOC_Os10g42340	3	4	1	0	0	0	-3.884	0.0390542	NA
LOC_Os11g01580	0	0	0	3	4	2	3.99032	0.0274228	NA
LOC_Os11g01842	9	10	14	3	5	1	-1.90923	0.0158055	0.124338
LOC_Os11g02379	35	30	43	17	23	9	-1.17856	0.00321252	0.0381217
LOC_Os11g06770	25	10	11	7	6	7	-1.24983	0.0442845	0.248775
LOC_Os11g07000	15	15	28	6	10	12	-1.05842	0.0477215	0.260423
LOC_Os11g07010	14	10	11	5	3	4	-1.57788	0.0268145	0.178827
LOC_Os11g07911	46	41	44	21	12	17	-1.41696	0.000111982	0.00233643
LOC_Os11g09070	0	0	0	3	5	1	3.97484	0.0311628	NA
LOC_Os11g09190	1	3	1	115	137	86	6.04903	1.1397e-18	1.6917e-16
LOC_Os11g09230	0	0	0	6	9	4	5.06699	0.000819814	0.0124827
LOC_Os11g09370	6	4	8	0	0	0	-5.05493	0.000893849	0.0134538
LOC_Os11g09460	14	10	11	88	95	80	2.88113	1.28178e-17	1.71627e-15
LOC_Os11g09470	0	0	0	12	6	10	5.64435	6.52534e-05	0.00147983
LOC_Os11g09590	997	1160	1177	0	0	0	-12.5813	1.58974e-26	4.25722e-24
LOC_Os11g09670	15	19	10	34	27	31	1.04199	0.0122002	0.103229
LOC_Os11g09710	380	451	444	118	172	161	-1.51603	2.78136e-28	9.03106e-26
LOC_Os11g09735	0	0	0	12	12	4	5.61497	8.47875e-05	0.00183843
LOC_Os11g09830	8	1	6	310	351	246	5.88645	5.62042e-49	6.08317e-46
LOC_Os11g09840	1	12	8	30	25	43	2.23708	2.70001e-05	0.000688954
LOC_Os11g09979	0	0	0	2740	2291	2212	13.6532	5.7066e-31	2.28053e-28
LOC_Os11g10514	10	12	5	0	0	0	-5.63954	7.43698e-05	0.00165396
LOC_Os11g10710	96	103	102	233	209	195	1.05619	1.70517e-11	1.2442e-09
LOC_Os11g10800	0	0	0	36	29	35	7.48099	1.95613e-09	1.08573e-07
LOC_Os11g10870	76	69	70	261	266	295	1.91462	3.47986e-29	1.23826e-26
LOC_Os11g11324	567	642	499	107	78	95	-2.63317	1.24033e-76	2.14793e-73
LOC_Os11g11770	14	24	18	214	204	134	3.27066	6.35191e-35	3.36729e-32
LOC_Os11g11790	650	782	895	415	395	334	-1.04716	7.9014e-28	2.38659e-25
LOC_Os11g11810	0	0	0	349	316	308	10.759	1.13007e-19	1.8462e-17
LOC_Os11g11890	101	107	106	625	628	562	2.50671	2.78908e-95	7.24491e-92
LOC_Os11g11920	0	0	0	428	395	339	11.0116	1.43922e-20	2.50907e-18
LOC_Os11g11940	0	0	0	213	211	161	10.0193	3.90172e-17	4.99266e-15
LOC_Os11g11950	39	69	37	212	169	155	1.86359	7.95806e-18	1.11139e-15
LOC_Os11g11990	63	57	67	167	190	175	1.48495	3.39465e-15	3.57002e-13
LOC_Os11g12260	26	25	22	7	5	7	-1.96734	0.000200789	0.00386633
LOC_Os11g15340	396	417	467	246	196	162	-1.11289	1.86173e-19	2.96689e-17
LOC_Os11g17330	3	13	6	37	27	26	2.01872	7.57602e-05	0.0016777
LOC_Os11g17380	24	27	20	127	125	117	2.35377	5.26946e-20	8.88828e-18
LOC_Os11g18110	11	17	10	53	41	29	1.66278	4.22605e-05	0.00102212
LOC_Os11g19240	1	1	3	6	19	6	2.59977	0.00728616	0.070595
LOC_Os11g20090	5	2	8	29	14	13	1.85945	0.00361289	0.0415626
LOC_Os11g25110	10	14	15	4	5	2	-1.85315	0.00928669	0.0850903
LOC_Os11g25700	24	15	15	5	5	8	-1.61365	0.00644984	0.0642166
LOC_Os11g26790	415	469	424	202	192	176	-1.22309	5.90468e-27	1.6317e-24
LOC_Os11g29140	176	204	171	437	440	397	1.18527	2.9421e-24	6.94762e-22
LOC_Os11g29410	2	3	3	0	0	0	-3.87203	0.0372971	NA
LOC_Os11g32780	23	23	34	57	67	70	1.26205	2.84249e-05	0.000721059
LOC_Os11g32890	10	22	6	1	4	0	-2.95589	0.0017895	0.0238135
LOC_Os11g34624	11	11	12	40	33	39	1.69943	3.8088e-05	0.000936022
LOC_Os11g36230	0	0	1	4	3	4	3.33625	0.0426869	0.242435
LOC_Os11g36410	41	28	39	20	19	12	-1.12267	0.00387767	0.0439087
LOC_Os11g38450	3	10	7	20	24	19	1.64346	0.00304258	0.0366748
LOC_Os11g38500	13	5	14	18	27	22	1.035	0.039434	0.230097
LOC_Os11g39200	1	7	4	14	10	13	1.62386	0.025752	0.174111
LOC_Os11g40780	4	4	5	1	0	0	-3.61882	0.0224382	0.15873
LOC_Os11g41850	0	0	0	7	2	6	4.74911	0.00305673	0.0367937
LOC_Os11g42110	4	12	13	22	18	20	1.04215	0.0452814	0.252072
LOC_Os11g42290	25	37	24	90	110	100	1.78475	1.62909e-11	1.19203e-09
LOC_Os11g42930	1	0	0	7	10	4	4.24687	0.00378214	0.0430144
LOC_Os11g43540	43	43	59	18	12	18	-1.61376	9.01392e-06	0.000261323
LOC_Os11g45180	1	0	0	51	61	44	7.1522	4.84138e-09	2.55091e-07
LOC_Os11g45970	4	2	7	0	1	0	-3.62204	0.0242283	0.167062
LOC_Os11g46280	6	16	11	36	16	43	1.53274	0.00173441	0.0231992
LOC_Os11g47500	221	249	302	137	123	95	-1.14721	1.11868e-13	1.02681e-11
LOC_Os11g47570	25	29	30	7	5	8	-2.08753	3.51519e-05	0.000868797
LOC_Os12g01250	6	6	4	0	0	0	-4.88659	0.00166155	0.0223745
LOC_Os12g01280	0	0	1	3	5	5	3.58216	0.0244173	0.167795
LOC_Os12g02210	14	18	20	8	6	5	-1.47669	0.0103223	0.0917948
LOC_Os12g03920	3	2	6	0	0	0	-4.33822	0.0115575	0.0993109
LOC_Os12g05770	195	215	218	90	75	100	-1.26275	1.41912e-13	1.29344e-11
LOC_Os12g08020	77	65	87	31	55	30	-1.0135	0.000284418	0.00515565
LOC_Os12g08025	158	171	151	86	77	68	-1.08262	2.1116e-09	1.16456e-07
LOC_Os12g08850	13	14	28	24	61	44	1.21802	0.00322983	0.0382572
LOC_Os12g09500	33	35	27	18	14	13	-1.10783	0.00598086	0.060687
LOC_Os12g10870	24	21	39	14	5	20	-1.1097	0.0221892	0.157741
LOC_Os12g11510	15	19	29	5	9	3	-1.91613	0.00108141	0.0157195
LOC_Os12g12290	2	4	3	0	0	0	-4.0372	0.0250951	NA
LOC_Os12g13800	59	66	58	146	189	164	1.42584	3.51875e-13	3.05696e-11
LOC_Os12g13810	28	28	35	66	52	83	1.13226	0.000169655	0.00335384
LOC_Os12g14440	257	324	285	1777	1798	1500	2.52627	1.02348e-229	2.65859e-225
LOC_Os12g14699	17	15	28	5	7	13	-1.26551	0.0218074	0.155795
LOC_Os12g22839	80	83	75	320	292	263	1.85143	5.40115e-33	2.59815e-30
LOC_Os12g23700	11	27	16	33	41	40	1.07098	0.00561688	0.0580597
LOC_Os12g26220	73	98	56	214	210	181	1.38925	6.22516e-14	5.81672e-12
LOC_Os12g27220	34	55	87	216	211	170	1.74383	4.72837e-16	5.41076e-14
LOC_Os12g27254	49	64	44	230	202	171	1.91425	3.44555e-23	7.45847e-21
LOC_Os12g32390	11	17	10	4	0	1	-2.95424	0.00117166	0.0168746
LOC_Os12g32610	68	79	54	143	175	152	1.20241	1.35761e-09	7.68305e-08
LOC_Os12g34300	2	0	1	4	9	6	2.62234	0.0288258	0.187076
LOC_Os12g36574	3	17	18	68	42	57	2.1329	1.89372e-07	7.69815e-06
LOC_Os12g37260	1761	1813	1717	4521	4631	3905	1.27525	1.50182e-136	6.50189e-133
LOC_Os12g38760	149	154	147	313	319	300	1.02642	5.02785e-15	5.18267e-13
LOC_Os12g43610	0	1	0	19	12	13	5.3263	5.80999e-05	0.0013439
LOC_Os02g02140	29	11	27	58	52	49	1.20944	0.000551543	0.00901062
LOC_Os02g03550	11	8	7	3	0	3	-2.14155	0.0220705	0.15707
LOC_Os02g03870	7	2	5	1	0	0	-3.75113	0.0176777	0.134667
LOC_Os02g06250	5	10	11	17	32	13	1.22829	0.0239366	0.16598
LOC_Os02g06460	13	17	16	38	29	27	1.00606	0.0121513	0.102848
LOC_Os02g06770	14	25	16	38	35	41	1.03966	0.00539565	0.0564695
LOC_Os02g08470	24	22	12	4	8	13	-1.22714	0.0301057	0.192333
LOC_Os02g14080	23	25	43	17	11	12	-1.20696	0.00567917	0.0584586
LOC_Os02g15350	0	0	0	31	38	30	7.46098	2.16343e-09	1.19062e-07
LOC_Os02g16730	5	5	4	2	0	0	-2.8563	0.0478737	0.260767
LOC_Os02g16940	59	75	65	151	141	124	1.03976	6.97026e-08	3.13252e-06
LOC_Os02g17000	3	3	4	13	18	4	1.75806	0.0252994	0.171856
LOC_Os02g17730	3	0	2	13	6	4	2.13525	0.0388857	0.228406
LOC_Os02g19450	12	5	4	0	2	3	-2.10226	0.0459805	0.254505
LOC_Os02g21320	0	0	0	12	1	6	5.07582	0.00129937	0.0183039
LOC_Os02g28110	7	17	5	3	1	3	-2.05445	0.0213863	0.153844
LOC_Os02g28334	47	40	36	26	19	17	-1.02424	0.00394028	0.0444239
LOC_Os02g29150	21	19	14	42	38	41	1.13774	0.00185519	0.0245468
LOC_Os02g34190	52	79	43	342	361	263	2.4458	2.56131e-42	1.90093e-39
LOC_Os02g36350	8	4	12	3	1	2	-2.03005	0.033032	0.205359
LOC_Os02g37300	373	398	360	808	810	737	1.03314	7.96719e-33	3.76283e-30
LOC_Os02g40530	16	14	18	42	42	50	1.46314	6.59021e-05	0.00149001
LOC_Os02g41734	8	9	0	22	15	15	1.57524	0.0165829	0.12881
LOC_Os02g41954	257	263	238	125	144	116	-1.00497	6.90858e-12	5.30939e-10
LOC_Os02g43050	11	10	3	13	136	16	2.70862	0.0193829	0.144102
LOC_Os02g44080	20	32	29	15	8	15	-1.10139	0.0140738	0.114878
LOC_Os02g44310	36	29	37	9	3	10	-2.23417	4.50786e-06	0.000141421
LOC_Os02g46180	25	31	26	7	8	9	-1.79052	0.000214108	0.00408046
LOC_Os02g47390	5	15	15	5	3	0	-2.15752	0.0110222	0.0961103
LOC_Os02g48850	0	4	1	7	9	5	2.06153	0.0497535	0.267411
LOC_Os02g49270	326	368	414	137	134	105	-1.5845	3.32071e-32	1.51331e-29
LOC_Os02g49740	0	1	1	7	9	0	2.9482	0.0494375	0.266496
LOC_Os02g50140	125	125	124	62	39	53	-1.30463	3.2289e-09	1.73293e-07
LOC_Os02g51170	6	10	20	23	30	22	1.04433	0.0293803	0.189187
LOC_Os02g51440	9	13	12	55	62	70	2.44739	4.35926e-11	3.07707e-09
LOC_Os02g53230	4	4	4	21	7	18	1.9218	0.00575012	0.0589677
LOC_Os02g53240	7	0	6	27	19	10	2.04262	0.00306733	0.0368534
LOC_Os02g55500	38	35	39	81	83	69	1.02867	5.83553e-05	0.00134631
LOC_Os02g57310	104	106	107	0	1	0	-8.22853	6.85568e-12	5.28437e-10
LOC_Os02g58370	17	7	7	23	27	19	1.1055	0.0283255	0.184917
LOC_Os03g07180	115	167	115	74	67	56	-1.0341	6.35937e-07	2.37003e-05
LOC_Os03g12180	0	0	0	1	5	2	3.82755	0.0446326	NA
LOC_Os03g16920	164	162	169	72	73	78	-1.17329	1.24015e-10	8.13487e-09
LOC_Os03g18260	14	17	15	49	31	34	1.28353	0.00094201	0.0141036
LOC_Os03g19290	54	74	63	32	26	30	-1.13599	7.91672e-05	0.00174571
LOC_Os03g24760	19	35	21	68	65	43	1.20419	0.000167981	0.00333091
LOC_Os03g25080	20	30	28	54	61	48	1.04245	0.000713833	0.0111233
LOC_Os03g25490	3	6	3	22	16	17	2.17648	0.000714921	0.0111325
LOC_Os03g31750	277	333	284	141	88	110	-1.42189	1.18135e-19	1.91793e-17
LOC_Os03g40210	13	13	12	6	3	3	-1.69629	0.0152073	0.121062
LOC_Os03g41675	23	17	28	7	16	11	-1.02594	0.0355179	0.215112
LOC_Os03g42790	8	7	11	2	2	3	-1.91002	0.0289761	0.18762
LOC_Os03g45250	27	26	28	18	10	13	-1.00959	0.0193352	0.143788
LOC_Os03g45830	0	1	0	7	8	6	4.25955	0.00341675	0.0399251
LOC_Os03g45860	4	4	2	17	14	8	1.92042	0.0092801	0.0850699
LOC_Os03g45850	8	11	1	27	36	26	2.12507	7.27096e-05	0.00162399
LOC_Os03g48750	44	52	37	17	33	16	-1.04164	0.00363649	0.0417344
LOC_Os03g48760	23	20	15	5	3	4	-2.30579	0.000281633	0.0051123
LOC_Os03g48770	52	54	39	16	10	23	-1.58036	2.82493e-05	0.000717306
LOC_Os03g51060	14	17	7	6	3	4	-1.57721	0.0251542	0.171138
LOC_Os03g52284	20	31	28	16	9	11	-1.15259	0.0106303	0.0936241
LOC_Os03g52410	21	8	14	48	39	38	1.49898	0.000183495	0.00357306
LOC_Os03g53340	12	13	19	2	5	6	-1.76712	0.00857184	0.0800943
LOC_Os03g55460	9	9	3	28	36	26	2.0675	4.33009e-05	0.00104243
LOC_Os03g55680	34	38	39	21	6	12	-1.53503	0.00029703	0.00534695
LOC_Os03g56090	10	34	31	6	12	7	-1.58782	0.0033986	0.0397566
LOC_Os03g58300	95	116	101	260	245	264	1.28265	6.20161e-17	7.72172e-15
LOC_Os03g59440	9	3	3	0	0	0	-4.82377	0.00257138	0.0319896
LOC_Os03g59450	104	106	104	319	326	281	1.5341	2.49017e-27	7.03095e-25
LOC_Os03g61160	118	164	119	22	19	26	-2.59761	1.17992e-22	2.47174e-20
LOC_Os03g61500	24	29	41	85	103	87	1.52962	8.23058e-09	4.15949e-07
LOC_Os04g01810	11	8	11	0	1	7	-1.89003	0.0338296	0.208632
LOC_Os04g01874	55	29	55	21	20	15	-1.35218	0.000299654	0.00539045
LOC_Os04g03370	65	52	73	15	8	11	-2.51162	1.85058e-11	1.34275e-09
LOC_Os04g03380	52	40	46	14	15	12	-1.78456	2.2687e-06	7.61392e-05
LOC_Os04g03830	36	50	48	25	18	15	-1.23259	0.00043368	0.00740162
LOC_Os04g05360	9	1	4	55	59	34	3.35169	1.19294e-10	7.88496e-09
LOC_Os04g05770	7	5	2	28	32	23	2.53064	8.04071e-06	0.000236809
LOC_Os04g06860	11	12	14	0	0	0	-6.08809	6.59177e-06	0.000198871
LOC_Os04g06900	2	0	0	6	6	7	3.20487	0.0172359	0.132266
LOC_Os04g07920	9	6	11	50	41	20	2.04754	1.45732e-05	0.000403058
LOC_Os04g08390	44	53	43	318	284	269	2.61312	6.3236e-49	6.57048e-46
LOC_Os04g09390	7	12	11	1	2	6	-1.72195	0.0364434	0.219031
LOC_Os04g09560	6	12	8	1	0	2	-3.11275	0.00544465	0.0569136
LOC_Os04g09860	6	12	13	3	5	3	-1.50791	0.0473629	0.259393
LOC_Os04g11962	19	15	23	0	0	0	-6.71702	2.17275e-07	8.66964e-06
LOC_Os04g11970	22	19	26	81	78	61	1.68515	1.42681e-08	7.00619e-07
LOC_Os04g12560	33	59	46	133	163	111	1.5385	1.05963e-11	8.00141e-10
LOC_Os04g12580	133	141	126	2	1	1	-6.67118	5.40269e-19	8.20703e-17
LOC_Os04g12600	0	0	0	71	77	51	8.4612	3.19257e-12	2.55474e-10
LOC_Os04g12669	0	1	2	12	21	13	3.92057	0.000122475	0.00252895
LOC_Os04g12830	15	18	23	94	103	85	2.30947	2.5875e-15	2.76596e-13
LOC_Os04g12950	27	25	26	13	11	11	-1.18422	0.00785338	0.0749172
LOC_Os04g12960	75	82	74	3	3	1	-5.07289	4.71781e-17	5.94902e-15
LOC_Os04g13150	0	0	1	7	12	3	4.3066	0.0034542	0.0402138
LOC_Os04g13170	1	1	0	31	35	31	5.57645	3.65233e-07	1.40137e-05
LOC_Os04g13160	3	4	5	10	15	8	1.43203	0.0495233	0.26667
LOC_Os04g14204	0	0	0	253	211	168	10.1288	1.79321e-17	2.34072e-15
LOC_Os04g16160	0	0	0	10	7	6	5.3475	0.000238108	0.00444962
LOC_Os04g17064	4	25	3	24	66	39	2.02398	0.0329487	0.205
LOC_Os04g17100	7	4	4	302	278	279	5.81637	2.3573e-48	2.18691e-45
LOC_Os04g17050	0	0	2	21	34	13	5.05167	1.06144e-05	0.000300348
LOC_Os04g17519	26	33	32	13	7	10	-1.6212	0.000319944	0.00568848
LOC_Os04g17650	46	22	47	156	173	148	2.02043	1.57235e-17	2.07327e-15
LOC_Os04g17660	73	83	116	237	214	206	1.25143	2.39391e-13	2.11511e-11
LOC_Os04g20920	1103	1253	1306	314	375	306	-1.90284	1.42047e-114	5.27115e-111
LOC_Os04g21790	0	0	0	15	18	11	6.28348	2.29735e-06	7.69019e-05
LOC_Os04g22140	19	29	30	1	3	2	-3.71511	4.33796e-07	1.645e-05
LOC_Os04g22470	0	0	0	14	15	11	6.1492	4.55463e-06	0.000142543
LOC_Os04g25784	0	0	0	456	397	406	11.1315	5.44025e-21	1.00224e-18
LOC_Os04g25380	3	4	2	0	0	0	-4.05021	0.0243462	NA
LOC_Os04g25490	0	1	1	69	72	91	6.84794	9.78061e-11	6.54796e-09
LOC_Os04g25540	108	107	85	0	0	0	-9.11417	3.51917e-14	3.37321e-12
LOC_Os04g25650	18	15	9	256	262	223	4.11336	2.17706e-53	2.69292e-50
LOC_Os04g25900	0	0	0	10	5	7	5.29074	0.000319239	0.00567982
LOC_Os04g26240	0	0	0	40	32	35	7.5753	1.05537e-09	6.06513e-08
LOC_Os04g26260	0	0	1	18	15	10	5.28497	6.97164e-05	0.00156521
LOC_Os04g26320	0	0	0	417	409	426	11.1265	5.76214e-21	1.05407e-18
LOC_Os04g26350	0	0	0	28	32	18	7.10649	2.09968e-08	1.00444e-06
LOC_Os04g26380	74	77	112	237	207	189	1.24292	1.04952e-12	8.76599e-11
LOC_Os04g26590	0	0	0	118	106	105	9.19497	1.74335e-14	1.71535e-12
LOC_Os04g26920	1308	1560	1374	4440	4324	3893	1.55345	1.12172e-218	1.45689e-214
LOC_Os04g27190	517	405	545	193	188	162	-1.46597	1.16239e-27	3.43115e-25
LOC_Os04g27430	57	67	59	35	19	21	-1.31459	2.22896e-05	0.000578995
LOC_Os04g27540	0	0	0	4	1	6	4.32315	0.0130189	0.108252
LOC_Os04g27670	143	172	159	52	53	37	-1.76567	4.06006e-18	5.79473e-16
LOC_Os04g27790	18	29	14	59	36	37	1.08775	0.00319292	0.0379064
LOC_Os04g27980	8	6	3	1	0	0	-4.02353	0.00804162	0.0762369
LOC_Os04g28000	0	0	1	3	7	3	3.56212	0.0265632	0.177811
LOC_Os04g29010	0	0	0	726	689	679	11.866	1.00688e-23	2.27433e-21
LOC_Os04g31790	151	179	201	82	97	75	-1.08644	6.37004e-10	3.78646e-08
LOC_Os04g32230	0	0	0	2	2	4	3.85893	0.0385057	NA
LOC_Os04g33230	1	1	6	12	18	13	2.4103	0.00209725	0.027239
LOC_Os04g34390	3	2	1	7	11	7	2.02155	0.0291089	0.188093
LOC_Os04g35860	0	0	0	1	3	4	3.86121	0.0402203	NA
LOC_Os04g39520	38	44	43	13	16	20	-1.3656	0.000223256	0.00422997
LOC_Os04g41250	4	1	4	11	15	7	1.82731	0.0219625	0.156541
LOC_Os04g42120	36	38	34	141	141	131	1.91095	1.23448e-17	1.6615e-15
LOC_Os04g43790	0	0	0	7	1	8	4.85675	0.00259683	0.0322135
LOC_Os04g44470	1	1	0	10	5	5	3.28246	0.0137998	0.113113
LOC_Os04g44670	23	29	22	10	9	15	-1.13332	0.0147869	0.118624
LOC_Os04g46444	3	7	2	0	1	0	-3.49095	0.0332477	0.206317
LOC_Os04g48350	13	26	13	49	51	71	1.71496	2.31148e-06	7.72754e-05
LOC_Os04g50870	15	9	17	5	5	3	-1.69589	0.0127333	0.106559
LOC_Os04g52420	3	9	7	22	15	10	1.28216	0.0374004	0.222582
LOC_Os04g52790	0	0	0	18	14	15	6.38721	1.26028e-06	4.43817e-05
LOC_Os04g54220	25	33	46	21	9	12	-1.32901	0.00175906	0.0234807
LOC_Os04g56900	7	5	2	15	20	10	1.63716	0.014103	0.114878
LOC_Os04g58400	34	44	16	20	13	14	-1.02949	0.0194305	0.144147
LOC_Os04g58770	7	11	9	2	4	3	-1.59968	0.049852	0.267829
LOC_Os05g01330	10	3	6	54	53	53	3.04297	1.84934e-11	1.34275e-09
LOC_Os05g01680	7	10	12	1	2	0	-3.30179	0.00263015	0.0325492
LOC_Os05g03130	11	6	7	1	2	3	-2.02785	0.0304693	0.194096
LOC_Os05g05070	6	6	10	1	0	0	-4.37455	0.00248894	0.0312785
LOC_Os05g05930	11	9	15	5	4	4	-1.45562	0.0373933	0.222582
LOC_Os05g06160	6	6	19	0	0	0	-5.8231	3.98383e-05	0.000970768
LOC_Os05g06480	0	0	0	6	1	5	4.42899	0.0095614	0.0866901
LOC_Os05g08900	200	206	188	398	431	392	1.01517	8.32568e-18	1.15651e-15
LOC_Os05g12040	17	23	23	12	15	5	-1.01114	0.0431759	0.244683
LOC_Os05g12330	2	20	10	5	1	2	-1.9963	0.0277154	0.1824
LOC_Os05g13620	8	3	3	13	9	18	1.48792	0.032158	0.201334
LOC_Os05g13970	41	33	42	118	106	84	1.37584	1.44462e-08	7.08026e-07
LOC_Os05g23350	3	3	4	0	0	0	-4.20139	0.0158096	NA
LOC_Os05g23410	15	12	3	4	3	3	-1.63035	0.0469656	0.25812
LOC_Os05g26040	68	76	72	203	214	189	1.46459	1.32163e-17	1.76055e-15
LOC_Os05g26070	7	15	11	28	42	37	1.68701	0.00010071	0.00212686
LOC_Os05g28440	22	23	43	17	7	12	-1.30792	0.00505357	0.0538251
LOC_Os05g30210	51	46	47	125	101	110	1.19656	1.00198e-07	4.35241e-06
LOC_Os05g31670	13	16	12	4	7	4	-1.47718	0.022936	0.161197
LOC_Os05g34490	0	0	2	15	15	13	4.40612	0.000205149	0.00394738
LOC_Os05g35780	12	20	12	30	46	27	1.20262	0.00350741	0.0406553
LOC_Os05g39310	20	32	30	1	12	12	-1.71045	0.00150842	0.0206878
LOC_Os05g39540	50	29	54	94	115	102	1.19709	2.21385e-06	7.45876e-05
LOC_Os05g44260	11	17	10	39	38	37	1.56558	9.86253e-05	0.00209134
LOC_Os05g45150	11	6	5	0	4	1	-2.18901	0.0360278	0.217187
LOC_Os05g45370	13	3	4	1	2	0	-2.82161	0.0214332	0.153968
LOC_Os05g45380	7	5	4	1	0	2	-2.4333	0.0490311	0.265164
LOC_Os05g46790	14	13	13	22	52	28	1.32072	0.00257858	0.032033
LOC_Os05g47960	72	77	56	154	151	146	1.11261	9.64454e-09	4.81782e-07
LOC_Os05g48000	17	17	15	5	10	8	-1.1143	0.047576	0.259938
LOC_Os05g50815	1	0	3	14	6	12	2.98303	0.00305953	0.0367937
LOC_Os06g03810	67	85	86	180	198	140	1.09568	1.23515e-09	7.03602e-08
LOC_Os06g04930	0	0	0	17	11	18	6.36611	1.57254e-06	5.42473e-05
LOC_Os06g05010	43	50	35	15	13	21	-1.40087	0.000199399	0.00384528
LOC_Os06g05960	1	8	7	19	7	17	1.43387	0.0382917	0.226317
LOC_Os06g06100	1	0	1	5	5	5	2.87611	0.0389736	0.228631
LOC_Os06g07060	10	9	4	1	0	2	-2.95868	0.0104189	0.0924321
LOC_Os06g08032	111	155	14	14	14	9	-2.96172	0.00123478	0.0175848
LOC_Os06g08820	12	9	7	2	5	2	-1.67997	0.0406342	0.234706
LOC_Os06g09980	37	40	34	147	122	101	1.70636	2.91472e-13	2.55786e-11
LOC_Os06g10480	92	66	78	200	195	203	1.31407	6.3931e-13	5.46273e-11
LOC_Os06g10850	4	7	2	17	12	7	1.4321	0.0474668	0.259743
LOC_Os06g11200	5	7	3	0	1	1	-2.92033	0.0372232	0.222074
LOC_Os06g13610	20	11	26	10	7	9	-1.161	0.0329695	0.20508
LOC_Os06g13620	4	10	8	0	0	0	-5.32162	0.000303232	0.00544351
LOC_Os06g15109	72	77	63	36	31	29	-1.17072	1.9522e-05	0.000514304
LOC_Os06g18020	44	48	60	14	12	21	-1.7047	2.83505e-06	9.31085e-05
LOC_Os06g19540	43	64	49	18	31	18	-1.24118	0.000212553	0.00406275
LOC_Os06g21090	3	3	2	0	0	0	-3.88659	0.036131	NA
LOC_Os06g21410	23	27	32	7	13	9	-1.51978	0.00117957	0.016966
LOC_Os06g21570	4	4	2	11	10	11	1.65335	0.0299296	0.191585
LOC_Os06g21764	45	51	51	23	17	8	-1.65111	6.92217e-06	0.000206916
LOC_Os06g22919	123	182	123	60	57	64	-1.25723	2.76942e-09	1.4956e-07
LOC_Os06g24240	1	0	1	7	5	6	3.13935	0.0197754	0.145855
LOC_Os06g24890	16	8	8	29	18	23	1.09017	0.0273453	0.181019
LOC_Os06g28940	0	1	0	6	2	3	3.32152	0.0463932	0.25608
LOC_Os06g30090	6	10	10	0	3	4	-1.88528	0.0379506	0.224762
LOC_Os06g31300	5	5	7	20	11	13	1.34518	0.0314912	0.198211
LOC_Os06g31890	4	3	3	0	0	0	-4.21298	0.0153621	NA
LOC_Os06g32084	9	8	13	2	2	0	-2.94719	0.00327633	0.0386571
LOC_Os06g32610	13	15	11	7	3	6	-1.3068	0.0450144	0.251294
LOC_Os06g33090	0	1	0	6	3	3	3.44484	0.0343347	0.210647
LOC_Os06g36450	43	51	40	121	133	145	1.55745	3.19638e-12	2.55474e-10
LOC_Os06g37410	12	18	7	32	36	30	1.38213	0.00135549	0.019012
LOC_Os06g38580	34	15	23	6	7	7	-1.88948	0.000593546	0.00956448
LOC_Os06g44790	9	6	13	2	1	0	-3.26534	0.0033267	0.0390485
LOC_Os06g44900	5	8	18	2	0	6	-1.92555	0.0322331	0.201659
LOC_Os07g01580	18	22	14	0	0	0	-6.63596	3.44656e-07	1.33028e-05
LOC_Os07g01904	136	105	114	1229	1148	1046	3.24094	2.31466e-193	1.50314e-189
LOC_Os07g02480	1	4	6	0	0	1	-3.35156	0.0464803	0.256451
LOC_Os07g02620	2	7	6	11	20	17	1.67503	0.0094313	0.0858701
LOC_Os07g03044	92	70	103	633	568	485	2.63911	4.33388e-80	8.65976e-77
LOC_Os07g03220	9	16	18	7	3	4	-1.63504	0.014078	0.114878
LOC_Os07g03279	0	1	0	4	4	4	3.45837	0.0321986	0.20154
LOC_Os07g03580	17	39	31	98	110	80	1.70854	4.30863e-10	2.65845e-08
LOC_Os07g04330	0	0	0	1	3	4	3.86121	0.0402203	NA
LOC_Os07g04820	2	3	1	9	10	16	2.54095	0.00331058	0.038912
LOC_Os07g05365	14	12	14	8	4	4	-1.35742	0.035649	0.215704
LOC_Os07g05450	26	35	20	13	4	3	-2.05663	0.00017817	0.00350087
LOC_Os07g05510	2	2	1	5	11	10	2.36246	0.0146821	0.118075
LOC_Os07g06860	7	17	10	15	28	33	1.16579	0.0185433	0.139375
LOC_Os07g08290	134	189	146	375	337	340	1.14605	6.40586e-18	8.99451e-16
LOC_Os07g08934	0	0	0	67	87	85	8.7402	4.91163e-13	4.25282e-11
LOC_Os07g09675	0	0	0	165	201	178	9.92255	8.44221e-17	1.01525e-14
LOC_Os07g09814	114	106	137	71	44	57	-1.07828	1.46558e-06	5.08957e-05
LOC_Os07g09950	0	0	0	156	154	154	9.69309	4.53405e-16	5.21135e-14
LOC_Os07g10220	2	3	4	12	5	11	1.62815	0.04859	0.263606
LOC_Os07g10840	1953	2412	2255	1111	1176	1015	-1.02542	1.05772e-69	1.71721e-66
LOC_Os07g11790	59	72	51	301	306	265	2.23557	1.21528e-40	8.53191e-38
LOC_Os07g11870	69	79	81	278	254	250	1.7496	6.6187e-28	2.07141e-25
LOC_Os07g12390	43	66	65	241	243	209	1.97311	2.61224e-28	8.69944e-26
LOC_Os07g13100	7	21	5	3	4	3	-1.72984	0.0321537	0.201334
LOC_Os07g15930	3	5	6	20	30	18	2.25665	0.000138705	0.00279953
LOC_Os07g15970	7	5	2	14	18	10	1.53952	0.0225114	0.159074
LOC_Os07g16371	66	70	84	219	216	186	1.4722	8.64485e-18	1.19446e-15
LOC_Os07g17184	162	187	213	497	514	432	1.33676	8.74661e-32	3.85088e-29
LOC_Os07g17410	0	0	0	1	9	2	4.4014	0.0119704	0.101848
LOC_Os07g18750	122	175	159	713	743	696	2.21999	2.28166e-88	5.38804e-85
LOC_Os07g18874	115	113	110	33	45	56	-1.35137	2.06005e-08	9.89128e-07
LOC_Os07g19410	0	0	0	20	8	26	6.6104	6.21233e-07	2.31856e-05
LOC_Os07g20164	0	0	0	1810	1763	1526	13.1464	7.64063e-29	2.68207e-26
LOC_Os07g23390	351	437	338	0	8	1	-7.00623	5.3848e-13	4.64703e-11
LOC_Os07g23430	97	89	97	45	55	43	-1.01324	1.37687e-05	0.00038293
LOC_Os07g23494	185	258	224	94	101	76	-1.32168	1.03463e-15	1.14852e-13
LOC_Os07g23510	93	123	97	0	0	0	-9.16716	2.26302e-14	2.20308e-12
LOC_Os07g23570	59	52	53	143	142	109	1.23225	3.54933e-09	1.89707e-07
LOC_Os07g24830	35	27	26	6	3	7	-2.48695	4.06212e-06	0.000128367
LOC_Os07g25050	67	74	101	14	4	4	-3.48788	3.19011e-17	4.10229e-15
LOC_Os07g26100	0	0	0	17	8	9	5.91074	1.84142e-05	0.00048961
LOC_Os07g30160	15	17	12	38	23	29	1.00706	0.0162478	0.126971
LOC_Os07g30590	14	15	8	31	28	21	1.07797	0.0163571	0.127633
LOC_Os07g31770	11	4	8	0	3	2	-2.23913	0.0283931	0.185218
LOC_Os07g32406	22	16	17	10	7	9	-1.1125	0.0358958	0.216592
LOC_Os07g33620	45	56	45	19	18	21	-1.35063	6.79693e-05	0.00153128
LOC_Os07g33963	62	6	47	10	13	8	-1.96251	0.0326278	0.203491
LOC_Os07g34710	9	6	7	4	2	0	-1.93619	0.0486046	0.263606
LOC_Os07g35350	6	10	7	31	21	13	1.46394	0.00673883	0.0663311
LOC_Os07g36690	11	20	13	2	2	8	-1.86059	0.00865831	0.0807087
LOC_Os07g39210	1	0	0	3	2	6	3.36127	0.0426596	0.242372
LOC_Os07g40080	2	5	3	16	12	18	2.19557	0.00188591	0.0248672
LOC_Os07g41310	13	28	20	9	10	8	-1.18863	0.0220601	0.157038
LOC_Os07g41340	13	16	21	7	5	2	-1.86907	0.00351808	0.0407426
LOC_Os07g41350	17	18	19	6	10	9	-1.13046	0.0343167	0.210647
LOC_Os07g41890	6	8	5	0	0	1	-4.16488	0.00481363	0.051948
LOC_Os07g46080	17	14	11	24	30	33	1.02851	0.0161492	0.126485
LOC_Os07g46860	2	6	10	16	14	15	1.31538	0.0364917	0.21917
LOC_Os07g46950	139	171	162	61	89	84	-1.02846	8.59056e-08	3.79504e-06
LOC_Os07g47550	7	5	8	1	2	1	-2.355	0.0287924	0.187005
LOC_Os08g01370	67	76	76	29	21	29	-1.49035	1.83702e-07	7.47938e-06
LOC_Os08g03150	7	4	3	12	15	13	1.47967	0.0272333	0.180646
LOC_Os08g04230	1	1	0	11	8	5	3.54134	0.00606734	0.0612678
LOC_Os08g04340	33	41	25	61	73	69	1.01559	0.000352295	0.00616244
LOC_Os08g05690	84	88	71	30	37	23	-1.46486	9.20033e-08	4.04379e-06
LOC_Os08g07080	167	199	216	671	575	463	1.52602	2.17967e-38	1.2582e-35
LOC_Os08g07090	2	1	1	15	8	5	2.75412	0.00715768	0.069662
LOC_Os08g08880	4	2	4	0	0	0	-4.21515	0.015761	NA
LOC_Os08g11520	1	4	0	23	14	17	3.41547	5.59064e-05	0.00130295
LOC_Os08g14190	88	89	80	25	31	46	-1.34665	1.20989e-06	4.28758e-05
LOC_Os08g14195	35	43	44	0	0	0	-7.80758	2.404e-10	1.51569e-08
LOC_Os08g14200	7	8	3	0	0	0	-5.05675	0.000953222	0.0142304
LOC_Os08g15190	0	0	0	6	6	3	4.72314	0.0029731	0.0359541
LOC_Os08g15330	0	0	0	6	2	10	5.03571	0.00119962	0.0172067
LOC_Os08g15420	5	12	13	0	3	4	-2.08445	0.0193963	0.144135
LOC_Os08g15444	0	0	0	63	50	28	7.95429	1.20651e-10	7.95438e-09
LOC_Os08g15450	0	1	0	6	2	3	3.32152	0.0463932	0.25608
LOC_Os08g15590	2	0	1	312	258	209	7.98914	4.28797e-21	8.07132e-19
LOC_Os08g15600	2	4	2	108	95	122	5.33087	2.2971e-21	4.41996e-19
LOC_Os08g16320	8	8	3	0	0	0	-5.13904	0.000700342	0.0109657
LOC_Os08g16350	0	0	0	730	761	652	11.8967	7.58296e-24	1.72785e-21
LOC_Os08g16359	0	0	0	32	16	29	7.10676	2.49762e-08	1.18087e-06
LOC_Os08g16430	0	0	0	7	4	4	4.73106	0.00286839	0.0349153
LOC_Os08g16450	12	14	5	0	0	1	-4.87882	0.000446214	0.00757531
LOC_Os08g16790	39	45	36	93	86	105	1.22589	7.6813e-07	2.83826e-05
LOC_Os08g16880	247	241	295	151	142	105	-1.00658	1.58786e-11	1.16845e-09
LOC_Os08g17110	0	0	0	30	29	18	7.08779	2.3043e-08	1.09627e-06
LOC_Os08g17330	0	0	0	5	1	2	3.81909	0.0454067	NA
LOC_Os08g17370	3	5	5	994	973	839	7.72878	6.38468e-80	1.18463e-76
LOC_Os08g17655	5	5	6	116	81	104	4.21384	2.2355e-22	4.60867e-20
LOC_Os08g17784	173	221	180	70	56	49	-1.73891	3.1008e-20	5.29911e-18
LOC_Os08g18000	225	261	234	5	5	0	-6.19681	6.30326e-38	3.41112e-35
LOC_Os08g18079	0	0	0	7	4	1	4.38136	0.0110377	0.0961813
LOC_Os08g18890	0	0	0	28	11	22	6.76783	2.04557e-07	8.17472e-06
LOC_Os08g18894	0	0	0	61	56	52	8.23234	1.39948e-11	1.03865e-09
LOC_Os08g18910	7	3	8	52	47	39	2.90608	7.0268e-10	4.14837e-08
LOC_Os08g19299	0	0	0	5	9	8	5.3006	0.000303713	0.0054455
LOC_Os08g19374	0	0	0	352	380	318	10.8674	4.67725e-20	7.94092e-18
LOC_Os08g19470	0	0	0	75	72	68	8.58099	1.30618e-12	1.08055e-10
LOC_Os08g19694	37	35	52	14	18	13	-1.48775	9.91926e-05	0.00209823
LOC_Os08g20090	0	0	0	83	89	76	8.78592	3.16172e-13	2.756e-11
LOC_Os08g20230	39	47	49	0	0	0	-7.95398	9.23755e-11	6.21644e-09
LOC_Os08g20680	0	0	0	817	896	792	12.1238	1.03454e-24	2.46542e-22
LOC_Os08g22200	45	40	48	169	132	131	1.67174	1.09542e-14	1.08606e-12
LOC_Os08g22604	13	16	8	5	2	1	-2.25075	0.00503315	0.0537365
LOC_Os08g23280	44	31	48	121	121	82	1.36072	3.28734e-08	1.53583e-06
LOC_Os08g23470	6	2	9	61	43	35	2.99454	1.23308e-09	7.03602e-08
LOC_Os08g23590	0	0	0	5	3	2	4.13646	0.0190788	NA
LOC_Os08g23870	13	19	9	6	0	1	-2.58759	0.0022071	0.0283119
LOC_Os08g24182	0	0	0	149	130	114	9.44717	2.81638e-15	2.98846e-13
LOC_Os08g24190	4	3	3	83	76	49	4.34181	6.73388e-16	7.63839e-14
LOC_Os08g24300	106	100	96	24	13	20	-2.43269	8.39708e-17	1.01452e-14
LOC_Os08g24700	0	0	0	11	19	10	6.14701	5.22262e-06	0.000160928
LOC_Os08g25360	3	5	5	0	0	0	-4.57001	0.00513661	0.0543559
LOC_Os08g26220	403	489	432	67	38	71	-2.92296	7.61349e-28	2.35438e-25
LOC_Os08g26520	0	0	0	7	9	5	5.21487	0.000425956	0.00728415
LOC_Os08g26710	0	0	0	1523	1398	1234	12.8505	1.29579e-27	3.78196e-25
LOC_Os08g26700	0	0	0	709	676	636	11.8134	1.57352e-23	3.49349e-21
LOC_Os08g26720	0	0	0	134	123	114	9.36667	4.97626e-15	5.14993e-13
LOC_Os08g27250	0	0	0	9	1	4	4.6309	0.00556308	0.0577103
LOC_Os08g27540	0	0	0	406	432	401	11.1091	6.46426e-21	1.17424e-18
LOC_Os08g27580	0	0	0	512	466	471	11.3348	9.81761e-22	1.99236e-19
LOC_Os08g27759	0	0	0	31	22	25	7.11797	1.85885e-08	8.9917e-07
LOC_Os08g27780	73	97	66	20	24	18	-1.95236	1.13645e-10	7.5307e-09
LOC_Os08g27810	37	56	55	21	21	8	-1.59562	1.58099e-05	0.000432293
LOC_Os08g28090	8	6	7	0	1	2	-2.82109	0.0150621	0.120151
LOC_Os08g28200	0	0	0	184	228	167	10.007	4.47556e-17	5.67109e-15
LOC_Os08g28400	140	206	205	82	75	69	-1.3037	1.01599e-12	8.51331e-11
LOC_Os08g28460	25	20	42	0	1	0	-6.36062	4.81231e-07	1.81429e-05
LOC_Os08g28710	39	49	34	158	145	128	1.79511	2.04835e-16	2.41854e-14
LOC_Os08g28784	0	0	0	673	709	633	11.8094	1.64038e-23	3.61105e-21
LOC_Os08g28850	0	0	0	46	47	46	7.95398	8.94632e-11	6.04764e-09
LOC_Os08g28980	55	55	56	136	124	109	1.12476	5.82843e-08	2.64684e-06
LOC_Os08g29020	0	0	0	875	944	777	12.1728	6.61432e-25	1.59087e-22
LOC_Os08g29040	0	0	0	14	8	10	5.83083	2.51905e-05	0.000648511
LOC_Os08g29220	1	5	6	0	0	0	-4.43578	0.00953262	0.0865197
LOC_Os08g29510	3	2	5	0	0	0	-4.20352	0.0165138	NA
LOC_Os08g29580	6	2	4	23	15	13	2.04188	0.00213947	0.0276217
LOC_Os08g29809	0	0	0	158	139	118	9.52495	1.5975e-15	1.74356e-13
LOC_Os08g29854	0	0	0	129	116	118	9.3377	6.23405e-15	6.35042e-13
LOC_Os08g29900	3	2	3	11	15	8	2.0501	0.0102923	0.0916491
LOC_Os08g29910	4	8	6	18	21	23	1.77537	0.00163158	0.0220466
LOC_Os08g30014	0	0	0	12	7	8	5.58343	8.27847e-05	0.00181164
LOC_Os08g30095	3	1	4	27	55	26	3.71971	1.4626e-08	7.14145e-07
LOC_Os08g30100	11	24	14	48	53	54	1.65069	4.46064e-06	0.000140108
LOC_Os08g30340	0	0	0	198	183	173	9.94587	6.6286e-17	8.19927e-15
LOC_Os08g30370	0	0	0	242	254	246	10.3705	2.53917e-18	3.68478e-16
LOC_Os08g30500	0	0	0	4	2	4	4.16511	0.017497	NA
LOC_Os08g30510	18	20	34	521	506	479	4.36501	5.37803e-104	1.55222e-100
LOC_Os08g30520	13	30	27	49	55	53	1.15642	0.000508669	0.00843216
LOC_Os08g30554	0	0	0	300	285	237	10.5118	8.19856e-19	1.23102e-16
LOC_Os08g30590	0	0	0	34	30	26	7.32053	5.11804e-09	2.67497e-07
LOC_Os08g30719	0	0	0	102	102	96	9.06226	4.47915e-14	4.23092e-12
LOC_Os08g30780	16	16	15	36	39	34	1.18796	0.0018219	0.0241704
LOC_Os08g30900	15	24	24	9	16	7	-1.00072	0.0452798	0.252072
LOC_Os08g30910	9	11	10	26	29	33	1.53822	0.000690728	0.0108479
LOC_Os08g31000	139	212	165	83	88	62	-1.16955	5.13601e-10	3.11713e-08
LOC_Os08g31060	35	46	35	188	193	175	2.23886	1.66417e-27	4.75037e-25
LOC_Os08g31090	33	43	36	77	87	68	1.02669	6.68695e-05	0.00150912
LOC_Os08g31219	1	3	0	10	15	19	3.45851	0.000243409	0.00453247
LOC_Os08g31240	187	213	209	482	491	423	1.17238	6.87342e-27	1.87941e-24
LOC_Os08g31250	203	224	175	26	29	23	-2.9757	4.91746e-38	2.71778e-35
LOC_Os08g31440	0	0	0	116	82	91	9.00668	7.39412e-14	6.85963e-12
LOC_Os08g31569	0	0	0	48	46	53	8.03877	5.3626e-11	3.74459e-09
LOC_Os08g31769	6	9	10	65	39	55	2.65255	4.55744e-10	2.79868e-08
LOC_Os08g31780	0	0	0	291	264	220	10.426	1.64089e-18	2.4218e-16
LOC_Os08g31790	9	5	4	34	52	31	2.66169	9.44486e-08	4.13726e-06
LOC_Os08g31830	42	58	39	131	149	96	1.40643	8.4628e-10	4.95112e-08
LOC_Os08g31860	21	27	25	74	88	68	1.6322	1.20663e-08	5.9618e-07
LOC_Os08g31910	0	0	0	1552	1463	1293	12.9032	7.79683e-28	2.38271e-25
LOC_Os08g31940	145	173	161	407	421	372	1.30194	2.57769e-27	7.19979e-25
LOC_Os08g31950	41	33	50	91	135	110	1.41495	1.2262e-08	6.04399e-07
LOC_Os08g31970	226	271	289	702	744	591	1.34925	2.2993e-42	1.75666e-39
LOC_Os08g31980	211	255	250	77	89	64	-1.66289	4.74215e-24	1.10975e-21
LOC_Os08g31990	0	0	0	7	14	20	6.2169	4.66066e-06	0.000145511
LOC_Os08g32070	5	8	10	0	1	1	-3.52913	0.00637305	0.0635782
LOC_Os08g32350	0	0	0	5	4	2	4.27225	0.0129996	NA
LOC_Os08g32360	9	10	6	2	0	4	-2.06273	0.0299875	0.191814
LOC_Os08g32550	3	9	15	0	0	0	-5.61066	0.00010887	0.0022788
LOC_Os08g32560	10	12	8	1	0	0	-4.82629	0.000470939	0.00789743
LOC_Os08g32570	0	0	0	281	246	211	10.3556	2.87245e-18	4.14526e-16
LOC_Os08g32690	119	95	94	1074	1044	1030	3.32838	1.7409e-178	9.04435e-175
LOC_Os08g32720	0	0	0	46	44	44	7.90059	1.26549e-10	8.28022e-09
LOC_Os08g32780	9	6	5	0	0	0	-5.21883	0.000456914	0.00772708
LOC_Os08g32960	7	12	5	22	35	35	1.9286	9.38159e-05	0.00200243
LOC_Os08g33110	58	50	55	25	32	23	-1.05787	0.000593098	0.0095632
LOC_Os08g33150	234	270	260	122	130	121	-1.05643	1.21134e-13	1.10795e-11
LOC_Os08g37660	40	69	55	84	143	111	1.0309	2.60366e-05	0.000667482
LOC_Os08g40720	27	34	28	3	4	3	-3.17674	1.46944e-07	6.1367e-06
LOC_Os08g41770	4	6	11	27	12	16	1.36873	0.0197825	0.145862
LOC_Os08g42750	6	9	10	18	11	27	1.16706	0.0370134	0.221283
LOC_Os08g43900	10	3	8	1	1	3	-2.09594	0.0425266	0.24167
LOC_Os08g43970	10	9	6	33	25	15	1.50128	0.0034503	0.0401906
LOC_Os09g04624	55	69	58	160	139	149	1.27932	7.27186e-11	5.02377e-09
LOC_Os09g08720	23	29	20	11	13	12	-1.02146	0.0249785	0.170479
LOC_Os09g08990	22	16	22	37	47	42	1.04458	0.00322343	0.0382163
LOC_Os09g09210	0	0	0	54	41	33	7.82369	2.28617e-10	1.44491e-08
LOC_Os09g10660	8	9	3	0	0	0	-5.20997	0.000533708	0.00877999
LOC_Os09g15050	5	14	19	2	2	6	-1.90532	0.0147	0.118128
LOC_Os09g17146	8	19	14	35	30	45	1.42314	0.000648878	0.0102706
LOC_Os09g19400	29	44	34	87	70	63	1.01647	0.000155431	0.00310575
LOC_Os09g19800	12	17	12	6	4	2	-1.80514	0.00914909	0.0842723
LOC_Os09g20040	99	93	90	42	43	43	-1.16573	1.02564e-06	3.69004e-05
LOC_Os09g20260	16	16	12	63	74	68	2.19685	6.48642e-11	4.4931e-09
LOC_Os09g20490	0	0	5	28	14	11	3.37493	0.000148022	0.00297142
LOC_Os09g23430	10	17	15	6	6	6	-1.23596	0.0448812	0.250825
LOC_Os09g25050	34	51	47	18	18	17	-1.33339	0.000180508	0.0035367
LOC_Os09g28440	8	3	5	27	26	11	1.94274	0.00128814	0.0182039
LOC_Os09g29050	17	25	22	11	14	7	-1.02666	0.0351859	0.213854
LOC_Os09g29350	10	11	15	3	7	4	-1.38464	0.0443062	0.248843
LOC_Os09g32910	11	11	7	5	3	2	-1.57664	0.0454078	0.252572
LOC_Os09g35010	38	41	34	172	133	126	1.90303	3.03789e-17	3.92599e-15
LOC_Os09g35020	8	5	3	24	18	25	2.03848	0.000422017	0.00722155
LOC_Os09g38350	15	17	29	43	51	48	1.20322	0.000584976	0.00946749
LOC_Os09g39060	15	2	12	24	27	15	1.12886	0.0415067	0.237956
