# Supplementary material for: Elevating RNA m5C methylation provides a promising strategy for crop productivity
Source: Natl Sci Rev. 2026 Feb 12;13(10):nwag102. doi: 10.1093/nsr/nwag102 (PMC13249431; doi:10.1093/nsr/nwag102)
Supplement: nwag102_Supplemental_Files [file nwag102_supplemental_files.zip › Table S22.xlsx]

## Sheet: KO2 vs WT, FC>1.1
Supplementary Table 20| Proteomics FPKM expression data between WT and KO2 seedlings.
Protein	Protein Description	Protein	Gene_LOC	Gene Name	PG.ProteinGroups	PG.ProteinAccessions	PG.Genes	PG.ProteinDescriptions	PG.ProteinNames	SequenceNumber	Nip-CK-1	Nip-CK-2	Nip-CK-4	average	KO-CK-1	KO-CK-2	KO-CK-3	average	比值	log2(FoldChange)	Pvalue	FDR
A0A068Q714	Os10g0554800 protein	A0A068Q714	LOC_Os10g40614	LOC_Os10g40614	A0A068Q714;A0A5S6RDU9;A2ZA38;A3C768	A0A068Q714;A0A5S6RDU9;A2ZA38;A3C768	LOC_Os10g40614;Os10g0554800	Os10g0554800 protein	A0A068Q714_ORYSI;A0A5S6RDU9_ORYSJ;A2ZA38_ORYSI;A3C768_ORYSJ	1	159160	167891	176455	167835	148602	133148	157128	146293	0.871644	-0.216451	0.0104031	0.119476
A0A075F7E9	G-type lectin S-receptor-like serine/threonine-protein kinase LECRK1	A0A075F7E9	LOC_Os04g12540	LECRK1	A0A075F7E9;Q7FAZ3	A0A075F7E9;Q7FAZ3;Q25AF5	LECRK1	G-type lectin S-receptor-like serine/threonine-protein kinase LECRK1	LERK1_ORYSI;LERK1_ORYSJ	1	24989.5	21384.2	27209.6	24527.8	23658.4	25415.4	18448.6	22507.5	0.917632	-0.139265	0.463454	0.87903
A0A088BVM0	Ribulose bisphosphate carboxylase large chain (Fragment)	A0A088BVM0		rbcL	A0A088BVM0;A0A088BVM4	A0A088BVM0;A0A088BVM4	rbcL	Ribulose bisphosphate carboxylase large chain (Fragment)	A0A088BVM0_ORYSI;A0A088BVM4_ORYSJ	3	91297.9	93196.8	105849	96781.2	97492.9	77272.4	81731	85498.8	0.883423	-0.196685	0.103301	0.477263
A0A088MWT3	Amino acid permease	A0A088MWT3	LOC_Os07g04180	AAP6	A0A088MWT3;A0A0P0VB40;B9EUY1;Q5N9H2	A0A088MWT3;A0A0P0VB40;A2WXK1;B9EUY1;Q5N9H2	AAP6;Os01g0878700;OsJ_04283	Amino acid permease	A0A088MWT3_ORYSA;A0A0P0VB40_ORYSJ;B9EUY1_ORYSJ;Q5N9H2_ORYSJ	5	15353	21833	16146.1	17777.4	16087	18349.5	18049.3	17495.3	0.984132	-0.0395925	0.839253	0.986987
B8A9P0	Hyperosmolality-gated Ca2+ permeable channel 1.1	B8A9P0	LOC_Os01g35050	OSCA1.1	A0A097NUQ1;A0A8J8YEM0;B8A9P0;Q5JLH8	B8A9P0;A0A097NUQ1;A0A8J8YEM0;Q5JLH8	OSCA1.1;Os01g0534900;OsI_02298	Hyperosmolality-gated Ca2+ permeable channel 1.1	A0A097NUQ1_ORYSA;A0A8J8YEM0_ORYSJ;B8A9P0_ORYSI;Q5JLH8_ORYSJ	17	135129	155531	141356	144005	158100	140705	147515	148773	1.03311	0.0297876	0.725453	0.977464
B8AP47	Hyperosmolality-gated Ca2+ permeable channel 2.2	B8AP47	LOC_Os03g47070	LOC_Os03g47070	A0A097NUQ6;A0A0N7KHT4;B8AP47;Q10FB6;Q75LY1;Q75LY2	B8AP47;A0A097NUQ6;A0A0N7KHT4;Q10FB6;Q75LY1;Q75LY2	LOC_Os03g47070;OSCA2.2;OSJNBa0035I24.8;Os03g0673800;OsI_12978	Hyperosmolality-gated Ca2+ permeable channel 2.2	A0A097NUQ6_ORYSA;A0A0N7KHT4_ORYSJ;B8AP47_ORYSI;Q10FB6_ORYSJ;Q75LY1_ORYSJ;Q75LY2_ORYSJ	1	19608.7			19608.7				#DIV/0!	#DIV/0!	-28.8118	NA	NA
A2Y857	Hyperosmolality-gated Ca2+ permeable channel 1.2	A2Y857	LOC_Os05g51630	OSCA1.2	A0A097NUQ8;A2Y857;B9FLX6;Q0DFF1;Q5TKG1	A2Y857;B9FLX6;Q5TKG1;A0A097NUQ8;Q0DFF1	OSCA1.2;Os05g0594700;OsI_21231;OsJ_19772	Hyperosmolality-gated Ca2+ permeable channel 1.2	A0A097NUQ8_ORYSA;A2Y857_ORYSI;B9FLX6_ORYSJ;Q0DFF1_ORYSJ;Q5TKG1_ORYSJ	8	37976.4	34070.6	39116.3	37054.4	36894	29581.8	35978.8	34151.5	0.921658	-0.135948	0.304362	0.767527
A0A097NUR4	Hyperosmolality-gated Ca2+ permeable channel 1.4	A0A097NUR4	LOC_Os10g42820	LOC_Os10g42820	A0A097NUR4;Q0IVC4;Q7XBT3	A0A097NUR4;Q0IVC4;Q7XBT3	LOC_Os10g42820;OSCA1.4;Os10g0579100	Hyperosmolality-gated Ca2+ permeable channel 1.4	A0A097NUR4_ORYSA;Q0IVC4_ORYSJ;Q7XBT3_ORYSJ	1		12545.6	5386.52	8966.06	11197	4532.22	6847.44	7525.55	0.839338	0.310434	0.892532	0.986987
A2ZM40	Hyperosmolality-gated Ca2+ permeable channel 2.4	A2ZM40	LOC_Os12g39320	LOC_Os12g39320	A0A097NUR7;A0A8J8YRB9;A2ZM40;Q2QN15	A2ZM40;A0A097NUR7;A0A8J8YRB9;Q2QN15	LOC_Os12g39320;OSCA2.4;Os12g0582800;OsI_38898	Hyperosmolality-gated Ca2+ permeable channel 2.4	A0A097NUR7_ORYSA;A0A8J8YRB9_ORYSJ;A2ZM40_ORYSI;Q2QN15_ORYSJ	9	57832.6	56211.4	54880.9	56308.3	59890.9	64453	62959.1	62434.3	1.10879	0.132644	0.0843092	0.427016
A3BGL5	Hyperosmolality-gated Ca2+ permeable channel 3.1	A3BGL5		OSCA3.1	A0A097NUT9;A0A0P0X2S7;Q6ZLQ0	A3BGL5;A0A097NUT9;A0A0P0X2S7;A2YI72;Q6ZLQ0	OSCA3.1;Os07g0150100	Hyperosmolality-gated Ca2+ permeable channel 3.1	A0A097NUT9_ORYSA;A0A0P0X2S7_ORYSJ;Q6ZLQ0_ORYSJ	40	429215	446293	463598	446369	421777	402719	401929	408808	0.915854	-0.143885	0.0124504	0.134671
Q6Z744	dihydropyrimidine dehydrogenase (NADP(+))	Q6Z744	LOC_Os02g50350	Os02g0736400	A0A0A0QMT3;B8AI32;Q6Z744	Q6Z744;A0A0A0QMT3;B8AI32	Os02g0736400;OsI_08851	dihydropyrimidine dehydrogenase (NADP(+))	A0A0A0QMT3_ORYSJ;B8AI32_ORYSI;Q6Z744_ORYSJ	23	714716	752971	729586	732424	589059	620766	604054	604626	0.825514	-0.293233	8.68436e-09	5.36145e-07
A0A0B4U157	UDP-glucuronate decarboxylase (Fragment)	A0A0B4U157	LOC_Os03g16980.1	LOC_Os03g16980.1	A0A0B4U157;A3AGL5;Q8W3J0	A0A0B4U157;A3AGL5;B8AL25;Q10N94;Q8W3J0	LOC_Os03g16980.1;Os03g0278000;UXS-3	UDP-glucuronate decarboxylase (Fragment)	A0A0B4U157_ORYSA;A3AGL5_ORYSJ;Q8W3J0_ORYSJ	26	1035380	1095200	1033200	1.05459e+06	1201130	1154400	1197030	1.18419e+06	1.12288	0.150254	0.000531719	0.0120814
A0A0B4U1V7	Aldehyde dehydrogenase (Fragment)	A0A0B4U1V7	LOC_Os06g15990	Aldh2b	A0A0B4U1V7;A3BAJ7;Q9FRX7	A0A0B4U1V7;A2YBK1;A3BAJ7;Q9FRX7;Q9LLR2	Aldh2b;LOC_Os06g15990.1;Os06g0270900	Aldehyde dehydrogenase (Fragment)	A0A0B4U1V7_ORYSA;A3BAJ7_ORYSJ;Q9FRX7_ORYSJ	16	2623720	2582850	2515940	2574170	2366110	2454760	2504960	2.44194e+06	0.948633	-0.0927643	0.0205323	0.186701
A0A0B4U1W1	NAD-dependent epimerase/dehydratase family domain containing protein (Fragment)	A0A0B4U1W1	LOC_Os03g17000	LOC_Os03g17000	A0A0B4U1W1;A0A8J8XNF3;B8AL26;Q10N92	A0A0B4U1W1;A0A0P0VWN1;A0A8J8XNF3;B8AL26;Q10N92	LOC_Os03g17000;LOC_Os03g17000.2;Os03g0278200;OsI_10998	NAD-dependent epimerase/dehydratase family domain containing protein (Fragment)	A0A0B4U1W1_ORYSA;A0A8J8XNF3_ORYSJ;B8AL26_ORYSI;Q10N92_ORYSJ	9	241058	237416	237984	238819	287859	263330	273180	274790	1.15062	0.185424	0.000465983	0.0109563
A0A8J8Y9B6	2,3-bisphosphoglycerate-independent phosphoglycerate mutase (Fragment)	A0A8J8Y9B6	LOC_Os12g35040	LOC_Os12g35040	A0A0B4U260;A0A8J8Y9B6;A2ZL97;Q2QPB6	A0A8J8Y9B6;A2ZL97;A0A0B4U260;Q2QPB6	LOC_Os12g35040;LOC_Os12g35040.1;OsI_38597;OsJ_36365	2,3-bisphosphoglycerate-independent phosphoglycerate mutase (Fragment)	A0A0B4U260_ORYSA;A0A8J8Y9B6_ORYSJ;A2ZL97_ORYSI;Q2QPB6_ORYSJ	21	114883	123648	114627	117719	117836	120686	130541	123021	1.04504	0.0463682	0.519417	0.906361
A0A0D3QTE8	Pathogenesis related protein 1	A0A0D3QTE8		OSJNBa0088O14.15	A0A0D3QTE8;A2YHT8;A3BG80;Q0D8U3;Q6YT67;Q6YT69	A0A0D3QTE8;A0A140GL55;A2YHT8;A3BG80;Q0D8U3;Q6YT67;Q6YT69;Q8LLU7	OSJNBa0088O14.15;Os07g0129300;OsI_24760;OsJ_22958;PR1	Pathogenesis related protein 1	A0A0D3QTE8_ORYSI;A2YHT8_ORYSI;A3BG80_ORYSJ;Q0D8U3_ORYSJ;Q6YT67_ORYSJ;Q6YT69_ORYSJ	1	153818	153090	138824	148577	141712	141266	194606	159195	1.07146	0.0811375	0.532738	0.914669
A0A0K0K9A6	4-hydroxy-tetrahydrodipicolinate synthase	A0A0K0K9A6		DHDPS	A0A0K0K9A6;A0A0P0W8M0;B8ARJ0;Q01HC8;Q0JEK1;Q7XM43	A0A0K0K9A6;A0A0P0W8M0;A0A0P0WDS4;A2XWN2;A3ARP8;B8ARJ0;Q01HC8;Q0JAV2;Q0JEK1;Q7XM43;Q9LWB9	DHDPS;H0807C06-H0308C08.5;OSJNBb0018J12.16;Os04g0254000;OsI_15102	4-hydroxy-tetrahydrodipicolinate synthase	A0A0K0K9A6_ORYSA;A0A0P0W8M0_ORYSJ;B8ARJ0_ORYSI;Q01HC8_ORYSA;Q0JEK1_ORYSJ;Q7XM43_ORYSJ	2	243479	220720	231904	232034	210757	191579	217841	206726	0.890927	-0.184077	0.0083686	0.102136
A0A0K0LKH5	30S ribosomal protein S19, chloroplastic	A0A0K0LKH5	LOC_Os03g31090	rps19	A0A0K0LKH5;A0A7S8BAU2;E9KIS0;J3RQ76	A0A0K0LKH5;A0A7S8BAU2;E9KIS0;J3RQ76;P0C478;P0C479;P12153;H5ZXH9	rps19	30S ribosomal protein S19, chloroplastic	A0A0K0LKH5_ORYSA;A0A7S8BAU2_ORYSJ;E9KIS0_ORYSJ;J3RQ76_ORYSI	1	697187	988491	1216180	967286	1071740	876262	779336	909113	0.939859	-0.107812	0.666	0.965696
P0C489	30S ribosomal protein S7, chloroplastic	P0C489	LOC_Os02g21900	rps7	A0A0K0LKZ1;A0A0N7EIV3;A0A0N9E0L8;A0A7S7YAD8;J3RQ63;Q6YTM6	P0C489;P0C490;P0C491;A0A0K0LKZ1;A0A0N7EIV3;A0A0N9E0L8;A0A7S7YAD8;J3RQ63;Q6YTM6;Q6Z1W0;Q8S6H6;A0A0K0LR14;A0A0P0VAJ9;C7J1G7;E9KIS3	rps7	30S ribosomal protein S7, chloroplastic	A0A0K0LKZ1_ORYSA;A0A0N7EIV3_ORYSJ;A0A0N9E0L8_ORYSJ;A0A7S7YAD8_ORYSJ;J3RQ63_ORYSI;Q6YTM6_ORYSJ	2	875617	1009040	1091150	991936	1017030	651602	740993	803208	0.809738	-0.323054	0.0330614	0.250559
A0A0K1TPW6	L-ascorbate oxidase	A0A0K1TPW6	LOC_Os09g20090	ORAP1	A0A0K1TPW6;A0A0P0XMD7;B8BEW5;B9G376;Q69QG3	A0A0K1TPW6;A0A0P0XMD7;B8BEW5;B9G376;Q69QG3;Q0J296	ORAP1;Os09g0365900;OsI_31082;OsJ_29093;P0441A12.23	L-ascorbate oxidase	A0A0K1TPW6_ORYSA;A0A0P0XMD7_ORYSJ;B8BEW5_ORYSI;B9G376_ORYSJ;Q69QG3_ORYSJ	1		14613	16233.3	15423.1				#DIV/0!	#DIV/0!	-29.3908	5.35131e-14	5.94671e-12
A0A0K2CTL3	Hygromycin resistance protein (Fragment)	A0A0K2CTL3			A0A0K2CTL3	A0A0K2CTL3		Hygromycin resistance protein (Fragment)	A0A0K2CTL3_ORYSA	3				#DIV/0!	23499.4	28104.1	18733.7	23445.7	#DIV/0!	16.9456	1.2042e-44	5.08509e-42
A0A0N7KC61	Os01g0101200 protein (Fragment)	A0A0N7KC61	LOC_Os01g01120	Os01g0101200	A0A0N7KC61;A0A8J8Y7T0;B7EWK0;B8ACR9;Q0JRH3;Q7F2F8	A0A0N7KC61;A0A8J8Y7T0;B7EWK0;B8ACR9;Q0JRH3;Q7F2F8	Os01g0101200;OsI_00013;OsJ_00011;P0402A09.8	Os01g0101200 protein (Fragment)	A0A0N7KC61_ORYSJ;A0A8J8Y7T0_ORYSJ;B7EWK0_ORYSJ;B8ACR9_ORYSI;Q0JRH3_ORYSJ;Q7F2F8_ORYSJ	19	534546	515524	547803	532624	513470	534238	514892	520867	0.977925	-0.0488246	0.362143	0.811824
A0A0N7KC65	Os01g0104100 protein	A0A0N7KC65	LOC_Os01g01420	Os01g0104100	A0A0N7KC65;A0A0P0UX72;A0A5S6RAI1;B7EW19;B8ACS7	A0A0N7KC65;A0A0P0UX72;A0A5S6RAI1;B7EW19;B8ACS7	Os01g0104100;OsI_00037;OsJ_00033	Os01g0104100 protein	A0A0N7KC65_ORYSJ;A0A0P0UX72_ORYSJ;A0A5S6RAI1_ORYSJ;B7EW19_ORYSJ;B8ACS7_ORYSI	5	34166.3	36067.2	37186.8	35806.8	38955.8	44103.7	36708	39922.5	1.11494	0.141148	0.255096	0.721417
A0A0N7KC67	Carbohydrate kinase-like	A0A0N7KC67	LOC_Os01g01620	Os01g0105900	A0A0N7KC67;A2ZNB8	A0A0N7KC67;A2ZNB8	Os01g0105900	Carbohydrate kinase-like	A0A0N7KC67_ORYSJ;A2ZNB8_ORYSJ	1	4075.36	1150.67	525.695	1917.24	3213.44	1829.76	1487.18	2176.79	1.13538	0.173923	0.826077	0.986987
A0A0N7KC73	Os01g0111200 protein	A0A0N7KC73	LOC_Os01g02090	Os01g0111200	A0A0N7KC73;B8ACV9;Q0JRB2	A0A0N7KC73;B8ACV9;Q0JRB2	Os01g0111200;OsI_00099	Os01g0111200 protein	A0A0N7KC73_ORYSJ;B8ACV9_ORYSI;Q0JRB2_ORYSJ	4	117549	113892	113562	115001	97342.7	107308	106218	103623	0.901061	-0.166798	0.0195718	0.182849
A0A0N7KC86	Os01g0120500 protein	A0A0N7KC86	LOC_Os01g03040	Os01g0120500	A0A0N7KC86;A2ZNN9;Q0JR46	A0A0N7KC86;A2WK17;A2ZNN9;Q0JR46	Os01g0120500;OsJ_00172	Os01g0120500 protein	A0A0N7KC86_ORYSJ;A2ZNN9_ORYSJ;Q0JR46_ORYSJ	13	217460	217125	226691	220425	246834	245651	246188	246224	1.11704	0.142736	0.00493543	0.0691943
A0A0N7KC97	Os01g0130400 protein	A0A0N7KC97	LOC_Os01g03950	Os01g0130400	A0A0N7KC97;Q0JQZ2;Q9LGC6	A0A0N7KC97;B8AD31;B9EZC1;Q0JQZ2;Q9LGC6	Os01g0130400;P0504H10.9	Os01g0130400 protein	A0A0N7KC97_ORYSJ;Q0JQZ2_ORYSJ;Q9LGC6_ORYSJ	32	276776	265150	258257	266728	263292	267677	282885	271285	1.01708	0.00761776	0.884439	0.986987
A0A0N7KCA5	Os01g0136800 protein	A0A0N7KCA5	LOC_Os01g04450	Os01g0136800	A0A0N7KCA5;A2ZP07;Q5ZC64	A0A0N7KCA5;A2WKE3;A2ZP07;Q5ZC64;B8AD48	Os01g0136800;OsJ_00287	Os01g0136800 protein	A0A0N7KCA5_ORYSJ;A2ZP07_ORYSJ;Q5ZC64_ORYSJ	1		20934.4	23510.3	22222.3	22298.5	22633.6	23115.8	22682.6	1.02071	0.591847	0.801599	0.986987
A2WLB8	Os01g0178000 protein	A2WLB8	LOC_Os01g08270	Os01g0178000	A0A0N7KCF8;A2WLB8;A2ZPW5	A2WLB8;A0A0N7KCF8;A2ZPW5	Os01g0178000;OsI_00629;P0509B06.2-1	Os01g0178000 protein	A0A0N7KCF8_ORYSJ;A2WLB8_ORYSI;A2ZPW5_ORYSJ	12	108351	118281	114404	113679	104710	108106	107888	106901	0.940382	-0.105573	0.126332	0.526716
A0A0N7KCG5	Os01g0183600 protein	A0A0N7KCG5	LOC_Os01g08810	Os01g0183600	A0A0N7KCG5;A2WLG1;B9ETI4;Q9LGS7	A0A0N7KCG5;A2WLG1;B9ETI4;Q9LGS7	Os01g0183600;OsI_00673;OsJ_00650	Os01g0183600 protein	A0A0N7KCG5_ORYSJ;A2WLG1_ORYSI;B9ETI4_ORYSJ;Q9LGS7_ORYSJ	2	5794.35	8988.71	8915.36	7899.47	6929.37	12744.5	6006	8559.96	1.08361	0.103064	0.784919	0.983849
A0A0N7KCJ4	Os01g0210600 protein	A0A0N7KCJ4	LOC_Os01g11240	Os01g0210600	A0A0N7KCJ4;Q9LE07	A0A0N7KCJ4;B9EU15;Q9LE07	Os01g0210600	Os01g0210600 protein	A0A0N7KCJ4_ORYSJ;Q9LE07_ORYSJ	4	242305	247561	261777	250548	210579	184892	216687	204053	0.814427	-0.314277	5.05602e-05	0.00168913
A0A0N7KCJ8	Os01g0215000 protein (Fragment)	A0A0N7KCJ8	LOC_Os01g11660	Os01g0215000	A0A0N7KCJ8;Q0JPM1;Q7F6Q4	A0A0N7KCJ8;A2WM22;B7EQV3;Q0JPM1;Q7F6Q4	Os01g0215000;OsJ_00870	Os01g0215000 protein (Fragment)	A0A0N7KCJ8_ORYSJ;Q0JPM1_ORYSJ;Q7F6Q4_ORYSJ	2	55027.4	53932.4	50108	53022.6	54647.8	59165.1	55358.2	56390.4	1.06352	0.072959	0.410767	0.844396
A0A0N7KCK1	Os01g0217500 protein	A0A0N7KCK1	LOC_Os01g11860	Os01g0217500	A0A0N7KCK1;Q5QNF2	A0A0N7KCK1;A2ZQP7;B8AAK4;Q5QNF2	Os01g0217500	Os01g0217500 protein	A0A0N7KCK1_ORYSJ;Q5QNF2_ORYSJ	1	9888.1	11653.3	9269.19	10270.2	15514.7	10318.9	19228.3	15020.6	1.46255	0.528167	0.0481519	0.314957
A2WMD4	Os01g0229200 protein	A2WMD4	LOC_Os01g12880	Os01g0229200	A0A0N7KCL5;A2WMD4;Q5N7Y5	A2WMD4;A0A0N7KCL5;Q5N7Y5	Os01g0229200;OsI_01005	Os01g0229200 protein	A0A0N7KCL5_ORYSJ;A2WMD4_ORYSI;Q5N7Y5_ORYSJ	6	31958.3	27503.4	40230.5	33230.7	33715	33095.2	28209.5	31673.2	0.953131	-0.0861912	0.638652	0.960125
A0A0N7KCM0	Glycosyltransferase family 92 protein	A0A0N7KCM0	LOC_Os01g13200	Os01g0232800	A0A0N7KCM0	A0A0N7KCM0;B8AB16;Q9LGY7;B9EUJ0	Os01g0232800	Glycosyltransferase family 92 protein	A0A0N7KCM0_ORYSJ	7	87290.5	96069.4	93827.3	92395.7	97925.1	101610	105582	101706	1.10076	0.121284	0.111869	0.497608
A0A0N7KCM7	Os01g0238600 protein	A0A0N7KCM7	LOC_Os01g13700	Os01g0238600	A0A0N7KCM7;Q9FTU2	A0A0N7KCM7;A2WML6;Q9FTU2	Os01g0238600	Os01g0238600 protein	A0A0N7KCM7_ORYSJ;Q9FTU2_ORYSJ	9	499916	468341	498398	488885	479233	508740	488957	492310	1.00701	-0.00641455	0.910948	0.988234
A0A0N7KCP3	Os01g0254200 protein	A0A0N7KCP3	LOC_Os01g15029	Os01g0254200	A0A0N7KCP3;A2WMZ3;Q7F8N1	A0A0N7KCP3;A2WMZ3;Q7F8N1	Os01g0254200;OsI_01217	Os01g0254200 protein	A0A0N7KCP3_ORYSJ;A2WMZ3_ORYSI;Q7F8N1_ORYSJ	3	55511.5	55881.9	53716.5	55036.6	46281.5	47787.1	47948.2	47338.9	0.860135	-0.23398	0.00107315	0.0212158
A0A0N7KCQ3	Os01g0265200 protein	A0A0N7KCQ3	LOC_Os01g16040	Os01g0265200	A0A0N7KCQ3;Q9LD54	A0A0N7KCQ3;B8AC70;B9EV39;Q9LD54	Os01g0265200	Os01g0265200 protein	A0A0N7KCQ3_ORYSJ;Q9LD54_ORYSJ	10	164728	171170	162832	166243	187814	174788	191898	184833	1.11182	0.135625	0.0186383	0.178067
A0A0N7KCR5	Pyruvate kinase	A0A0N7KCR5	LOC_Os01g16960	Os01g0276700	A0A0N7KCR5;B8ACJ0;Q5NBQ0	A0A0N7KCR5;A0A0P0V0X7;A0A0P0V155;B8ACJ0;Q5NBQ0	Os01g0276700;OsI_01382	Pyruvate kinase	A0A0N7KCR5_ORYSJ;B8ACJ0_ORYSI;Q5NBQ0_ORYSJ	15	90325.3	96477.3	94762.9	93855.2	105138	102270	106937	104782	1.11642	0.141672	0.0259865	0.215507
A0A0N7KCU3	Os01g0310500 protein	A0A0N7KCU3	LOC_Os01g20880	Os01g0310500	A0A0N7KCU3	A0A0N7KCU3	Os01g0310500	Os01g0310500 protein	A0A0N7KCU3_ORYSJ	1	484854	551649	494094	510199	557860	549589	571116	559522	1.09667	0.116137	0.0716109	0.391683
A0A0N7KCU6	Dihydrolipoamide acetyltransferase component of pyruvate dehydrogenase complex	A0A0N7KCU6	LOC_Os01g21160	Os01g0314100	A0A0N7KCU6;Q0JN94	A0A0N7KCU6;B8A750;Q0JN94	Os01g0314100	Dihydrolipoamide acetyltransferase component of pyruvate dehydrogenase complex	A0A0N7KCU6_ORYSJ;Q0JN94_ORYSJ	10	119819	128198	133140	127052	105683	113672	111581	110312	0.868241	-0.220829	0.00525868	0.0723872
A0A0N7KCV5	Peroxidase	A0A0N7KCV5	LOC_Os01g22230	B1135C02.24-1	A0A0N7KCV5;A0A8J8YH44;Q5U1T1;Q654S1	A0A0N7KCV5;A0A0P0V217;A0A8J8YH44;B8A753;Q5U1T1;Q654S0;Q654S1	B1135C02.24-1;Os01g0326000;OsJ_01544;prx12	Peroxidase	A0A0N7KCV5_ORYSJ;A0A8J8YH44_ORYSJ;Q5U1T1_ORYSJ;Q654S1_ORYSJ	13	3605110	3999460	3386330	3.66363e+06	3218120	3228570	3381560	3.27608e+06	0.894217	-0.17802	0.00756214	0.0940449
A0A0N7KCV9	Os01g0329800 protein	A0A0N7KCV9	LOC_Os01g22630	Os01g0329800	A0A0N7KCV9;B9EW66;Q5ZDR1	A0A0N7KCV9;B8A7F2;B9EW66;Q5ZDR1;Q948R4	Os01g0329800;OsJ_01571	Os01g0329800 protein	A0A0N7KCV9_ORYSJ;B9EW66_ORYSJ;Q5ZDR1_ORYSJ	4		5720.84	3366.69	4543.77	15207.2			15207.2	3.34683	0.720599	0.846607	0.986987
A2WPG2	Os01g0335700 protein	A2WPG2	LOC_Os01g23380	Os01g0335700	A0A0N7KCW3;Q943S7	A2WPG2;A0A0N7KCW3;B9EW81;Q943S7	Os01g0335700	Os01g0335700 protein	A0A0N7KCW3_ORYSJ;Q943S7_ORYSJ	8	31279	30581.5	29493	30451.2	32716.4	26682.4	27917.4	29105.4	0.955806	-0.0821426	0.509195	0.903306
A0A0N7KCW5	Dihydrolipoyl dehydrogenase	A0A0N7KCW5	LOC_Os01g23610	Os01g0337900	A0A0N7KCW5;A2WPH0;A2ZSP3;Q94CN9	A0A0N7KCW5;A2WPH0;A2ZSP3;Q94CN9	Os01g0337900;OsI_01744;OsJ_01605	Dihydrolipoyl dehydrogenase	A0A0N7KCW5_ORYSJ;A2WPH0_ORYSI;A2ZSP3_ORYSJ;Q94CN9_ORYSJ	21	866921	795274	823845	828680	797726	794768	861141	817878	0.986965	-0.0360244	0.500607	0.899713
A0A0N7KCX4	Os01g0350200 protein	A0A0N7KCX4	LOC_Os01g24810	B1051E10.40	A0A0N7KCX4;A2WPP5;A2ZSW3;Q8S220	A0A0N7KCX4;A2WPP5;A2ZSW3;Q8S220	B1051E10.40;Os01g0350200;OsI_01826;OsJ_01688	Os01g0350200 protein	A0A0N7KCX4_ORYSJ;A2WPP5_ORYSI;A2ZSW3_ORYSJ;Q8S220_ORYSJ	1		311815		311815				#DIV/0!	#DIV/0!	-30	NA	NA
B8A7X3	Os01g0358300 protein	B8A7X3	LOC_Os01g25600	Os01g0358300	A0A0N7KCY1;B8A7X3;Q5ZBW3	B8A7X3;A0A0N7KCY1;A6N009;Q5ZBW3	Os01g0358300;OsI_01883	Os01g0358300 protein	A0A0N7KCY1_ORYSJ;B8A7X3_ORYSI;Q5ZBW3_ORYSJ	17	134734	130793	136985	134171	133326	150291	135992	139870	1.04248	0.0438929	0.585422	0.941899
A0A0N7KD00	Os01g0382000 protein	A0A0N7KD00	LOC_Os01g28450	Os01g0382000	A0A0N7KD00;A0N0C2;O04000;Q7F1Q9	A0A0N7KD00;A0N0C2;B8A8I8;B9EWW1;O04000;Q7F1Q9	Os01g0382000;PR-1;Pr1b	Os01g0382000 protein	A0A0N7KD00_ORYSJ;A0N0C2_ORYSI;O04000_ORYSA;Q7F1Q9_ORYSJ	3	126788	123143	126056	125329	135790	114842	147700	132777	1.05943	0.0648844	0.5101	0.903448
A0A0N7KD11	Os01g0501800 protein	A0A0N7KD11	LOC_Os01g31690	Os01g0501800	A0A0N7KD11;B8A8L8;Q943W1	A0A0N7KD11;A6N1E2;A6N1L3;B8A8L8;Q943W1	Os01g0501800;OsI_02088	Os01g0501800 protein	A0A0N7KD11_ORYSJ;B8A8L8_ORYSI;Q943W1_ORYSJ	27	24957700	21174200	22744900	2.29589e+07	21479400	23928400	23726700	2.30448e+07	1.00374	-0.01093	0.88442	0.986987
B8A8X2	Os01g0510800 protein	B8A8X2	LOC_Os01g32750	Os01g0510800	A0A0N7KD18;Q8LRG9	B8A8X2;Q8LRG9;A0A0N7KD18	Os01g0510800	Os01g0510800 protein	A0A0N7KD18_ORYSJ;Q8LRG9_ORYSJ	17	61827	59172.1	58243	59747.4	59648.8	60397.7	64380.3	61475.6	1.02893	0.0242202	0.738391	0.979432
A0A0N7KD35	Os01g0531500 protein	A0A0N7KD35	LOC_Os01g34700	Os01g0531500	A0A0N7KD35;A0A8J8YJR4;A2WQY7;A2ZTZ7;Q8LQS5	A0A0N7KD35;A0A8J8YJR4;A2WQY7;A2ZTZ7;Q8LQS5	Os01g0531500;OsI_02273;OsJ_02079	Os01g0531500 protein	A0A0N7KD35_ORYSJ;A0A8J8YJR4_ORYSJ;A2WQY7_ORYSI;A2ZTZ7_ORYSJ;Q8LQS5_ORYSJ	13	2072630	2234340	2197680	2.16822e+06	2115270	1912480	2378020	2.13526e+06	0.984799	-0.040489	0.606397	0.950092
A0A0N7KD55	Os01g0555200 protein	A0A0N7KD55	LOC_Os01g37470	Os01g0555200	A0A0N7KD55;B8AA23;Q0JLZ5	A0A0N7KD55;B7EDL9;B8AA23;Q0JLZ5	Os01g0555200;OsI_02398	Os01g0555200 protein	A0A0N7KD55_ORYSJ;B8AA23_ORYSI;Q0JLZ5_ORYSJ	2		7925.04	17810.3	12867.7	12127.5	9126.85	8224.44	9826.26	0.76364	0.17128	0.941127	0.990506
A0A0N7KD73	Os01g0574800 protein	A0A0N7KD73	LOC_Os01g39290	Os01g0574800	A0A0N7KD73;A2ZUM2;Q8LQJ5	A0A0N7KD73;A2ZUM2;Q8LQJ5	Os01g0574800;OsJ_02309	Os01g0574800 protein	A0A0N7KD73_ORYSJ;A2ZUM2_ORYSJ;Q8LQJ5_ORYSJ	4	189034	181550	182141	184242	196148	186513	185862	189508	1.02858	0.0240339	0.656221	0.962051
A2WRR8	Os01g0581300 protein	A2WRR8	LOC_Os01g39960	Os01g0581300	A0A0N7KD79;A2ZUQ8;Q8LJ81	A2WRR8;A2ZUQ8;Q8LJ81;A0A0N7KD79	Os01g0581300;OsJ_02352	Os01g0581300 protein	A0A0N7KD79_ORYSJ;A2ZUQ8_ORYSJ;Q8LJ81_ORYSJ	18	154535	150145	158553	154411	135787	146740	137289	139939	0.906274	-0.158387	0.0239343	0.204666
A0A0N7KD90	Os01g0591300 protein	A0A0N7KD90	LOC_Os01g40870	Os01g0591300	A0A0N7KD90;A2WS18;A2ZUY3;Q94JC6	A0A0N7KD90;A2WS13;A2WS18;A2ZUY3;Q94JC6	Os01g0591300;OsI_02656;OsJ_02431	Os01g0591300 protein	A0A0N7KD90_ORYSJ;A2WS18_ORYSI;A2ZUY3_ORYSJ;Q94JC6_ORYSJ	2	19652.5	21029.8	16811.7	19164.7	14162.6	17920.8	19135.1	17072.8	0.890849	-0.183138	0.320159	0.782638
A0A0N7KD96	Glycosyltransferase	A0A0N7KD96	LOC_Os01g41430	Os01g0597800	A0A0N7KD96;A2WS65;A2ZV23;Q5ZAF2	A0A0N7KD96;A2WS65;A2ZV23;Q5ZAF2	Os01g0597800;OsI_02703;OsJ_02476	Glycosyltransferase	A0A0N7KD96_ORYSJ;A2WS65_ORYSI;A2ZV23_ORYSJ;Q5ZAF2_ORYSJ	3	19678.7	12093.2	15170	15647.3	15065.6	17928.7	16617.4	16537.2	1.05687	0.0646023	0.77412	0.983849
B8AB76	Os01g0601200 protein (Fragment)	B8AB76	LOC_Os01g41730	Os01g0601200	A0A0N7KD99;A2ZV42;B8AB76;Q0JLG9;Q5ZBU5	B8AB76;A0A0N7KD99;A2ZV42;Q0JLG9;Q5ZBU5	Os01g0601200;OsI_02719;OsJ_02495;P0518F01.22	Os01g0601200 protein (Fragment)	A0A0N7KD99_ORYSJ;A2ZV42_ORYSJ;B8AB76_ORYSI;Q0JLG9_ORYSJ;Q5ZBU5_ORYSJ	2	18033.1			18033.1	15098.4	19408	20059	18188.5	1.00862	1.59167	NA	NA
A0A0N7KDA3	Os01g0604700 protein	A0A0N7KDA3	LOC_Os01g42010	Os01g0604700	A0A0N7KDA3;Q0JLF1;Q5ZDA3	A0A0N7KDA3;B8ABI3;Q0JLF1;Q5ZDA3	Os01g0604700;P0681B11.31-1	Os01g0604700 protein	A0A0N7KDA3_ORYSJ;Q0JLF1_ORYSJ;Q5ZDA3_ORYSJ	2	41414.3	49624.3	56588.6	49209.1	50713.3	44022.7	49770.6	48168.9	0.978862	-0.0496294	0.73651	0.978986
B8ABW1	Os01g0617500 protein	B8ABW1	LOC_Os01g43030	Os01g0617500	A0A0N7KDB8;B9EY28;Q0JL82	B8ABW1;A0A0N7KDB8;B9EY28;Q0JL82	Os01g0617500;OsJ_02617;P0686E09.27-1	Os01g0617500 protein	A0A0N7KDB8_ORYSJ;B9EY28_ORYSJ;Q0JL82_ORYSJ	38	318626	315230	314282	316046	331183	332615	329629	331142	1.04777	0.0506794	0.213772	0.678061
A0A0N7KDD7	Os01g0635400 protein	A0A0N7KDD7	LOC_Os01g44394	Os01g0635400	A0A0N7KDD7;Q8RYM1	A0A0N7KDD7;B8ACB5;B9EY83;Q8RYM1	Os01g0635400;P0663E10.38-1	Os01g0635400 protein	A0A0N7KDD7_ORYSJ;Q8RYM1_ORYSJ	4	11326.8	8298.26	10765	10130	7219.94	5565.44	8465.68	7083.69	0.699277	-0.535494	0.0358608	0.26273
A0A0N7KDF0	Os01g0649900 protein	A0A0N7KDF0	LOC_Os01g46120	Os01g0649900	A0A0N7KDF0;A2WT87;A2ZW08	A0A0N7KDF0;A0A0P0V5Y6;A2WT86;A2WT87;A2ZW08;B9EYC1;C7IWA5;Q5VP32	Os01g0649900;OsI_03073	Os01g0649900 protein	A0A0N7KDF0_ORYSJ;A2WT87_ORYSI;A2ZW08_ORYSJ	1	47290.6	47271.2	40473.8	45011.9	60067.5	50155.7	61507.7	57243.6	1.27175	0.329359	0.00642411	0.0831119
A0A0N7KDF9	Os01g0656600 protein	A0A0N7KDF9	LOC_Os01g46810	Os01g0656600	A0A0N7KDF9	A0A0N7KDF9	Os01g0656600	Os01g0656600 protein	A0A0N7KDF9_ORYSJ	1	25854.1	25019.9	20906.3	23926.8	23699.9	30478.8	23169.1	25782.6	1.07756	0.0938525	0.596938	0.946797
A2WTT8	Os01g0681600 protein (Fragment)	A2WTT8	LOC_Os01g48930	Os01g0681600	A0A0N7KDI5;A0A0P0V6L4;A2WTT8;Q8LHF3	A2WTT8;A0A0N7KDI5;A0A0P0V6L4;Q8LHF3	Os01g0681600;OsI_03282;P0019E03.25-1	Os01g0681600 protein (Fragment)	A0A0N7KDI5_ORYSJ;A0A0P0V6L4_ORYSJ;A2WTT8_ORYSI;Q8LHF3_ORYSJ	1	7127.29	4201.59	6279.84	5869.57	4054.68	7916.3	2850.68	4940.55	0.841723	-0.258076	0.575651	0.936523
A0A0N7KDJ2	L-gulonolactone oxidase	A0A0N7KDJ2	LOC_Os01g49360	Os01g0687800	A0A0N7KDJ2;Q8S9W7	A0A0N7KDJ2;A2WTX2;Q8S9W7	Os01g0687800	L-gulonolactone oxidase	A0A0N7KDJ2_ORYSJ;Q8S9W7_ORYSJ	4	78124.6	80795.5	69734.2	76218.1	76794.5	77858.5	76075.6	76909.5	1.00907	-0.00306483	0.971334	0.994287
V9G2Z0	Os01g0689451 protein	V9G2Z0	LOC_Os01g49470	Os01g0689451	A0A0N7KDJ4;B8A825;B9EYP8;Q5N7K2;V9G2Z0	V9G2Z0;A0A0N7KDJ4;B8A825;B9EYP8;Q5N7K2	Os01g0689451;OsHRZ1;OsI_03330;OsJ_03068;P0519D04.45	Os01g0689451 protein	A0A0N7KDJ4_ORYSJ;B8A825_ORYSI;B9EYP8_ORYSJ;Q5N7K2_ORYSJ;V9G2Z0_ORYSJ	7	86302	81248.6	93462.2	87004.3	86453.6	69653.1	70673.4	75593.4	0.868847	-0.220189	0.0662127	0.374803
A0A0N7KDJ7	DNA helicase	A0A0N7KDJ7	LOC_Os01g49680	Os01g0691600	A0A0N7KDJ7;B8A801;B9EYX5;Q0JK78	A0A0N7KDJ7;A0A0P0V6X5;B8A801;B9EYX5;Q0JK78	Os01g0691600;OsI_03346;OsJ_03086	DNA helicase	A0A0N7KDJ7_ORYSJ;B8A801_ORYSI;B9EYX5_ORYSJ;Q0JK78_ORYSJ	5	22674.4	19623.4	21588.3	21295.4	20809	20813.5	16044.8	19222.4	0.902658	-0.16276	0.345816	0.802138
B8BNX7	Os01g0705300 protein (Fragment)	B8BNX7	LOC_Os12g02470	LOC_Os12g02470	A0A0N7KDL2;A0A0P0V793;A2ZX09;B8A8B7;B8BNX7;B9GBI9;Q2QYJ4;Q7F3A4	B8BNX7;B9GBI9;A0A0N7KDL2;A0A0P0V793;A2ZX09;B8A8B7;Q2QYJ4;Q7F3A4	LOC_Os12g02470;Os01g0705300;OsI_03437;OsI_37241;OsJ_03180;OsJ_35008;P0684B02.24-1;P0692C11.5-1	Os01g0705300 protein (Fragment)	A0A0N7KDL2_ORYSJ;A0A0P0V793_ORYSJ;A2ZX09_ORYSJ;B8A8B7_ORYSI;B8BNX7_ORYSI;B9GBI9_ORYSJ;Q2QYJ4_ORYSJ;Q7F3A4_ORYSJ	1	127466	133716	157064	139415	168591	167297	148111	161333	1.15721	0.193763	0.0833231	0.425357
A0A0N7KDL5	Glycylpeptide N-tetradecanoyltransferase	A0A0N7KDL5	LOC_Os01g51170	Os01g0708100	A0A0N7KDL5;A2WUA4;Q8LR54	A0A0N7KDL5;A2WUA4;B9EZ31;Q8LR54	Os01g0708100;OsI_03455	Glycylpeptide N-tetradecanoyltransferase	A0A0N7KDL5_ORYSJ;A2WUA4_ORYSI;Q8LR54_ORYSJ	22	252614	289711	261989	268105	298020	286729	300810	295186	1.10101	0.121692	0.0803702	0.416528
A0A0N7KDN4	40S ribosomal protein S24	A0A0N7KDN4	LOC_Os01g52490	Os01g0723200	A0A0N7KDN4;A2WUL8;Q8W0C2	A0A0N7KDN4;A0A0P0WXY6;A2WUL8;A2X2N6;A2ZXD8;A3A4S5;B8B3L8;Q0DBK8;Q5Z9S4;Q6H541;Q6H5X7;Q8W0C2	Os01g0723200;OsI_03571	40S ribosomal protein S24	A0A0N7KDN4_ORYSJ;A2WUL8_ORYSI;Q8W0C2_ORYSJ	5	1356260	1720920	1573610	1.55026e+06	1710990	1436870	1664160	1.60401e+06	1.03467	0.0309606	0.756888	0.982674
A0A0N7KDP8	Glycosyltransferase	A0A0N7KDP8	LOC_Os01g53330	Os01g0734600	A0A0N7KDP8;A2WUT5;A2ZXK1;Q942C5	A0A0N7KDP8;A2WUT5;A2ZXK1;Q942C5	Os01g0734600;OsI_03643;OsJ_03365	Glycosyltransferase	A0A0N7KDP8_ORYSJ;A2WUT5_ORYSI;A2ZXK1_ORYSJ;Q942C5_ORYSJ	10	73140	59130.8	70835.9	67702.2	74998.6	84692	70339.8	76676.8	1.13256	0.164115	0.202889	0.661357
A0A0N7KDQ2	Os01g0738500 protein	A0A0N7KDQ2	LOC_Os01g34670	Os01g0531200	A0A0N7KDQ2;A0A0P0V3V1;A2WUV9;A2ZXM5;B9EXB6;C7IWC4	A0A0N7KDQ2;A0A0P0V3V1;A0A0P0VL28;A0A0P0VL38;A2WUV9;A2X6N8;A2ZXM5;B7ETR6;B9EXB6;C7IWC4;Q0DZX9	Os01g0531200;Os01g0738500;OsI_03667;OsJ_02076;OsJ_03388	Os01g0738500 protein	A0A0N7KDQ2_ORYSJ;A0A0P0V3V1_ORYSJ;A2WUV9_ORYSI;A2ZXM5_ORYSJ;B9EXB6_ORYSJ;C7IWC4_ORYSJ	1	26612.2	22494.3	29532.2	26212.9	28100.9	23244.1	25581.1	25642	0.978222	-0.0497747	0.755425	0.982674
A0A0N7KDQ3	Os01g0739000 protein	A0A0N7KDQ3	LOC_Os01g53700	Os01g0739000	A0A0N7KDQ3;Q5JNL6	A0A0N7KDQ3;A2ZXM9;B8A9G6;Q5JNL6	Os01g0739000	Os01g0739000 protein	A0A0N7KDQ3_ORYSJ;Q5JNL6_ORYSJ	22	459388	452605	442179	451391	450165	483061	459919	464382	1.02878	0.0246981	0.644526	0.960524
B8A9E2	Putative serine/threonine protein kinase	B8A9E2		OSJNBa0014K08.8	A0A0N7KDQ9;B8A9E2;B9EZM4;Q0JJE0;Q5JKV9	B8A9E2;A0A0N7KDQ9;B9EZM4;Q0JJE0;Q5JKV9	OSJNBa0014K08.8;Os01g0744300;OsI_03705;OsJ_03423	Putative serine/threonine protein kinase	A0A0N7KDQ9_ORYSJ;B8A9E2_ORYSI;B9EZM4_ORYSJ;Q0JJE0_ORYSJ;Q5JKV9_ORYSJ	2	10452.3	8251.99		9352.15	12904.8	11796.2	13035.1	12578.7	1.34501	1.00223	0.657672	0.962673
A0A0N7KDR2	Os01g0747700 protein	A0A0N7KDR2	LOC_Os01g54390	Os01g0747700	A0A0N7KDR2;A0A5S6R6Q7;B8A9E7	A0A0N7KDR2;A0A5S6R6Q7;B8A9E7	Os01g0747700;OsI_03722	Os01g0747700 protein	A0A0N7KDR2_ORYSJ;A0A5S6R6Q7_ORYSJ;B8A9E7_ORYSI	1	139914	113446	124615	125992	137043	130639	120195	129292	1.0262	0.021431	0.837313	0.986987
A2WV25	Os01g0749200 protein	A2WV25	LOC_Os01g54540	Os01g0749200	A0A0N7KDR4;A2WV25;Q94J17	A2WV25;A0A0N7KDR4;Q94J17	Os01g0749200;OsI_03735	Os01g0749200 protein	A0A0N7KDR4_ORYSJ;A2WV25_ORYSI;Q94J17_ORYSJ	19	1143490	1018470	1106630	1089530	1074570	1022150	1028290	1041670	0.956073	-0.0815513	0.169129	0.609789
A0A0N7KDR8	Os01g0752700 protein	A0A0N7KDR8	LOC_Os01g54910	Os01g0752700	A0A0N7KDR8;A2WV48;A2ZXW7;Q0JJ96	A0A0N7KDR8;A2WV48;A2ZXW7;Q0JJ96	Os01g0752700;OsI_03761;OsJ_03479	Os01g0752700 protein	A0A0N7KDR8_ORYSJ;A2WV48_ORYSI;A2ZXW7_ORYSJ;Q0JJ96_ORYSJ	9	100535	116641	107936	108371	132326	121739	112895	122320	1.12872	0.158141	0.115087	0.504692
A0A0N7KDS3	Os01g0757600 protein	A0A0N7KDS3	LOC_Os01g55280	OJ1414_E05.24	A0A0N7KDS3;B9EZQ9;Q0JJ69;Q5JLZ7	A0A0N7KDS3;B9EZQ9;Q0JJ69;Q5JLZ7;Q84VF1	OJ1414_E05.24;Os01g0757600;OsJ_03509	Os01g0757600 protein	A0A0N7KDS3_ORYSJ;B9EZQ9_ORYSJ;Q0JJ69_ORYSJ;Q5JLZ7_ORYSJ	1	27811.7	32692.4	29171	29891.7	35969.3	17884.7	27740.2	27198.1	0.909887	-0.155781	0.530876	0.914307
A0A0N7KDT0	Os01g0763100 protein	A0A0N7KDT0	LOC_Os01g55740	Os01g0763100	A0A0N7KDT0;B8A9U6;B9ET54;Q5JMG2	A0A0N7KDT0;B8A9U6;B9ET54;Q5JMG2	Os01g0763100;OsI_03840;OsJ_03549	Os01g0763100 protein	A0A0N7KDT0_ORYSJ;B8A9U6_ORYSI;B9ET54_ORYSJ;Q5JMG2_ORYSJ	1	24613.9	26587.4	32843.1	28014.8	19480.7	27983.6	30326.7	25930.3	0.925594	-0.129868	0.547863	0.92401
A0A0N7KDT8	Os01g0769200 protein	A0A0N7KDT8	LOC_Os01g56320	Os01g0769200	A0A0N7KDT8;A2WVH4;Q0JIZ3	A0A0N7KDT8;A2WVH4;Q0JIZ3	Os01g0769200;OsI_03889	Os01g0769200 protein	A0A0N7KDT8_ORYSJ;A2WVH4_ORYSI;Q0JIZ3_ORYSJ	5	34505.1	29983.3	37920.5	34136.3	29221.2	35478.5	41319.8	35339.8	1.03526	0.0317904	0.85347	0.986987
A0A0N7KDU1	Os01g0771900 protein	A0A0N7KDU1	LOC_Os01g56510	Os01g0771900	A0A0N7KDU1;Q94ED2	A0A0N7KDU1;B9ET88;Q94ED2	Os01g0771900	Os01g0771900 protein	A0A0N7KDU1_ORYSJ;Q94ED2_ORYSJ	1	80247.2	83531.2	88116.4	83964.9	84283.5	83690.2	85904.8	84626.2	1.00788	-0.00597355	0.935486	0.990239
A0A0N7KDU9	Os01g0778700 protein	A0A0N7KDU9	LOC_Os01g57066	Os01g0778700	A0A0N7KDU9;B8AAE2;B9ETB6;Q5ZCF3	A0A0N7KDU9;B8AAE2;B9ETB6;Q5ZCF3	Os01g0778700;OsI_03961;OsJ_03668	Os01g0778700 protein	A0A0N7KDU9_ORYSJ;B8AAE2_ORYSI;B9ETB6_ORYSJ;Q5ZCF3_ORYSJ	8	85053	78782.8	79528.4	81121.4	82529.8	78723.2	78982.8	80078.6	0.987145	-0.0352178	0.613483	0.953695
A0A0N7KDV4	Os01g0783500 protein	A0A0N7KDV4	LOC_Os01g57450	Os01g0783500	A0A0N7KDV4;B8AAG0;Q5ZAV7	A0A0N7KDV4;A2ZYH4;B8AAG0;Q5ZAV7	Os01g0783500;OsI_04001	Os01g0783500 protein	A0A0N7KDV4_ORYSJ;B8AAG0_ORYSI;Q5ZAV7_ORYSJ	4	33862.4	45600.9	44632	41365.1	43714.6	25769.5	44344.1	37942.7	0.917264	-0.145657	0.527481	0.912577
A0A0N7KDV9	Os01g0787600 protein	A0A0N7KDV9	LOC_Os01g57770	Os01g0787600	A0A0N7KDV9;Q8S125	A0A0N7KDV9;A0A0P0V933;A2WVV5;Q8S125	Os01g0787600;P0415A04.28-1	Os01g0787600 protein	A0A0N7KDV9_ORYSJ;Q8S125_ORYSJ	6	86528.4	87993.3	86452.3	86991.3	88285.1	82381.4	96986.7	89217.7	1.02559	0.0186537	0.816214	0.986987
A0A0N7KDW4	Os01g0795000 protein	A0A0N7KDW4	LOC_Os01g58240	Os01g0795000	A0A0N7KDW4;Q5ZBR8	A0A0N7KDW4;B8AAU1;Q5ZBR8;Q9FVC7	Os01g0795000	Os01g0795000 protein	A0A0N7KDW4_ORYSJ;Q5ZBR8_ORYSJ	3	86588.8	89824.3	85475.4	87296.2	73837.9	75454.5	80572.6	76621.7	0.877721	-0.205237	0.00285193	0.0460364
A0A0N7KDW9	Os01g0799900 protein	A0A0N7KDW9	LOC_Os01g58580	Os01g0799900	A0A0N7KDW9;Q8LJ88	A0A0N7KDW9;A2WW06;A2Y653;Q75K88;Q84VF0;Q8LJ88	Os01g0799900	Os01g0799900 protein	A0A0N7KDW9_ORYSJ;Q8LJ88_ORYSJ	6	191468	215278	197233	201326	215634	206526	213814	211991	1.05297	0.0574282	0.391703	0.832578
A0A0N7KDY7	Calcium uniporter protein	A0A0N7KDY7	LOC_Os01g60110	Os01g0817000	A0A0N7KDY7;A2WWC7;Q5QML5	A0A0N7KDY7;A2WWC7;Q5QML5	Os01g0817000;OsI_04208	Calcium uniporter protein	A0A0N7KDY7_ORYSJ;A2WWC7_ORYSI;Q5QML5_ORYSJ	2	18373	26873.1		22623	14149.5	17146.6	17163.2	16153.1	0.714011	0.0880326	0.970229	0.994229
A0A0N7KDZ3	Methionyl-tRNA synthetase-like protein	A0A0N7KDZ3	LOC_Os01g60660	Os01g0821800	A0A0N7KDZ3;Q8RUP8	A0A0N7KDZ3;A0A0P0V9T2;A2WWG0;Q8RUP8	Os01g0821800	Methionyl-tRNA synthetase-like protein	A0A0N7KDZ3_ORYSJ;Q8RUP8_ORYSJ	8	276933	269477	258813	268408	258783	266650	275531	266988	0.994711	-0.0243194	0.634824	0.960041
A0A0N7KDZ5	Os01g0823600 protein	A0A0N7KDZ5	LOC_Os01g60830	Os01g0823600	A0A0N7KDZ5;A2WWH6;A2ZZ39	A0A0N7KDZ5;A2WWH6;A2ZZ39	Os01g0823600;OsI_04255	Os01g0823600 protein	A0A0N7KDZ5_ORYSJ;A2WWH6_ORYSI;A2ZZ39_ORYSJ	1	9687.03	11674.3	9842.56	10401.3	16530.2	13498.8	9766.34	13265.1	1.27533	0.335804	0.187803	0.640592
Q8LR75	Os01g0841600 protein	Q8LR75	LOC_Os01g62420	Os01g0841600	A0A0N7KE16;I7FRB9;Q8LR75	Q8LR75;A0A0N7KE16;A2WWV4;I7FRB9	Os01g0841600;TPI	Os01g0841600 protein	A0A0N7KE16_ORYSJ;I7FRB9_ORYSI;Q8LR75_ORYSJ	7	63225.1	59844.5	63523	62197.5	53360.1	48727.4	52111.5	51399.7	0.826394	-0.292376	0.000238477	0.00643888
A0A0N7KE18	Mitochondrial Rho GTPase	A0A0N7KE18	LOC_Os01g62570	Os01g0843300	A0A0N7KE18;B8AC22;Q5N9W6	A0A0N7KE18;B8AC22;B9EUD4;Q0JHT9;Q5N9W6	Os01g0843300;OsI_04400;P0406G08.27	Mitochondrial Rho GTPase	A0A0N7KE18_ORYSJ;B8AC22_ORYSI;Q5N9W6_ORYSJ	1				#DIV/0!		45476.6		45476.6	#DIV/0!	29.2414	NA	NA
A0A0N7KE23	Os01g0847800 protein	A0A0N7KE23	LOC_Os01g62880	Os01g0847800	A0A0N7KE23;C7IWJ1	A0A0N7KE23;C6KHU2;C7IWJ1	Os01g0847800	Os01g0847800 protein	A0A0N7KE23_ORYSJ;C7IWJ1_ORYSJ	2	16843.1	9064.58	10259.5	12055.7	9743	11005.4	12835.3	11194.6	0.928568	-0.12275	0.671464	0.968131
A0A0N7KE38	Os01g0860800 protein	A0A0N7KE38	LOC_Os01g64170	Os01g0860800	A0A0N7KE38;B8ACI6;Q5N7B6	A0A0N7KE38;B8ACI6;Q5N7B6	Os01g0860800;OsI_04517;P0489B03.44-1	Os01g0860800 protein	A0A0N7KE38_ORYSJ;B8ACI6_ORYSI;Q5N7B6_ORYSJ	3	38638.7	31667.4	31638	33981.4	26869.5	16779	23766.2	22471.6	0.661291	-0.614864	0.00237825	0.0398221
B9EUU5	Os01g0866300 protein	B9EUU5	LOC_Os01g64650	Os01g0866300	A0A0N7KE44;B8A6X5;Q5N9F2	B9EUU5;A0A0N7KE44;B8A6X5;Q5N9F2	Os01g0866300;OsI_04557	Os01g0866300 protein	A0A0N7KE44_ORYSJ;B8A6X5_ORYSI;Q5N9F2_ORYSJ	13	183788	185264	175608	181553	181741	173231	191711	182228	1.00371	-0.0118705	0.835733	0.986987
A0A0N7KE56	Erythroid differentiation-related factor 1-like protein	A0A0N7KE56	LOC_Os01g65320	Os01g0873800	A0A0N7KE56;A3A037;B8A705;Q5N730	A0A0N7KE56;A3A037;B8A705;Q5N730;Q8RUB9	Os01g0873800;OsI_04624;OsJ_04257	Erythroid differentiation-related factor 1-like protein	A0A0N7KE56_ORYSJ;A3A037_ORYSJ;B8A705_ORYSI;Q5N730_ORYSJ	2	6743.2	4926.77	6651.39	6107.12	8262.71	7436.52	7071.75	7590.33	1.24287	0.297128	0.210602	0.672519
A0A0N7KE57	Os01g0874800 protein	A0A0N7KE57	LOC_Os01g65400	Os01g0874800	A0A0N7KE57;A0A8U0WP90;Q5N8W9;Q5N8X0;Q8RYY9	A0A0N7KE57;A0A8U0WP90;B8A707;Q5N8W9;Q5N8X0;Q8RYY9	Os01g0874800;P0648C09.11;P0698A10.12-1;P0698A10.12-2;P0698A10.12-3	Os01g0874800 protein	A0A0N7KE57_ORYSJ;A0A8U0WP90_ORYSJ;Q5N8W9_ORYSJ;Q5N8X0_ORYSJ;Q8RYY9_ORYSJ	2	25023.3	30966.3	27846.9	27945.5	29301.2	42941.7	39929.3	37390.7	1.33799	0.403751	0.0298706	0.235859
A0A0N7KE62	Os01g0878400 protein	A0A0N7KE62	LOC_Os01g65660	Os01g0878400	A0A0N7KE62;Q8L4X7	A0A0N7KE62;Q8L4X7	Os01g0878400	Os01g0878400 protein	A0A0N7KE62_ORYSJ;Q8L4X7_ORYSJ	1	8239.44	6696.25	2565.37	5833.69	7953.64		10606.3	9279.97	1.59076	0.0604847	0.978983	0.995683
A0A0N7KE64	Hexosyltransferase	A0A0N7KE64	LOC_Os01g65780	Os01g0880200	A0A0N7KE64;A0A0P0VB67;A3A074;B8A7E1;Q5NA53	A0A0N7KE64;A0A0P0VB67;A3A074;B8A7E1;Q5NA53;A0A0P0VB85;B7EDL1	Os01g0880200;OsI_04661;OsJ_04291;P0018C10.44-1	Hexosyltransferase	A0A0N7KE64_ORYSJ;A0A0P0VB67_ORYSJ;A3A074_ORYSJ;B8A7E1_ORYSI;Q5NA53_ORYSJ	2	37725.5	23766.9	38364.8	33285.7	43736.7	35069.5	40227.6	39677.9	1.19204	0.235383	0.260545	0.728436
A0A0N7KE80	Pectin acetylesterase	A0A0N7KE80	LOC_Os01g66840	Os01g0892500	A0A0N7KE80;B8A7E6	A0A0N7KE80;A3A0F9;B8A7E6;Q5JLW6	Os01g0892500;OsI_04754	Pectin acetylesterase	A0A0N7KE80_ORYSJ;B8A7E6_ORYSI	3	36237.5	36792.3	31240.7	34756.8	31487	27087.3	28755	29109.8	0.837526	-0.272378	0.0269932	0.220392
A0A0N7KE81	Calcineurin-related phosphoesterase-like	A0A0N7KE81	LOC_Os01g66920	Os01g0894000	A0A0N7KE81;Q5JLV7;Q7F447	A0A0N7KE81;A0A0P0VBL0;Q5JLV7;Q7F447	Os01g0894000;P0696G06.7	Calcineurin-related phosphoesterase-like	A0A0N7KE81_ORYSJ;Q5JLV7_ORYSJ;Q7F447_ORYSJ	1	22802.6	34558.1	30751.9	29370.9	21507	26845.7	29980.6	26111.1	0.889014	-0.188015	0.373039	0.819289
Q5N8U8	Os01g0900800 protein	Q5N8U8	LOC_Os01g67480	Os01g0900800	A0A0N7KE89;B8A7R5;Q5N8U8	Q5N8U8;A0A0N7KE89;B8A7R5;B9EVE0;F1DKA1	Os01g0900800;OsI_04807;P0035F12.17-1	Os01g0900800 protein	A0A0N7KE89_ORYSJ;B8A7R5_ORYSI;Q5N8U8_ORYSJ	3	11430.2	10877.4	6403.54	9570.38	6724.99	8875.73	11777	9125.91	0.953557	-0.0849735	0.795663	0.98591
A0A0N7KEA0	Os01g0910800 protein	A0A0N7KEA0	LOC_Os01g68290	Os01g0910800	A0A0N7KEA0;C7IXX5	A0A0N7KEA0;C7IXX5	Os01g0910800	Os01g0910800 protein	A0A0N7KEA0_ORYSJ;C7IXX5_ORYSJ	2				#DIV/0!				#DIV/0!	#DIV/0!	#N/A	#N/A	#N/A
A0A0N7KEB8	Os01g0924900 protein	A0A0N7KEB8	LOC_Os01g70020	Os01g0924900	A0A0N7KEB8;B8A8G2;Q5JKH1	A0A0N7KEB8;B8A8G2;Q5JKH1	Os01g0924900;OsI_04995	Os01g0924900 protein	A0A0N7KEB8_ORYSJ;B8A8G2_ORYSI;Q5JKH1_ORYSJ	22	326063	332040	349688	335930	312283	302160	301157	305200	0.908522	-0.155448	0.00615842	0.0808637
A0A0N7KEC8	Rapid alkalinization factor 1	A0A0N7KEC8	LOC_Os01g70690	Os01g0932950	A0A0N7KEC8;A2WYR6;Q7F5I5	A0A0N7KEC8;A2WYR6;Q7F5I5	Os01g0932950;OsI_05072;P0423A12.16	Rapid alkalinization factor 1	A0A0N7KEC8_ORYSJ;A2WYR6_ORYSI;Q7F5I5_ORYSJ	2	113321	198049	187851	166407	131353	139664	161321	144113	0.866025	-0.226795	0.243088	0.71088
A2WYV8	Os01g0937900 protein	A2WYV8	LOC_Os01g71170	Os01g0937900	A0A0N7KED7;A2WYV8;Q8S1U3	A2WYV8;A0A0N7KED7;Q8S1U3	Os01g0937900;OsI_05120	Os01g0937900 protein	A0A0N7KED7_ORYSJ;A2WYV8_ORYSI;Q8S1U3_ORYSJ	1	11585.6	9239.14	9815.66	10213.5	15454.9	4609.84	18275.1	12779.9	1.25128	0.299943	0.505393	0.901781
A0A0N7KEE8	Armadillo repeat-containing protein-like	A0A0N7KEE8	LOC_Os01g72000	Os01g0948500	A0A0N7KEE8;Q8GSZ9	A0A0N7KEE8;A2WZ24;A3A1I3;Q8GSZ9	Os01g0948500	Armadillo repeat-containing protein-like	A0A0N7KEE8_ORYSJ;Q8GSZ9_ORYSJ	6	28934.1	25249.2	25812.7	26665.3	27797.4	32191.1	22184	27390.8	1.02721	0.024792	0.891301	0.986987
B9EWI1	Nucleoid DNA-binding-like protein	B9EWI1	LOC_Os01g72510	Os01g0954900	A0A0N7KEF5;A2WZ76;Q8RYK3	B9EWI1;A0A0N7KEF5;A2WZ76;Q8RYK3	Os01g0954900;OsI_05246	Nucleoid DNA-binding-like protein	A0A0N7KEF5_ORYSJ;A2WZ76_ORYSI;Q8RYK3_ORYSJ	3	92348.9	105709	90537.8	96198.6	85665	81125.5	99108.9	88633.1	0.921356	-0.136062	0.206373	0.666669
B8A9K7	Membrane protein-like	B8A9K7	LOC_Os01g73120	Os01g0962200	A0A0N7KEG4;B8A9K7;Q5JMS6	B8A9K7;A0A0N7KEG4;Q5JMS6	Os01g0962200;OsI_05309	Membrane protein-like	A0A0N7KEG4_ORYSJ;B8A9K7_ORYSI;Q5JMS6_ORYSJ	2		2885.77	2831.41	2858.59	3303.8		3160.11	3231.95	1.13061	0.144785	0.965818	0.993838
A0A0N7KEG5	Peroxidase	A0A0N7KEG5	LOC_Os01g73200	Os01g0963000	A0A0N7KEG5;A2WZD9;Q94DM2	A0A0N7KEG5;A0A482DUT2;A2WZD9;Q94DM2	Os01g0963000;OsI_05317;prx22	Peroxidase	A0A0N7KEG5_ORYSJ;A2WZD9_ORYSI;Q94DM2_ORYSJ	26	372763	384561	364522	373949	332132	309333	360980	334148	0.893567	-0.180005	0.00562057	0.0756841
A0A0N7KEG9	Os01g0966500 protein	A0A0N7KEG9	LOC_Os01g73570	Os01g0966500	A0A0N7KEG9;A0A0P0VDE0;A0A5S6R9F8;B7E813;B8A9U9	A0A0N7KEG9;A0A0P0VDE0;A0A5S6R9F8;A6N1U6;B7E813;B8A9U9	Os01g0966500;OsI_05344;OsJ_04887	Os01g0966500 protein	A0A0N7KEG9_ORYSJ;A0A0P0VDE0_ORYSJ;A0A5S6R9F8_ORYSJ;B7E813_ORYSJ;B8A9U9_ORYSI	1	25576.1	39588.4	34171	33111.8	31978.5	35406.7	36347	34577.4	1.04426	0.0447883	0.809612	0.986987
A0A0N7KEH1	ribonuclease P	A0A0N7KEH1	LOC_Os01g73690	Os01g0968000	A0A0N7KEH1;B9EWY2;Q5JLG3	A0A0N7KEH1;B9EWY2;Q5JLG3	Os01g0968000;OsJ_04901	ribonuclease P	A0A0N7KEH1_ORYSJ;B9EWY2_ORYSJ;Q5JLG3_ORYSJ	1	239703	244298	273081	252361	253611		234919	244265	0.96792	-0.65936	0.798286	0.986987
A0A0N7KEH4	Os01g0970900 protein	A0A0N7KEH4	LOC_Os01g73950	Os01g0970900	A0A0N7KEH4;A2WZJ7;Q94DI0	A0A0N7KEH4;A2WZJ7;Q94DI0	Os01g0970900;OsI_05381	Os01g0970900 protein	A0A0N7KEH4_ORYSJ;A2WZJ7_ORYSI;Q94DI0_ORYSJ	3	21930.6	21939.7	19411.8	21094	30431.4	33673	26740.7	30281.7	1.43556	0.506865	0.000618031	0.0135688
A0A0N7KEI5	Os02g0101400 protein (Fragment)	A0A0N7KEI5	LOC_Os02g01140	B1370C05.17	A0A0N7KEI5;A2WZR3;A3A250;Q0E4T6;Q6YU91	A0A0N7KEI5;A2WZR3;A3A250;Q0E4T6;Q6YU91	B1370C05.17;Os02g0101400;OsI_05454;OsJ_04991	Os02g0101400 protein (Fragment)	A0A0N7KEI5_ORYSJ;A2WZR3_ORYSI;A3A250_ORYSJ;Q0E4T6_ORYSJ;Q6YU91_ORYSJ	3		18415.8	12489	15452.4	28087.9	13102.2	20157.2	20449.1	1.32336	0.965708	0.679113	0.968968
A0A0N7KEJ6	Kinesin light chain-like protein	A0A0N7KEJ6	LOC_Os02g01960	Os02g0109800	A0A0N7KEJ6;B8AG68;Q6Z901	A0A0N7KEJ6;A3A2B5;B8AG68;Q6Z901	Os02g0109800;OsI_05534	Kinesin light chain-like protein	A0A0N7KEJ6_ORYSJ;B8AG68_ORYSI;Q6Z901_ORYSJ	20	129244	125247	129534	128008	138764	128568	122771	130034	1.01583	0.00611036	0.935497	0.990239
A0A0N7KEK9	methenyltetrahydrofolate cyclohydrolase	A0A0N7KEK9	LOC_Os02g02850	Os02g0120900	A0A0N7KEK9;A2X091;A3A2J6;Q0E4G1	A0A0N7KEK9;A2X091;A3A2J6;Q0E4G1	Os02g0120900;OsI_05631;OsJ_05162	methenyltetrahydrofolate cyclohydrolase	A0A0N7KEK9_ORYSJ;A2X091_ORYSI;A3A2J6_ORYSJ;Q0E4G1_ORYSJ	17	169233	177745	172205	173061	188208	181554	187697	185820	1.07372	0.0855999	0.0924873	0.447474
B9F274	Putative NADPH-dependent mannose 6-phosphate reductase	B9F274	LOC_Os02g03100	Os02g0123500	A0A0N7KEL3;A0A0P0VED3;B8AGY1;Q0E4D9;Q6Z718	B9F274;A0A0N7KEL3;A0A0P0VED3;A0A7D5KIR5;B8AGY1;Q0E4D9;Q6Z718	Os02g0123500;OsI_05655;P0575F10.14	Putative NADPH-dependent mannose 6-phosphate reductase	A0A0N7KEL3_ORYSJ;A0A0P0VED3_ORYSJ;B8AGY1_ORYSI;Q0E4D9_ORYSJ;Q6Z718_ORYSJ	22	698430	733289	720261	717327	704403	654803	687467	682224	0.951065	-0.0895808	0.0626312	0.364736
A0A0N7KEM3	Putative Anthranilate phosphoribosyltransferase	A0A0N7KEM3	LOC_Os02g03850	OJ1007_D04.17	A0A0N7KEM3;A2X0J0;A3A2T3;Q6ZG91	A0A0N7KEM3;A2X0J0;A3A2T3;Q6ZG91	OJ1007_D04.17;Os02g0131200;OsI_05725;OsJ_05251	Putative Anthranilate phosphoribosyltransferase	A0A0N7KEM3_ORYSJ;A2X0J0_ORYSI;A3A2T3_ORYSJ;Q6ZG91_ORYSJ	31	166663	172955	156758	165459	152086	160544	160687	157772	0.953545	-0.0850672	0.192851	0.648177
A0A0N7KEN6	Putative gamma-glutamylcyclotransferase	A0A0N7KEN6	LOC_Os02g04800	Os02g0141000	A0A0N7KEN6;B8AHF0;Q6Z2W4	A0A0N7KEN6;B8AHF0;Q6Z2W4	Os02g0141000;OsI_05803	Putative gamma-glutamylcyclotransferase	A0A0N7KEN6_ORYSJ;B8AHF0_ORYSI;Q6Z2W4_ORYSJ	6	60691.9	57723.7	52568.8	56994.8	44623	49954.1	51653.8	48743.6	0.855229	-0.241943	0.0216513	0.192606
A0A0N7KEP2	Os02g0146900 protein	A0A0N7KEP2	LOC_Os02g05360	OJ1008_C03.13-1	A0A0N7KEP2;Q6Z2Z1	A0A0N7KEP2;A3A345;Q6Z2Z1	OJ1008_C03.13-1;Os02g0146900	Os02g0146900 protein	A0A0N7KEP2_ORYSJ;Q6Z2Z1_ORYSJ	1	763917	759729	833927	785858	764427	817295	744210	775311	0.986579	-0.035993	0.613089	0.953567
A0A0P0VET7	Os02g0147700 protein (Fragment)	A0A0P0VET7	LOC_Os02g05440	OJ1008_C03.17	A0A0N7KEP3;A0A0P0VEM3;B8AHR4;B9F2Q4;Q0E3Y8;Q6Z2Y2;Q6Z2Y8	A0A0P0VET7;B8A8S7;Q6Z2Y2;A0A0N7KEP3;A0A0P0VEM3;B8AHR4;B9F2Q4;Q0E3Y8;Q0E3Z3;Q6Z2Y3;Q6Z2Y8	OJ1008_C03.17;OJ1008_C03.26-1;Os02g0147100;Os02g0147700;OsI_05847	Os02g0147700 protein (Fragment)	A0A0N7KEP3_ORYSJ;A0A0P0VEM3_ORYSJ;B8AHR4_ORYSI;B9F2Q4_ORYSJ;Q0E3Y8_ORYSJ;Q6Z2Y2_ORYSJ;Q6Z2Y8_ORYSJ	1	49798.5	56799.9	42503	49700.5	53141.5	51522.1	57662.1	54108.6	1.08869	0.105832	0.418273	0.849502
A0A0N7KEP4	Os02g0148400 protein	A0A0N7KEP4	LOC_Os02g05500	Os02g0148400	A0A0N7KEP4;A0A0P0VEZ6;Q6Z434	A0A0N7KEP4;A0A0P0VEZ6;B8AHR7;B9F2Q8;Q6Z434	Os02g0148400	Os02g0148400 protein	A0A0N7KEP4_ORYSJ;A0A0P0VEZ6_ORYSJ;Q6Z434_ORYSJ	3	28539.7	24163.4	23808.2	25503.8	23602.9	18916.6	22737.7	21752.4	0.852909	-0.24681	0.100785	0.469545
A0A0N7KEQ5	Os02g0158100 protein	A0A0N7KEQ5	LOC_Os02g06340	Os02g0158100	A0A0N7KEQ5;B8AI55;B9F2U9	A0A0N7KEQ5;B8AI55;B9F2U9	Os02g0158100;OsI_05922	Os02g0158100 protein	A0A0N7KEQ5_ORYSJ;B8AI55_ORYSI;B9F2U9_ORYSJ	7	53067.8	51806.9	52375.9	52416.9	56174.2	59052.5	52664.8	55963.8	1.06767	0.0785079	0.386652	0.828641
A0A0N7KEV1	Lipoxygenase	A0A0N7KEV1	LOC_Os02g10120	Os02g0194700	A0A0N7KEV1;Q6H7Q6	A0A0N7KEV1;A0A0P0VG02;A3A437;B8AJB1;Q6H7Q6	Os02g0194700	Lipoxygenase	A0A0N7KEV1_ORYSJ;Q6H7Q6_ORYSJ	41	290746	281853	300616	291072	289784	331929	289973	303895	1.04406	0.0462423	0.574484	0.935738
A0A0N7KEW2	Os02g0202500 protein (Fragment)	A0A0N7KEW2	LOC_Os02g10810	Os02g0202500	A0A0N7KEW2;Q0E2Z3	A0A0N7KEW2;A6N1Q5;B8ADU1;Q0E2Z3;Q6ZHU5	Os02g0202500	Os02g0202500 protein (Fragment)	A0A0N7KEW2_ORYSJ;Q0E2Z3_ORYSJ	6	201331	179233	179617	186727	186536	150866	195811	177738	0.951858	-0.0892258	0.400826	0.83744
A0A0N7KEW5	Os02g0205200 protein (Fragment)	A0A0N7KEW5	LOC_Os02g11040	Os02g0205200	A0A0N7KEW5;B8ADV0;B9F3X8;Q0E2X7	A0A0N7KEW5;B8ADV0;B9F3X8;Q0E2X7;Q6Z6D0	Os02g0205200;OsI_06304;OsJ_05823	Os02g0205200 protein (Fragment)	A0A0N7KEW5_ORYSJ;B8ADV0_ORYSI;B9F3X8_ORYSJ;Q0E2X7_ORYSJ	4	101240	120720	96619.9	106193	108063	93360.7	106046	102490	0.965126	-0.0685249	0.538788	0.917328
A0A0N7KEY2	Os02g0219400 protein	A0A0N7KEY2	LOC_Os02g12740	Os02g0219400	A0A0N7KEY2;A2X2H8;Q6Z6K3	A0A0N7KEY2;A2X2H8;Q6Z6K3	Os02g0219400;OsI_06395	Os02g0219400 protein	A0A0N7KEY2_ORYSJ;A2X2H8_ORYSI;Q6Z6K3_ORYSJ	5	44731.1	48829.1	46262.1	46607.4	39087.3	45923.6	42217.3	42409.4	0.909928	-0.152361	0.167838	0.607637
A0A0N7KF03	Os02g0244600 protein	A0A0N7KF03	LOC_Os02g14760	Os02g0244600	A0A0N7KF03;A3A503;B8AEX2;Q6ESU4	A0A0N7KF03;A3A503;B8AEX2;Q6ESU4	Os02g0244600;OsI_06525;OsJ_06050	Os02g0244600 protein	A0A0N7KF03_ORYSJ;A3A503_ORYSJ;B8AEX2_ORYSI;Q6ESU4_ORYSJ	2	55259.3	54988.5	56198.6	55482.1	50924.4	49396.1	47548.4	49289.6	0.888387	-0.187361	0.0176233	0.171632
A2X377	Vacuolar protein sorting-associated protein 29	A2X377	LOC_Os02g16550	Os02g0265400	A0A0N7KF22;A2X377;Q6ETY0	A2X377;Q6ETY0;A0A0N7KF22	Os02g0265400;OsI_06659	Vacuolar protein sorting-associated protein 29	A0A0N7KF22_ORYSJ;A2X377_ORYSI;Q6ETY0_ORYSJ	17	162963	174666	149714	162448	157549	141990	141261	146933	0.904496	-0.161197	0.0620082	0.362872
A0A0N7KF48	Os02g0295700 protein	A0A0N7KF48	LOC_Os02g19330	Os02g0295700	A0A0N7KF48;B8AFW0;Q6K5B7	A0A0N7KF48;A2X3P2;B8AFW0;Q6K5B7	Os02g0295700;OsI_06835	Os02g0295700 protein	A0A0N7KF48_ORYSJ;B8AFW0_ORYSI;Q6K5B7_ORYSJ	1	87670.2	80283.5	79058.7	82337.5	93197.9	80430.8	82600.9	85409.9	1.03731	0.0362464	0.694839	0.971815
B7F9R7	Ribosomal protein	B7F9R7	LOC_Os02g21660	Os02g0321900	A0A0N7KF69;B9F5C6;Q6ER67	B7F9R7;Q6ER67;A0A0N7KF69;A2WX71;A6N0A3;B8AGN8;B9F5C6;Q0JHJ4;Q5N7C5	Os02g0321900;OsJ_06480	Ribosomal protein	A0A0N7KF69_ORYSJ;B9F5C6_ORYSJ;Q6ER67_ORYSJ	3	1158860	977594	1106160	1.08087e+06	1110890	1078470	1120850	1.1034e+06	1.02085	0.0128594	0.855032	0.986987
A0A0N7KF83	Os02g0448400 protein	A0A0N7KF83	LOC_Os02g25060	Os02g0448400	A0A0N7KF83;Q6ETC4	A0A0N7KF83;Q6ETC4	Os02g0448400	Os02g0448400 protein	A0A0N7KF83_ORYSJ;Q6ETC4_ORYSJ	2	262979	240475	238781	247412	249950	236559	247089	244533	0.988364	-0.0335768	0.568023	0.932472
A0A0N7KF94	Gamma-glutamylcyclotransferase	A0A0N7KF94	LOC_Os02g26700	Os02g0465900	A0A0N7KF94;A3A6N3;Q6K7C2;Q7XZR5	A0A0N7KF94;A3A6N3;B7EVX3;B8AHI6;Q6K7C2;Q7XZR5	Os02g0465900;OsCTP;OsJ_06662	Gamma-glutamylcyclotransferase	A0A0N7KF94_ORYSJ;A3A6N3_ORYSJ;Q6K7C2_ORYSJ;Q7XZR5_ORYSI	3	4627.38	11093.2	9307.52	8342.7	8921.56	5700.99	12368.8	8997.12	1.07844	0.0853985	0.837821	0.986987
A0A0N7KFB3	Glycosyltransferase	A0A0N7KFB3	LOC_Os02g28900	Os02g0490500	A0A0N7KFB3;Q6K755	A0A0N7KFB3;B8AI00;Q6K755	Os02g0490500	Glycosyltransferase	A0A0N7KFB3_ORYSJ;Q6K755_ORYSJ	5	46557.2	52953.6	51062.2	50191	51446.5	42816.6	55480.5	49914.5	0.994492	-0.0267201	0.83353	0.986987
A0A0N7KFB6	Os02g0494600 protein	A0A0N7KFB6	LOC_Os02g29220	OSIGBa0160I14.10	A0A0N7KFB6;A0A8J8YPM5;A2X515;A2XTK9;Q01JR3;Q6K6R5;Q7XQP5	A0A0N7KFB6;A0A8J8YPM5;A2X515;A2XTK9;Q01JR3;Q0E139;Q6K6R5;Q7XQP5	OSIGBa0160I14.10;OSJNBa0084A10.10;Os02g0494600;Os04g0431800;OsI_07288;OsI_15942;P0040H05.13	Os02g0494600 protein	A0A0N7KFB6_ORYSJ;A0A8J8YPM5_ORYSJ;A2X515_ORYSI;A2XTK9_ORYSI;Q01JR3_ORYSA;Q6K6R5_ORYSJ;Q7XQP5_ORYSJ	1		19477.4	10491.6	14984.5		13732.4		13732.4	0.91644	-1.12521	0.762598	0.98288
A0A0N7KFC8	Os02g0510600 protein	A0A0N7KFC8	LOC_Os02g30650	Os02g0510600	A0A0N7KFC8;Q6K793	A0A0N7KFC8;B8AIQ4;Q6K793	Os02g0510600	Os02g0510600 protein	A0A0N7KFC8_ORYSJ;Q6K793_ORYSJ	3		11643.7	14518.1	13080.9	16011.2	10506	10047.4	12188.2	0.931755	0.459861	0.842062	0.986987
A0A0N7KFF9	Cytochrome b-c1 complex subunit 6	A0A0N7KFF9	LOC_Os02g33730	Os02g0541700	A0A0N7KFF9;Q6ESZ6	A0A0N7KFF9;Q6ESZ6;A2X5T8;A3A7S1	Os02g0541700	Cytochrome b-c1 complex subunit 6	A0A0N7KFF9_ORYSJ;Q6ESZ6_ORYSJ	3	46066.9	59531.7	74358.6	59985.7	51193.5	53572.2	50464.9	51743.5	0.862597	-0.231477	0.201618	0.659178
A0A0N7KFI2	Os02g0564400 protein	A0A0N7KFI2	LOC_Os02g35630	Os02g0564400	A0A0N7KFI2;B8ADZ4;B9F0L7;Q6Z7F0	A0A0N7KFI2;B7FAD8;B8ADZ4;B9F0L7;Q0E0B4;Q6Z7F0	Os02g0564400;OsI_07697;OsJ_07170;P0020C11.15	Os02g0564400 protein	A0A0N7KFI2_ORYSJ;B8ADZ4_ORYSI;B9F0L7_ORYSJ;Q6Z7F0_ORYSJ	3	118162	111671	120835	116889	111715	111862	114007	112528	0.962688	-0.071862	0.261039	0.728674
A0A0N7KFI7	Os02g0568700 protein	A0A0N7KFI7	LOC_Os02g36020	Os02g0568700	A0A0N7KFI7	A0A0N7KFI7;Q6YTF8	Os02g0568700	Os02g0568700 protein	A0A0N7KFI7_ORYSJ	1	50447.9	60620.4		55534.2	61655		55748.3	58701.7	1.05704	0.0594367	0.987269	0.997604
A0A0N7KFJ2	Os02g0574600 protein	A0A0N7KFJ2	LOC_Os02g36500	Os02g0574600	A0A0N7KFJ2;Q0E067	A0A0N7KFJ2;A2X6C7;Q0E067	Os02g0574600	Os02g0574600 protein	A0A0N7KFJ2_ORYSJ;Q0E067_ORYSJ	1		8907.11	8109.78	8508.44		13570.3	12107.4	12838.8	1.50895	0.573729	0.872929	0.986987
A0A0N7KFK3	Os02g0585200 protein	A0A0N7KFK3	LOC_Os02g37330	Os02g0585200	A0A0N7KFK3;A2X6J6;Q0E009	A0A0N7KFK3;A2X6J6;Q0E009	Os02g0585200;OsI_07838	Os02g0585200 protein	A0A0N7KFK3_ORYSJ;A2X6J6_ORYSI;Q0E009_ORYSJ	1	15273.8	7638.22	14559.4	12490.5	9069.84	8831.33	13412.3	10437.8	0.835663	-0.278695	0.398879	0.835841
Q6K1T2	Lysine--tRNA ligase	Q6K1T2	LOC_Os02g41470	Os02g0623500	A0A0N7KFQ1;Q6K1T2	Q6K1T2;A0A0N7KFQ1;A0A0P0VLY2;B8AFP7;B9F159	Os02g0623500	Lysine--tRNA ligase	A0A0N7KFQ1_ORYSJ;Q6K1T2_ORYSJ	18	197782	185300	201108	194730	202452	201183	202526	202054	1.03761	0.0363539	0.536364	0.916245
Q0DZE5	Adenosine kinase (Fragment)	Q0DZE5	LOC_Os02g41590	B1215B07.34	A0A0N7KFQ3;A0A0P0VLT9;A0A8J8XRV2;Q0DZE5	Q0DZE5;A0A0N7KFQ3;A0A0P0VLT9;A0A8J8XRV2;Q6K1R5;Q84P58;Q8L5P6	B1215B07.34;Os02g0625500	Adenosine kinase (Fragment)	A0A0N7KFQ3_ORYSJ;A0A0P0VLT9_ORYSJ;A0A8J8XRV2_ORYSJ;Q0DZE5_ORYSJ	4	2044140	2109270	2040490	2.06463e+06	2243070	2283500	2327240	2.2846e+06	1.10654	0.129226	0.000571929	0.0128192
A0A0N7KFR5	Os02g0637900 protein	A0A0N7KFR5	LOC_Os02g42540	Os02g0637900	A0A0N7KFR5;B9F1A2;Q6H5V7	A0A0N7KFR5;A2X7L9;B9F1A2;Q6H5V7	Os02g0637900;OsJ_07659	Os02g0637900 protein	A0A0N7KFR5_ORYSJ;B9F1A2_ORYSJ;Q6H5V7_ORYSJ	1	10056.1	12545	12951.5	11850.9	8475.24	7665.71	11194.7	9111.88	0.768879	-0.39934	0.0866576	0.433781
A0A0N7KFR7	Os02g0639700 protein	A0A0N7KFR7	LOC_Os02g42670	Os02g0639700	A0A0N7KFR7;A2X7N1;A3A9F8;Q6H7E6	A0A0N7KFR7;A2X7N1;A3A9F8;Q6H7E6	Os02g0639700;OsI_08224;OsJ_07674	Os02g0639700 protein	A0A0N7KFR7_ORYSJ;A2X7N1_ORYSI;A3A9F8_ORYSJ;Q6H7E6_ORYSJ	2	3712.3	5573.27	5140.8	4808.79		8578.23	19773.7	14176	2.94793	0.950057	0.683152	0.969571
B8AG21	Chaperone protein dnaJ-like	B8AG21	LOC_Os02g43500	Os02g0651300	A0A0N7KFS8;A0A0P0VME2;B8AG21;Q6H3Y3	B8AG21;Q6H3Y3;A0A0N7KFS8;A0A0P0VME2;B9F1E3	Os02g0651300;OsI_08297	Chaperone protein dnaJ-like	A0A0N7KFS8_ORYSJ;A0A0P0VME2_ORYSJ;B8AG21_ORYSI;Q6H3Y3_ORYSJ	4	89815.8	103804	103835	99151.6	124351	122068	101031	115817	1.16808	0.208001	0.0845203	0.427542
A0A0N7KFT0	Os02g0653200 protein	A0A0N7KFT0	LOC_Os02g43660	C345ERIPDM	A0A0N7KFT0;A0A8I3B2V4;A2X7W4;Q5SNL5;Q949E8	A0A0N7KFT0;A0A8I3B2V4;A2X7W4;Q5SNL5;Q949E8	C345ERIPDM;Os02g0653200;OsI_08309;P0491E01.30-1;P0491E01.30-2	Os02g0653200 protein	A0A0N7KFT0_ORYSJ;A0A8I3B2V4_ORYSJ;A2X7W4_ORYSI;Q5SNL5_ORYSJ;Q949E8_ORYSA	1		15322	14574.1	14948		13198.6	11329.1	12263.9	0.820431	-0.305087	0.932975	0.990239
A0A0N7KFT8	Os02g0661000 protein	A0A0N7KFT8	LOC_Os02g44220	Os02g0661000	A0A0N7KFT8;Q6H697	A0A0N7KFT8;Q6H697	Os02g0661000	Os02g0661000 protein	A0A0N7KFT8_ORYSJ;Q6H697_ORYSJ	2	67135.1	67962.7	67597.6	67565.1	63170.4	61368.4	63619.8	62719.5	0.928283	-0.124388	0.0430586	0.29384
A0A0N7KFV0	Os02g0671200 protein	A0A0N7KFV0	LOC_Os02g45000	Os02g0671200	A0A0N7KFV0;A3AA05;Q0DYS5;Q6ESP2	A0A0N7KFV0;A2X865;A3AA05;Q0DYS5;Q6ESP2	Os02g0671200;OsJ_07887;P0684A08.40	Os02g0671200 protein	A0A0N7KFV0_ORYSJ;A3AA05_ORYSJ;Q0DYS5_ORYSJ;Q6ESP2_ORYSJ	1	7007.85	13762		10384.9				#DIV/0!	#DIV/0!	-28.3924	3.66272e-13	3.54747e-11
A2X8D7	Os02g0684300 protein	A2X8D7	LOC_Os02g45920	Os02g0684300	A0A0N7KFW1	A2X8D7;A3AA67;A0A0N7KFW1;Q6ETZ8	Os02g0684300	Os02g0684300 protein	A0A0N7KFW1_ORYSJ	10	140283	160460	149590	150111	136947	135555	132241	134914	0.898764	-0.170769	0.0267952	0.219455
B8ATX0	Os02g0702500 protein	B8ATX0	LOC_Os02g47410	Os02g0702500	A0A0N7KFY1;B8AH87;B9F1Z6;Q6YVK4	B8ATX0;B9F1Z6;Q7XTQ2;A0A0N7KFY1;A0A0P0WES3;B8AH87;B9FCB7;Q01HS6;Q6YVK4	Os02g0702500;OsI_08603;OsJ_08063;P0724B10.3-1	Os02g0702500 protein	A0A0N7KFY1_ORYSJ;B8AH87_ORYSI;B9F1Z6_ORYSJ;Q6YVK4_ORYSJ	1	13171.3	10055.7	7134.72	10120.6	8474.86	6945.66	6241.35	7220.62	0.71346	-0.500981	0.0911227	0.445362
B8AHN1	Os02g0720300 protein	B8AHN1	LOC_Os02g48840	Os02g0720300	A0A0N7KG01;B9F2E4;Q6Z648	B8AHN1;B8B122;B9F2E4;A0A0N7KG01;A0A0P0WW00;A3BB26;Q0DCN6;Q6Z648	Os02g0720300;OsJ_08173	Os02g0720300 protein	A0A0N7KG01_ORYSJ;B9F2E4_ORYSJ;Q6Z648_ORYSJ	1	45963.2	35526.9	37400.3	39630.1	36063.2	39914	39035.5	38337.6	0.967384	-0.0636094	0.641031	0.960224
A0A0P0VNU9	Os02g0720900 protein	A0A0P0VNU9	LOC_Os02g48900	Os02g0720900	A0A0N7KG02;A0A0P0VNU9;A2X915;Q6Z670;Q6Z671	A0A0P0VNU9;A2X915;A0A0N7KG02;B9F2E7;Q6Z670;Q6Z671	Os02g0720900;OsI_08729;P0654B04.7-1;P0654B04.7-2	Os02g0720900 protein	A0A0N7KG02_ORYSJ;A0A0P0VNU9_ORYSJ;A2X915_ORYSI;Q6Z670_ORYSJ;Q6Z671_ORYSJ	11	987761	1223910	1058390	1.09002e+06	1063220	1247880	1167890	1.15966e+06	1.06389	0.0729925	0.454831	0.871922
A0A0N7KG11	Ribonucloprotein	A0A0N7KG11	LOC_Os02g49610	Os02g0728600	A0A0N7KG11;Q0DXX3	A0A0N7KG11;Q0DXX3;Q6YWS6	Os02g0728600	Ribonucloprotein	A0A0N7KG11_ORYSJ;Q0DXX3_ORYSJ	1	31976.9	39199.6	35838.2	35671.6	48410.3	40457.4	37889.5	42252.4	1.18448	0.227435	0.126067	0.526091
A0A0N7KG12	Os02g0729400 protein	A0A0N7KG12	LOC_Os02g49680	Os02g0729400	A0A0N7KG12;Q6YWR8	A0A0N7KG12;B8AI07;B9F2I2;Q6S3G1;Q6YWR8	Os02g0729400	Os02g0729400 protein	A0A0N7KG12_ORYSJ;Q6YWR8_ORYSJ	22	1299420	1216780	1187480	1234560	1138460	1309840	1295190	1247830	1.01075	-0.000818246	0.990869	0.998435
A0A0N7KG16	3-ketoacyl-CoA synthase	A0A0N7KG16	LOC_Os02g49920	Os02g0731900	A0A0N7KG16;A3AB20	A0A0N7KG16;A0A5S6R8J6;A2X998;A3AB20;A2X999	Os02g0731900	3-ketoacyl-CoA synthase	A0A0N7KG16_ORYSJ;A3AB20_ORYSJ	2	10884.4	21339.2	14457.6	15560.4	20358.2	18187.4	17261.4	18602.3	1.19549	0.240516	0.373571	0.819915
A0A0N7KG21	Os02g0735900 protein (Fragment)	A0A0N7KG21	LOC_Os02g50290	Os02g0735900	A0A0N7KG21;B8AI29;Q0DXS5;Q6Z748	A0A0N7KG21;B7EKS0;B8AI29;Q0DXS5;Q6Z748	Os02g0735900;OsI_08846;P0487D09.15	Os02g0735900 protein (Fragment)	A0A0N7KG21_ORYSJ;B8AI29_ORYSI;Q0DXS5_ORYSJ;Q6Z748_ORYSJ	1	13949.4	18110.3	10616.2	14225.3	12340.7	11601	12041.6	11994.4	0.843176	-0.261858	0.268662	0.735801
A0A0N7KG47	Os02g0758100 protein (Fragment)	A0A0N7KG47	LOC_Os02g52160	Os02g0758100	A0A0N7KG47;A2X9T7;A3ABJ6;Q6Z7V1	A0A0N7KG47;A2X9T7;A3ABJ6;Q6Z7V1	Os02g0758100;OsI_09008;OsJ_08455	Os02g0758100 protein (Fragment)	A0A0N7KG47_ORYSJ;A2X9T7_ORYSI;A3ABJ6_ORYSJ;Q6Z7V1_ORYSJ	3	147129	143345	143997	144824	136288	106383	170480	137717	0.950929	-0.0923436	0.538475	0.917328
A0A0N7KG48	Os02g0759700 protein	A0A0N7KG48	LOC_Os02g52230	Os02g0759700	A0A0N7KG48;B8AIU0;B9F334	A0A0N7KG48;A0A0P0VPT3;A0A0P0VQ14;B8AIU0;B9F334;Q6K8E1	Os02g0759700;OsI_09014	Os02g0759700 protein	A0A0N7KG48_ORYSJ;B8AIU0_ORYSI;B9F334_ORYSJ	6	39414	37615.5	46442.2	41157.2	41911.7	41543.3	41420.6	41625.2	1.01137	-0.00118741	0.992235	0.998824
A0A0N7KG54	Os02g0766000 protein (Fragment)	A0A0N7KG54	LOC_Os02g52744	OJ1004_A11.16-2	A0A0N7KG54;Q0DXA1;Q6Z315	A0A0N7KG54;Q0DXA1;Q6Z315	OJ1004_A11.16-2;Os02g0766000	Os02g0766000 protein (Fragment)	A0A0N7KG54_ORYSJ;Q0DXA1_ORYSJ;Q6Z315_ORYSJ	1	167102	164484	193180	174922	196372	176135	180496	184334	1.05381	0.057995	0.5328	0.914669
A0A0N7KG74	MADS box interactor-like	A0A0N7KG74	LOC_Os02g54080	OJ1369_G08.12-1	A0A0N7KG74;A0A0P0VQK1;A0A5S6R6R1;B7E6W7;B8AJJ0;Q6K818	A0A0N7KG74;A0A0P0VQK1;A0A5S6R6R1;B7E6W7;B8AJJ0;Q6K818;Q84P89	OJ1369_G08.12-1;OJ1369_G08.12-2;Os02g0781700;OsI_09180;OsJ_08615	MADS box interactor-like	A0A0N7KG74_ORYSJ;A0A0P0VQK1_ORYSJ;A0A5S6R6R1_ORYSJ;B7E6W7_ORYSJ;B8AJJ0_ORYSI;Q6K818_ORYSJ	1	186076	209718	159125	184973	216440	230321	219004	221922	1.19975	0.247057	0.0200015	0.184739
A0A0N7KG95	Os02g0799300 protein	A0A0N7KG95	LOC_Os02g55590	Os02g0799300	A0A0N7KG95;Q69QY7	A0A0N7KG95;A0A0P0VQS0;A2XAM7;A3ACC3;Q69QY7	Os02g0799300	Os02g0799300 protein	A0A0N7KG95_ORYSJ;Q69QY7_ORYSJ	5	213486	200071	205859	206472	179822	182106	175914	179281	0.868305	-0.220132	0.00010202	0.00313088
A0A0N7KGB7	Os02g0816300 protein	A0A0N7KGB7	LOC_Os02g57120	Os02g0816300	A0A0N7KGB7;Q0DWG3;Q6K6B1	A0A0N7KGB7;Q0DWG3;Q6K6B1	Os02g0816300;P0643F09.16	Os02g0816300 protein	A0A0N7KGB7_ORYSJ;Q0DWG3_ORYSJ;Q6K6B1_ORYSJ	2	11193.4	8418.71	10331.1	9981.07	8224.41	7959.7	6811.61	7665.24	0.767978	-0.396466	0.0652079	0.370706
B8AEV1	Os02g0817900 protein	B8AEV1	LOC_Os02g57290	Os02g0817900	A0A0N7KGC0;B9F483;Q0DWE8	B8AEV1;B9F483;A0A0N7KGC0;Q0DWE8	Os02g0817900;OsJ_08883	Os02g0817900 protein	A0A0N7KGC0_ORYSJ;B9F483_ORYSJ;Q0DWE8_ORYSJ	9	64835.5	63250.5	57133.4	61739.8	58489.3	56228.5	52150.1	55622.6	0.90092	-0.166322	0.0891249	0.440286
A0A0N7KGC5	Os02g0821800 protein	A0A0N7KGC5	LOC_Os02g57590	Os02g0821800	A0A0N7KGC5;A2XB50;A3ACS8	A0A0N7KGC5;A0A8J8XS47;B7FA85;A2XB50;A2Y0X0;A3ACS8;B7EUQ4;Q6AT27	Os02g0821800;OsI_09490;P0474F11.25-1	Os02g0821800 protein	A0A0N7KGC5_ORYSJ;A2XB50_ORYSI;A3ACS8_ORYSJ	16	1417550	1404000	1403670	1.40841e+06	1429510	1403950	1457510	1.43032e+06	1.01556	0.00531674	0.862117	0.986987
A0A0N7KGD5	Tetratricopeptide-like helical	A0A0N7KGD5	LOC_Os02g58150	Os02g0828200	A0A0N7KGD5;A2XB94;B9F4N0;Q6K7P8	A0A0N7KGD5;A2XB94;B9F4N0;Q6K7P8	Os02g0828200;OsI_09539;OsJ_08971;P0452F04.36	Tetratricopeptide-like helical	A0A0N7KGD5_ORYSJ;A2XB94_ORYSI;B9F4N0_ORYSJ;Q6K7P8_ORYSJ	12	136583	131988	135010	134527	124525	125185	122064	123925	0.921188	-0.134991	0.0154768	0.156653
A0A0N7KGJ1	4-coumarate--CoA ligase	A0A0N7KGJ1	LOC_Os03g04130	Os03g0133800	A0A0N7KGJ1	A0A0N7KGJ1;A2XC55;A3C0T2;Q0DVE7;Q8H8C9	Os03g0133800	4-coumarate--CoA ligase	A0A0N7KGJ1_ORYSJ	1	15272	14887.7	10810.2	13656.6	10918.5	12750.4	13948.3	12539.1	0.918167	-0.139057	0.514026	0.904738
A0A0N7KGJ7	Os03g0139100 protein	A0A0N7KGJ7	LOC_Os03g04590	LOC_Os03g04590	A0A0N7KGJ7;A0A0P0VRI0;A0A0P0XVK3;A2Z8B9;Q9AV77	A0A0N7KGJ7;A0A0P0VRI0;A0A0P0XVK3;A2XCA9;A2Z8B9;A3ADX8;B8AMV2;Q10S10;Q9AV77	LOC_Os03g04590;OSJNBa0006L06.7;Os02g0814700;Os03g0139100;OsI_09417	Os03g0139100 protein	A0A0N7KGJ7_ORYSJ;A0A0P0VRI0_ORYSJ;A0A0P0XVK3_ORYSJ;A2Z8B9_ORYSI;Q9AV77_ORYSJ	8	1844700	1797170	1748630	1.79683e+06	1746940	1710550	1979440	1812310	1.00861	-0.00511372	0.932838	0.990239
A0A0N7KGL2	Os03g0151600 protein	A0A0N7KGL2	LOC_Os03g05710	LOC_Os03g05710	A0A0N7KGL2;A3AE70;B8ANC6;Q0DV39;Q10RP2	A0A0N7KGL2;A3AE70;B8ANC6;Q0DV39;Q10RP2	LOC_Os03g05710;Os03g0151600;OsI_10047;OsJ_09436	Os03g0151600 protein	A0A0N7KGL2_ORYSJ;A3AE70_ORYSJ;B8ANC6_ORYSI;Q0DV39_ORYSJ;Q10RP2_ORYSJ	10	107930	92805	92533.6	97756.2	99762.1	88314.4	95429.8	94502.1	0.966712	-0.0655626	0.484335	0.892922
A0A0N7KGV4	Os03g0226700 protein	A0A0N7KGV4	LOC_Os03g12560	LOC_Os03g12560	A0A0N7KGV4;A2XE50;Q8H855	A0A0N7KGV4;A2XE50;Q8H855	LOC_Os03g12560;Os03g0226700;OsI_10598	Os03g0226700 protein	A0A0N7KGV4_ORYSJ;A2XE50_ORYSI;Q8H855_ORYSJ	7	163535	162886	187742	171388	185767	177534	190979	184760	1.07802	0.0905408	0.276152	0.74125
Q8GZV6	Os03g0232000 protein	Q8GZV6	LOC_Os03g12940	LOC_Os03g12940	A0A0N7KGW0;B8AJM4;Q0DTQ9;Q10PJ6;Q10PJ7;Q10PJ8;Q8GZV6	Q8GZV6;A0A0N7KGW0;B8AJM4;B9F6M6;Q0DTQ9;Q10PJ6;Q10PJ7;Q10PJ8	LOC_Os03g12940;OJ1017C11.10;Os03g0232000;OsI_10635	Os03g0232000 protein	A0A0N7KGW0_ORYSJ;B8AJM4_ORYSI;Q0DTQ9_ORYSJ;Q10PJ6_ORYSJ;Q10PJ7_ORYSJ;Q10PJ8_ORYSJ;Q8GZV6_ORYSJ	3	29842.1	37191.1	32773.4	33268.9	33524.3	39036.4	29521.8	34027.5	1.0228	0.0174054	0.91577	0.988728
A0A0N7KH34	E1 ubiquitin-activating enzyme	A0A0N7KH34	LOC_Os03g18380	Os03g0294900	A0A0N7KH34	A0A0N7KH34;B9F7T7;Q0DSQ3;Q10MU6	Os03g0294900	E1 ubiquitin-activating enzyme	A0A0N7KH34_ORYSJ	6	19161.9	29123.7	19883.6	22723.1	19636.9	27227.3	22538.5	23134.2	1.01809	0.0107322	0.962598	0.993838
A0A0N7KH54	Os03g0311300 protein	A0A0N7KH54	LOC_Os03g19760	Os03g0311300	A0A0N7KH54	A0A0N7KH54;B8AI99;B9F834;Q10ME7;Q10ME8	Os03g0311300	Os03g0311300 protein	A0A0N7KH54_ORYSJ	14	617246	586796	555944	586662	556834	618227	600043	591701	1.00859	-0.00373418	0.954838	0.993696
Q0DS53	Os03g0333100 protein	Q0DS53	LOC_Os03g21530	Os03g0333100	A0A0N7KH77;B9F8A6;Q0DS53	Q0DS53;A0A0N7KH77;B8ANY6;B9F8A6	Os03g0333100;OsJ_10724	Os03g0333100 protein	A0A0N7KH77_ORYSJ;B9F8A6_ORYSJ;Q0DS53_ORYSJ	5	70326.7	73454	63964.4	69248.4	72680.3	60462.6	86653.5	73265.5	1.05801	0.0626698	0.654501	0.962051
A0A0N7KH79	Os03g0334200 protein	A0A0N7KH79	LOC_Os03g21640	LOC_Os03g21640	A0A0N7KH79;A0A0P0VXZ2;B8ANZ5;Q0DS45;Q10LU7	A0A0N7KH79;A0A0P0VXZ2;B8ANZ5;Q0DS45;Q10LU7	LOC_Os03g21640;Os03g0334200;OsI_11447	Os03g0334200 protein	A0A0N7KH79_ORYSJ;A0A0P0VXZ2_ORYSJ;B8ANZ5_ORYSI;Q0DS45_ORYSJ;Q10LU7_ORYSJ	1		24575.8	17886.3	21231				#DIV/0!	#DIV/0!	-29.8953	1.97612e-14	2.45434e-12
A2XHN5	Os03g0397700 protein	A2XHN5	LOC_Os03g27990	LOC_Os03g27990	A0A0N7KHE3;A3AIT4;Q10K39;Q84MU6	A2XHN5;A3AIT4;A0A0N7KHE3;C7IZV7;Q10K39;Q84MU6	LOC_Os03g27990;Os03g0397700;Os03g27990;OsJ_11161	Os03g0397700 protein	A0A0N7KHE3_ORYSJ;A3AIT4_ORYSJ;Q10K39_ORYSJ;Q84MU6_ORYSJ	4	36242.3	37147.7	37399.6	36929.9	43826.4	49116.1	50532.3	47824.9	1.29502	0.355972	0.00036186	0.00896724
A0A0N7KHF7	Expressed protein	A0A0N7KHF7	LOC_Os03g30092	LOC_Os03g30092	A0A0N7KHF7;A2XHZ1;Q75IY5	A0A0N7KHF7;A2XHZ1;Q75IY5	LOC_Os03g30092;Os03g0414400;OsI_12037	Expressed protein	A0A0N7KHF7_ORYSJ;A2XHZ1_ORYSI;Q75IY5_ORYSJ	3	68407.9	60602	74190.6	67733.5	105104	69371.8	93852.3	89442.7	1.32051	0.381924	0.0191003	0.180682
A0A0N7KHK8	Expressed protein	A0A0N7KHK8	LOC_Os03g38950	LOC_Os03g38950	A0A0N7KHK8;A2XIZ1;A3AJZ3;Q6F2V2	A0A0N7KHK8;A2XIZ1;A3AJZ3;Q10HJ1;Q6F2V2	LOC_Os03g38950;OSJNBa0010D22.23;OsI_12403;OsJ_11576	Expressed protein	A0A0N7KHK8_ORYSJ;A2XIZ1_ORYSI;A3AJZ3_ORYSJ;Q6F2V2_ORYSJ	6	1034760	954323	987893	992325	948935	1100780	1026560	1025425	1.03336	0.0312878	0.666402	0.965696
A0A0N7KHM8	Os03g0611200 protein	A0A0N7KHM8	LOC_Os03g41510	LOC_Os03g41510	A0A0N7KHM8;A3AKD1;B8AM80;Q75H72	A0A0N7KHM8;A3AKD1;B8AM80;Q10GW1;Q10GW2;Q10GW3;Q10GW4;Q75H72	LOC_Os03g41510;OSJNBb0007E22.16;OsI_12597;OsJ_11718	Os03g0611200 protein	A0A0N7KHM8_ORYSJ;A3AKD1_ORYSJ;B8AM80_ORYSI;Q75H72_ORYSJ	12	632244	605224	630331	622600	610755	638197	598033	615662	0.988856	-0.032491	0.554624	0.926893
A0A0N7KHP6	Os03g0637600 protein	A0A0N7KHP6	LOC_Os03g43650	LOC_Os03g43650	A0A0N7KHP6;A2XJX3;A3AKP6;Q75J37	A0A0N7KHP6;A2XJX3;A3AKP6;Q75J37	LOC_Os03g43650;Os03g0637600;OsI_12740	Os03g0637600 protein	A0A0N7KHP6_ORYSJ;A2XJX3_ORYSI;A3AKP6_ORYSJ;Q75J37_ORYSJ	2	26885.5	26275.2	27370.5	26843.7	31627.7	19141	26491.6	25753.4	0.959383	-0.0787626	0.692665	0.971815
Q10NU3	Expressed protein	Q10NU3	LOC_Os03g44200	LOC_Os03g44200	A0A0N7KHQ3;B8ANL8;B9F9Y1;Q60DN7	Q10NU3;Q60DN7;A0A0N7KHQ3;A0A8J8XZB4;B8A7L5;B8AKB6;B8ANL8;B9EYM1;B9F9Y1;Q0JKD4;Q5QLF9	LOC_Os03g44200;Os03g0644000;OsI_12789;OsJ_11877	Expressed protein	A0A0N7KHQ3_ORYSJ;B8ANL8_ORYSI;B9F9Y1_ORYSJ;Q60DN7_ORYSJ	1	3366.86	5371.97	5037.22	4592.02	3890.28	4705.59	7927.86	5507.91	1.19945	0.240753	0.534622	0.915264
A0A0N7KHR3	Os03g0654400 protein	A0A0N7KHR3	LOC_Os03g45170	LOC_Os03g45170	A0A0N7KHR3;A0A0P0W0Z0;B8ANJ5;Q84ST3	A0A0N7KHR3;A0A0P0W0Z0;B8ANJ5;B9FA34;Q84ST3	LOC_Os03g45170;Os03g0654400;OsI_12843	Os03g0654400 protein	A0A0N7KHR3_ORYSJ;A0A0P0W0Z0_ORYSJ;B8ANJ5_ORYSI;Q84ST3_ORYSJ	1	13560.1			13560.1	16156.4	13715.2	18054	15975.2	1.1781	1.81401	0.609972	0.951177
A0A0N7KHR6	Os03g0656201 protein	A0A0N7KHR6	LOC_Os03g45344	Os03g0656201	A0A0N7KHR6;B8ANK3;B9FA44	A0A0N7KHR6;B8ANK3;B9FA44	Os03g0656201;OsI_12857	Os03g0656201 protein	A0A0N7KHR6_ORYSJ;B8ANK3_ORYSI;B9FA44_ORYSJ	3	10101.6	11186.3	14635.3	11974.4	8333.36	17682.4	11463	12492.9	1.0433	0.0464088	0.887671	0.986987
A0A0N7KHU2	Os03g0682100 protein	A0A0N7KHU2	LOC_Os03g47810	LOC_Os03g47810	A0A0N7KHU2;A2XKQ5;A3AHZ8;Q10F41	A0A0N7KHU2;A2XKQ5;A3AHZ8;Q10F41	LOC_Os03g47810;OSJNBb0070O09.5;Os03g0682100;OsI_13040	Os03g0682100 protein	A0A0N7KHU2_ORYSJ;A2XKQ5_ORYSI;A3AHZ8_ORYSJ;Q10F41_ORYSJ	2	14688	15298.3	14306.5	14764.3	9771.14	14866.3	13706.5	12781.3	0.865692	-0.223877	0.296868	0.75995
A0A0N7KHV5	valine--tRNA ligase	A0A0N7KHV5	LOC_Os03g48850	LOC_Os03g48850	A0A0N7KHV5;Q851K9	A0A0N7KHV5;B8APY8;B9FAE5;B9FAQ6;Q10ST2;Q851K9	LOC_Os03g48850;Os03g0694900	valine--tRNA ligase	A0A0N7KHV5_ORYSJ;Q851K9_ORYSJ	10	217341	207700	215791	213611	220224	218995	231422	223547	1.04652	0.0484932	0.33279	0.793289
A0A0N7KHX3	Protein CASP	A0A0N7KHX3	LOC_Os03g50300	LOC_Os03g50300	A0A0N7KHX3;A0A8J8Y5W4;Q0DP72;Q10E21	A0A0N7KHX3;A0A8J8Y5W4;Q0DP72;Q10E21;Q53RI9	LOC_Os03g50300;Os03g0710900;OsJ_12312	Protein CASP	A0A0N7KHX3_ORYSJ;A0A8J8Y5W4_ORYSJ;Q0DP72_ORYSJ;Q10E21_ORYSJ	28	95406.9	83487.9	91741.5	90212.1	92923.4	90641.8	91429.5	91664.9	1.0161	0.0063189	0.936614	0.990239
A0A0N7KHX8	Os03g0713200 protein	A0A0N7KHX8	LOC_Os03g50530	LOC_Os03g50530	A0A0N7KHX8;A2XLC2;Q8W316	A0A0N7KHX8;A2XLC2;Q8W316	LOC_Os03g50530;Os03g0713200;OsI_13268	Os03g0713200 protein	A0A0N7KHX8_ORYSJ;A2XLC2_ORYSI;Q8W316_ORYSJ	7	152869	127769	137614	139417	140750	114714	137011	130825	0.93837	-0.109362	0.303895	0.766783
A0A0N7KI00	Expressed protein	A0A0N7KI00	LOC_Os03g52280	LOC_Os03g52280	A0A0N7KI00;Q6AVH7	A0A0N7KI00;Q6AVH7	LOC_Os03g52280;OSJNBa0079G12.7	Expressed protein	A0A0N7KI00_ORYSJ;Q6AVH7_ORYSJ	1	19522.4	26852.7	18740.8	21705.3	29987	21262.8	21587	24278.9	1.11857	0.144979	0.51332	0.904353
A0A0N7KI12	sulfate adenylyltransferase	A0A0N7KI12	LOC_Os03g53230	LOC_Os03g53230	A0A0N7KI12;Q84MN8	A0A0N7KI12;Q84MN8;A2XLW5;A3AMK9;Q9ZWM0	LOC_Os03g53230;OSJNBb0036F07.7	sulfate adenylyltransferase	A0A0N7KI12_ORYSJ;Q84MN8_ORYSJ	22	141207	141426	148808	143814	145325	137678	150030	144344	1.00369	-0.0122352	0.844483	0.986987
A2XM89	Os03g0762300 protein	A2XM89	LOC_Os03g55410	LOC_Os03g55410	A0A0N7KI36;A2XM89;A3AMY4;Q0DNB6;Q10ET8;Q8W5H8	A2XM89;A3AMY4;Q0DNB6;Q10ET8;Q8W5H8;A0A0N7KI36	LOC_Os03g55410;Os03g0762300;OsI_13636;OsJ_12684;prx50	Os03g0762300 protein	A0A0N7KI36_ORYSJ;A2XM89_ORYSI;A3AMY4_ORYSJ;Q0DNB6_ORYSJ;Q10ET8_ORYSJ;Q8W5H8_ORYSJ	10	231590	245638	211921	229716	238476	244527	249102	244035	1.06233	0.07079	0.311288	0.774452
B8AKX2	Os03g0785200 protein	B8AKX2	LOC_Os03g57149	Os03g0785200	A0A0N7KI61;B8AKX2;Q0DMZ3	B8AKX2;Q0DMZ3;A0A0N7KI61	Os03g0785200;OsI_13791	Os03g0785200 protein	A0A0N7KI61_ORYSJ;B8AKX2_ORYSI;Q0DMZ3_ORYSJ	6	40531.6	46370.7	54966.8	47289.7	50628.7	46528.5	53417.9	50191.7	1.06137	0.0670174	0.642692	0.960295
A0A0N7KI63	Os03g0786900 protein	A0A0N7KI63	LOC_Os03g57300	LOC_Os03g57300	A0A0N7KI63;B9F6D0;Q10CD6;Q6F3B5	A0A0N7KI63;B8AKX9;B9F6D0;Q10CD6;Q6F3B5	LOC_Os03g57300;Os03g0786900;OsJ_12867	Os03g0786900 protein	A0A0N7KI63_ORYSJ;B9F6D0_ORYSJ;Q10CD6_ORYSJ;Q6F3B5_ORYSJ	10	80545.5	82485.8	74524.2	79185.2	76334.1	77803.5	78079.8	77405.8	0.977529	-0.0492055	0.494915	0.897845
A0A0N7KI73	Os03g0794200 protein	A0A0N7KI73	LOC_Os03g58010	LOC_Os03g58010	A0A0N7KI73;A2XMU8;A3ANK1;Q10C57;Q852L7	A0A0N7KI73;A2XMU8;A3ANK1;Q10C57;Q852L7	LOC_Os03g58010;OSJNBb0060J21.5;Os03g0794200;OsI_13871;OsJ_12930	Os03g0794200 protein	A0A0N7KI73_ORYSJ;A2XMU8_ORYSI;A3ANK1_ORYSJ;Q10C57_ORYSJ;Q852L7_ORYSJ	3	36774.4	42922.8	38192.9	39296.7	38493.9	35529.5	43586.6	39203.3	0.997624	-0.0215689	0.862294	0.986987
A0A0N7KIA6	Os03g0820300 protein	A0A0N7KIA6	LOC_Os03g60560	LOC_Os03g60560	A0A0N7KIA6;A2XNF5;Q84T96	A0A0N7KIA6;A2XNF5;Q84T96	LOC_Os03g60560;OJ1754_E06.19;OsI_14094	Os03g0820300 protein	A0A0N7KIA6_ORYSJ;A2XNF5_ORYSI;Q84T96_ORYSJ	1				#DIV/0!				#DIV/0!	#DIV/0!	#N/A	#N/A	#N/A
A0A0N7KIB3	Os03g0824500 protein	A0A0N7KIB3	LOC_Os03g60950	LOC_Os03g60950	A0A0N7KIB3;A2XNI9;B9F722;Q10BB2;Q852C1	A0A0N7KIB3;A2XNI9;B9F722;Q10BB2;Q852C1	LOC_Os03g60950;OSJNBb0081B07.2;Os03g0824500;OsI_14132;OsJ_13179	Os03g0824500 protein	A0A0N7KIB3_ORYSJ;A2XNI9_ORYSI;B9F722_ORYSJ;Q10BB2_ORYSJ;Q852C1_ORYSJ	3	55088.2	59875.3	52521.4	55828.3	50230	58779.1	67457.1	58822.1	1.05362	0.058025	0.662184	0.964631
A0A0N7KIC0	Os03g0830500 protein	A0A0N7KIC0	LOC_Os03g61500	LOC_Os03g61500	A0A0N7KIC0;A2XNN0;Q850Y9	A0A0N7KIC0;A2XNN0;Q850Y9	LOC_Os03g61500;OSJNBb0027B08.16;OsI_14173	Os03g0830500 protein	A0A0N7KIC0_ORYSJ;A2XNN0_ORYSI;Q850Y9_ORYSJ	5	18405.7	23409.5	14908.8	18908	16744.5	22188.4	22748.4	20560.4	1.08739	0.105046	0.643407	0.96047
A0A0N7KID7	Os03g0844600 protein	A0A0N7KID7	LOC_Os03g62740	LOC_Os03g62740	A0A0N7KID7;A2XNZ2;B9F7J7;Q75LC6	A0A0N7KID7;A0A0P0W632;A2XNZ2;B9F7J7;Q75LC6	LOC_Os03g62740;OSJNBa0032G11.17;OsI_14292;OsJ_13340	Os03g0844600 protein	A0A0N7KID7_ORYSJ;A2XNZ2_ORYSI;B9F7J7_ORYSJ;Q75LC6_ORYSJ	6	103193	110617	100599	104803	120659	86999.1	134625	114094	1.08866	0.103127	0.494042	0.897339
A0A0N7KIF2	Os03g0856500 protein	A0A0N7KIF2	LOC_Os03g63950	LOC_Os03g63950	A0A0N7KIF2;B8ANR9;B9F7Z7;Q84M68	A0A0N7KIF2;B8ANR9;B9F7Z7;Q84M68	LOC_Os03g63950;Os03g0856500;OsI_14401;OsJ_13433	Os03g0856500 protein	A0A0N7KIF2_ORYSJ;B8ANR9_ORYSI;B9F7Z7_ORYSJ;Q84M68_ORYSJ	9	535851	502260	616693	551601	477298	524230	482451	494660	0.89677	-0.174018	0.0642968	0.368702
A0A0N7KIF3	Os03g0857400 protein	A0A0N7KIF3	LOC_Os03g64020	LOC_Os03g64020	A0A0N7KIF3;B8ANS3;B9F800;Q84M73	A0A0N7KIF3;B8ANS3;B9F800;Q84M73	LOC_Os03g64020;Os03g0857400;OsI_14406;OsJ_13437	Os03g0857400 protein	A0A0N7KIF3_ORYSJ;B8ANS3_ORYSI;B9F800_ORYSJ;Q84M73_ORYSJ	17	658192	566561	563268	596007	534451	629664	590341	584819	0.981228	-0.0429748	0.632536	0.959575
A0A0N7KII1	Os04g0127300 protein (Fragment)	A0A0N7KII1	LOC_Os04g03810	B1340F09.7	A0A0N7KII1;A3AQF0;Q0JF91;Q6MW76	A0A0N7KII1;A3AQF0;B8AUL2;Q0JF91;Q6MW76	B1340F09.7;Os04g0127300;OsJ_13613	Os04g0127300 protein (Fragment)	A0A0N7KII1_ORYSJ;A3AQF0_ORYSJ;Q0JF91_ORYSJ;Q6MW76_ORYSJ	6	118260	118775	112422	116486	123541	121526	115298	120122	1.03121	0.0281306	0.673581	0.968285
A0A0N7KIK0	Os04g0156200 protein	A0A0N7KIK0	LOC_Os04g07280	OSJNBa0080E14.9	A0A0N7KIK0;B9G7X4;C7J0S6;Q7XS27	A0A0N7KIK0;A2WQJ0;A2XQ51;B9G7X4;C7J0S6;Q01MK4;Q7XS27	OSJNBa0080E14.9;Os04g0156200;OsJ_30984	Os04g0156200 protein	A0A0N7KIK0_ORYSJ;B9G7X4_ORYSJ;C7J0S6_ORYSJ;Q7XS27_ORYSJ	4	55775.9	69504.8	76240.1	67173.6	66231.6	56959.1	67320.8	63503.8	0.945369	-0.100103	0.489633	0.89582
A0A0N7KIK4	Os04g0165000 protein	A0A0N7KIK4	LOC_Os04g08280	H0806H05.5	A0A0N7KIK4;I7HHN8;Q7XS63	A0A0N7KIK4;I7HHN8;Q7XS63	H0806H05.5;Os04g0165000	Os04g0165000 protein	A0A0N7KIK4_ORYSJ;I7HHN8_ORYSA;Q7XS63_ORYSJ	1	23619.4	27459.4	24201.3	25093.4	28106	26693.7	21906.3	25568.7	1.01894	0.0114892	0.942116	0.990835
A0A0N7KIP5	Os04g0224600 protein	A0A0N7KIP5	LOC_Os04g14760	Os04g0224600	A0A0N7KIP5;B9FDW3	A0A0N7KIP5;B9FDW3;Q01MH8	Os04g0224600	Os04g0224600 protein	A0A0N7KIP5_ORYSJ;B9FDW3_ORYSJ	6	37912.3	37152.9	40807.9	38624.4	37046.4	38560	35974.6	37193.7	0.962959	-0.0710749	0.481152	0.892239
B8ARL5	Os04g0274400 protein	B8ARL5		OSIGBa0138E08-OSIGBa0161L23.9	A0A0N7KIR4;B8ARL5;Q01HL8;Q7XWX1	B8ARL5;B9FE66;A0A0N7KIR4;Q01HL8;Q7XWX1	OSIGBa0138E08-OSIGBa0161L23.9;Os04g0274400;OsI_15163	Os04g0274400 protein	A0A0N7KIR4_ORYSJ;B8ARL5_ORYSI;Q01HL8_ORYSA;Q7XWX1_ORYSJ	2	44681.2	23365	15364.8	27803.7	37531.9	52155.6	38479.8	42722.4	1.53658	0.609282	0.0763809	0.405114
A0A0N7KIW3	Fatty acyl-CoA reductase	A0A0N7KIW3	LOC_Os04g28520	OSIGBa0092G14.1	A0A0N7KIW3;Q01KY1;Q7XS02	A0A0N7KIW3;A2XS80;B9FEL8;Q01KY1;Q0JDY5;Q7XS02	OSIGBa0092G14.1;OSJNBb0002N06.4;Os04g0353600	Fatty acyl-CoA reductase	A0A0N7KIW3_ORYSJ;Q01KY1_ORYSA;Q7XS02_ORYSJ	1	16415.7	14830.7	12021.5	14422.6				#DIV/0!	#DIV/0!	-16.2744	3.63604e-41	1.01015e-38
A0A0N7KJ28	Os04g0430700 protein	A0A0N7KJ28	LOC_Os04g35140	OSJNBa0084A10.2	A0A0N7KJ28;Q0JD53;Q7XQQ3	A0A0N7KJ28;B8ATZ3;B9FF86;Q01JS1;Q0JD53;Q7XQQ3	OSJNBa0084A10.2;Os04g0430700	Os04g0430700 protein	A0A0N7KJ28_ORYSJ;Q0JD53_ORYSJ;Q7XQQ3_ORYSJ	20	1158320	1646510	1229230	1.34469e+06	1320400	1301850	1418050	1.34677e+06	1.00155	-0.0150712	0.901456	0.986987
Q01J35	3-oxoacyl-[acyl-carrier-protein] synthase	Q01J35		OSJNBa0027P08.14	A0A0N7KJ45;B7F6I0;Q0JCW9;Q7XUW9	Q01J35;Q7XUW9;A0A0N7KJ45;A2XTX6;B7F6I0;Q0JCW9	OSJNBa0027P08.14;Os04g0445700	3-oxoacyl-[acyl-carrier-protein] synthase	A0A0N7KJ45_ORYSJ;B7F6I0_ORYSJ;Q0JCW9_ORYSJ;Q7XUW9_ORYSJ	1	15020.4	10797.1	8949.3	11588.9	9844.66	10695.7	11936.6	10825.7	0.934137	-0.113611	0.648519	0.960524
A0A0N7KJ52	Os04g0450100 protein	A0A0N7KJ52	LOC_Os04g37710	H0818E04.16	A0A0N7KJ52;A2XU19;A3AUC0;Q01JG7;Q7XV53	A0A0N7KJ52;A2XU19;A3AUC0;Q01JG7;Q7XV53	H0818E04.16;Os04g0450100;OsI_16097	Os04g0450100 protein	A0A0N7KJ52_ORYSJ;A2XU19_ORYSI;A3AUC0_ORYSJ;Q01JG7_ORYSA;Q7XV53_ORYSJ	2	25306.2	32892.5	34344.4	30847.7	50410.5	43883.1	44827.7	46373.8	1.50331	0.570085	0.000298588	0.00776403
A0A0N7KJ64	cyclic pyranopterin monophosphate synthase	A0A0N7KJ64	LOC_Os04g38700	H0219H12.9	A0A0N7KJ64;B8AUR0;B9FFJ3;Q01II8;Q0JCN2;Q7XTF2	A0A0N7KJ64;B8AUR0;B9FFJ3;Q01II8;Q0JCN2;Q7XTF2	H0219H12.9;OSJNBa0072F16.9;Os04g0460500;OsI_16170;OsJ_15057	cyclic pyranopterin monophosphate synthase	A0A0N7KJ64_ORYSJ;B8AUR0_ORYSI;B9FFJ3_ORYSJ;Q01II8_ORYSA;Q0JCN2_ORYSJ;Q7XTF2_ORYSJ	1		9290.03	8606.26	8948.15	7983.24		7510.16	7746.7	0.865733	-0.239827	0.946093	0.991391
A0A0N7KJC3	General transcription factor IIH subunit	A0A0N7KJC3	LOC_Os04g42990	OSIGBa0101P20.13	A0A0N7KJC3;Q01I82;Q7XM94	A0A0N7KJC3;Q01I82;Q7XM94;B8ARN9;B9FG29;Q0JBU9	OSIGBa0101P20.13;OSJNBa0043L24.23;Os04g0508900	General transcription factor IIH subunit	A0A0N7KJC3_ORYSJ;Q01I82_ORYSA;Q7XM94_ORYSJ	2	33668.5	36060.6	28634.7	32787.9	36882.4	32033.7	30469.9	33128.7	1.01039	-0.000933308	0.994854	0.999493
A0A0N7KJE1	ATP-dependent Clp protease proteolytic subunit	A0A0N7KJE1	LOC_Os04g44400	OSIGBa0153E02-OSIGBa0093I20.20	A0A0N7KJE1;A0A0P0WCR4;A2XVP6;A3AVQ4;Q01HQ5;Q0JBL5;Q7XKK0	A0A0N7KJE1;A0A0P0WCR4;A2XVP6;A3AVQ4;Q01HQ5;Q0JBL5;Q7XKK0	OSIGBa0153E02-OSIGBa0093I20.20;OSJNBa0038O10.7;Os04g0525600;OsI_16707;OsJ_15521	ATP-dependent Clp protease proteolytic subunit	A0A0N7KJE1_ORYSJ;A0A0P0WCR4_ORYSJ;A2XVP6_ORYSI;A3AVQ4_ORYSJ;Q01HQ5_ORYSA;Q0JBL5_ORYSJ;Q7XKK0_ORYSJ	6	134272	135300	130751	133441	129378	118496	114634	120836	0.905539	-0.159635	0.0311679	0.241941
A0A0N7KJE9	OSJNBa0081C01.25 protein	A0A0N7KJE9	LOC_Os04g45000	OSIGBa0125M19.13	A0A0N7KJE9;A2XVU4;A3AVV1;Q00RH3;Q7X7F0	A0A0N7KJE9;A2XVU4;A3AVV1;Q00RH3;Q7X7F0	OSIGBa0125M19.13;OSJNBa0081C01.25;Os04g0532400;OsI_16762;OsJ_15577	OSJNBa0081C01.25 protein	A0A0N7KJE9_ORYSJ;A2XVU4_ORYSI;A3AVV1_ORYSJ;Q00RH3_ORYSA;Q7X7F0_ORYSJ	4	25572.4	22293.9	19839.5	22568.6	30483.5	23832.1	27376.5	27230.7	1.20657	0.254212	0.113956	0.501462
A0A0N7KJI5	Os04g0564700 protein	A0A0N7KJI5	LOC_Os04g47700	Os04g0564700	A0A0N7KJI5;B8AT30	A0A0N7KJI5;B8AT30;A0A0P0WDR8;B9FC04;Q01KG7;Q7XQK1	Os04g0564700;OsI_16999	Os04g0564700 protein	A0A0N7KJI5_ORYSJ;B8AT30_ORYSI	3	21296.9	15156.2	11469.6	15974.2	25195	19643.7	17951.7	20930.1	1.31024	0.375855	0.158687	0.589466
A0A0N7KJJ1	OSJNBa0088I22.17 protein	A0A0N7KJJ1	LOC_Os04g48160	OSIGBa0111L12.1	A0A0N7KJJ1;A2XWK2;Q01J01;Q7FAG5	A0A0N7KJJ1;A2XWK2;Q01J01;Q7FAG5	OSIGBa0111L12.1;Os04g0569900;OsI_17031	OSJNBa0088I22.17 protein	A0A0N7KJJ1_ORYSJ;A2XWK2_ORYSI;Q01J01_ORYSA;Q7FAG5_ORYSJ	1	31863.8	17615.8	20660.4	23380	18893.5	19519.2	17070	18494.2	0.791028	-0.3524	0.149195	0.57067
A2XWM6	Os04g0573900 protein	A2XWM6	LOC_Os04g48460	Os04g0573900	A0A0N7KJJ5;A2XWM6;Q7XTY4	A2XWM6;A0A0N7KJJ5;A3AWC3;Q7XTY4	Os04g0573900;OsI_17053	Os04g0573900 protein	A0A0N7KJJ5_ORYSJ;A2XWM6_ORYSI;Q7XTY4_ORYSJ	1	86602.2	91695.4	76494	84930.5	66523.7	67902.6	78678.7	71035	0.836389	-0.274889	0.0110364	0.123948
A0A0N7KJJ9	Os04g0578200 protein	A0A0N7KJJ9		H0404F02.9	A0A0N7KJJ9;A2XWP6;A3AWN7;Q01KI8	A0A0N7KJJ9;A2XWP6;A3AWN7;Q01KI8	H0404F02.9;Os04g0578200;OsI_17076;OsJ_15875	Os04g0578200 protein	A0A0N7KJJ9_ORYSJ;A2XWP6_ORYSI;A3AWN7_ORYSJ;Q01KI8_ORYSA	1	26280	29779.9	29971.6	28677.2	26815.5	40589.7	23655.4	30353.5	1.05846	0.068532	0.764974	0.983299
Q7XSS0	OSJNBa0041A02.15 protein	Q7XSS0	LOC_Os04g51350	B0403H10-OSIGBa0105A11.20	A0A0N7KJM8;A2XX70;Q01HS8;Q7XSS0	Q7XSS0;A0A0N7KJM8;A2XX70;A3AX44;Q01HS8	B0403H10-OSIGBa0105A11.20;Os04g0602600;OsI_17272	OSJNBa0041A02.15 protein	A0A0N7KJM8_ORYSJ;A2XX70_ORYSI;Q01HS8_ORYSA;Q7XSS0_ORYSJ	1	23694.3	19420.2	18842.8	20652.4	17419.9	19835.8	20030.6	19095.4	0.924609	-0.128916	0.410274	0.844396
A0A0N7KJN1	aminoacyl-tRNA hydrolase	A0A0N7KJN1	LOC_Os04g51570	Os04g0605200	A0A0N7KJN1;B8ATU0;B9FCC5;Q7XNY2	A0A0N7KJN1;B8ATU0;B9FCC5;Q7XNY2	Os04g0605200;OsI_17288;OsJ_16066	aminoacyl-tRNA hydrolase	A0A0N7KJN1_ORYSJ;B8ATU0_ORYSI;B9FCC5_ORYSJ;Q7XNY2_ORYSJ	2	6801.52	8574.31	7006.48	7460.77	9613.36	5978.11	8160.22	7917.23	1.06118	0.0668486	0.801095	0.986987
Q01K17	2,4-dienoyl-CoA reductase [(3E)-enoyl-CoA-producing]	Q01K17	LOC_Os04g52400	OSIGBa0126B18.1	A0A0N7KJP4;A2XXH2;Q01K17;Q7XLC5	Q01K17;Q7XLC5;A0A0N7KJP4;A2XXH2	OSIGBa0126B18.1;Os04g0614000;OsI_17378	2,4-dienoyl-CoA reductase [(3E)-enoyl-CoA-producing]	A0A0N7KJP4_ORYSJ;A2XXH2_ORYSI;Q01K17_ORYSA;Q7XLC5_ORYSJ	13	175251	181832	173860	176981	205222	225111	200577	210303	1.18828	0.23298	0.00191641	0.0334406
A0A0N7KJQ2	OSJNBa0058K23.12 protein	A0A0N7KJQ2	LOC_Os04g52850	Os04g0619500	A0A0N7KJQ2;Q7XTU0	A0A0N7KJQ2;A2XXN3;Q7XTU0;Q9SC71	Os04g0619500	OSJNBa0058K23.12 protein	A0A0N7KJQ2_ORYSJ;Q7XTU0_ORYSJ	13	36393.5	42338.6	41525.7	40085.9	44388.4	39969.5	39368.4	41242.1	1.02884	0.0238244	0.839566	0.986987
B8AUT1	Os04g0626450 protein (Fragment)	B8AUT1		OSJNBb0060E08.12	A0A0N7KJR1;B9FCM5;C7J1X6;Q7XM87	B8AUT1;A0A0N7KJR1;B9FCM5;C7J1X6;Q7XM87	OSJNBb0060E08.12;Os04g0626450;OsJ_16248	Os04g0626450 protein (Fragment)	A0A0N7KJR1_ORYSJ;B9FCM5_ORYSJ;C7J1X6_ORYSJ;Q7XM87_ORYSJ	1	52892.1	54847.5	72939.9	60226.5	57799.5	66775.8	68330.5	64301.9	1.06767	0.0762354	0.628412	0.958531
A0A0N7KJR4	Os04g0629000 protein (Fragment)	A0A0N7KJR4	LOC_Os04g53690	Os04g0629000	A0A0N7KJR4;Q0J9V9	A0A0N7KJR4;A0A0P0WF33;B8AUU4;B9FCN7;Q0J9V9;Q25A44;Q7XN71	Os04g0629000	Os04g0629000 protein (Fragment)	A0A0N7KJR4_ORYSJ;Q0J9V9_ORYSJ	2	57463.3	56586.1	52412.1	55487.2	58728.4	52002.5	60071	56934	1.02607	0.019807	0.829649	0.986987
A2XYB3	OSJNBb0059K02.5 protein	A2XYB3		H0212B02.5	A0A0N7KJT9;A0A0P0WFL8;A2XYB3;A3AY29;Q25AM0;Q7XMQ6	A2XYB3;A3AY29;A0A0N7KJT9;A0A0P0WFL8;Q25AM0;Q7XMQ6	H0212B02.5;Os04g0649700;OsI_17692;OsJ_16424	OSJNBb0059K02.5 protein	A0A0N7KJT9_ORYSJ;A0A0P0WFL8_ORYSJ;A2XYB3_ORYSI;A3AY29_ORYSJ;Q25AM0_ORYSA;Q7XMQ6_ORYSJ	2	30491.6	41471.3	35814	35925.6	43283.5	40267.6	39488.5	41013.2	1.14161	0.173971	0.238148	0.707399
A2XYC1	OSJNBb0059K02.14 protein	A2XYC1		OSIGBa0113E10.3	A0A0N7KJU1;A2XYC1;A3AY37;Q00RQ3;Q7XMP7	A2XYC1;Q7XMP7;A0A0N7KJU1;A0A0P0WFZ1;A3AY37;Q00RQ3	OSIGBa0113E10.3;OSJNBb0059K02.14;Os04g0650700;OsI_17700;OsJ_16431	OSJNBb0059K02.14 protein	A0A0N7KJU1_ORYSJ;A2XYC1_ORYSI;A3AY37_ORYSJ;Q00RQ3_ORYSA;Q7XMP7_ORYSJ	6	71412.1	71206.8	74387.5	72335.5	95949.4	99292.6	85341.6	93527.9	1.29297	0.354727	0.000214218	0.00588931
B8AVM0	OSJNBb0022F16.11 protein	B8AVM0		OSIGBa0147J19.9	A0A0N7KJU6;A0A5S6R830;B8AVM0;Q01KM0;Q7FAM0	B8AVM0;Q7FAM0;A0A0N7KJU6;A0A5S6R830;Q01KM0	OSIGBa0147J19.9;OSJNBa0071I13.6;Os04g0655300;OsI_17728	OSJNBb0022F16.11 protein	A0A0N7KJU6_ORYSJ;A0A5S6R830_ORYSJ;B8AVM0_ORYSI;Q01KM0_ORYSA;Q7FAM0_ORYSJ	2	17307.5	14846	8878.94	13677.5	11774.3	14585.4	7333.52	11231.1	0.821136	-0.294307	0.40162	0.838165
A0A0N7KJU9	Os04g0658600 protein (Fragment)	A0A0N7KJU9	LOC_Os04g56350	24K23.8	A0A0N7KJU9;A0A5S6RCY2;B9FCX7;Q0J9E4	A0A0N7KJU9;A0A0P0WG38;A0A5S6RCY2;A2XYH9;B9FCX7;Q01HZ2;Q0J9E4	24K23.8;OSJNBa0011F23.10;Os04g0658600	Os04g0658600 protein (Fragment)	A0A0N7KJU9_ORYSJ;A0A5S6RCY2_ORYSJ;B9FCX7_ORYSJ;Q0J9E4_ORYSJ	5	28105.1	36580.4	29086.4	31257.3	30984.7	36303.1	37034.2	34774	1.11251	0.137076	0.381592	0.824992
B8ARG8	Os04g0677800 protein	B8ARG8		OSJNBa0064G10.19	A0A0N7KJX6;Q0J905;Q7XKB2	B8ARG8;Q0J905;A0A0N7KJX6;B9FDB1;Q259E7;Q7XKB2	OSJNBa0064G10.19;Os04g0677800	Os04g0677800 protein	A0A0N7KJX6_ORYSJ;Q0J905_ORYSJ;Q7XKB2_ORYSJ	1	1654.16		1657.67	1655.91			6410.44	6410.44	3.87124	0.91584	NA	NA
A0A0N7KJY7	Exocyst subunit Exo70 family protein	A0A0N7KJY7	LOC_Os04g58880	Os04g0685600	A0A0N7KJY7;B8ART3;Q7XPT8	A0A0N7KJY7;B8ART3;Q259N6;Q7XPT8;B9FDE6	Os04g0685600;OsI_17996	Exocyst subunit Exo70 family protein	A0A0N7KJY7_ORYSJ;B8ART3_ORYSI;Q7XPT8_ORYSJ	23	197941	218494	196839	204425	210947	204627	213425	209666	1.02564	0.01958	0.760166	0.982674
A0A0N7KK02	Os05g0103600 protein	A0A0N7KK02	LOC_Os05g01310	Os05g0103600	A0A0N7KK02;Q75M28	A0A0N7KK02;B8AWK0;Q75M28	Os05g0103600	Os05g0103600 protein	A0A0N7KK02_ORYSJ;Q75M28_ORYSJ	5	129215	127625	116699	124513	123545	116463	132856	124288	0.998193	-0.0198016	0.794134	0.985503
A0A0N7KK10	Os05g0110300 protein	A0A0N7KK10	LOC_Os05g01970	Os05g0110300	A0A0N7KK10;A0A0P0WH35	A0A0N7KK10;A0A0P0WH35;A2XZK1;B7ED30;B9FKA7;Q65XW4;Q94HJ5	Os05g0110300	Os05g0110300 protein	A0A0N7KK10_ORYSJ;A0A0P0WH35_ORYSJ	13	1176790	1034420	1076920	1.09604e+06	1072880	1171450	1151170	1.13183e+06	1.03265	0.0300846	0.6541	0.962051
A0A0N7KK20	Os05g0118800 protein	A0A0N7KK20	LOC_Os05g02740	Os05g0118800	A0A0N7KK20;A2XZR5;B9FKD2;Q5W7C2	A0A0N7KK20;A2XZR5;B9FKD2;Q5W7C2	Os05g0118800;OsI_18227;OsJ_16912	Os05g0118800 protein	A0A0N7KK20_ORYSJ;A2XZR5_ORYSI;B9FKD2_ORYSJ;Q5W7C2_ORYSJ	1				#DIV/0!		41370.9		41370.9	#DIV/0!	27.7244	NA	NA
A0A0N7KK26	Os05g0122800 protein	A0A0N7KK26	LOC_Os05g03140	OJ1729_E02.7	A0A0N7KK26;B8AXD3;B9FM77	A0A0N7KK26;A0A0P0WHN5;B8AXD3;B9FM77;Q0DL52	OJ1729_E02.7;Os05g0122800;OsI_18258	Os05g0122800 protein	A0A0N7KK26_ORYSJ;B8AXD3_ORYSI;B9FM77_ORYSJ	8	196905	185684	176385	186325	166150	188010	184670	179610	0.963963	-0.0690722	0.381852	0.824992
A0A0N7KK35	Os05g0131000 protein	A0A0N7KK35	LOC_Os05g04060	Os05g0131000	A0A0N7KK35;B8AXL6;Q65XT8	A0A0N7KK35;A2Y016;B8AXL6;Q65XT8	Os05g0131000;OsI_18324	Os05g0131000 protein	A0A0N7KK35_ORYSJ;B8AXL6_ORYSI;Q65XT8_ORYSJ	1			5436.39	5436.39	5784.04	6433.05		6108.55	1.12364	1.14877	0.757783	0.982674
A0A0N7KK36	Long-chain-fatty-acid--CoA ligase	A0A0N7KK36	LOC_Os05g04170	Os05g0132100	A0A0N7KK36;B9FGV9	A0A0N7KK36;B7EY68;B8AXM5;B9FGV9;A0A0P0WHQ3	Os05g0132100	Long-chain-fatty-acid--CoA ligase	A0A0N7KK36_ORYSJ;B9FGV9_ORYSJ	1	149916	155101	153896	152971	157775	161556	162187	160506	1.04926	0.0525183	0.321412	0.783666
A0A0N7KK44	Os05g0140100 protein	A0A0N7KK44	LOC_Os03g25550	LOC_Os03g25550	A0A0N7KK44;A0A0P0X925;A2Y082;A2YP15;A2ZU62;A3BMJ9;B8AA26;B8AQ84;Q0D4C6;Q10KS8;Q688D6;Q84TS3;Q8L438	A0A0N7KK44;A0A0P0X925;A2Y082;A2YP15;A2ZU62;A3BMJ9;B8AA26;B8AQ84;Q0D4C6;Q10KS8;Q688D6;Q84TS3;Q8L438	LOC_Os03g25550;OSJNBb0097F01.15;Os05g0140100;Os07g0634900;OsI_02338;OsI_11755;OsI_18393;OsI_27004;OsJ_02147;OsJ_25267;P0455H11.122;myb16	Os05g0140100 protein	A0A0N7KK44_ORYSJ;A0A0P0X925_ORYSJ;A2Y082_ORYSI;A2YP15_ORYSI;A2ZU62_ORYSJ;A3BMJ9_ORYSJ;B8AA26_ORYSI;B8AQ84_ORYSI;Q0D4C6_ORYSJ;Q10KS8_ORYSJ;Q688D6_ORYSJ;Q84TS3_ORYSJ;Q8L438_ORYSJ	1	16972.8	14454.1	16245.2	15890.7	15680.7	20902.9	17243.8	17942.5	1.12912	0.160026	0.377966	0.823526
A0A0N7KK73	arginine--tRNA ligase	A0A0N7KK73	LOC_Os05g07030	Os05g0163000	A0A0N7KK73;Q0DKH7	A0A0N7KK73;A2Y0Q1;Q0DKH7	Os05g0163000	arginine--tRNA ligase	A0A0N7KK73_ORYSJ;Q0DKH7_ORYSJ	43	418514	387858	387333	397902	421452	429959	424268	425226	1.06867	0.0794556	0.124233	0.522728
A0A0N7KK82	Os05g0171200 protein	A0A0N7KK82	LOC_Os05g07890	Os05g0171200	A0A0N7KK82;B9FHY8;Q65XR8	A0A0N7KK82;A2Y0V1;B9FHY8;Q65XR8	Os05g0171200;OsJ_17291	Os05g0171200 protein	A0A0N7KK82_ORYSJ;B9FHY8_ORYSJ;Q65XR8_ORYSJ	5	128375	119230	118047	121884	108686	111007	125684	115126	0.944551	-0.0995246	0.220025	0.684121
A0A0N7KK90	Glycosyltransferase	A0A0N7KK90	LOC_Os05g08750	Os05g0179950	A0A0N7KK90;Q5KQK5	A0A0N7KK90;B9FMT0;C7J2X4;Q5KQK5	Os05g0179950;P0453H11.2	Glycosyltransferase	A0A0N7KK90_ORYSJ;Q5KQK5_ORYSJ	3	70247.1	69407.1	73423.1	71025.8	59842.9	63226.1	62574	61881	0.871247	-0.215694	0.00450112	0.0650046
A0A0N7KKA4	Probable tRNA N6-adenosine threonylcarbamoyltransferase	A0A0N7KKA4	LOC_Os05g10630	GCP2	A0A0N7KKA4;A2Y190;Q688P1	A0A0N7KKA4;A2Y190;Q688P1	GCP2	Probable tRNA N6-adenosine threonylcarbamoyltransferase	A0A0N7KKA4_ORYSJ;A2Y190_ORYSI;Q688P1_ORYSJ	9	260927	264613	221479	249006	272041	270563	293173	278592	1.11882	0.1454	0.0762175	0.404999
A0A0P0WJ59	Os05g0196100 protein	A0A0P0WJ59	LOC_Os05g10730	Os05g0196100	A0A0N7KKA5;A0A0P0WJ59;A2Y198;Q53WJ5	A0A0P0WJ59;A2Y198;A0A0N7KKA5;Q53WJ5	Os05g0196100;OsI_18778;OsJ_17442	Os05g0196100 protein	A0A0N7KKA5_ORYSJ;A0A0P0WJ59_ORYSJ;A2Y198_ORYSI;Q53WJ5_ORYSJ	10	45106.5	37518.5	37119.6	39914.9	44151.2	42469.8	40861.2	42494.1	1.06462	0.0745241	0.530619	0.914307
B8AZ77	Os05g0214900 protein	B8AZ77	LOC_Os05g12380	Os05g0214900	A0A0N7KKC4;B8AZ77;Q6I5B4	B8AZ77;A0A0N7KKC4;A0A4Y5WWY6;Q6I5B4	Os05g0214900;OsI_18899	Os05g0214900 protein	A0A0N7KKC4_ORYSJ;B8AZ77_ORYSI;Q6I5B4_ORYSJ	3	28535.7	37325	31880.3	32580.3	35815.9	29104.7	30030.5	31650.4	0.971456	-0.0590992	0.709325	0.973035
A0A0N7KKC7	Os05g0218400 protein	A0A0N7KKC7	LOC_Os05g12680	Os05g0218400	A0A0N7KKC7	A0A0N7KKC7;B8AZ90;B9FJ25;Q60E30;Q0DJW8;Q84VF7	Os05g0218400	Os05g0218400 protein	A0A0N7KKC7_ORYSJ	11	376368	360234	378778	371793	375369	350832	400585	375595	1.01023	-0.00300432	0.960679	0.993838
A0A0N7KKG1	Os05g0277300 protein (Fragment)	A0A0N7KKG1	LOC_Os05g19630	OSJNBa0055E23.6	A0A0N7KKG1;B8AW28;B9FNM2;Q0DJH9;Q6I547	A0A0N7KKG1;B7E2Q7;B8AW28;B9FNM2;Q0DJH9;Q6I547	OSJNBa0055E23.6;Os05g0277300;OsI_19275;OsJ_17885	Os05g0277300 protein (Fragment)	A0A0N7KKG1_ORYSJ;B8AW28_ORYSI;B9FNM2_ORYSJ;Q0DJH9_ORYSJ;Q6I547_ORYSJ	1	4037.95	9264.14	9896.53	7732.87	13276.7	6263.24	5650.84	8396.93	1.08587	0.0992156	0.832466	0.986987
A0A0N7KKG7	Os05g0292200 protein	A0A0N7KKG7	LOC_Os05g22670	Os05g0292200	A0A0N7KKG7;A2Y2S6;Q0DJF8	A0A0N7KKG7;A2Y2S6;B9FK29;Q0DJF8	Os05g0292200;OsI_19309	Os05g0292200 protein	A0A0N7KKG7_ORYSJ;A2Y2S6_ORYSI;Q0DJF8_ORYSJ	4	57442.9	53901.8	74589.3	61978	71213.4	49642.9	72772.3	64542.9	1.04138	0.0380459	0.838949	0.986987
A0A0N7KKH3	Os05g0299200 protein	A0A0N7KKH3	LOC_Os05g23420	Os05g0299200	A0A0N7KKH3;A2Y2W3;Q0DJD1	A0A0N7KKH3;A2Y2W3;B9FK44;Q0DJD1	Os05g0299200;OsI_19354	Os05g0299200 protein	A0A0N7KKH3_ORYSJ;A2Y2W3_ORYSI;Q0DJD1_ORYSJ	15	88293.1	78063.3	88979.3	85111.9	86752	82245.4	88353.9	85783.8	1.00789	-0.005996	0.944115	0.991345
A0A0N7KKJ2	Os05g0323100 protein	A0A0N7KKJ2	LOC_Os05g25780	Os05g0323100	A0A0N7KKJ2;A2Y381;B9FGN9	A0A0N7KKJ2;A2Y381;B9FGN9;Q5W6D5	Os05g0323100;OsI_19469	Os05g0323100 protein	A0A0N7KKJ2_ORYSJ;A2Y381_ORYSI;B9FGN9_ORYSJ	3	15145	12546.9	8291.86	11994.6	22999.4	17956.2	16286.1	19080.6	1.59076	0.655667	0.0155915	0.15721
B8AX40	Os05g0357200 protein	B8AX40	LOC_Os05g28870	Os05g0357200	A0A0N7KKL8;B8AX40;Q5W6Y0	B8AX40;B9FP41;Q5W6Y0;A0A0N7KKL8	Os05g0357200;OsI_19613	Os05g0357200 protein	A0A0N7KKL8_ORYSJ;B8AX40_ORYSI;Q5W6Y0_ORYSJ	4	217919	284602	271265	257929	289399	249638	310814	283284	1.0983	0.116345	0.336048	0.795743
A0A0N7KKS3	isopentenyl-diphosphate Delta-isomerase	A0A0N7KKS3	LOC_Os05g34180	Os05g0413400	A0A0N7KKS3;Q6AUB0	A0A0N7KKS3;A2Y4N6;Q6AUB0	Os05g0413400	isopentenyl-diphosphate Delta-isomerase	A0A0N7KKS3_ORYSJ;Q6AUB0_ORYSJ	5	330418	296663	292258	306446	304411	305959	310097	306822	1.00123	-0.014595	0.815078	0.986987
Q6F2N1	Os05g0443800 protein	Q6F2N1	LOC_Os05g37160	Os05g0443800	A0A0N7KKV4;B8AYQ8;Q6F2N1	Q6F2N1;A0A0N7KKV4;B8AYQ8	Os05g0443800;OsI_20135	Os05g0443800 protein	A0A0N7KKV4_ORYSJ;B8AYQ8_ORYSI;Q6F2N1_ORYSJ	11	62310	63159.2	61175.6	62214.9	66365.7	65645.6	71766.1	67925.8	1.09179	0.109464	0.121016	0.515374
A0A0N7KKY0	Os05g0468800 protein	A0A0N7KKY0	LOC_Os05g39250	Os05g0468800	A0A0N7KKY0;B8AZ26;Q0DHF7	A0A0N7KKY0;B8AZ26;Q0DHF7	Os05g0468800;OsI_20287	Os05g0468800 protein	A0A0N7KKY0_ORYSJ;B8AZ26_ORYSI;Q0DHF7_ORYSJ	2	52845.4	40277.3	48691.7	47271.5	42248.5	59280.4	48299.7	49942.9	1.05651	0.0643743	0.709755	0.973035
A0A0N7KKY6	Os05g0474900 protein	A0A0N7KKY6	LOC_Os05g39730	Os05g0474900	A0A0N7KKY6;B8AZ96;B9FKR4	A0A0N7KKY6;A0A142CJ90;B8AZ96;B9FKR4	Os05g0474900;OsI_20321	Os05g0474900 protein	A0A0N7KKY6_ORYSJ;B8AZ96_ORYSI;B9FKR4_ORYSJ	4	17913.5	23267.9	21847.7	21009.7	22204.1	21014.3	23149.1	22122.5	1.05297	0.0563908	0.715315	0.973771
Q259A0	Os05g0489400 protein	Q259A0		H0322F07.9	A0A0N7KL01;Q0DPZ7;Q10G10;Q259A0;Q60DJ3;Q6AVM7	Q259A0;A0A0N7KL01;B8ARE9;Q0DPZ7;Q10G10;Q60DJ3;Q6AVM7	H0322F07.9;LOC_Os03g44590;OJ1119_H02.16;Os03g0648200;Os05g0489400	Os05g0489400 protein	A0A0N7KL01_ORYSJ;Q0DPZ7_ORYSJ;Q10G10_ORYSJ;Q259A0_ORYSA;Q60DJ3_ORYSJ;Q6AVM7_ORYSJ	1	32408.9	44048.2	59365.5	45274.2	58604.8	44863.6	49084.7	50851	1.12318	0.147749	0.5143	0.904738
A0A0N7KL42	ATP-dependent 6-phosphofructokinase	A0A0N7KL42	LOC_Os05g44922	PFK	A0A0N7KL42;Q65X97	A0A0N7KL42;B8B024;B9FL83;Q65X97	PFK	ATP-dependent 6-phosphofructokinase	A0A0N7KL42_ORYSJ;Q65X97_ORYSJ	16	68891.6	68442.3	67970.3	68434.7	64220.4	63301.8	77787	68436.4	1.00002	-0.0180068	0.861118	0.986987
A0A0N7KL65	Os05g0543700 protein	A0A0N7KL65	LOC_Os05g46620	Os05g0543700	A0A0N7KL65;Q65X46	A0A0N7KL65;Q65X46	Os05g0543700	Os05g0543700 protein	A0A0N7KL65_ORYSJ;Q65X46_ORYSJ	1	202248	219952	203330	208510	208052	201509	199495	203019	0.973664	-0.0551789	0.374368	0.820203
A0A0N7KL79	Os05g0556100 protein	A0A0N7KL79	LOC_Os05g48240	Os05g0556100	A0A0N7KL79;B8AWG8;B9FLJ3;Q0DG31	A0A0N7KL79;B8AWG8;B9EYL9;B9FLJ3;Q0DG31;Q6I614	Os05g0556100;OsI_20926;OsJ_19496	Os05g0556100 protein	A0A0N7KL79_ORYSJ;B8AWG8_ORYSI;B9FLJ3_ORYSJ;Q0DG31_ORYSJ	1	539771	571404	548513	553229	583299	567008	556285	568864	1.02826	0.0235269	0.640809	0.960224
A0A0N7KLF2	High-affinity nickel-transport protein-like	A0A0N7KLF2	LOC_Os06g02580	Os06g0116400	A0A0N7KLF2;A2Y8K8;Q8H658	A0A0N7KLF2;A2Y8K8;B9FR78;Q8H658	Os06g0116400;OsI_21389;ZN	High-affinity nickel-transport protein-like	A0A0N7KLF2_ORYSJ;A2Y8K8_ORYSI;Q8H658_ORYSJ	1	196248	151539	184092	177293	188064	176475	206988	190509	1.07454	0.0860595	0.439507	0.862
A0A0N7KLF5	Os06g0119100 protein	A0A0N7KLF5	LOC_Os06g02830	Os06g0119100	A0A0N7KLF5;A0A0P0WS51;A2Y8M0;Q5VQA6	A0A0N7KLF5;A0A0P0WS51;A2Y8M0;Q5VQA6	Os06g0119100;OsI_21401	Os06g0119100 protein	A0A0N7KLF5_ORYSJ;A0A0P0WS51_ORYSJ;A2Y8M0_ORYSI;Q5VQA6_ORYSJ	6	46858.8	35934.6	37503.7	40099	58512.6	45084.4	48405.2	50667.4	1.26356	0.320988	0.0404687	0.282933
A0A0N7KLG1	Os06g0126000 protein	A0A0N7KLG1	LOC_Os06g03600	Os06g0126000	A0A0N7KLG1;A0A0P0WRR4;A0A0P0WRS6;B7ENH6;B7EQG0;B8B1X7;B9FR97	A0A0N7KLG1;A0A0P0WRR1;A0A0P0WRR4;A0A0P0WRS6;B7ENH6;B7EQG0;B8B1X7;B9FR97;Q5VS39;Q9LWV8	Os06g0126000;OsI_21448;OsJ_19956;P0425F02.34-1;P0425F02.34-2	Os06g0126000 protein	A0A0N7KLG1_ORYSJ;A0A0P0WRR4_ORYSJ;A0A0P0WRS6_ORYSJ;B7ENH6_ORYSJ;B7EQG0_ORYSJ;B8B1X7_ORYSI;B9FR97_ORYSJ	6	45749.5	41634.7	34755.2	40713.1	37960.7	37735.8	35243	36979.8	0.908302	-0.153982	0.252124	0.718955
B8B1Z6	Os06g0130000 protein	B8B1Z6	LOC_Os06g03940	Os06g0130000	A0A0N7KLG7;B8B1Z6;B9FRB2;Q0DEX3;Q658G8	B8B1Z6;A0A0N7KLG7;B9FRB2;Q0DEX3;Q658G8	Os06g0130000;OsI_21482;OsJ_19991;P0538C01.26-1	Os06g0130000 protein	A0A0N7KLG7_ORYSJ;B8B1Z6_ORYSI;B9FRB2_ORYSJ;Q0DEX3_ORYSJ;Q658G8_ORYSJ	6	25485.6	22027.6	24659.7	24057.6	23265.5	16275.6	22781.1	20774.1	0.863512	-0.23059	0.205505	0.664876
A0A0N7KLH7	GDP-mannose 4,6-dehydratase	A0A0N7KLH7	LOC_Os06g04620	Os06g0137700	A0A0N7KLH7;A2Y914;Q5VPH2	A0A0N7KLH7;A2Y914;Q5VPH2;A0A0P0WSP7;A3B875;Q0DES4	Os06g0137700;OsI_21549;P0548D03.38-1	GDP-mannose 4,6-dehydratase	A0A0N7KLH7_ORYSJ;A2Y914_ORYSI;Q5VPH2_ORYSJ	17	58462.3	64187.7	59193.1	60614.4	57200.9	53518.9	65881.4	58867.1	0.971174	-0.0603069	0.572246	0.934145
A0A0N7KLI0	Leucine carboxyl methyltransferase 1 homolog	A0A0N7KLI0	LOC_Os06g04820	Os06g0140100	A0A0N7KLI0;B8B2B3;Q5VPE9	A0A0N7KLI0;B8B2B3;Q5VPE9	Os06g0140100;OsI_21566	Leucine carboxyl methyltransferase 1 homolog	A0A0N7KLI0_ORYSJ;B8B2B3_ORYSI;Q5VPE9_ORYSJ	15	89021.3	88171.9	97936.5	91709.9	98963.8	94416	97058.3	96812.7	1.05564	0.0607418	0.44017	0.862
A2Y9F7	Os06g0151600 protein	A2Y9F7	LOC_Os06g05820	Os06g0151600	A0A0N7KLJ5;Q5VMJ8;Q76B91	A2Y9F7;A3B8G0;Q5VMJ8;Q76B91;A0A0N7KLJ5	Os06g0151600;OsRadA;P0529C07.24-1	Os06g0151600 protein	A0A0N7KLJ5_ORYSJ;Q5VMJ8_ORYSJ;Q76B91_ORYSJ	2	15744.3	23621.7	23947.7	21104.6	23879.9	19001.6	15823.2	19568.2	0.927204	-0.126353	0.608005	0.950159
Q0DEH4	Ubiquinone biosynthesis O-methyltransferase, mitochondrial	Q0DEH4	LOC_Os06g05900	COQ3	A0A0N7KLJ6;B8B2Y6;B9FRI9;Q0DEH4	Q0DEH4;A0A0N7KLJ6;B8B2Y6;B9FRI9;Q5VMJ1	COQ3	Ubiquinone biosynthesis O-methyltransferase, mitochondrial	A0A0N7KLJ6_ORYSJ;B8B2Y6_ORYSI;B9FRI9_ORYSJ;Q0DEH4_ORYSJ	7	35925.7	30126.5	33564.3	33205.5	30331.2	32926.6	34303.7	32520.5	0.979371	-0.0468455	0.697893	0.971815
A0A0N7KLK4	Os06g0158900 protein	A0A0N7KLK4	LOC_Os06g06440	Os06g0158900	A0A0N7KLK4;A0A1V1H6U7;B9FRM0;Q5VMX7	A0A0N7KLK4;A0A1V1H6U7;A0A1V1H6W6;B8B322;B8BJ66;B9FRM0;Q0IUI0;Q2RAE2;Q53QH6;Q5VMX7	Os06g0158900;OsJ_20202;P0702F05.24;SYUU0025A11.26	Os06g0158900 protein	A0A0N7KLK4_ORYSJ;A0A1V1H6U7_ORYSI;B9FRM0_ORYSJ;Q5VMX7_ORYSJ	2	38157.9	44788.3	52448	45131.4	54200.7	49701.6	52555.5	52152.6	1.15557	0.190201	0.188457	0.641375
A0A0N7KLL5	Metaxin	A0A0N7KLL5	LOC_Os06g07160	OSJNBa0033B09.11	A0A0N7KLL5;B7E3I2;B8B398;B9FRQ2;Q5VRG1	A0A0N7KLL5;B7E3I2;B8B398;B9FRQ2;Q0DE86;Q5VRG1	OSJNBa0033B09.11;Os06g0168000;OsI_21829;OsJ_20265	Metaxin	A0A0N7KLL5_ORYSJ;B7E3I2_ORYSJ;B8B398_ORYSI;B9FRQ2_ORYSJ;Q5VRG1_ORYSJ	11	123348	110030	108099	113826	113871	111222	121189	115427	1.01407	0.00335342	0.965628	0.993838
A0A0N7KLM2	Os06g0175500 protein	A0A0N7KLM2	LOC_Os06g07830	Os06g0175500	A0A0N7KLM2;Q658F5	A0A0N7KLM2;A2Y9X3;A3B8X1;Q658F5	Os06g0175500	Os06g0175500 protein	A0A0N7KLM2_ORYSJ;Q658F5_ORYSJ	9	94157.4	85746.6	87552.7	89152.2	87148.1	94703.9	89234.6	90362.2	1.01357	0.00339173	0.966277	0.993838
A0A0N7KLP2	Putative MAP kinase kinase	A0A0N7KLP2	LOC_Os06g09180	OSJNBa0090D06.37-1	A0A0N7KLP2;A0A0P0WTS9;Q0DDY1;Q69TJ7;Q69TJ8	A0A0N7KLP2;A0A0P0WTS9;Q0DDY1;Q69TJ7;Q69TJ8	OSJNBa0090D06.37-1;OSJNBa0090D06.37-2;Os06g0191300	Putative MAP kinase kinase	A0A0N7KLP2_ORYSJ;A0A0P0WTS9_ORYSJ;Q0DDY1_ORYSJ;Q69TJ7_ORYSJ;Q69TJ8_ORYSJ	2	112950	105964	111536	110150	121678	114315	124423	120139	1.09068	0.107928	0.092159	0.446929
A0A0N7KLS8	Mitochondrial transcription termination factor-like	A0A0N7KLS8	LOC_Os06g12080	Os06g0224900	A0A0N7KLS8;A2YAV9;Q67UH3	A0A0N7KLS8;A2YAV9;Q67UH3	Os06g0224900;OsI_22223	Mitochondrial transcription termination factor-like	A0A0N7KLS8_ORYSJ;A2YAV9_ORYSI;Q67UH3_ORYSJ	3	48717	24429.7	27625	33590.6	31774.5	37255.7	31758.1	33596.1	1.00016	-0.0131178	0.95987	0.993838
A0A0N7KLT1	Hexosyltransferase	A0A0N7KLT1	LOC_Os06g12280	Os06g0227250	A0A0N7KLT1;A2YAX4;A3B9V9;Q67WK4	A0A0N7KLT1;A2YAX4;A3B9V9;Q67WK4	Os06g0227250;OsI_22241;OsJ_20674;P0425F05.16	Hexosyltransferase	A0A0N7KLT1_ORYSJ;A2YAX4_ORYSI;A3B9V9_ORYSJ;Q67WK4_ORYSJ	2	12139.6	18681.2	15856.6	15559.1	22818.8	14433.1	24461.3	20571.1	1.32212	0.381985	0.147996	0.56773
A0A0N7KLZ2	Os06g0300000 protein	A0A0N7KLZ2	LOC_Os06g19590	Os06g0300000	A0A0N7KLZ2;Q5ZA41	A0A0N7KLZ2;Q5ZA41	Os06g0300000	Os06g0300000 protein	A0A0N7KLZ2_ORYSJ;Q5ZA41_ORYSJ	2	61908	58542.8	54752.7	58401.2	61773.1	58916.9	68166.8	62952.3	1.07793	0.0910447	0.328314	0.789525
A0A0N7KLZ3	Os06g0300600 protein	A0A0N7KLZ3	LOC_Os06g19640	Os06g0300600	A0A0N7KLZ3;B8B0W1;Q5ZA34	A0A0N7KLZ3;A3BAZ5;B8B0W1;Q5ZA34	Os06g0300600;OsI_22651	Os06g0300600 protein	A0A0N7KLZ3_ORYSJ;B8B0W1_ORYSI;Q5ZA34_ORYSJ	9	182259	180324	168653	177079	167818	165143	195258	176073	0.994321	-0.0257328	0.750814	0.982674
A0A0N7KLZ4	Os06g0301300 protein (Fragment)	A0A0N7KLZ4	LOC_Os06g19730	Os06g0301300	A0A0N7KLZ4	A0A0N7KLZ4;B8B0W6	Os06g0301300	Os06g0301300 protein (Fragment)	A0A0N7KLZ4_ORYSJ	1	14587.6	8903.65	18811.2	14100.8	21375.5	12983.1	16123.8	16827.5	1.19337	0.235258	0.464728	0.88034
Q5Z4L5	Os06g0308800 protein	Q5Z4L5	LOC_Os06g20390	Os06g0308800	A0A0N7KLZ9;Q5Z4L5	Q5Z4L5;A0A0N7KLZ9	Os06g0308800	Os06g0308800 protein	A0A0N7KLZ9_ORYSJ;Q5Z4L5_ORYSJ	3	45605.6	51131.7	43508.4	46748.6	45000.9	45303.4	48341.1	46215.1	0.988589	-0.0334565	0.741523	0.980537
B9FTH0	Reticulon-like protein	B9FTH0	LOC_Os06g30750	Os06g0503400	A0A0N7KM63;B8B2W6;Q656J2	B9FTH0;A0A0N7KM63;B8B2W6;Q656J2	Os06g0503400;OsI_23118	Reticulon-like protein	A0A0N7KM63_ORYSJ;B8B2W6_ORYSI;Q656J2_ORYSJ	10	722326	724499	695146	713990	663032	677255	647711	662666	0.928116	-0.123911	0.00844227	0.102797
A0A0N7KM90	Peroxidase	A0A0N7KM90	LOC_Os06g35480	Os06g0546500	A0A0N7KM90;Q5Z7K0	A0A0N7KM90;A2YDW8;A3BCJ8;Q5Z7K0	Os06g0546500;prx88	Peroxidase	A0A0N7KM90_ORYSJ;Q5Z7K0_ORYSJ	9	49809.4	51480.1	40764.1	47351.2	34179.4	40671	47345.2	40731.9	0.860208	-0.234087	0.143405	0.558516
A0A0N7KMC2	Os06g0589500 protein	A0A0N7KMC2	LOC_Os06g38960	Os06g0589500	A0A0N7KMC2;A2YEJ1;B9FTY8;Q69X98	A0A0N7KMC2;A2YEJ1;B9FTY8;Q69X98	Os06g0589500;OsI_23533;OsJ_21830	Os06g0589500 protein	A0A0N7KMC2_ORYSJ;A2YEJ1_ORYSI;B9FTY8_ORYSJ;Q69X98_ORYSJ	5	43076	37158.8	36058.3	38764.4	44084.2	41982	40122.4	42062.9	1.08509	0.101994	0.371846	0.819289
A0A0N7KMD1	Os06g0598900 protein	A0A0N7KMD1	LOC_Os06g39760	Os06g0598900	A0A0N7KMD1;Q0DB62;Q69X61	A0A0N7KMD1;B8B4B7;Q0DB62;Q69X61	Os06g0598900;P0642B07.48-1	Os06g0598900 protein	A0A0N7KMD1_ORYSJ;Q0DB62_ORYSJ;Q69X61_ORYSJ	21	420806	410494	399801	410367	419173	403377	429227	417259	1.01679	0.00706933	0.865842	0.986987
A0A0N7KMF7	Putative zinc-binding protein	A0A0N7KMF7	LOC_Os06g41930	OSJNBa0029G06.28-1	A0A0N7KMF7;A0A0P0WZ70;B8B0H8;B9FQ01;Q69TZ1;Q69TZ2	A0A0N7KMF7;A0A0P0WZ70;B8B0H8;B9FQ01;Q69TZ1;Q69TZ2	OSJNBa0029G06.28-1;OSJNBa0029G06.28-2;Os06g0624900;OsI_23757;OsJ_22026	Putative zinc-binding protein	A0A0N7KMF7_ORYSJ;A0A0P0WZ70_ORYSJ;B8B0H8_ORYSI;B9FQ01_ORYSJ;Q69TZ1_ORYSJ;Q69TZ2_ORYSJ	2	4092.74	4670.82	7138.61	5300.72	3898.47	8030.57	6679.59	6202.88	1.17019	0.209402	0.595989	0.946051
A0A0N7KMH9	Putative ATP synthase delta chain	A0A0N7KMH9	Os06g0646500	OJ1226_A12.17	A0A0N7KMH9;A2YFL3;Q0DAL0;Q67W57	A0A0N7KMH9;A2YFL3;Q0DAL0;Q67W57	OJ1226_A12.17;Os06g0646500;OsI_23896	Putative ATP synthase delta chain	A0A0N7KMH9_ORYSJ;A2YFL3_ORYSI;Q0DAL0_ORYSJ;Q67W57_ORYSJ	18	687507	697128	613840	666158	622582	644831	711219	659544	0.990071	-0.0312755	0.663857	0.965602
A0A0N7KMI0	50S ribosomal protein L35	A0A0N7KMI0	LOC_Os06g43900	Os06g0647100	A0A0N7KMI0;A2YFL7;Q67W51	A0A0N7KMI0;A2YFL7;Q67W51	Os06g0647100;OsI_23900	50S ribosomal protein L35	A0A0N7KMI0_ORYSJ;A2YFL7_ORYSI;Q67W51_ORYSJ	2	256490	227262	203353	229035	223063	193053	220072	212063	0.925896	-0.127798	0.19707	0.65324
A0A0N7KMI4	Os06g0651200 protein	A0A0N7KMI4	LOC_Os06g44190	Os06g0651200	A0A0N7KMI4;A2YFP3;Q0DAI2	A0A0N7KMI4;A2YFP3;Q0DAI2	Os06g0651200;OsI_23930	Os06g0651200 protein	A0A0N7KMI4_ORYSJ;A2YFP3_ORYSI;Q0DAI2_ORYSJ	5	28077.3	21361.5	15564.1	21667.6	12304.6	14272.2	16027.9	14201.6	0.655428	-0.624633	0.0117972	0.129689
A0A0N7KMJ9	ALA-interacting subunit	A0A0N7KMJ9	LOC_Os06g45430	Os06g0665000	A0A0N7KMJ9;A2YFY2;Q655Y4	A0A0N7KMJ9;A0A0P0WPU4;A2X1G2;A2YFY2;A3A3M9;B8ALW9;Q0E3I1;Q10SJ9;Q655Y4;Q6H511;A2Y6S5;B9FAI0;Q0DGI4;Q0DVN9;Q75K63	Os06g0665000;OsI_24025	ALA-interacting subunit	A0A0N7KMJ9_ORYSJ;A2YFY2_ORYSI;Q655Y4_ORYSJ	1	131449	162698	145806	146651	164097	165100	166958	165385	1.12775	0.156338	0.0958413	0.456175
A0A0N7KML5	Peroxidase	A0A0N7KML5	LOC_Os06g46799	Os06g0681600	A0A0N7KML5;A0A8J8XYV9;B8B1H3;Q5U1K4;Q653X4	A0A0N7KML5;A0A8J8XYV9;B8B1H3;Q5U1K4;Q653X4;A0A0P0X0C8	Os06g0681600;OsI_24196;OsJ_22386;P0547F09.20-1;prx89	Peroxidase	A0A0N7KML5_ORYSJ;A0A8J8XYV9_ORYSJ;B8B1H3_ORYSI;Q5U1K4_ORYSJ;Q653X4_ORYSJ	7	162475	197063	166175	175238	167594	164916	164977	165829	0.946309	-0.0963438	0.292565	0.756643
A0A0N7KMQ0	Peptidyl-prolyl cis-trans isomerase	A0A0N7KMQ0	LOC_Os06g49470	Os06g0708400	A0A0N7KMQ0;A2YGV1;A3BF99	A0A0N7KMQ0;A2YGV1;A3BF99	Os06g0708400;OsI_24413;P0621D05.44	Peptidyl-prolyl cis-trans isomerase	A0A0N7KMQ0_ORYSJ;A2YGV1_ORYSI;A3BF99_ORYSJ	2	317575	333886	312810	321424	160301			160301	0.498722	-2.60695	0.484015	0.892922
A0A0N7KMQ3	Os06g0711800 protein	A0A0N7KMQ3	LOC_Os06g49760	OJ1663_H12.15	A0A0N7KMQ3;Q0D9K6;Q5Z805	A0A0N7KMQ3;Q0D9K6;Q5Z805	OJ1663_H12.15;Os06g0711800	Os06g0711800 protein	A0A0N7KMQ3_ORYSJ;Q0D9K6_ORYSJ;Q5Z805_ORYSJ	2	67240.1	77887.9	74520.4	73216.1	74949.1	66611.1	77071	72877.1	0.995369	-0.0247578	0.805713	0.986987
A0A0N7KMR0	Os06g0716800 protein	A0A0N7KMR0	LOC_Os06g50310	OJ1540_H01.8	A0A0N7KMR0;A2YH09;Q5Z8P6;Q8SB38	A0A0N7KMR0;A2YH09;Q5Z8P6;Q8SB38	OJ1540_H01.8;Os06g0716800;OsI_24474	Os06g0716800 protein	A0A0N7KMR0_ORYSJ;A2YH09_ORYSI;Q5Z8P6_ORYSJ;Q8SB38_ORYSA	3	19487.5	27533.9	23393	23471.5	18030.2	17975.4	33157.3	23054.3	0.982227	-0.047327	0.864329	0.986987
A0A0N7KMR7	Os06g0724200 protein (Fragment)	A0A0N7KMR7	LOC_Os06g50850	Os06g0724200	A0A0N7KMR7;A2YH35;Q0D9E9;Q5YLY4	A0A0N7KMR7;A2YH35;Q0D9E9;Q5YLY4	Os06g0724200;OsI_24499;OsJ_22694	Os06g0724200 protein (Fragment)	A0A0N7KMR7_ORYSJ;A2YH35_ORYSI;Q0D9E9_ORYSJ;Q5YLY4_ORYSJ	8	39860.6	38767.9	31402.3	36676.9	41847.1	40191.9	38082.9	40040.6	1.09171	0.111125	0.395655	0.833884
A0A0N7KMU9	Os07g0118300 protein	A0A0N7KMU9	LOC_Os07g02710	OJ1119_A04.129	A0A0N7KMU9;A2YHM2;Q8H5I9	A0A0N7KMU9;A2YHM2;A3BG22;Q8H5I9	OJ1119_A04.129;Os07g0118300;OsI_24693	Os07g0118300 protein	A0A0N7KMU9_ORYSJ;A2YHM2_ORYSI;Q8H5I9_ORYSJ	1	64744.6	60263.3	43794.6	56267.5	58051.2	54107.8	57595.1	56584.7	1.00564	-0.00751895	0.961319	0.993838
A0A0N7KMW0	Os07g0129200 protein	A0A0N7KMW0	LOC_Os07g03710	Os07g0129200	A0A0N7KMW0;A0N0C1;B8B754;B9FVB5;Q6YSF8;Q7FP72;Q9FE57	A0A0N7KMW0;A0N0C1;B8B754;B9FVB5;Q6YSF8;Q7FP72;Q9FE57	Os07g0129200;OsI_24759;OsJ_22957;PR-1a;Pr1a	Os07g0129200 protein	A0A0N7KMW0_ORYSJ;A0N0C1_ORYSI;B8B754_ORYSI;B9FVB5_ORYSJ;Q6YSF8_ORYSJ;Q7FP72_ORYSA;Q9FE57_ORYSJ	3	157591	147760	123442	142931	145950	149043	153169	149387	1.04517	0.0478153	0.629501	0.958531
A0A0N7KMX4	Os07g0143000 protein	A0A0N7KMX4	LOC_Os07g05000	OJ1343_B12.101	A0A0N7KMX4;B8B764;B9FVG3;Q0D8N4;Q8GSK5	A0A0N7KMX4;B8B764;B9FVG3;Q0D8N4;Q8GSK5	OJ1343_B12.101;Os07g0143000;OsI_24866;OsJ_23062	Os07g0143000 protein	A0A0N7KMX4_ORYSJ;B8B764_ORYSI;B9FVG3_ORYSJ;Q0D8N4_ORYSJ;Q8GSK5_ORYSJ	19	361570	307020	310503	326364	341011	374020	365991	360341	1.10411	0.126895	0.124083	0.522306
A0A0N7KMY4	Os07g0153300 protein	A0A0N7KMY4	LOC_Os07g05870	Os07g0153300	A0A0N7KMY4;B8B7C8;Q0D8J8	A0A0N7KMY4;B8B7C8;B9FVJ7;Q0D8J8	Os07g0153300;OsI_24932	Os07g0153300 protein	A0A0N7KMY4_ORYSJ;B8B7C8_ORYSI;Q0D8J8_ORYSJ	1	7344.94	15297.2	12862.9	11835	18365.5	9734.77	23799.4	17299.9	1.46176	0.523922	0.171856	0.613952
A0A0N7KMY6	Peroxidase	A0A0N7KMY6	LOC_Os07g06175	OSJNBa0024L18.28	A0A0N7KMY6;A2YIB0;C7J4R3;Q69QL4	A0A0N7KMY6;A0A0P0X2D3;A2WNR7;A2YIB0;B9EVN7;C7J4R3;Q5U1T5;Q69QL4;Q9FYP5;A0A0N7KCT0;A0A0P0X2E2	OSJNBa0024L18.28;Os07g0156000;OsI_24946;prx99	Peroxidase	A0A0N7KMY6_ORYSJ;A2YIB0_ORYSI;C7J4R3_ORYSJ;Q69QL4_ORYSJ	1	213296	192281	190101	198559	289656	292537	283898	288697	1.45396	0.523869	1.16416e-15	1.75572e-13
A0A0N7KMZ3	Os07g0162600 protein	A0A0N7KMZ3	LOC_Os07g06850	OJ1714_H10.153	A0A0N7KMZ3;Q8GRZ3	A0A0N7KMZ3;A2YIF4;A3BGU3;Q8GRZ3	OJ1714_H10.153;Os07g0162600	Os07g0162600 protein	A0A0N7KMZ3_ORYSJ;Q8GRZ3_ORYSJ	5	161805	161641	147127	156858	141800	133962	142708	139490	0.889278	-0.186071	0.00360914	0.0549016
A0A0N7KN12	tryptophan synthase	A0A0N7KN12	LOC_Os07g08430	Os07g0182100	A0A0N7KN12;Q6ZL61	A0A0N7KN12;A3BH76;Q6ZL61	Os07g0182100	tryptophan synthase	A0A0N7KN12_ORYSJ;Q6ZL61_ORYSJ	1	178996	157952	145586	160845	162964	153187	180962	165704	1.03021	0.0259112	0.791808	0.985503
A0A0N7KN19	Os07g0187700 protein	A0A0N7KN19	LOC_Os07g09000	Os07g0187700	A0A0N7KN19;B8B7X9;Q6Z4F3	A0A0N7KN19;A3BHC0;B8B7X9;Q6Z4F3	Os07g0187700;OsI_25181	Os07g0187700 protein	A0A0N7KN19_ORYSJ;B8B7X9_ORYSI;Q6Z4F3_ORYSJ	28	338377	377419	379167	364988	356023	364840	351318	357394	0.979194	-0.0472431	0.50145	0.900307
A0A0N7KN25	Os07g0191700 protein	A0A0N7KN25	LOC_Os07g09400	Os07g0191700	A0A0N7KN25;B8B852;Q69S66	A0A0N7KN25;B8B852;Q69S66	Os07g0191700;OsI_25224	Os07g0191700 protein	A0A0N7KN25_ORYSJ;B8B852_ORYSI;Q69S66_ORYSJ	25	342888	315392	346767	335016	370200	362794	378891	370628	1.1063	0.128606	0.0270839	0.220962
A3BHN5	Os07g0206800 protein	A3BHN5	LOC_Os07g10610	Os07g0206800	A0A0N7KN40	A3BHN5;A0A0N7KN40;B8B8A2;Q6ZIX1	Os07g0206800	Os07g0206800 protein	A0A0N7KN40_ORYSJ	3	63337.6	51181.3	59943.3	58154.1	60643.9	58901	56962.8	58835.9	1.01172	0.000380914	0.997287	0.999646
A0A0N7KN57	Os07g0227800 protein	A0A0N7KN57		OSJNBa0016A21.106	A0A0N7KN57;Q8H2L4	A0A0N7KN57;B8B8H5;Q0D7P0;Q8H2L4	OSJNBa0016A21.106;Os07g0227800	Os07g0227800 protein	A0A0N7KN57_ORYSJ;Q8H2L4_ORYSJ	1	93106.1	94356.6	86011	91157.9	91811	93322.9	93947.5	93027.1	1.02051	0.0128471	0.848901	0.986987
A0A0N7KN69	Os07g0243100 protein	A0A0N7KN69		OJ1341_A08.115	A0A0N7KN69;B8B4Q6;Q0D7I4	A0A0N7KN69;B8B4Q6;Q0D7I4	OJ1341_A08.115;Os07g0243100;OsI_25492	Os07g0243100 protein	A0A0N7KN69_ORYSJ;B8B4Q6_ORYSI;Q0D7I4_ORYSJ	4	45591.6	65352	74832.1	61925.2	66921.8	57527.6	57087.1	60512.2	0.977181	-0.0519321	0.785223	0.983849
A0A0N7KN91	Serine/threonine protein phosphatase 2A regulatory subunit	A0A0N7KN91	LOC_Os07g17360	Os07g0274800	A0A0N7KN91;B8B516;Q6YXJ6	A0A0N7KN91;B8B516;Q6YXJ6	Os07g0274800;OsI_25621	Serine/threonine protein phosphatase 2A regulatory subunit	A0A0N7KN91_ORYSJ;B8B516_ORYSI;Q6YXJ6_ORYSJ	12	44245.4	55625.8	63188.2	54353.1	69265.4	56205.4	66802.7	64091.2	1.17916	0.218472	0.174306	0.618955
A0A0N7KNB2	Starch synthase, chloroplastic/amyloplastic	A0A0N7KNB2	LOC_Os07g22930	GBSSII	A0A0N7KNB2;A0A8K1HCG1;A0A8K1HD80;A0A8K1HD91;A0A8K1HDV5;D0TZD9;D0TZE3;D0TZE4;Q8GTK0	A0A0N7KNB2;A0A8K1HC76;A0A8K1HC93;A0A8K1HCG1;A0A8K1HCI0;A0A8K1HD80;A0A8K1HD91;A0A8K1HDH5;A0A8K1HDV5;A0A8K1HE37;A0A8K1M177;A0A8K1M2R0;B7EDS3;B8B5F4;D0TZD6;D0TZD7;D0TZD8;D0TZD9;D0TZE3;D0TZE4;D0TZE6;Q8GTK0;Q8VYU1	GBSSII;P0710F09.134;gbss2	Starch synthase, chloroplastic/amyloplastic	A0A0N7KNB2_ORYSJ;A0A8K1HCG1_ORYSJ;A0A8K1HD80_ORYSA;A0A8K1HD91_ORYSA;A0A8K1HDV5_ORYSJ;D0TZD9_ORYSJ;D0TZE3_ORYSI;D0TZE4_ORYSI;Q8GTK0_ORYSJ	13	263839	275170	269800	269603	342537	357007	341761	347102	1.28745	0.348007	1.3826e-10	9.86225e-09
A0A0N7KNB7	Os07g0418600 protein	A0A0N7KNB7		OJ1123_B01.104	A0A0N7KNB7;Q8H5X2	A0A0N7KNB7;A2YKL0;A3BJ03;Q8H5W8;Q8H5X2	OJ1123_B01.104;Os07g0418600	Os07g0418600 protein	A0A0N7KNB7_ORYSJ;Q8H5X2_ORYSJ	6	47080.6	36250.4	41447.4	41592.8	49228.6	45266.4	43083.1	45859.4	1.10258	0.124805	0.354065	0.806883
A0A0N7KNE3	Os07g0462700 protein	A0A0N7KNE3		OJ1634_H04.108	A0A0N7KNE3;B8B5S9;Q7XIL1	A0A0N7KNE3;B8B5S9;Q7XIL1	OJ1634_H04.108;Os07g0462700;OsI_25901	Os07g0462700 protein	A0A0N7KNE3_ORYSJ;B8B5S9_ORYSI;Q7XIL1_ORYSJ	1	10335.3	9128.76	8579.94	9348	12789.7	10521.9	11723.1	11678.2	1.24928	0.304315	0.0854036	0.42954
B8B5Y8	Os07g0472400 protein	B8B5Y8	LOC_Os07g28930	Os07g0472400	A0A0N7KNF0;B8B5Y8;B9FX59;Q0D6J6;Q7F0A0	B8B5Y8;Q0D6J6;A0A0N7KNF0;B9FX59;Q7F0A0	Os07g0472400;OsI_25954;OsJ_24203;P0675B10.123	Os07g0472400 protein	A0A0N7KNF0_ORYSJ;B8B5Y8_ORYSI;B9FX59_ORYSJ;Q0D6J6_ORYSJ;Q7F0A0_ORYSJ	3	6197.91	4767.56	7130.25	6031.91	4194.25	4608.76	4700.46	4501.16	0.746225	-0.439922	0.0988539	0.464993
A0A0N7KNJ2	Os07g0516900 protein	A0A0N7KNJ2	LOC_Os07g33330	Os07g0516900	A0A0N7KNJ2	A0A0N7KNJ2;A0A0P0X720;A2YLV2;A3BKC8;C7J4X9;Q7EZ58	Os07g0516900	Os07g0516900 protein	A0A0N7KNJ2_ORYSJ	5	84735.7	87388.1	81422.3	84515.4	81832.4	71717.1	87819.5	80456.3	0.951973	-0.088909	0.344449	0.802059
A0A0N7KNM7	Receptor-like serine/threonine-protein kinase	A0A0N7KNM7		OSJNBb0041B22.109	A0A0N7KNM7;A2YMG7;B9FXT7;Q7EZ32	A0A0N7KNM7;A2YMG7;B9FXT7;Q7EZ32	OSJNBb0041B22.109;Os07g0551300;OsI_26420;OsJ_24675	Receptor-like serine/threonine-protein kinase	A0A0N7KNM7_ORYSJ;A2YMG7_ORYSI;B9FXT7_ORYSJ;Q7EZ32_ORYSJ	13	124312	129683	120237	124744	135386	133039	137672	135366	1.08515	0.101083	0.074869	0.401925
A0A0N7KNN5	Os07g0557700 protein	A0A0N7KNN5	LOC_Os07g37156	Os07g0557700	A0A0N7KNN5;A2YMK6;Q6Z418	A0A0N7KNN5;A2YMK6;Q6Z418	Os07g0557700;OsI_26458	Os07g0557700 protein	A0A0N7KNN5_ORYSJ;A2YMK6_ORYSI;Q6Z418_ORYSJ	5	84778.2	107205	96120.5	96034.6	108773	101784	110157	106905	1.11319	0.137052	0.198707	0.655751
Q0D5E6	peptidylprolyl isomerase	Q0D5E6		OJ1112_E08.131-1	A0A0N7KNP3;Q0D5E6;Q69WZ6;Q7XIK0	Q0D5E6;Q69WZ6;A0A0N7KNP3;B8B7H0;Q7XIK0	OJ1112_E08.131-1;OJ1773_H01.112-2;Os07g0565600	peptidylprolyl isomerase	A0A0N7KNP3_ORYSJ;Q0D5E6_ORYSJ;Q69WZ6_ORYSJ;Q7XIK0_ORYSJ	26	543124	467077	480215	496805	488094	535256	503288	508879	1.0243	0.018797	0.807502	0.986987
A0A0N7KNQ1	Pre-mRNA-splicing factor 18	A0A0N7KNQ1	LOC_Os07g38420	Os07g0571900	A0A0N7KNQ1;A2YMU9;B9FY09;Q6YTU8	A0A0N7KNQ1;A2YMU9;Q6YTU8;B9FY09	Os07g0571900;OsI_26554;OsJ_24813	Pre-mRNA-splicing factor 18	A0A0N7KNQ1_ORYSJ;A2YMU9_ORYSI;B9FY09_ORYSJ;Q6YTU8_ORYSJ	5	23615	17696.1	28066.8	23126	25194.3	24612	20867.9	23558.1	1.01868	0.00994952	0.962515	0.993838
A2YMV5	O-fucosyltransferase family protein	A2YMV5	LOC_Os07g38490	Os07g0572600	A0A0N7KNQ2;A2YMV5;Q69KW3	A2YMV5;Q69KW3;A0A0N7KNQ2	Os07g0572600;OsI_26561	O-fucosyltransferase family protein	A0A0N7KNQ2_ORYSJ;A2YMV5_ORYSI;Q69KW3_ORYSJ	12	115562	111974	107671	111736	114850	120326	123667	119614	1.07051	0.0816861	0.198376	0.655334
A0A0N7KNQ3	Uncharacterized protein OJ1699_E05.17	A0A0N7KNQ3		OJ1699_E05.17	A0A0N7KNQ3;A2YMW0;A3BLE0;Q6ZL20	A0A0N7KNQ3;A0A0P0X7X9;A2YMW0;A3BLE0;Q0D593;Q6ZL20	OJ1699_E05.17;Os07g0573300;OsI_26566;OsJ_24826	Uncharacterized protein OJ1699_E05.17	A0A0N7KNQ3_ORYSJ;A2YMW0_ORYSI;A3BLE0_ORYSJ;Q6ZL20_ORYSJ	13	65522	69312	67730.7	67521.6	73589.5	67690.1	68764.7	70014.8	1.03692	0.035311	0.645987	0.960524
A0A0N7KNR0	5-formyltetrahydrofolate cyclo-ligase	A0A0N7KNR0		OJ1199_H01.111-1	A0A0N7KNR0;A0A8J8XUH8;A3BLI0;Q0D564;Q7F102	A0A0N7KNR0;A0A8J8XUH8;A3BLI0;Q0D564;Q7F102;A0A0P0X7X2;B8B7S3;Q7F101	OJ1199_H01.111-1;Os07g0578600;OsJ_24872	5-formyltetrahydrofolate cyclo-ligase	A0A0N7KNR0_ORYSJ;A0A8J8XUH8_ORYSJ;A3BLI0_ORYSJ;Q0D564_ORYSJ;Q7F102_ORYSJ	8	101164	107195	91250.2	99869.7	96752.8	106825	105487	103022	1.03156	0.0286876	0.754106	0.982674
A0A0N7KNR8	Os07g0585100 protein	A0A0N7KNR8	LOC_Os07g39630	Os07g0585100	A0A0N7KNR8;B9FY47;Q0D536	A0A0N7KNR8;B8B7U4;B9FY47;Q0D536	Os07g0585100;OsJ_24911	Os07g0585100 protein	A0A0N7KNR8_ORYSJ;B9FY47_ORYSJ;Q0D536_ORYSJ	14	72749.2	82823.3	82338.4	79303.6	80244.6	76303.7	71420.1	75989.5	0.958209	-0.0783935	0.433236	0.858238
A0A0N7KNS2	Os07g0588000 protein	A0A0N7KNS2	LOC_Os07g39900	Os07g0588000	A0A0N7KNS2;A3BLP0;B8B803;Q6ZIP6	A0A0N7KNS2;A3BLP0;B8B803;Q6ZIP6	Os07g0588000;OsI_26677;OsJ_24933	Os07g0588000 protein	A0A0N7KNS2_ORYSJ;A3BLP0_ORYSJ;B8B803_ORYSI;Q6ZIP6_ORYSJ	6	16325.2	19129	19058.9	18171	22417.5	21059.9	23395.6	22291	1.22673	0.276848	0.0417535	0.288288
A0A0N7KNT6	Os07g0601000 protein	A0A0N7KNT6		OJ2013_G04.104	A0A0N7KNT6;Q0D4W0	A0A0N7KNT6;B8B847;Q0D4W0	OJ2013_G04.104;Os07g0601000	Os07g0601000 protein	A0A0N7KNT6_ORYSJ;Q0D4W0_ORYSJ	8	177404	170470	176085	174653	170630	182473	184677	179260	1.02638	0.0207823	0.731939	0.977899
A0A0N7KNU0	Os07g0604500 protein	A0A0N7KNU0	LOC_Os07g41330	Os07g0604500	A0A0N7KNU0;B8B8A9;B9FYB2;Q6Z4G6	A0A0N7KNU0;B8B8A9;B9FYB2;Q6Z4G6	Os07g0604500;OsI_26789;OsJ_25041	Os07g0604500 protein	A0A0N7KNU0_ORYSJ;B8B8A9_ORYSI;B9FYB2_ORYSJ;Q6Z4G6_ORYSJ	2	183999	166234	159868	170034	210131	127839	157874	165281	0.972051	-0.058551	0.719015	0.975134
B8B8C4	Os07g0608300 protein	B8B8C4	LOC_Os07g41730	Os07g0608300	A0A0N7KNU4;B8B8C4;Q6YSE8	B8B8C4;A0A0N7KNU4;Q6YSE8	Os07g0608300;OsI_26818	Os07g0608300 protein	A0A0N7KNU4_ORYSJ;B8B8C4_ORYSI;Q6YSE8_ORYSJ	16	181958	188427	190729	187038	202695	188676	202625	197999	1.0586	0.0647417	0.255955	0.722105
A0A0N7KNU5	Os07g0609000 protein	A0A0N7KNU5	LOC_Os07g41820	Os07g0609000	A0A0N7KNU5;B8B8C8;Q0D4R2	A0A0N7KNU5;B8B8C8;Q0D4R2	Os07g0609000;OsI_26826	Os07g0609000 protein	A0A0N7KNU5_ORYSJ;B8B8C8_ORYSI;Q0D4R2_ORYSJ	1	25685.5	28300.4	28117.4	27367.8	19385.2	20194.7	26650.8	22076.9	0.806675	-0.328827	0.0479288	0.313886
B9G0Z0	Os07g0616000 protein	B9G0Z0	LOC_Os07g42410	Os07g0616000	A0A0N7KNV2;Q0D4N6;Q8GRM2	B9G0Z0;A0A0N7KNV2;B8B8K3;Q0D4N6;Q8GRM2	Os07g0616000;P0616D06.134	Os07g0616000 protein	A0A0N7KNV2_ORYSJ;Q0D4N6_ORYSJ;Q8GRM2_ORYSJ	7	24613.4	17418.7	23899.1	21977.1	24142.4	18978.5	20893.2	21338	0.970923	-0.0600994	0.757359	0.982674
A0A0N7KNW0	Transcription elongation factor SPT4 homolog	A0A0N7KNW0	LOC_Os07g43060	Os07g0623400	A0A0N7KNW0;B8B4Y0;B9FUB1;Q0D4I6	A0A0N7KNW0;B9FUB1;B8B4Y0;Q0D4I6	Os07g0623400;OsI_26922;P0524E08.113	Transcription elongation factor SPT4 homolog	A0A0N7KNW0_ORYSJ;B8B4Y0_ORYSI;B9FUB1_ORYSJ;Q0D4I6_ORYSJ	4	176933	188431	190848	185404	191892	171448	153460	172267	0.929142	-0.122474	0.22529	0.691971
A0A0N7KNY6	Os07g0647500 protein	A0A0N7KNY6		OJ1316_A04.115	A0A0N7KNY6;Q7XIQ1	A0A0N7KNY6;Q7XIQ1	OJ1316_A04.115;Os07g0647500	Os07g0647500 protein	A0A0N7KNY6_ORYSJ;Q7XIQ1_ORYSJ	1	432009	559202	478113	489775	455075	528680	532833	505529	1.03217	0.0287219	0.792835	0.985503
A0A0N7KP02	Glycosyltransferase	A0A0N7KP02	LOC_Os07g46610	Os07g0660500	A0A0N7KP02;B9FUP2;Q8H3V2	A0A0N7KP02;B8B5J8;B9FUP2;Q8H3V2	Os07g0660500;OsJ_25448;P0496C02.119	Glycosyltransferase	A0A0N7KP02_ORYSJ;B9FUP2_ORYSJ;Q8H3V2_ORYSJ	1	12590.7	13945.5	11111.1	12549.1		11393.2	14414.3	12903.8	1.02826	-0.562367	0.806789	0.986987
A0A0N7KP07	Os07g0664200 protein	A0A0N7KP07		OJ1343_D04.122	A0A0N7KP07;A2YPN4;Q0D3V2;Q7XAN3	A0A0N7KP07;A2YPN4;A3BN55;Q0D3V2;Q7XAN3	OJ1343_D04.122;Os07g0664200;OsI_27234	Os07g0664200 protein	A0A0N7KP07_ORYSJ;A2YPN4_ORYSI;Q0D3V2_ORYSJ;Q7XAN3_ORYSJ	2	22109.1	31616.2	21175.9	24967.1	30916	23269.6	31164	28449.9	1.1395	0.170141	0.420889	0.851036
A0A0N7KP10	Os07g0667400 protein	A0A0N7KP10	LOC_Os07g47150	Os07g0667400	A0A0N7KP10;A3BN73;B8B5W1;Q7F0M0	A0A0N7KP10;A3BN73;B8B5W1;Q7F0M0	Os07g0667400;OsI_27254;OsJ_25498;P0450A04.130	Os07g0667400 protein	A0A0N7KP10_ORYSJ;A3BN73_ORYSJ;B8B5W1_ORYSI;Q7F0M0_ORYSJ	2	25698.8	27141.7	11197	21345.8	27446.1	21409.5	30542.7	26466.1	1.23987	0.294099	0.36277	0.811906
A0A0N7KP11	Os07g0668200 protein	A0A0N7KP11	LOC_Os07g47201	Os07g0668200	A0A0N7KP11;B8B5T2;Q0D3T1	A0A0N7KP11;A0A0P0XA74;B8B5T2;Q0D3T1	Os07g0668200;OsI_27260;P0450A04.139	Os07g0668200 protein	A0A0N7KP11_ORYSJ;B8B5T2_ORYSI;Q0D3T1_ORYSJ	9	76296.5	74438	59101.5	69945.3	71015.6	68397.5	77224	72212.4	1.03241	0.029517	0.80688	0.986987
A0A0N7KP17	Ribosome biogenesis protein NSA2 homolog	A0A0N7KP17	LOC_Os07g47580	Os07g0673100	A0A0N7KP17;B8B5U7;Q8H458	A0A0N7KP17;B7E4M2;B8B5U7;Q8H458	Os07g0673100;OsI_27295;P0470D12.138	Ribosome biogenesis protein NSA2 homolog	A0A0N7KP17_ORYSJ;B8B5U7_ORYSI;Q8H458_ORYSJ	3	35922.9	38252.4	40730.7	38302	47741.3	36315.4	49119.7	44392.1	1.159	0.193647	0.187113	0.639114
A0A0N7KP29	Os07g0683600 protein	A0A0N7KP29	LOC_Os07g48460	Os07g0683600	A0A0N7KP29;B8B642;B9FUX8	A0A0N7KP29;B8B642;B9FUX8	Os07g0683600;OsI_27368;OsJ_25614	Os07g0683600 protein	A0A0N7KP29_ORYSJ;B8B642_ORYSI;B9FUX8_ORYSJ	3	99413.6	97900.3	92889.2	96734.4	109121	100504	101953	103859	1.07365	0.085924	0.210851	0.67302
A0A0N7KP34	Os07g0687500 protein	A0A0N7KP34		OJ1150_E04.123	A0A0N7KP34;A2YQ40;A3BNL1;Q69WA8	A0A0N7KP34;A0A0P0XAD9;A2YQ40;A3BNL1;Q69WA8	OJ1150_E04.123;Os07g0687500;OsI_27400;OsJ_25646	Os07g0687500 protein	A0A0N7KP34_ORYSJ;A2YQ40_ORYSI;A3BNL1_ORYSJ;Q69WA8_ORYSJ	8	124450	121741	124230	123474	111726	127858	134432	124672	1.00971	-0.00307682	0.97224	0.994287
A0A0N7KP38	Os07g0691300 protein	A0A0N7KP38	LOC_Os07g49114	Os07g0691300	A0A0N7KP38;B8B6A4;Q69UZ6	A0A0N7KP38;B8B6A4;Q69UZ6	Os07g0691300;OsI_27429;P0034A04.103	Os07g0691300 protein	A0A0N7KP38_ORYSJ;B8B6A4_ORYSI;Q69UZ6_ORYSJ	4	28081.3		42227.6	35154.4	62895.5		48501.4	55698.4	1.58439	0.634579	0.864728	0.986987
A2YQ91	Os07g0694800 protein	A2YQ91	LOC_Os07g49410	Os07g0694800	A0A0N7KP43;A3BNR3;Q6Z3Y1	A2YQ91;A3BNR3;Q6Z3Y1;A0A0N7KP43	Os07g0694800;OsJ_25705	Os07g0694800 protein	A0A0N7KP43_ORYSJ;A3BNR3_ORYSJ;Q6Z3Y1_ORYSJ	14	99773.7	107905	105987	104555	101796	113000	112133	108976	1.04228	0.0429042	0.597969	0.947151
A0A0N7KP50	1-phosphatidylinositol-3-phosphate 5-kinase	A0A0N7KP50	LOC_Os08g01390	Os08g0104700	A0A0N7KP50;A0A411P2I3;B8B9Z0;Q0J8M1	A0A0N7KP50;B8B9Z0;Q0J8M1;A0A0P0XAT4;A0A411P2I3	Os08g0104700;Os08g01390;OsI_27507	1-phosphatidylinositol-3-phosphate 5-kinase	A0A0N7KP50_ORYSJ;A0A411P2I3_ORYSI;B8B9Z0_ORYSI;Q0J8M1_ORYSJ	1		5957.61		5957.61	4979.63		4876.81	4928.22	0.827214	0.701229	NA	NA
A0A0N7KP61	Peroxidase	A0A0N7KP61	LOC_Os08g02110	Os08g0113000	A0A0N7KP61;B8BA60;Q0J8G5;Q5U1H6	A0A0N7KP61;B8BA60;Q0J8G5;Q5U1H6	Os08g0113000;OsI_27578;prx117	Peroxidase	A0A0N7KP61_ORYSJ;B8BA60_ORYSI;Q0J8G5_ORYSJ;Q5U1H6_ORYSJ	16	305980	355074	278156	313070	251578	244710	239138	245142	0.783026	-0.369006	0.000110714	0.00337807
A0A0N7KP66	Os08g0117100 protein	A0A0N7KP66	LOC_Os08g02390	Os08g0117100	A0A0N7KP66;A2YQN8;Q69UI3	A0A0N7KP66;A2YQN8;B8BAG3;B9FYS4;Q69UI3	Os08g0117100;OsI_27607	Os08g0117100 protein	A0A0N7KP66_ORYSJ;A2YQN8_ORYSI;Q69UI3_ORYSJ	14	98567	81844.5	103493	94634.8	98769.3	97159.6	90947.9	95625.6	1.01047	-0.00166119	0.988379	0.997604
A0A0N7KP85	Os08g0132600 protein	A0A0N7KP85	LOC_Os08g03840	Os08g0132600	A0A0N7KP85;B8BAG9;Q69R48	A0A0N7KP85;A3BPD3;B8BAG9;Q69R48	Os08g0132600;OsI_27710	Os08g0132600 protein	A0A0N7KP85_ORYSJ;B8BAG9_ORYSI;Q69R48_ORYSJ	1	13077.7	11816.7	12220.7	12371.7		12373.3	10668.5	11520.9	0.93123	-0.701874	0.75881	0.982674
A0A0N7KP87	Mediator of RNA polymerase II transcription subunit 21	A0A0N7KP87		OJ1613_G04.1	A0A0N7KP87;B9FYY7;Q6YYC3	A0A0N7KP87;B9FYY7;Q6YYC3	OJ1613_G04.1;Os08g0135600;OsJ_25959	Mediator of RNA polymerase II transcription subunit 21	A0A0N7KP87_ORYSJ;B9FYY7_ORYSJ;Q6YYC3_ORYSJ	2	5913.65	7764.08	7385.38	7021.04	6047.55	8228.22	9956.2	8077.32	1.15045	0.183528	0.510002	0.903448
A0A0N7KP97	Os08g0144400 protein	A0A0N7KP97	LOC_Os08g04920	Os08g0144400	A0A0N7KP97;B9FZ15;Q7EYD8	A0A0N7KP97;A0A0P0XBW2;B9FZ15;Q7EYD8	Os08g0144400;OsJ_26023;P0665F09.120-1	Os08g0144400 protein	A0A0N7KP97_ORYSJ;B9FZ15_ORYSJ;Q7EYD8_ORYSJ	4	33335.5	35922.1	35915.6	35057.7	36511.6	29354.1	35871.4	33912.4	0.967329	-0.0662952	0.600212	0.947859
A0A0N7KPB3	NADH dehydrogenase [ubiquinone] iron-sulfur protein 6, mitochondrial	A0A0N7KPB3	LOC_Os08g06430	Os08g0161700	A0A0N7KPB3;B8BAX7;Q84SD6	A0A0N7KPB3;B8BAX7;Q84SD6	Os08g0161700;OsI_27911;P0577B11.122	NADH dehydrogenase [ubiquinone] iron-sulfur protein 6, mitochondrial	A0A0N7KPB3_ORYSJ;B8BAX7_ORYSI;Q84SD6_ORYSJ	15	310445	312050	302859	308451	317205	254902	278177	283428	0.918874	-0.139353	0.103416	0.477586
A0A0N7KPE2	phosphoribosylamine--glycine ligase	A0A0N7KPE2	LOC_Os08g09210	Os08g0191200	A0A0N7KPE2;A2YS04;Q6YZX5	A0A0N7KPE2;A2YS04;Q6YZX5	Os08g0191200;OsI_28100	phosphoribosylamine--glycine ligase	A0A0N7KPE2_ORYSJ;A2YS04_ORYSI;Q6YZX5_ORYSJ	24	384829	362232	361837	369633	355066	346104	352078	351083	0.949815	-0.0909244	0.0462704	0.306447
A0A0N7KPN6	Os08g0328300 protein	A0A0N7KPN6	LOC_Os08g23930	Os08g0328300	A0A0N7KPN6;B8B9W1;Q6Z0H6	A0A0N7KPN6;A3BRY9;B8B9W1;Q6Z0H6	Os08g0328300;OsI_28808	Os08g0328300 protein	A0A0N7KPN6_ORYSJ;B8B9W1_ORYSI;Q6Z0H6_ORYSJ	9	77144.4	81582	80659.2	79795.2	68701.7	75073.8	66248.6	70008	0.877346	-0.204825	0.0253972	0.212119
A0A0N7KPQ7	Os08g0359000 protein	A0A0N7KPQ7	LOC_Os08g27010	Os08g0359000	A0A0N7KPQ7;Q6YZK5	A0A0N7KPQ7;B8BA11;Q6YZK5	Os08g0359000	Os08g0359000 protein	A0A0N7KPQ7_ORYSJ;Q6YZK5_ORYSJ	19	965926	873503	922852	920760	922778	974202	889617	928866	1.0088	-0.00335684	0.959168	0.993838
A0A0N7KPS5	Os08g0382400 protein	A0A0N7KPS5	LOC_Os08g29370	Os08g0382400	A0A0N7KPS5	A0A0N7KPS5	Os08g0382400	Os08g0382400 protein	A0A0N7KPS5_ORYSJ	1				#DIV/0!	20739.8		20388.4	20564.1	#DIV/0!	29.2199	7.47138e-14	7.96721e-12
A2YVD6	Os08g0425200 protein	A2YVD6	LOC_Os08g32930	Os08g0425200	A0A0N7KPV8;A2YVD6;B9G0Z9;Q7EZV3	A2YVD6;A0A0N7KPV8;B9G0Z9;Q7EZV3	Os08g0425200;OsI_29294;OsJ_27374;P0456B03.109	Os08g0425200 protein	A0A0N7KPV8_ORYSJ;A2YVD6_ORYSI;B9G0Z9_ORYSJ;Q7EZV3_ORYSJ	6	20417.7	14836	17776.8	17676.8	13522.3	20225.5	17746.7	17164.8	0.971036	-0.0575601	0.796713	0.986732
A2YWP7	Os08g0500200 protein	A2YWP7		OJ1118_A06.14-1	A0A0N7KQ34;Q6ZKL9	A2YWP7;A3BUJ1;A0A0N7KQ34;Q6ZKL9	OJ1118_A06.14-1;Os08g0500200	Os08g0500200 protein	A0A0N7KQ34_ORYSJ;Q6ZKL9_ORYSJ	2	4673.45	12632.9	9572.87	8959.74	10605.4	12066.6	7583.13	10085	1.1256	0.154995	0.697587	0.971815
B8BC98	Os08g0504600 protein	B8BC98	LOC_Os08g39440	Os08g0504600	A0A0N7KQ39;B8BC98;B9G1P6;Q6ZK85	B8BC98;B9G1P6;Q6ZK85;A0A0N7KQ39	Os08g0504600;OsI_29794;OsJ_27861	Os08g0504600 protein	A0A0N7KQ39_ORYSJ;B8BC98_ORYSI;B9G1P6_ORYSJ;Q6ZK85_ORYSJ	17	24638.3	22837.8	20227.5	22567.9	20869.7	18705.6	20165.7	19913.7	0.88239	-0.196982	0.139477	0.550039
A2YWU2	Putative leucine-rich repeat/receptor protein kinase	A2YWU2		OSJNBa0025J22.33	A0A0N7KQ41;A2YWU2;Q6Z3S1	A2YWU2;A0A0N7KQ41;Q6Z3S1	OSJNBa0025J22.33;Os08g0506400;OsI_29807	Putative leucine-rich repeat/receptor protein kinase	A0A0N7KQ41_ORYSJ;A2YWU2_ORYSI;Q6Z3S1_ORYSJ	2	29843.9	26727.8	25016.4	27196	30085.7	21639.5	28299.2	26674.8	0.980834	-0.0457324	0.783391	0.983849
A0A0N7KQ81	biotin synthase	A0A0N7KQ81	LOC_Os08g42730	Os08g0540100	A0A0N7KQ81;Q69U93	A0A0N7KQ81;A2YXL2;Q69U93	Os08g0540100;P0666G10.131	biotin synthase	A0A0N7KQ81_ORYSJ;Q69U93_ORYSJ	6	32260	45597.3	48957.8	42271.7	54924.2	50692.1	49299.5	51638.6	1.22159	0.270629	0.126378	0.526716
A0A0N7KQA7	Os08g0559700 protein	A0A0N7KQA7	LOC_Os08g44540	Os08g0559700	A0A0N7KQA7;A2YY44;Q6YZH7	A0A0N7KQA7;A2YY44;Q6YZH7	Os08g0559700;OsI_30269	Os08g0559700 protein	A0A0N7KQA7_ORYSJ;A2YY44_ORYSI;Q6YZH7_ORYSJ	1	10452		11896.2	11174.1	14371.1	10865.7	13901.8	13046.2	1.16754	0.788377	0.729971	0.977839
B8B9L8	Putative P-glycoprotein 1	B8B9L8	LOC_Os08g45030	Os08g0564300	A0A0N7KQB3;Q7EZL2	B8B9L8;Q7EZL2;A0A0N7KQB3;B9FYK8;Q0J3M2;Q7EZL3;Q8GU78	Os08g0564300;P0705A05.112-2	Putative P-glycoprotein 1	A0A0N7KQB3_ORYSJ;Q7EZL2_ORYSJ	12	84768.3	90109.6	75020.8	83299.6	81768.2	75805.6	84862.6	80812.1	0.970139	-0.0606924	0.527149	0.912314
A0A0N7KQC3	Putative Na+/H+ antiporter	A0A0N7KQC3	LOC_Os09g02214	Os09g0109800	A0A0N7KQC3;A0A0P0XJN2;A0A0P0XK03;B8BCX4;B9G239;Q6YWA2;Q6YWA3	A0A0N7KQC3;A0A0P0XJN2;A0A0P0XK03;B8BCX4;B9G239;Q6YWA2;Q6YWA3	Os09g0109800;OsI_30373;OsJ_28364;P0501E09.36-1;P0501E09.36-2	Putative Na+/H+ antiporter	A0A0N7KQC3_ORYSJ;A0A0P0XJN2_ORYSJ;A0A0P0XK03_ORYSJ;B8BCX4_ORYSI;B9G239_ORYSJ;Q6YWA2_ORYSJ;Q6YWA3_ORYSJ	1	300031	239072	268327	269143	278273	282683	301402	287453	1.06803	0.0781624	0.390977	0.832502
A0A0N7KQD9	Os09g0131200 protein (Fragment)	A0A0N7KQD9	LOC_Os09g04490	Os09g0131200	A0A0N7KQD9;A3BW90;Q0J3C8	A0A0N7KQD9;A2YYN7;A3BW90;Q0J3C8	Os09g0131200;OsJ_28447	Os09g0131200 protein (Fragment)	A0A0N7KQD9_ORYSJ;A3BW90_ORYSJ;Q0J3C8_ORYSJ	1	17830	12108.5	14962.8	14967.1	16296.6	23814.5	14394.1	18168.4	1.21389	0.266996	0.312966	0.775373
A0A0N7KQG3	GPI inositol-deacylase	A0A0N7KQG3	LOC_Os09g09360	Os09g0266400	A0A0N7KQG3;B8BDM5;B9G2G5;Q67TV0	A0A0N7KQG3;Q67TV0;B8BDM5;B9G2G5	Os09g0266400;OsI_30620;OsJ_28598	GPI inositol-deacylase	A0A0N7KQG3_ORYSJ;B8BDM5_ORYSI;B9G2G5_ORYSJ;Q67TV0_ORYSJ	11	43196.5	44052.9	44887.8	44045.7	52836.1	37902.1	42623.7	44454	1.00927	-0.004475	0.975354	0.994817
A0A0N7KQI0	Os09g0287300 protein	A0A0N7KQI0	LOC_Os09g11510	Os09g0287300	A0A0N7KQI0	A0A0N7KQI0;B8BDY2;B9G2L4;C7J6Y8;Q0P166;Q6EN62	Os09g0287300	Os09g0287300 protein	A0A0N7KQI0_ORYSJ	3	39857.1	42112.4	39563.1	40510.9	47605.4	42840.6	45912.1	45452.7	1.12199	0.148891	0.0914176	0.445793
A0A0N7KQK1	Os09g0322000 protein	A0A0N7KQK1		OJ1742_G01.36-1	A0A0N7KQK1;Q69NC3	A0A0N7KQK1;A0A0P0XK00;A0A0P0XKT7;Q69NC1;Q69NC2;Q69NC3	OJ1742_G01.36-1;Os09g0322000	Os09g0322000 protein	A0A0N7KQK1_ORYSJ;Q69NC3_ORYSJ	1	93236.9	98545.4	92113.7	94632	88890.8	94714.7	100676	94760.5	1.00136	-0.0150629	0.846655	0.986987
A0A0N7KQK8	Os09g0327500 protein	A0A0N7KQK8	LOC_Os09g15830	Os09g0327500	A0A0N7KQK8;Q6K2P2	A0A0N7KQK8;B9G2X4;Q6K2P2	Os09g0327500	Os09g0327500 protein	A0A0N7KQK8_ORYSJ;Q6K2P2_ORYSJ	1	10329	11391.7	9968.59	10563.1	11784.8	7511.25	11606.8	10300.9	0.975183	-0.0555842	0.816732	0.986987
A0A0N7KQS7	Peptidyl-prolyl cis-trans isomerase	A0A0N7KQS7	LOC_Os09g24540	Os09g0411700	A0A0N7KQS7;Q6ESK5	A0A0N7KQS7;A3BYR8;B8BF75;Q6ESK5	Os09g0411700	Peptidyl-prolyl cis-trans isomerase	A0A0N7KQS7_ORYSJ;Q6ESK5_ORYSJ	4	149656	148900	168060	155539	149156	138497	147030	144894	0.931565	-0.119952	0.132176	0.537061
A0A0N7KQY1	Os09g0461800 protein	A0A0N7KQY1		Os09g0461800	A0A0N7KQY1;Q67IZ7	A0A0N7KQY1;Q67IZ7	Os09g0461800;Os09g0461900	Os09g0461800 protein	A0A0N7KQY1_ORYSJ;Q67IZ7_ORYSJ	1	156954	147945	161214	155371	170795	172290	158057	167047	1.07515	0.0881794	0.245952	0.713918
A0A0N7KQY2	Os09g0462700 protein	A0A0N7KQY2		OSJNBa0054F02.56	A0A0N7KQY2;A0A0P0XPF0;B8BCR0;B9G410;Q0J148;Q69ME2	A0A0N7KQY2;A0A0P0XPF0;B7E560;B8BCR0;B9G410;Q0J148;Q69ME2	OSJNBa0054F02.56;Os09g0462700;OsI_31675;OsJ_29658	Os09g0462700 protein	A0A0N7KQY2_ORYSJ;A0A0P0XPF0_ORYSJ;B8BCR0_ORYSI;B9G410_ORYSJ;Q0J148_ORYSJ;Q69ME2_ORYSJ	9	100338	131038	119089	116822	112844	122870	141975	125896	1.07768	0.0897406	0.491051	0.895843
A0A0N7KQY7	Probable purine permease	A0A0N7KQY7	LOC_Os09g29239	Os09g0467400	A0A0N7KQY7;B8BCN1;Q6K5E9	A0A0N7KQY7;A2Z267;B8BCN1;Q0J125;Q6K5E9	Os09g0467400;OsI_31699;P0676H02.4	Probable purine permease	A0A0N7KQY7_ORYSJ;B8BCN1_ORYSI;Q6K5E9_ORYSJ	1	26823	28188.9	22264.6	25758.8	22405.8	29110.5	32861.2	28125.8	1.09189	0.110176	0.557286	0.927743
A0A0N7KR17	Os09g0494300 protein	A0A0N7KR17	LOC_Os09g32090	Os09g0494300	A0A0N7KR17;Q0J0K9	A0A0N7KR17;A2Z2P1;A3C088;B7F074;Q0J0K9	Os09g0494300	Os09g0494300 protein	A0A0N7KR17_ORYSJ;Q0J0K9_ORYSJ	2	103526	103880	103736	103714	103944	94168.7	89866.6	95993.1	0.925556	-0.128139	0.124926	0.524772
A0A0N7KR20	Os09g0498600 protein	A0A0N7KR20	LOC_Os09g32300	Os09g0498600	A0A0N7KR20;B8BD38	A0A0N7KR20;A0A0P0XNP1;B8BD38	Os09g0498600;OsI_31905	Os09g0498600 protein	A0A0N7KR20_ORYSJ;B8BD38_ORYSI	1	16163.2	17196.2	21692.8	18350.7	15042.9	22803.4	17622.2	18489.5	1.00756	-0.00512816	0.982119	0.996327
A0A0N7KR22	Cytochrome b561 and DOMON domain-containing protein	A0A0N7KR22	LOC_Os09g32470	Os09g0500900	A0A0N7KR22;A2Z2S3;A3C0C1	A0A0N7KR22;A2Z2S3;A3C0C1	Os09g0500900;OsI_31919;OsJ_29902	Cytochrome b561 and DOMON domain-containing protein	A0A0N7KR22_ORYSJ;A2Z2S3_ORYSI;A3C0C1_ORYSJ	1	13903.1	14595.1	14949.4	14482.5	22972.2	21784	17301	20685.7	1.42832	0.498641	0.00395247	0.0589462
A0A0N7KR24	Os09g0502500 protein	A0A0N7KR24	LOC_Os09g32570	Os09g0502500	A0A0N7KR24;Q0J0P9	A0A0N7KR24;A2Z2T5;A3C0D1;Q0J0P9	Os09g0502500	Os09g0502500 protein	A0A0N7KR24_ORYSJ;Q0J0P9_ORYSJ	1		22826.3	9407.08	16116.7	9640.06	16327.9	8471.83	11479.9	0.712301	0.0810787	0.972526	0.99432
A0A0N7KR28	Purple acid phosphatase	A0A0N7KR28	LOC_Os09g32840	Os09g0506000	A0A0N7KR28;A0A0P0XNW6;Q0J0L3	A0A0N7KR28;A0A0P0XNU8;B8BDB2;Q0J0L3;A0A0P0XNW6	Os09g0506000	Purple acid phosphatase	A0A0N7KR28_ORYSJ;A0A0P0XNW6_ORYSJ;Q0J0L3_ORYSJ	4	29564.2	33614.6	26552.5	29910.4	32242.8	31332.9	30493.2	31356.3	1.04834	0.0520187	0.689055	0.971787
A0A0N7KR31	Os09g0508200 protein	A0A0N7KR31	LOC_Os09g32988	Os09g0508200	A0A0N7KR31;B8BDC0;B9G4H1;Q0J0I1	A0A0N7KR31;B8BDC0;B9G4H1;Q0J0I1	Os09g0508200;OsI_31975;OsJ_29955	Os09g0508200 protein	A0A0N7KR31_ORYSJ;B8BDC0_ORYSI;B9G4H1_ORYSJ;Q0J0I1_ORYSJ	3	29256.2	29989.1	28696.7	29314	31486.4	20649.3	29839.3	27325	0.932148	-0.120405	0.507734	0.902448
B8BDJ2	Os09g0516300 protein	B8BDJ2	LOC_Os09g34070	Os09g0516300	A0A0N7KR41;K8DVL5;Q69IL3	B8BDJ2;Q69IL3;A0A0N7KR41;B9G4K3;K8DVL5	Os09g0516300;OsRRMh	Os09g0516300 protein	A0A0N7KR41_ORYSJ;K8DVL5_ORYSA;Q69IL3_ORYSJ	28	89727.9	81231.8	78035.8	82998.5	88356.1	84138	83227.4	85240.5	1.02701	0.0222787	0.789	0.984894
A0A0N7KR60	Deoxyribodipyrimidine photolyase family protein-like	A0A0N7KR60	LOC_Os09g36240	Os09g0532700	A0A0N7KR60;B8BDU5;B9G4Q6;Q652J5	A0A0N7KR60;B8BDU5;B9G4Q6;Q652J5	Os09g0532700;OsI_32152;OsJ_30114	Deoxyribodipyrimidine photolyase family protein-like	A0A0N7KR60_ORYSJ;B8BDU5_ORYSI;B9G4Q6_ORYSJ;Q652J5_ORYSJ	19	100159	104472	115478	106703	108452	111046	98305.4	105934	0.992797	-0.0269982	0.786837	0.983849
B8BDV6	ER lumen protein-retaining receptor-like	B8BDV6		OJ1112_E07.19	A0A0N7KR62;B8BDV6;B9G4R6;Q69SG3	B8BDV6;B9G4R6;A0A0N7KR62;Q0J028;Q69SG3	OJ1112_E07.19;Os09g0534200;OsI_32165;OsJ_30128	ER lumen protein-retaining receptor-like	A0A0N7KR62_ORYSJ;B8BDV6_ORYSI;B9G4R6_ORYSJ;Q69SG3_ORYSJ	1	61450.5	70549.7	69034.4	67011.5	75401.7	76131.3	80473.9	77335.6	1.15406	0.189221	0.0381108	0.271665
A2Z3G7	Os09g0535000 protein	A2Z3G7	LOC_Os09g36450	Os09g0535000	A0A0N7KR63;A2Z3G7;Q69K00	A2Z3G7;Q69K00;A0A0N7KR63;A3C0Z2	Os09g0535000;OsI_32171;P0569E11.2-1	Os09g0535000 protein	A0A0N7KR63_ORYSJ;A2Z3G7_ORYSI;Q69K00_ORYSJ	26	4064980	3650220	3895130	3870110	3665110	4060620	3716020	3.81392e+06	0.98548	-0.0370942	0.586236	0.942124
A0A0N7KR67	Os09g0538000 protein	A0A0N7KR67	LOC_Os09g36700	Os09g0538000	A0A0N7KR67;A2Z3I8;A3C109;Q69JF3;Q69JF4	A0A0N7KR67;A2Z3I8;A3C109;A6MZT8;A6N0D1;Q69JF3;Q69JF4	Os09g0538000;OsI_32193;P0229B10.19-2;P0569E11.41-1	Os09g0538000 protein	A0A0N7KR67_ORYSJ;A2Z3I8_ORYSI;A3C109_ORYSJ;Q69JF3_ORYSJ;Q69JF4_ORYSJ	4	1441130	1692370	1733040	1622180	1894660	2019550	1925160	1.94646e+06	1.1999	0.245834	0.00336236	0.052432
A0A0N7KR93	Os09g0558300 protein	A0A0N7KR93	LOC_Os09g38580	Os09g0558300	A0A0N7KR93;B8BEE1;B9G512;Q0IZP0	A0A0N7KR93;B8BEE1;B9G512;Q0IZP0	Os09g0558300;OsI_32366	Os09g0558300 protein	A0A0N7KR93_ORYSJ;B8BEE1_ORYSI;B9G512_ORYSJ;Q0IZP0_ORYSJ	2		6788.85	6346.14	6567.5	8545.2	11883	10740.1	10389.4	1.58195	1.22558	0.582085	0.939469
A0A0N7KRV1	Glycosyltransferase	A0A0N7KRV1	LOC_Os10g30560	Os10g0442400	A0A0N7KRV1	A0A0N7KRV1;A0A8J8XBF4;A2Z7U6;Q7XE17	Os10g0442400	Glycosyltransferase	A0A0N7KRV1_ORYSJ	1	31869.2	47801.5	37107.1	38925.9	25808.1	22527.1	38505.7	28947	0.743642	-0.447956	0.0607654	0.35882
A0A0N7KS21	Os10g0509200 protein	A0A0N7KS21	None	Os10g0509200	A0A0N7KS21	A0A0N7KS21;B8BHT8;B9G6K5;Q0IWH2	Os10g0509200	Os10g0509200 protein	A0A0N7KS21_ORYSJ	2	180926	180393	171093	177471	193918	198486	187742	193382	1.08966	0.107726	0.0703452	0.388204
A0A0N7KS32	Os10g0519700 protein	A0A0N7KS32	LOC_Os10g37530	LOC_Os10g37530	A0A0N7KS32;A2Z9D9;Q9FWD5	A0A0N7KS32;A2Z9D9;A3C6I9;Q9FWD5	LOC_Os10g37530;Os10g0519700;OsI_34340	Os10g0519700 protein	A0A0N7KS32_ORYSJ;A2Z9D9_ORYSI;Q9FWD5_ORYSJ	1	49192.8	64278.7	52670.1	55380.5	55584.9	67593.3	60579.6	61252.6	1.10603	0.129385	0.368518	0.816806
A0A0N7KS34	Putative cytochrome oxidase assembly protein	A0A0N7KS34	LOC_Os10g37690	LOC_Os10g37690	A0A0N7KS34;A3C6J9;Q8LNI1;Q9FWB8	A0A0N7KS34;A3C6J9;Q8LNI1;Q9FWB8	LOC_Os10g37690;OSJNBb0018B10.22;OSJNBb0028C01.30;OsJ_32188	Putative cytochrome oxidase assembly protein	A0A0N7KS34_ORYSJ;A3C6J9_ORYSJ;Q8LNI1_ORYSJ;Q9FWB8_ORYSJ	3	28224.8	37869.4	38396.3	34830.2	35801.8	32977.5	34604.8	34461.4	0.989411	-0.0335188	0.832384	0.986987
A0A0N7KSC9	ethanolamine-phosphate cytidylyltransferase	A0A0N7KSC9	LOC_Os11g03050	Os11g0123400	A0A0N7KSC9	A0A0N7KSC9;A0A8J8XX73;B8BIT2;B8BP01;B9G947;Q2QYF8;Q2RB65	Os11g0123400	ethanolamine-phosphate cytidylyltransferase	A0A0N7KSC9_ORYSJ	10	190305	197378	221230	202971	228928	215761	211215	218635	1.07717	0.0899591	0.289499	0.753212
A0A0N7KSD2	Os11g0127800 protein	A0A0N7KSD2	LOC_Os11g03390	Os11g0127800	A0A0N7KSD2	A0A0N7KSD2;A0A0P0XZB0;A0A0P0Y6D6;A0A0P0Y6D8;A0A0P0Y6G0;A0A0P0Y6M1;A0A8J8XAK5;A3C857;B8BIU6;B8BLT0;H2KWB9;Q0IQF9;Q2QYC9;Q2QYD0;Q2QYD1;Q2QYD2;Q2RB31	Os11g0127800	Os11g0127800 protein	A0A0N7KSD2_ORYSJ	1	660545	669716	688606	672956	695612	698015	725905	706511	1.04986	0.0530316	0.227163	0.694717
A0A0N7KSF4	Os11g0146700 protein (Fragment)	A0A0N7KSF4	LOC_Os11g04950	LOC_Os11g04950	A0A0N7KSF4;B8BJ32;B9G9E0;Q2RAL9	A0A0N7KSF4;B8BJ32;B9G9E0;Q2RAL9	LOC_Os11g04950;Os11g0146700;OsI_35091	Os11g0146700 protein (Fragment)	A0A0N7KSF4_ORYSJ;B8BJ32_ORYSI;B9G9E0_ORYSJ;Q2RAL9_ORYSJ	3	32593.1	31647.6	44146.8	36129.2	41336.1	35798.2	32318.5	36484.3	1.00983	-0.00352716	0.984711	0.997275
A0A0N7KSH3	CAA303718.1 protein	A0A0N7KSH3	LOC_Os11g06440	LOC_Os11g06440	A0A0N7KSH3;B9G9J4;Q53PP2	A0A0N7KSH3;A0A0P0Y7G0;A2XZ77;B9FDQ2;B9G9J4;B9GC14;Q0IPW0;Q2QX96;Q53PP2;Q9ST79	LOC_Os11g06440;OsJ_33073	CAA303718.1 protein	A0A0N7KSH3_ORYSJ;B9G9J4_ORYSJ;Q53PP2_ORYSJ	1	274690	272571	249482	265581	306863	307614	307400	307292	1.15706	0.194121	0.000495364	0.0114935
A0A0N7KSL8	Os11g0210600 protein (Fragment)	A0A0N7KSL8	LOC_Os11g10520	Adh3	A0A0N7KSL8;A2ZCK1;Q0ITW6;Q2R8Z1	A0A0N7KSL8;A2ZCK1;A3C9N1;Q0ITW6;Q2R8Z1	Adh3;OSI9Ba083O10_092B13-3;Os11g0210600	Os11g0210600 protein (Fragment)	A0A0N7KSL8_ORYSJ;A2ZCK1_ORYSI;Q0ITW6_ORYSJ;Q2R8Z1_ORYSJ	5	85904.4	97147.1	73651.1	85567.5	92983.8	96048.1	96694.6	95242.2	1.11306	0.138471	0.225004	0.691571
A0A0N7KSN3	Os11g0227000 protein	A0A0N7KSN3	LOC_Os11g11980	LOC_Os11g11980	A0A0N7KSN3;Q0ITQ9;Q2R8J4	A0A0N7KSN3;Q0ITQ9;Q2R8J4	LOC_Os11g11980;Os11g0227000	Os11g0227000 protein	A0A0N7KSN3_ORYSJ;Q0ITQ9_ORYSJ;Q2R8J4_ORYSJ	4	45508.2	43634.1	43784.3	44308.9	64818.6	34225	51169.8	50071.1	1.13005	0.157275	0.462857	0.878658
Q0ITL9	CCR4-NOT transcription complex subunit 11	Q0ITL9	LOC_Os11g13694	LOC_Os11g13694	A0A0N7KSP3;B8BJU8;Q0ITL9	Q0ITL9;Q53M16;A0A0N7KSP3;B8BJU8;B9GA43	LOC_Os11g13694;Os11g0240900;OsI_35651	CCR4-NOT transcription complex subunit 11	A0A0N7KSP3_ORYSJ;B8BJU8_ORYSI;Q0ITL9_ORYSJ	2	24901.1	20781.1	26894	24192.1	27498.9	20014.8	25281.1	24264.9	1.00301	-0.0144245	0.936694	0.990239
A0A0N7KSP9	Os11g0247300 protein	A0A0N7KSP9	LOC_Os11g14220	Os11g0247300	A0A0N7KSP9	A0A0N7KSP9	Os11g0247300	Os11g0247300 protein	A0A0N7KSP9_ORYSJ	2	17443.1	8306.64	15251.2	13667	14397.3	9149.53	13793.7	12446.8	0.910724	-0.153996	0.6393	0.960125
A0A0N7KSQ1	Os11g0250000 protein	A0A0N7KSQ1	LOC_Os11g14430	LOC_Os11g14430	A0A0N7KSQ1;B9GA72;Q53JL6	A0A0N7KSQ1;B9GA72;Q53JL6	LOC_Os11g14430;Os11g0250000	Os11g0250000 protein	A0A0N7KSQ1_ORYSJ;B9GA72_ORYSJ;Q53JL6_ORYSJ	1	96865.2	105128	114831	105608	81694	95341.2	98123.3	91719.5	0.86849	-0.220957	0.0497949	0.321588
A2XQ61	Os11g0445300 protein	A2XQ61	LOC_Os11g25860	LOC_Os11g25860	A0A0N7KSV6;A2XQ61;B9FDK4;Q53KU9	A2XQ61;Q53KU9;A0A0N7KSV6;B9FDK4	LOC_Os11g25860;OsI_14766;OsJ_13730	Os11g0445300 protein	A0A0N7KSV6_ORYSJ;A2XQ61_ORYSI;B9FDK4_ORYSJ;Q53KU9_ORYSJ	4	24157.6	26107.6	27551.4	25938.9	30311	30244.5	30889.4	30481.6	1.17513	0.21542	0.0491133	0.31907
A0A0N7KT23	S-acyltransferase (Fragment)	A0A0N7KT23	LOC_Os11g34860	LOC_Os11g34860	A0A0N7KT23;A0A8J8Y5W5;A2ZF87;Q0IS80;Q2R2S1	A0A0N7KT23;A0A8J8Y5W5;A2ZF87;Q0IS80;Q2R2S0;Q2R2S1	LOC_Os11g34860;Os11g0549700;OsI_36450;OsJ_34225	S-acyltransferase (Fragment)	A0A0N7KT23_ORYSJ;A0A8J8Y5W5_ORYSJ;A2ZF87_ORYSI;Q0IS80_ORYSJ;Q2R2S1_ORYSJ	2	28698	27050.2	30395.2	28714.5	36656.6	35081	33809.4	35182.3	1.22525	0.276241	0.0106722	0.121408
A0A0N7KT31	Terpene cyclase/mutase family member	A0A0N7KT31	LOC_Os11g35710	Os11g0562100	A0A0N7KT31;Q0IS49	A0A0N7KT31;A0A0P0Y3B9;B8BL36;B9GB84;Q0IS49	Os11g0562100	Terpene cyclase/mutase family member	A0A0N7KT31_ORYSJ;Q0IS49_ORYSJ	1	107900	113422	101647	107656	115151	117211	110621	114328	1.06197	0.0706499	0.345593	0.802138
A0A0N7KTF0	Os11g0708600 protein	A0A0N7KTF0	LOC_Os11g48090	LOC_Os11g48090	A0A0N7KTF0;A0A0P0Y5W3;Q1ERC6;Q2QZ04;Q2QZ05;Q2QZ07	A0A0N7KTF0;A0A0P0Y5W3;Q1ERC6;Q2QZ04;Q2QZ05;Q2QZ07;Q53NW8	LOC_Os11g48090;Os11g0708600;OsRecQ2	Os11g0708600 protein	A0A0N7KTF0_ORYSJ;A0A0P0Y5W3_ORYSJ;Q1ERC6_ORYSJ;Q2QZ04_ORYSJ;Q2QZ05_ORYSJ;Q2QZ07_ORYSJ	1	4275.83	4846.87	3481.48	4201.39	1613.22	610.837	1879.38	1367.81	0.325562	-1.64139	0.0012204	0.0235966
A0A0N7KTM9	Os12g0170300 protein	A0A0N7KTM9	LOC_Os12g07270	Os12g0170300	A0A0N7KTM9	A0A0N7KTM9;B8BND9;B9GC30;Q2QX41;C7JA44	Os12g0170300	Os12g0170300 protein	A0A0N7KTM9_ORYSJ	1	19502.8	8536.98	11924.7	13321.5	15836.2	7256.95	10394.6	11162.6	0.837938	-0.272151	0.484849	0.89329
A0A0N7KTS9	argininosuccinate synthase	A0A0N7KTS9	LOC_Os12g13320	LOC_Os12g13320	A0A0N7KTS9;A2ZJA1;A3CG54;Q2QVC1	A0A0N7KTS9;A2ZJA1;A3CG54;Q2QVC1	LOC_Os12g13320;Os12g0235800;OsI_37900	argininosuccinate synthase	A0A0N7KTS9_ORYSJ;A2ZJA1_ORYSI;A3CG54_ORYSJ;Q2QVC1_ORYSJ	31	638688	648053	646407	644383	634998	662659	659855	652504	1.0126	0.00133003	0.97576	0.994817
A0A0N7KTU6	3-hydroxyisobutyryl-CoA hydrolase (Fragment)	A0A0N7KTU6	LOC_Os12g16350	LOC_Os12g16350	A0A0N7KTU6;A0A0P0Y8U1;B9FN90;Q0IP17;Q2QUG2;Q2QUG4	A0A0N7KTU6;A0A0P0Y8U1;B7EA00;B8AZF5;B9FN90;H2KWY2;Q0IP17;Q2QUG2;Q2QUG3;Q2QUG4	LOC_Os12g16350;Os12g0264500;OsJ_17646	3-hydroxyisobutyryl-CoA hydrolase (Fragment)	A0A0N7KTU6_ORYSJ;A0A0P0Y8U1_ORYSJ;B9FN90_ORYSJ;Q0IP17_ORYSJ;Q2QUG2_ORYSJ;Q2QUG4_ORYSJ	7	210062	200516	206817	205798	198610	198095	205064	200590	0.97469	-0.0539159	0.257601	0.725199
A0A0N7KTX2	Os01g0233400 protein	A0A0N7KTX2	LOC_Os12g20310	LOC_Os12g20310	A0A0N7KTX2;A2WMG9;B9EUJ3;Q5NAY1	A0A0N7KTX2;A2WMG9;B9EUJ3;Q5NAY1	LOC_Os12g20310;Os01g0233400;OsI_01038;OsJ_01007	Os01g0233400 protein	A0A0N7KTX2_ORYSJ;A2WMG9_ORYSI;B9EUJ3_ORYSJ;Q5NAY1_ORYSJ	2	21434.2	20892.2	22260.6	21529	22851.2	24272.9	23394.6	23506.2	1.09184	0.110109	0.312133	0.774792
A0A0N7KU54	Os12g0536000 protein	A0A0N7KU54	LOC_Os12g35040	Os12g0536000	A0A0N7KU54	A0A0N7KU54	Os12g0536000	Os12g0536000 protein	A0A0N7KU54_ORYSJ	2	13064.5	11916.8	11510.2	12163.8	9042.53	10497.3	14743.8	11427.9	0.939496	-0.108576	0.645452	0.960524
A0A0N7KU64	Nucleoside diphosphate kinase	A0A0N7KU64	LOC_Os12g36194	Os12g0548300	A0A0N7KU64	A0A0N7KU64;A0A0P0YB67;A2ZLE4;A3CI79;Q0IMS5;Q762A0	Os12g0548300	Nucleoside diphosphate kinase	A0A0N7KU64_ORYSJ	9	1793510	1730040	1733070	1.75221e+06	1653190	1755410	1758760	1.72245e+06	0.98302	-0.0413078	0.366911	0.815298
A0A0N7KUC2	Sulfurtransferase	A0A0N7KUC2	LOC_Os12g41500	Os12g0608600	A0A0N7KUC2;A0A0P0YCJ3;Q0IM09	A0A0N7KUC2;A0A0P0YCJ3;A2ZMK2;A3CJA6;B8BMX7;Q0IM09;Q2QMD4	Os12g0608600	Sulfurtransferase	A0A0N7KUC2_ORYSJ;A0A0P0YCJ3_ORYSJ;Q0IM09_ORYSJ	13	476076	524286	501328	500563	475819	460560	458700	465026	0.929006	-0.123141	0.033877	0.254809
B7ENG6	Os01g0102700 protein	B7ENG6	LOC_Os01g01307	Os01g0102700	A0A0P0UWU0;B8ACS3;B9EYR4;Q0JRG3;Q655K7;Q7F2E5	B7ENG6;Q655K7;Q7F2E5;A0A0P0UWU0;B8ACS3;B9EYR4;Q0JRG3	Os01g0102700;OsI_00025;OsJ_00022;P0402A09.25;P0672D08.46	Os01g0102700 protein	A0A0P0UWU0_ORYSJ;B8ACS3_ORYSI;B9EYR4_ORYSJ;Q0JRG3_ORYSJ;Q655K7_ORYSJ;Q7F2E5_ORYSJ	7	805080	814712	855501	825098	847720	783498	877715	836311	1.01359	0.00170928	0.97621	0.994832
Q658B2	Prolyl endopeptidase	Q658B2	LOC_Os01g01830	Os01g0108200	A0A0P0UWZ4;B9EYT9;Q658B2	Q658B2;A0A0P0UWZ4;B8ACU7;B9EYT9	Os01g0108200;OsJ_00069	Prolyl endopeptidase	A0A0P0UWZ4_ORYSJ;B9EYT9_ORYSJ;Q658B2_ORYSJ	23	259652	277817	297030	278166	276157	267452	278998	274202	0.98575	-0.0382803	0.589507	0.943658
A0A0P0UX88	Os01g0108000 protein	A0A0P0UX88	LOC_Os01g01800	Os01g0108000	A0A0P0UX88;A2ZND9;Q657X5	A0A0P0UX88;A2WJS6;A2ZND9;Q657X5	Os01g0108000;OsJ_00067	Os01g0108000 protein	A0A0P0UX88_ORYSJ;A2ZND9_ORYSJ;Q657X5_ORYSJ	8	75124.3	80947.5	78671.7	78247.8	89604.2	77754.4	81454.9	82937.8	1.05994	0.0667077	0.445921	0.866273
A0A0P0UXB0	Os01g0110400 protein	A0A0P0UXB0	LOC_Os01g02020	Os01g0110400	A0A0P0UXB0;Q9ASK5	A0A0P0UXB0;B8ACV4;Q9ASK5	Os01g0110400	Os01g0110400 protein	A0A0P0UXB0_ORYSJ;Q9ASK5_ORYSJ	18	58961.5	53078.7	54887.6	55642.6	56167.2	52658.2	48114	52313.1	0.940163	-0.105023	0.315574	0.778029
B8ACY6	Os01g0119100 protein	B8ACY6	LOC_Os01g02940	Os01g0119100	A0A0P0UXB1;B8ACY6;Q0JR50;Q5ZDT4;Q5ZEC2	B8ACY6;B9EZ88;A0A0P0UXB1;B8ACY7;Q0JR50;Q5ZDT4;Q5ZEC2	Os01g0119100;OsI_00156;P0494A10.30;P0698A04.14	Os01g0119100 protein	A0A0P0UXB1_ORYSJ;B8ACY6_ORYSI;Q0JR50_ORYSJ;Q5ZDT4_ORYSJ;Q5ZEC2_ORYSJ	1	10330.4	14074.4	9565.82	11323.5	8466.65	11154.1	9061.01	9560.59	0.844311	-0.258812	0.291939	0.756134
A0A0P0UXC2	Eukaryotic translation initiation factor 3 subunit A	A0A0P0UXC2	LOC_Os01g03070	Os01g0120800	A0A0P0UXC2;Q0JR43;Q70Z43	A0A0P0UXC2;Q70Z43;B8ACZ5;Q0JR43;A0A0P0UXN0	Os01g0120800;P0684C01.5-1;eIF3a	Eukaryotic translation initiation factor 3 subunit A	A0A0P0UXC2_ORYSJ;Q0JR43_ORYSJ;Q70Z43_ORYSA	5	432642	460271	461518	451477	479840	431988	451228	454352	1.00637	-0.00816019	0.895306	0.986987
A0A0P0UXF1	Snurportin-1	A0A0P0UXF1	LOC_Os01g01130	Os01g0101300	A0A0P0UXF1;A2WJL9;A2ZN88;Q0JRH2;Q7F2F7	A0A0P0UXF1;A2WJL9;A2ZN88;Q0JRH2;Q7F2F7	Os01g0101300;OsI_00014;OsJ_00012;P0402A09.9	Snurportin-1	A0A0P0UXF1_ORYSJ;A2WJL9_ORYSI;A2ZN88_ORYSJ;Q0JRH2_ORYSJ;Q7F2F7_ORYSJ	2	35666.2	28576.2	27392	30544.8	32732.2	42544.3	17937.8	31071.4	1.01724	0.0141316	0.962317	0.993838
A0A0P0UXG8	Os01g0116600 protein	A0A0P0UXG8	LOC_Os01g02720	Os01g0116600	A0A0P0UXG8;A0A5S6R7W9;B7ELW7;B9EZ78	A0A0P0UXG8;B8ACX9;B9EZ78;Q0JAJ0;A0A0N7KC82;A0A5S6R7W9;B7ELW7;B8ATK4;B9FC91;Q5JQ05;Q7X864	Os01g0116600;OsJ_00145;P0698G03.21	Os01g0116600 protein	A0A0P0UXG8_ORYSJ;A0A5S6R7W9_ORYSJ;B7ELW7_ORYSJ;B9EZ78_ORYSJ	5	37607.7	37943.6	31632.3	35727.9	37320	34963.3	31067.3	34450.2	0.964239	-0.0679001	0.617044	0.954106
A0A0P0UXH1	Os01g0106400 protein	A0A0P0UXH1	LOC_Os01g01660	Os01g0106400	A0A0P0UXH1;A2WJQ7;A2ZNC6;Q9FTN5	A0A0P0UXH1;A2WJQ7;A2ZNC6;Q8VYH7;Q9FTN5	Os01g0106400;OsI_00054;OsJ_00053	Os01g0106400 protein	A0A0P0UXH1_ORYSJ;A2WJQ7_ORYSI;A2ZNC6_ORYSJ;Q9FTN5_ORYSJ	14	346632	367594	356409	356878	409842	380753	416699	402431	1.12764	0.155871	0.00404115	0.0597944
A0A0P0UXH2	Os01g0127300 protein	A0A0P0UXH2	LOC_Os01g03650	Os01g0127300	A0A0P0UXH2;A2ZNT6;Q5ZDZ8	A0A0P0UXH2;A2ZNT6;B8AD17;Q5ZDZ8	Os01g0127300;OsJ_00219	Os01g0127300 protein	A0A0P0UXH2_ORYSJ;A2ZNT6_ORYSJ;Q5ZDZ8_ORYSJ	13	274021	268112	288990	277041	285848	301922	290800	292857	1.05709	0.0633726	0.30973	0.77319
A0A0P0UXH3	Os01g0106300 protein	A0A0P0UXH3	LOC_Os01g01650	Os01g0106300	A0A0P0UXH3;A2WJQ6;Q9FTN6	A0A0P0UXH3;A2WJQ6;Q9FTN6	Os01g0106300;OsI_00053	Os01g0106300 protein	A0A0P0UXH3_ORYSJ;A2WJQ6_ORYSI;Q9FTN6_ORYSJ	19	685039	659517	634267	659608	764668	752454	737866	751663	1.13956	0.172149	0.000300381	0.00779019
A0A0P0UXH9	Aspergillus nuclease S1	A0A0P0UXH9	LOC_Os01g03740	Os01g0128100	A0A0P0UXH9;A2WK84;A2ZNU3;Q0JR05	A0A0P0UXH9;A2WK84;A2ZNU3;Q0JR05	Os01g0128100;OsI_00233;OsJ_00225	Aspergillus nuclease S1	A0A0P0UXH9_ORYSJ;A2WK84_ORYSI;A2ZNU3_ORYSJ;Q0JR05_ORYSJ	2	77454.9	76409.4	69815.3	74559.9	108968	64532.9	88874.1	87458.3	1.17299	0.211815	0.230311	0.699077
A0A0P0UXI8	Os01g0118400 protein	A0A0P0UXI8	LOC_Os01g02900	Os01g0118400	A0A0P0UXI8	A0A0P0UXI8	Os01g0118400	Os01g0118400 protein	A0A0P0UXI8_ORYSJ	1	16040.5	15295.2	13080.4	14805.4	19181.4	20475.7	21797.1	20484.7	1.3836	0.452138	0.00205908	0.0353459
A0A0P0UXJ1	Os01g0100400 protein	A0A0P0UXJ1	LOC_Os01g01030	Os01g0100400	A0A0P0UXJ1;B8ACR3;B9EYQ5;Q655L8	A0A0P0UXJ1;B8ACR3;B9EYQ5;Q655L8	Os01g0100400;OsI_00005;OsJ_00004	Os01g0100400 protein	A0A0P0UXJ1_ORYSJ;B8ACR3_ORYSI;B9EYQ5_ORYSJ;Q655L8_ORYSJ	2	23352.7	13837.4	13380.3	16856.8	13985.7	18883.5	10506	14458.4	0.857719	-0.232071	0.462925	0.878658
A0A0P0UXL5	Peptidyl-prolyl cis-trans isomerase	A0A0P0UXL5	LOC_Os01g02080	Os01g0111100	A0A0P0UXL5;A0A5S6R758	A0A0P0UXL5;A0A5S6R758;A2ZNF9	Os01g0111100	Peptidyl-prolyl cis-trans isomerase	A0A0P0UXL5_ORYSJ;A0A5S6R758_ORYSJ	2	403817	400884	424494	409732	372909	397216	381082	383736	0.936554	-0.111234	0.0601978	0.357228
A0A0P0UXL9	Os01g0133400 protein (Fragment)	A0A0P0UXL9		OSJNBa0083M16.20	A0A0P0UXL9;B8AD38;B9EZD0;Q0JQX6;Q5ZCN2	A0A0P0UXL9;B8AD38;B9EZD0;Q0JQX6;Q5ZCN2	OSJNBa0083M16.20;Os01g0133400;OsI_00269;OsJ_00261	Os01g0133400 protein (Fragment)	A0A0P0UXL9_ORYSJ;B8AD38_ORYSI;B9EZD0_ORYSJ;Q0JQX6_ORYSJ;Q5ZCN2_ORYSJ	14	222065	223368	212721	219385	210684	200809	213289	208261	0.949295	-0.0920416	0.0546365	0.339292
A0A0P0UXM9	Os01g0104400 protein	A0A0P0UXM9	LOC_Os01g01450	Os01g0104400	A0A0P0UXM9;A2WJP2;A2ZNA8;Q9FTY4	A0A0P0UXM9;A2WJP2;A2ZNA8;Q9FTY4	Os01g0104400;OsI_00040;OsJ_00036	Os01g0104400 protein	A0A0P0UXM9_ORYSJ;A2WJP2_ORYSI;A2ZNA8_ORYSJ;Q9FTY4_ORYSJ	14	724433	704878	701257	710189	738721	762747	790778	764082	1.07588	0.0886847	0.0392027	0.277202
A0A0P0UXN1	Os01g0120600 protein	A0A0P0UXN1	LOC_Os01g03050	Os01g0120600	A0A0P0UXN1;B8ACZ4;B9EZ92	A0A0P0UXN1;B8ACZ4;B9EZ92	Os01g0120600;OsI_00167;OsJ_00173	Os01g0120600 protein	A0A0P0UXN1_ORYSJ;B8ACZ4_ORYSI;B9EZ92_ORYSJ	3	15619.7	20413.4	22677.4	19570.2	18770.2	16014.8		17392.5	0.888725	-0.764672	0.743295	0.980877
A0A0P0UXQ2	Reticulon-like protein	A0A0P0UXQ2	LOC_Os01g04640	Os01g0139000	A0A0P0UXQ2;A2WKG2;A2ZP23	A0A0P0UXQ2;A2WKG2;A2ZP23	Os01g0139000;OsI_00312	Reticulon-like protein	A0A0P0UXQ2_ORYSJ;A2WKG2_ORYSI;A2ZP23_ORYSJ	4	151280	178721	179038	169680	147673	148915	136776	144455	0.851338	-0.249013	0.0109515	0.123257
A0A0P0UXS2	Os01g0141900 protein	A0A0P0UXS2	LOC_Os01g04880	Os01g0141900	A0A0P0UXS2;B9EZF6;Q0JQS7;Q5ZEN5	A0A0P0UXS2;B8AD70;B9EZF6;Q0JQS7;Q5ZEN5	Os01g0141900;OsJ_00320;P0019D06.10	Os01g0141900 protein	A0A0P0UXS2_ORYSJ;B9EZF6_ORYSJ;Q0JQS7_ORYSJ;Q5ZEN5_ORYSJ	3	16708	11647.9	9951.25	12769.1	11206.4	7946.37	8657.04	9269.94	0.725969	-0.477469	0.0799124	0.415282
A0A0P0UXT7	Mannose-6-phosphate isomerase	A0A0P0UXT7	LOC_Os01g03710	Os01g0127900	A0A0P0UXT7;Q9FTR6	A0A0P0UXT7;Q9FTR6;A2WK81	Os01g0127900	Mannose-6-phosphate isomerase	A0A0P0UXT7_ORYSJ;Q9FTR6_ORYSJ	1		9742.66		9742.66				#DIV/0!	#DIV/0!	-27.8641	NA	NA
A0A0P0UXW7	Os01g0144000 protein	A0A0P0UXW7	LOC_Os01g05070	Os01g0144000	A0A0P0UXW7;B8AD80;Q0JQR3;Q7F497	A0A0P0UXW7;B8AD80;B9EZG6;Q0JQR3;Q7F497	Os01g0144000;OsI_00357;P0019D06.41	Os01g0144000 protein	A0A0P0UXW7_ORYSJ;B8AD80_ORYSI;Q0JQR3_ORYSJ;Q7F497_ORYSJ	7	58422.6	68889.1	66818.4	64710	80913.3	69153.5	74656	74907.6	1.15759	0.193359	0.0770731	0.407034
A0A0P0UXX1	non-specific serine/threonine protein kinase	A0A0P0UXX1	LOC_Os01g02570	Os01g0115700	A0A0P0UXX1;A2ZNJ8;Q0JR77;Q9FTF2;Q9LL52	A0A0P0UXX1;A2ZNJ8;Q0JR77;Q9FTF2;Q9LL52;Q9SWF2	Os01g0115700;OsJ_00130;P0463F06.27;RLG5	non-specific serine/threonine protein kinase	A0A0P0UXX1_ORYSJ;A2ZNJ8_ORYSJ;Q0JR77_ORYSJ;Q9FTF2_ORYSJ;Q9LL52_ORYSA	2	418772	385095	389112	397660	343162	400883	364788	369611	0.929466	-0.121295	0.128065	0.530814
A0A0P0UXX5	Os01g0144340 protein	A0A0P0UXX5	None	Os01g0144340	A0A0P0UXX5	A0A0P0UXX5;B8AD82;B9EZG8	Os01g0144340	Os01g0144340 protein	A0A0P0UXX5_ORYSJ	3	18965.6	19211.9	19373.7	19183.7	29413.4	22704	20086.8	24068.1	1.25461	0.310899	0.0908798	0.444734
A0A0P0UXY1	Os01g0123900 protein	A0A0P0UXY1	LOC_Os01g03310	Os01g0123900	A0A0P0UXY1;A2WK45;A2ZNR1;Q0JR29;Q5ZCB2;Q5ZD54	A0A0P0UXY1;A2WK45;A2ZNR1;Q0JR29;Q5ZCB2;Q5ZD54	Os01g0123900;OsI_00194;OsJ_00194;P0037C04.13;P0445D12.37	Os01g0123900 protein	A0A0P0UXY1_ORYSJ;A2WK45_ORYSI;A2ZNR1_ORYSJ;Q0JR29_ORYSJ;Q5ZCB2_ORYSJ;Q5ZD54_ORYSJ	5	447039	376142	599484	474222	641989	595234	463846	567023	1.19569	0.241031	0.165946	0.6041
A0A0P0UXZ0	Os01g0147200 protein	A0A0P0UXZ0		OsI_00379	A0A0P0UXZ0;B8AD88;Q0JQQ3	A0A0P0UXZ0;A0A1Y0B6E4;B8AD88;B9ESV1;Q0JQQ3	OsI_00379;P0416D03.38-1;P0434B04.2-1	Os01g0147200 protein	A0A0P0UXZ0_ORYSJ;B8AD88_ORYSI;Q0JQQ3_ORYSJ	5	70824.8	100399	89740.9	86988.2	103958	94415	88021.5	95464.8	1.09745	0.117041	0.426352	0.854657
A0A0P0UY07	Os01g0125900 protein	A0A0P0UY07	LOC_Os01g03520	Os01g0125900	A0A0P0UY07;A2WK64;A2ZNS8;Q0JR20;Q9AWU5	A0A0P0UY07;A2WK64;A2ZNS8;Q0JR20;Q9AWU5	Os01g0125900;OsI_00213;OsJ_00211;P0044F08.17	Os01g0125900 protein	A0A0P0UY07_ORYSJ;A2WK64_ORYSI;A2ZNS8_ORYSJ;Q0JR20_ORYSJ;Q9AWU5_ORYSJ	18	63397.7	65510.6	66479.1	65129.1	69234.8	67861.7	68102.7	68399.7	1.05022	0.053722	0.433478	0.858238
A0A0P0UY15	Os01g0144600 protein	A0A0P0UY15	LOC_Os01g05130	Os01g0144600	A0A0P0UY15;Q5ZBL4	A0A0P0UY15;B8AD83;Q5ZBL4	Os01g0144600	Os01g0144600 protein	A0A0P0UY15_ORYSJ;Q5ZBL4_ORYSJ	2	21521.8	12178.2	28491.4	20730.5	18502.7	6319.05	15655	13492.2	0.650842	-0.643022	0.131506	0.536728
A0A0P0UY20	Very-long-chain (3R)-3-hydroxyacyl-CoA dehydratase	A0A0P0UY20	LOC_Os01g05720	Os01g0150500	A0A0P0UY20;B8ADB1;Q0JQN0;Q5ZEI6	A0A0P0UY20;B8ADB1;Q0JQN0;Q5ZEI6	Os01g0150500;OsI_00416;P0009G03.9	Very-long-chain (3R)-3-hydroxyacyl-CoA dehydratase	A0A0P0UY20_ORYSJ;B8ADB1_ORYSI;Q0JQN0_ORYSJ;Q5ZEI6_ORYSJ	1	43044.3	43235.7	31168	39149.3		40413	50343.9	45378.4	1.15911	-0.388624	0.8729	0.986987
B8AD25	Os01g0128400 protein	B8AD25	LOC_Os01g03760	Os01g0128400	A0A0P0UY27;B8AD25;Q0JR02	B8AD25;A0A0P0UY27;Q0JR02	Os01g0128400;OsI_00236	Os01g0128400 protein	A0A0P0UY27_ORYSJ;B8AD25_ORYSI;Q0JR02_ORYSJ	11	355004	379108	351393	361835	376944	358925	392530	376133	1.03952	0.0386528	0.487741	0.894534
A0A0N7KCA9	Os01g0139200 protein	A0A0N7KCA9	LOC_Os01g04650	Os01g0139200	A0A0P0UY33;A0A5S6RDE4	A0A0N7KCA9;A0A0P0UY33;A0A5S6RDE4;A2WKG3	Os01g0139200	Os01g0139200 protein	A0A0P0UY33_ORYSJ;A0A5S6RDE4_ORYSJ	5	127301	146511	134154	135989	132497	121954	132508	128986	0.948508	-0.0937121	0.24709	0.714107
A0A0P0UY35	Os01g0142200 protein	A0A0P0UY35	LOC_Os01g04910	Os01g0142200	A0A0P0UY35;B8AD73;Q9FU90	A0A0P0UY35;B8AD73;Q9FU90	Os01g0142200;OsI_00341	Os01g0142200 protein	A0A0P0UY35_ORYSJ;B8AD73_ORYSI;Q9FU90_ORYSJ	10	107364	94171.1	103099	101545	122348	101978	110902	111743	1.10043	0.1208	0.214407	0.678415
A0A0P0UY61	Os01g0144100 protein	A0A0P0UY61	LOC_Os01g05080	Os01g0144100	A0A0P0UY61;Q9ARP1	A0A0P0UY61;B8AD81;Q9ARP1	Os01g0144100	Os01g0144100 protein	A0A0P0UY61_ORYSJ;Q9ARP1_ORYSJ	2	1106230	1063800	1054780	1.07494e+06	1040670	1065300	1040490	1048820	0.975704	-0.0518884	0.218881	0.682636
A0A0P0UY71	Os01g0127600 protein	A0A0P0UY71	LOC_Os01g03680	Os01g0127600	A0A0P0UY71;A2WK77;Q9FTR9	A0A0P0UY71;A2WK77;Q9FTR9	Os01g0127600;OsI_00226	Os01g0127600 protein	A0A0P0UY71_ORYSJ;A2WK77_ORYSI;Q9FTR9_ORYSJ	5	39191.2	32205.3	30263.2	33886.6	49162.8	36776.4	38464.6	41467.9	1.22373	0.275114	0.0995247	0.465728
A0A0P0UY79	Os01g0155600 protein	A0A0P0UY79	LOC_Os01g06290	Os01g0155600	A0A0P0UY79;A2WKV5;B9ESY3;Q5ZCD9	A0A0P0UY79;A2WKV5;A6MZ96;B9ESY3;Q5ZCD9	Os01g0155600;OsI_00466;OsJ_00434	Os01g0155600 protein	A0A0P0UY79_ORYSJ;A2WKV5_ORYSI;B9ESY3_ORYSJ;Q5ZCD9_ORYSJ	5	62133	79864.1	93566	78521	73175.5	69497.6	62769.7	68480.9	0.872135	-0.215112	0.192135	0.647009
A0A0P0UY87	Os01g0150000 protein	A0A0P0UY87		ECR	A0A0P0UY87;A0A7D3U5L1;B8ADA5;Q5ZED1	A0A0P0UY87;A0A0P0UY99;A0A7D3U5L1;B8ADA5;Q5ZED1	ECR;OsI_00410;P0009G03.2-1;P0434B04.35-1	Os01g0150000 protein	A0A0P0UY87_ORYSJ;A0A7D3U5L1_ORYSA;B8ADA5_ORYSI;Q5ZED1_ORYSJ	1	669660	785177	766475	740437	790805	774087	800582	788491	1.0649	0.0732769	0.318928	0.780826
A0A0P0UY94	Os01g0148500 protein	A0A0P0UY94	LOC_Os01g05540	Os01g0148500	A0A0P0UY94;A2WKN7;Q94JK5	A0A0P0UY94;A2WKN7;B9ESV6;Q94JK5	Os01g0148500;OsI_00398	Os01g0148500 protein	A0A0P0UY94_ORYSJ;A2WKN7_ORYSI;Q94JK5_ORYSJ	2	21258.3	26360.1	29828.6	25815.7	19212.7	37572.4	22993.8	26593	1.03011	0.0286247	0.918307	0.989181
A0A0P0UYB2	Os01g0124100 protein	A0A0P0UYB2	LOC_Os01g03330	Os01g0124100	A0A0P0UYB2;A2WK47;Q0JR27;Q5ZCB0;Q5ZD52	A0A0P0UYB2;A2WK47;A2ZNR3;Q0JR27;Q5ZCB0;Q5ZD52	Os01g0124100;OsI_00196;P0037C04.15;P0445D12.39	Os01g0124100 protein	A0A0P0UYB2_ORYSJ;A2WK47_ORYSI;Q0JR27_ORYSJ;Q5ZCB0_ORYSJ;Q5ZD52_ORYSJ	7	391157	339042	378014	369404	302101	228860	259603	263521	0.713368	-0.504873	3.13689e-06	0.000137411
A0A0P0UYC1	Os01g0148700 protein	A0A0P0UYC1	LOC_Os01g05560	Os01g0148700	A0A0P0UYC1;A2ZP94;B8ADA0;Q5ZED9	A0A0P0UYC1;A2ZP94;B8ADA0;Q5ZED9	Os01g0148700;OsI_00399;OsJ_00374	Os01g0148700 protein	A0A0P0UYC1_ORYSJ;A2ZP94_ORYSJ;B8ADA0_ORYSI;Q5ZED9_ORYSJ	7	59146.4	65100.8	59502.9	61250	78112.1	59312.3	67697.1	68373.8	1.11631	0.141076	0.253107	0.720215
A0A0P0UYD3	Os01g0143300 protein	A0A0P0UYD3	LOC_Os01g05010	Os01g0143300	A0A0P0UYD3;A2WKJ8;A2ZP51;Q0JQR8	A0A0P0UYD3;A2WKJ8;A2ZP51;Q0JQR8	Os01g0143300;OsI_00351;OsJ_00331	Os01g0143300 protein	A0A0P0UYD3_ORYSJ;A2WKJ8_ORYSI;A2ZP51_ORYSJ;Q0JQR8_ORYSJ	13	797719	808671	749058	785149	753658	783954	810850	782821	0.997034	-0.0209521	0.680999	0.969301
A0A0P0UYD8	Os01g0155400 protein	A0A0P0UYD8	LOC_Os01g06270	Os01g0155400	A0A0P0UYD8	A0A0P0UYD8;Q5ZCC7	Os01g0155400	Os01g0155400 protein	A0A0P0UYD8_ORYSJ	1	40094.8	42947.2	37749.2	40263.7	38123.6	31875	38875.7	36291.4	0.901343	-0.167616	0.164038	0.601336
A0A0P0UYG1	Os01g0155500 protein	A0A0P0UYG1	LOC_Os01g06280	Os01g0155500	A0A0P0UYG1;A2ZPF5;Q943P7	A0A0P0UYG1;A2ZPF5;Q943P7	Os01g0155500;OsJ_00433	Os01g0155500 protein	A0A0P0UYG1_ORYSJ;A2ZPF5_ORYSJ;Q943P7_ORYSJ	1	7092.42	5666.91	12322.1	8360.48	9405.24	15311.9	11508.9	12075.3	1.44434	0.513164	0.156523	0.584978
A0A0P0UYG2	Dipeptide epimerase	A0A0P0UYG2	LOC_Os01g04630	Os01g0138900	A0A0P0UYG2;A0A5S6R7A1	A0A0P0UYG2;A0A5S6R7A1;A2WKG1;B9EZF1	Os01g0138900	Dipeptide epimerase	A0A0P0UYG2_ORYSJ;A0A5S6R7A1_ORYSJ	18	122765	121811	117838	120805	120281	129016	129398	126232	1.04492	0.0468415	0.458993	0.87528
A0A0P0UYH9	Carboxypeptidase	A0A0P0UYH9	LOC_Os01g06490	Os01g0158200	A0A0P0UYH9;B8ADD3;Q5ZCC2	A0A0P0UYH9;B8ADD3;Q5ZCC2;Q9FYP7	Os01g0158200;OsI_00486	Carboxypeptidase	A0A0P0UYH9_ORYSJ;B8ADD3_ORYSI;Q5ZCC2_ORYSJ	14	197193	205639	201170	201334	207347	220199	216349	214632	1.06605	0.0756136	0.187068	0.639114
A0A0P0UYI0	arginine--tRNA ligase	A0A0P0UYI0	LOC_Os01g06510	Os01g0158500	A0A0P0UYI0;B9ESY9;Q0JQI6;Q5ZEM0	A0A0P0UYI0;B9ESY9;Q5ZEM0;Q7F807;Q0JQI6	Os01g0158500;OsJ_00455;P0041E11.4	arginine--tRNA ligase	A0A0P0UYI0_ORYSJ;B9ESY9_ORYSJ;Q0JQI6_ORYSJ;Q5ZEM0_ORYSJ	1		22866.2	25004.8	23935.5	13206.1	18422.9	11120.1	14249.7	0.595337	-0.182356	0.938661	0.990239
A0A0P0UYL0	Os01g0151200 protein	A0A0P0UYL0	LOC_Os01g05800	Os01g0151200	A0A0P0UYL0;B8ADB5;Q0JQM6	A0A0P0UYL0;A2ZPB5;B8ADB5;Q0JQM6;A0A0P0UY29	Os01g0151200;OsI_00422;P0009G03.18-1	Os01g0151200 protein	A0A0P0UYL0_ORYSJ;B8ADB5_ORYSI;Q0JQM6_ORYSJ	3	634756	620496	688738	647997	742741	636806	701589	693712	1.07055	0.0805439	0.282864	0.749694
A0A0P0UYL6	Os01g0143800 protein	A0A0P0UYL6	LOC_Os01g05060	Os01g0143800	A0A0P0UYL6;A2WKK2;Q9FU74	A0A0P0UYL6;A2WKK2;A2ZP55;Q9FU74	Os01g0143800;OsI_00355	Os01g0143800 protein	A0A0P0UYL6_ORYSJ;A2WKK2_ORYSI;Q9FU74_ORYSJ	9	679208	676767	656064	670680	639000	631863	697488	656117	0.978287	-0.048913	0.323987	0.786494
A0A0P0UYM1	Os01g0159400 protein	A0A0P0UYM1	LOC_Os01g06600	Os01g0159400	A0A0P0UYM1;A2WKY4;Q5ZEL4	A0A0P0UYM1;A2WKY4;Q5ZEL4;Q7F7Z7	Os01g0159400;OsI_00496	Os01g0159400 protein	A0A0P0UYM1_ORYSJ;A2WKY4_ORYSI;Q5ZEL4_ORYSJ	15	99792.7	102211	96473.1	99492.3	97835.7	84557.4	91605.2	91332.8	0.917989	-0.14062	0.075997	0.404999
A2WL88	Os01g0173900 protein	A2WL88	LOC_Os01g07870	Os01g0173900	A0A0P0UYN4;A2ZPT4;Q0JQA5;Q94E55	A2WL88;A2ZPT4;Q0JQA5;A0A0P0UYN4;Q94E55	Os01g0173900;OsJ_00567;mrp3	Os01g0173900 protein	A0A0P0UYN4_ORYSJ;A2ZPT4_ORYSJ;Q0JQA5_ORYSJ;Q94E55_ORYSJ	16	59617.5	57197.1	64048.7	60287.8	66845	62578.4	72280.8	67234.7	1.11523	0.139293	0.14247	0.556028
A0A0P0UYR9	Os01g0170600 protein	A0A0P0UYR9	LOC_Os01g07590	Os01g0170600	A0A0P0UYR9;B8ADG9;B9ET34;Q0JQC2	A0A0P0UYR9;B8ADG9;B9ET34;Q0JQC2	Os01g0170600;OsI_00575;OsJ_00543	Os01g0170600 protein	A0A0P0UYR9_ORYSJ;B8ADG9_ORYSI;B9ET34_ORYSJ;Q0JQC2_ORYSJ	4	80974.3	93873.6	77931.7	84259.9	75849	79291.5	90482.7	81874.4	0.971689	-0.0587664	0.598594	0.947204
A0A0P0UYV5	Os01g0179300 protein	A0A0P0UYV5	LOC_Os01g08410	Os01g0179300	A0A0P0UYV5;Q5VRT9	A0A0P0UYV5;A2WLD2;Q5VRT9;Q761Y6	Os01g0179300	Os01g0179300 protein	A0A0P0UYV5_ORYSJ;Q5VRT9_ORYSJ	6	106140	105822	106018	105993	106207	102544	90135.7	99628.9	0.939954	-0.105317	0.251145	0.718474
A0A0P0UYV6	Glycosyltransferase	A0A0P0UYV6	LOC_Os01g08090	Os01g0176000	A0A0P0UYV6;A2WLA2;A2ZPU9	A0A0P0UYV6;A2WLA2;A2ZPU9	Os01g0176000;OsI_00615	Glycosyltransferase	A0A0P0UYV6_ORYSJ;A2WLA2_ORYSI;A2ZPU9_ORYSJ	3	18694.7	27896.8	20325.2	22305.6	21468.5	16912.9	23215.3	20532.2	0.920498	-0.138392	0.520838	0.908293
A0A0P0UYV9	pyruvate decarboxylase	A0A0P0UYV9	LOC_Os01g06660	Os01g0160100	A0A0P0UYV9;A2WKY8;Q9LGL5	A0A0P0UYV9;A2WKY8;Q9LGL5	Os01g0160100;OsI_00500	pyruvate decarboxylase	A0A0P0UYV9_ORYSJ;A2WKY8_ORYSI;Q9LGL5_ORYSJ	13	53213.9	59241	57738.3	56731.1	59153.6	58386.1	69803.6	62447.8	1.10077	0.120329	0.262634	0.729751
A0A0P0UYS0	Os01g0169500 protein	A0A0P0UYS0	LOC_Os01g07490	Os01g0169500	A0A0P0UYW3;B9ET29;Q0JQD0	A0A0P0UYS0;A0A0P0UYW3;B8ADG6;B9ET29;Q0JQD0	Os01g0169500;OsJ_00534	Os01g0169500 protein	A0A0P0UYW3_ORYSJ;B9ET29_ORYSJ;Q0JQD0_ORYSJ	9	40525.5	38255.2	41839.4	40206.7	42089.8	42071.2	37802.2	40654.4	1.01113	-0.000288959	0.99783	0.999646
A0A0P0UYW6	Os01g0147400 protein	A0A0P0UYW6	LOC_Os01g05440	Os01g0147400	A0A0P0UYW6;A2WKM7;Q0JQQ1;Q5ZDL7	A0A0P0UYW6;A2WKM7;Q0JQQ1;Q5ZDL7	Os01g0147400;OsI_00384;P0416D03.40	Os01g0147400 protein	A0A0P0UYW6_ORYSJ;A2WKM7_ORYSI;Q0JQQ1_ORYSJ;Q5ZDL7_ORYSJ	1				#DIV/0!				#DIV/0!	#DIV/0!	#N/A	#N/A	#N/A
A0A0P0UYZ6	Os01g0184800 protein	A0A0P0UYZ6	LOC_Os01g08960	Os01g0184800	A0A0P0UYZ6;A2WLH0;Q9LGR1	A0A0P0UYZ6;A2WLH0;Q9LGR1	Os01g0184800;OsI_00683	Os01g0184800 protein	A0A0P0UYZ6_ORYSJ;A2WLH0_ORYSI;Q9LGR1_ORYSJ	6	61135.7	53568.4	60873.3	58525.8	66894.8	63640.9	63406.6	64647.4	1.1046	0.126709	0.175703	0.62016
A0A0P0UZ08	Os01g0186700 protein	A0A0P0UZ08	LOC_Os01g09200	Os01g0186700	A0A0P0UZ08;Q5SNF8	A0A0P0UZ08;B8ADN1;B9ETJ5;Q5SNF8	Os01g0186700	Os01g0186700 protein	A0A0P0UZ08_ORYSJ;Q5SNF8_ORYSJ	12	74641.9	56244.4	54415.8	61767.4	71462.7	56951.4	69176.8	65863.6	1.06632	0.0758063	0.623627	0.958115
A0A0P0UZ28	Os01g0169900 protein	A0A0P0UZ28	LOC_Os01g07520	Os01g0169900	A0A0P0UZ28;A2WL57;Q5VQG6	A0A0P0UZ28;A2WL57;Q5VQG6	Os01g0169900;OsI_00570	Os01g0169900 protein	A0A0P0UZ28_ORYSJ;A2WL57_ORYSI;Q5VQG6_ORYSJ	17	97800.4	110035	118846	108894	111247	97907	95346	101500	0.932101	-0.118872	0.288848	0.753212
A0A0P0UZ31	FRIGIDA-like protein	A0A0P0UZ31	LOC_Os01g08580	Os01g0181000	A0A0P0UZ31;B9ETH5;C7IW80;Q5VR85	A0A0P0UZ31;B8ADK9;B9ETH5;C7IW80;Q5VR85	Os01g0181000;OsJ_00631;P0666G04.7	FRIGIDA-like protein	A0A0P0UZ31_ORYSJ;B9ETH5_ORYSJ;C7IW80_ORYSJ;Q5VR85_ORYSJ	15	101415	99733.1	90424.2	97190.8	99940.7	91093.5	101171	97401.7	1.00217	-0.0138479	0.860463	0.986987
A0A0P0UZ39	Os01g0190000 protein	A0A0P0UZ39	LOC_Os01g09430	Os01g0190000	A0A0P0UZ39;B8ADP2;Q5SNI3	A0A0P0UZ39;B8ADP2;B9ETK8;Q5SNI3	Os01g0190000;OsI_00718	Os01g0190000 protein	A0A0P0UZ39_ORYSJ;B8ADP2_ORYSI;Q5SNI3_ORYSJ	11	75256.3	71485.1	74978.1	73906.5	68378.8	61594.6	71702.6	67225.3	0.9096	-0.154462	0.0682078	0.380185
A0A0P0UZ41	Os01g0166700 protein	A0A0P0UZ41	LOC_Os01g07250	Os01g0166700	A0A0P0UZ41;A2WL33;Q5VQH7;Q9AS89	A0A0P0UZ41;A2WL33;Q5VQH7;Q9AS89	Os01g0166700;OsI_00546;P0028E10.2	Os01g0166700 protein	A0A0P0UZ41_ORYSJ;A2WL33_ORYSI;Q5VQH7_ORYSJ;Q9AS89_ORYSJ	7	144106	164330	194098	167511	179863	131805	153384	155017	0.925414	-0.130859	0.370739	0.818892
A0A0P0UZ42	Os01g0170500 protein	A0A0P0UZ42	LOC_Os01g07570	Os01g0170500	A0A0P0UZ42;B8ADG8;B9ET33;Q0JQC3	A0A0P0UZ42;B8ADG8;B9ET33;Q0JQC3	Os01g0170500;OsI_00574;OsJ_00542	Os01g0170500 protein	A0A0P0UZ42_ORYSJ;B8ADG8_ORYSI;B9ET33_ORYSJ;Q0JQC3_ORYSJ	3	82276	103189	86214	90559.7	102829	75608.1	78213.1	85550.1	0.944682	-0.099276	0.511117	0.903659
A0A0P0UZ62	Os01g0184000 protein	A0A0P0UZ62	LOC_Os01g08850	Os01g0184000	A0A0P0UZ62;A2WLG5;A2ZQ22;Q5VRY2	A0A0P0UZ62;A2WLG5;A2ZQ22;Q5VRY2	Os01g0184000;OsI_00678;OsJ_00655	Os01g0184000 protein	A0A0P0UZ62_ORYSJ;A2WLG5_ORYSI;A2ZQ22_ORYSJ;Q5VRY2_ORYSJ	2	51159.9	21630.1	23981.7	32257.2	26694.9	22796.5	20343.9	23278.4	0.72165	-0.483741	0.131449	0.536728
A0A0P0UZ76	Os01g0191200 protein	A0A0P0UZ76	LOC_Os01g09540	Os01g0191200	A0A0P0UZ76;Q9LG77	A0A0P0UZ76;A2WLL0;A2ZQ66;Q9LG77	Os01g0191200	Os01g0191200 protein	A0A0P0UZ76_ORYSJ;Q9LG77_ORYSJ	7	1203810	1156070	1228290	1.19606e+06	1079560	1177580	1166300	1.14115e+06	0.954091	-0.08455	0.14362	0.558642
A0A0P0UZ95	Glycosyltransferase	A0A0P0UZ95	LOC_Os01g08110	Os01g0176200	A0A0P0UZ95;B9ETE9;Q9FU67	A0A0P0UZ95;B9ETE9;Q9FU67	Os01g0176200;OsJ_00585	Glycosyltransferase	A0A0P0UZ95_ORYSJ;B9ETE9_ORYSJ;Q9FU67_ORYSJ	3	3018.44	8983.15	8358.25	6786.61	5695.13	7443.37	6740.33	6626.28	0.976375	-0.0532474	0.903472	0.986987
A0A0P0UZA0	Os01g0200000 protein	A0A0P0UZA0	LOC_Os01g10290	Os01g0200000	A0A0P0UZA0;Q0JPV1	A0A0P0UZA0;A0A0P0XXB4;B8A6J7;B8BI84;B9G6Z8;Q0JPV1;Q336S7;Q8SBA4	Os01g0200000	Os01g0200000 protein	A0A0P0UZA0_ORYSJ;Q0JPV1_ORYSJ	3	85654.8	88212.8	76951.7	83606.4	88910.9	91763.7	90038.8	90237.8	1.07932	0.0939755	0.245285	0.713354
A0A0P0UZA5	Os01g0173100 protein	A0A0P0UZA5	LOC_Os01g07810	Alba1	A0A0P0UZA5;A0A165TZX1;Q94E63	A0A0P0UZA5;A0A165TZX1;A2WL83;Q94E63	Alba1;Os01g0173100	Os01g0173100 protein	A0A0P0UZA5_ORYSJ;A0A165TZX1_ORYSI;Q94E63_ORYSJ	6	294529	267350	254789	272223	251490	252845	273563	259299	0.952527	-0.0868536	0.222115	0.687041
A0A0P0UZD3	Os01g0180600 protein	A0A0P0UZD3	LOC_Os01g08540	Os01g0180600	A0A0P0UZD3;Q5VR87	A0A0P0UZD3;B8ADK6;Q5VR87	Os01g0180600	Os01g0180600 protein	A0A0P0UZD3_ORYSJ;Q5VR87_ORYSJ	2	5683.89	209206		107445	2905.34			2905.34	0.0270403	-6.22512	NA	NA
A0A0P0UZD8	Os01g0196600 protein	A0A0P0UZD8		OSE4	A0A0P0UZD8;B8ADR2;Q0JPW9;Q42974	A0A0P0UZD8;B8ADR2;Q0JPW9;Q42974	OSE4;Os01g0196600;OsI_00764	Os01g0196600 protein	A0A0P0UZD8_ORYSJ;B8ADR2_ORYSI;Q0JPW9_ORYSJ;Q42974_ORYSA	27	163885	163879	144622	157462	145038	141911	154156	147035	0.933781	-0.115605	0.116368	0.506126
A0A0P0UZE0	Peroxidase	A0A0P0UZE0	LOC_Os01g10850	Os01g0205900	A0A0P0UZE0;B8A6K4;Q5QNM7;Q5U1U1	A0A0P0UZE0;B8A6K4;B9ETZ9;Q5QNM7;Q5U1U1	Os01g0205900;OsI_00829;prx2	Peroxidase	A0A0P0UZE0_ORYSJ;B8A6K4_ORYSI;Q5QNM7_ORYSJ;Q5U1U1_ORYSJ	6	89281.2	92343.6	84963	88862.6	87132.9	88012.9	96871.4	90672.4	1.02037	0.0119554	0.874214	0.986987
B8ADJ1	Ubiquitin carboxyl-terminal hydrolase	B8ADJ1	LOC_Os01g08200	Os01g0177200	A0A0P0UZE2;Q0JQ79	B8ADJ1;A0A0P0UZE2;Q0JQ79	Os01g0177200	Ubiquitin carboxyl-terminal hydrolase	A0A0P0UZE2_ORYSJ;Q0JQ79_ORYSJ	42	215312	231694	224926	223977	234446	218088	227488	226674	1.01204	7.23178e-05	0.999027	0.999646
A0A0P0UZE8	Os01g0183000 protein	A0A0P0UZE8	LOC_Os01g08760	Os01g0183000	A0A0P0UZE8;Q0JQ41	A0A0P0UZE8;A2WUG7;A2ZQ13;A2ZX88;B8ADL7;C6F1Q5;Q0JQ41;Q1KL28;Q5JMB5;Q5JMB6;Q5VRY8;Q7XBB9	Os01g0183000	Os01g0183000 protein	A0A0P0UZE8_ORYSJ;Q0JQ41_ORYSJ	2	61426.4	60615.4	59507.6	60516.5	60635	58377.1	55309	58107	0.960185	-0.0749246	0.349899	0.803644
A0A0P0UZF5	Os01g0205300 protein	A0A0P0UZF5	LOC_Os01g10810	Os01g0205300	A0A0P0UZF5;B8A6L7	A0A0P0UZF5;B8A6L7	Os01g0205300;OsI_00824	Os01g0205300 protein	A0A0P0UZF5_ORYSJ;B8A6L7_ORYSI	2	19447.9	7643.99	14275.3	13789.1	10859.5	14209.7	7161.94	10743.7	0.779147	-0.371326	0.348114	0.80298
A0A0P0UZG3	Os01g0207200 protein	A0A0P0UZG3	LOC_Os01g10930	Os01g0207200	A0A0P0UZG3;A2WLW7;Q8LRJ4	A0A0P0UZG3;A2WLW7;A2ZQH8;Q8LRJ4	Os01g0207200;OsI_00835	Os01g0207200 protein	A0A0P0UZG3_ORYSJ;A2WLW7_ORYSI;Q8LRJ4_ORYSJ	7	64328.6	65647.2	62619.3	64198.4	62654.5	60112.8	55872.3	59546.5	0.92754	-0.124713	0.149291	0.570686
A0A0P0UZH2	Os01g0209400 protein	A0A0P0UZH2	LOC_Os01g11120	Os01g0209400	A0A0P0UZH2;B8ACP5;B9EU11;Q5QNG0	A0A0P0UZH2;B8ACP5;B9EU11;Q5QNG0	Os01g0209400;OsI_00850;OsJ_00835	Os01g0209400 protein	A0A0P0UZH2_ORYSJ;B8ACP5_ORYSI;B9EU11_ORYSJ;Q5QNG0_ORYSJ	2	19499.8	12176.2	24914.5	18863.5	12945.9			12945.9	0.686294	-2.148	0.54627	0.923396
Q5SNF5	Os01g0186900 protein	Q5SNF5	LOC_Os01g09220	Os01g0186900	A0A0P0UZH8;B7EXU7;Q5SNE7;Q5SNF5	Q5SNF5;A0A0P0UZA4;A0A0P0UZH8;B7EXU7;B8ADN2;B9ETJ6;Q0JQ17;Q5SNE7;Q5SNE8;Q5SNF6	Os01g0186900;P0512G09.2-1;P0695A04.11-1	Os01g0186900 protein	A0A0P0UZH8_ORYSJ;B7EXU7_ORYSJ;Q5SNE7_ORYSJ;Q5SNF5_ORYSJ	2				#DIV/0!				#DIV/0!	#DIV/0!	#N/A	#N/A	#N/A
A0A0P0UZJ8	Os01g0189800 protein	A0A0P0UZJ8	LOC_Os01g09420	Os01g0189800	A0A0P0UZJ8;A0A5S6R970;B9ETK7	A0A0P0UZJ8;A0A5S6R970;B9ETK7	Os01g0189800;OsJ_00696	Os01g0189800 protein	A0A0P0UZJ8_ORYSJ;A0A5S6R970_ORYSJ;B9ETK7_ORYSJ	1	7909.51	5117.4	10366.4	7797.77	5769.94	5888.6	9553.64	7070.73	0.906763	-0.162733	0.655206	0.962051
A0A0P0UZK4	Os01g0200400 protein	A0A0P0UZK4	LOC_Os01g10340	Os01g0200400	A0A0P0UZK4;Q5QMZ8	A0A0P0UZK4;A2WLR7;Q5QMZ8	Os01g0200400	Os01g0200400 protein	A0A0P0UZK4_ORYSJ;Q5QMZ8_ORYSJ	1	92037.1	110298	117464	106600	110496	105404	104588	106829	1.00215	-0.0145452	0.89718	0.986987
A0A0P0UZL4	Os01g0205100 protein	A0A0P0UZL4	LOC_Os01g10790	Os01g0205100	A0A0P0UZL4;B8A6L5;B8A6L6;Q5QNL8	A0A0P0UZL4;B8A6L4;B8A6L5;B8A6L6;Q5QNL8	Os01g0205100;OsI_00819;OsI_00822	Os01g0205100 protein	A0A0P0UZL4_ORYSJ;B8A6L5_ORYSI;B8A6L6_ORYSI;Q5QNL8_ORYSJ	1	28036.4	29178.3	29555.7	28923.5	30054.9	21708.5	18864.6	23542.7	0.813964	-0.313337	0.118734	0.511179
A0A0P0UZM1	Os01g0210300 protein	A0A0P0UZM1	LOC_Os01g11210	Os01g0210300	A0A0P0UZM1;A2WLY8;Q0JPP8;Q5QNG2	A0A0P0UZM1;A2WLY8;A2ZQK1;Q0JPP8;Q5QNG2	Os01g0210300;OsI_00857;P0031E09.11	Os01g0210300 protein	A0A0P0UZM1_ORYSJ;A2WLY8_ORYSI;Q0JPP8_ORYSJ;Q5QNG2_ORYSJ	6	29542.1	25505.4	21746.9	25598.1	24837.2	26283.2	32188.9	27769.8	1.08484	0.10063	0.560398	0.929476
A0A0P0UZM6	Os01g0216400 protein	A0A0P0UZM6	LOC_Os01g11750	Os01g0216400	A0A0P0UZM6;A2WM31;Q9LHW0	A0A0P0UZM6;A2WM31;A2ZQN8;Q9LHW0	Os01g0216400;OsI_00898	Os01g0216400 protein	A0A0P0UZM6_ORYSJ;A2WM31_ORYSI;Q9LHW0_ORYSJ	3	46257.8	49998.2	42875	46377	43015	52216	46864.8	47365.3	1.02131	0.0148694	0.904317	0.986987
A0A0P0UZN7	Os01g0208200 protein	A0A0P0UZN7		Os01g0208200	A0A0P0UZN7	A0A0P0UZN7	Os01g0208200	Os01g0208200 protein	A0A0P0UZN7_ORYSJ	1	101179	89269.1	105547	98665	102007	107365	98082.6	102485	1.03872	0.0383898	0.696077	0.971815
B8ACP2	Mannosyltransferase	B8ACP2	LOC_Os01g11070	Os01g0209000	A0A0P0UZP0;B8ACP2;Q5QNA3	B8ACP2;Q5QNA3;A0A0P0UZP0	Os01g0209000;OsI_00847	Mannosyltransferase	A0A0P0UZP0_ORYSJ;B8ACP2_ORYSI;Q5QNA3_ORYSJ	14	175542	148745	160520	161602	174260	175532	181602	177131	1.09609	0.115706	0.137152	0.546512
A0A0P0UZP1	Translation machinery-associated protein 22	A0A0P0UZP1	LOC_Os01g09890	Os01g0195500	A0A0P0UZP1;A2WLN6;Q5SMX7	A0A0P0UZP1;A2WLN6;Q5SMX7	Os01g0195500;OsI_00756	Translation machinery-associated protein 22	A0A0P0UZP1_ORYSJ;A2WLN6_ORYSI;Q5SMX7_ORYSJ	1	253524	256317	238947	249596	239952	248281	274765	254333	1.01898	0.00999275	0.883397	0.986987
A0A0P0UZR6	Os01g0221400 protein	A0A0P0UZR6	LOC_Os01g12190	Os01g0221400	A0A0P0UZR6;A2WM66;A2ZQS4	A0A0P0UZR6;A2WM66;A2ZQS4	Os01g0221400;OsI_00937	Os01g0221400 protein	A0A0P0UZR6_ORYSJ;A2WM66_ORYSI;A2ZQS4_ORYSJ	2	14939.3	15511.1	14331.2	14927.2	15433	7435.24	8757.02	10541.8	0.706211	-0.519621	0.0861054	0.431631
A0A0P0UZL1	Os01g0214800 protein	A0A0P0UZL1	LOC_Os01g11650	Os01g0214800	A0A0P0UZR9;A0A0P0UZX1;A2ZQM8;B8AAJ2;Q5QNJ9;Q9LHX8	A0A0P0UZL1;A0A0P0UZR9;A0A0P0UZX1;A2ZQM8;B8AAJ2;Q5QNJ9;Q9LHX8	Os01g0214800;OsI_00888;OsJ_00869;P0515G01.13-1;P0515G01.13-2	Os01g0214800 protein	A0A0P0UZR9_ORYSJ;A0A0P0UZX1_ORYSJ;A2ZQM8_ORYSJ;B8AAJ2_ORYSI;Q5QNJ9_ORYSJ;Q9LHX8_ORYSJ	4	27098	32299.1	29518.9	29638.7	33303.5	27939.6	32958.3	31400.5	1.05944	0.0652116	0.624347	0.958115
A0A0P0UZS6	Os01g0194000 protein	A0A0P0UZS6	LOC_Os01g09770	Os01g0194000	A0A0P0UZS6;A2WLM7;Q0JPY0	A0A0P0UZS6;A2WLM7;B9ETM2;Q0JPY0	Os01g0194000;OsI_00747	Os01g0194000 protein	A0A0P0UZS6_ORYSJ;A2WLM7_ORYSI;Q0JPY0_ORYSJ	1				#DIV/0!	1567.29			1567.29	#DIV/0!	24.6611	NA	NA
A0A0P0UZU8	ATP-dependent 6-phosphofructokinase	A0A0P0UZU8		PFK	A0A0P0UZU8;A2WLL3;Q0JPZ1	A0A0P0UZU8;A2WLL3;A2ZQ69;Q0JPZ1	PFK	ATP-dependent 6-phosphofructokinase	A0A0P0UZU8_ORYSJ;A2WLL3_ORYSI;Q0JPZ1_ORYSJ	13	60279.4	61811.4	56244	59444.9	62114.8	67096.2	63808.9	64340	1.08235	0.0980968	0.246394	0.714107
A0A0P0UZZ0	Os01g0217000 protein	A0A0P0UZZ0	LOC_Os01g11810	Os01g0217000	A0A0P0UZV2;A0A0P0UZZ0;B8AAK1;B9EU32;Q5QNE0;Q5QNK8	A0A0P0UZZ0;B9EU32;A0A0P0UZV2;B8AAK1;Q5QNE0;Q5QNK8	Os01g0217000;OsI_00903;OsJ_00883;P0515G01.44-1;P0515G01.44-2;P0665D10.3-2	Os01g0217000 protein	A0A0P0UZV2_ORYSJ;A0A0P0UZZ0_ORYSJ;B8AAK1_ORYSI;B9EU32_ORYSJ;Q5QNE0_ORYSJ;Q5QNK8_ORYSJ	3	36574.5	48331.7	44994.9	43300.4	51111.6	42098.3	44018.5	45742.8	1.05641	0.0613614	0.683612	0.969571
A0A0P0UZW7	Os01g0219000 protein	A0A0P0UZW7	LOC_Os01g11970	Os01g0219000	A0A0P0UZW7;Q0JPJ8	A0A0P0UZW7;Q0JPJ8	Os01g0219000	Os01g0219000 protein	A0A0P0UZW7_ORYSJ;Q0JPJ8_ORYSJ	8	64100.2	54168.1	64275.1	60847.8	61127.2	64702.2	67298.2	64375.9	1.05798	0.0642269	0.547662	0.92401
A0A0P0UZX8	Os01g0227200 protein	A0A0P0UZX8	LOC_Os01g12720	Os01g0227200	A0A0P0UZX8;Q8W0B8	A0A0P0UZX8;A2WMB0;Q8W0B8	Os01g0227200	Os01g0227200 protein	A0A0P0UZX8_ORYSJ;Q8W0B8_ORYSJ	6	52022.5	47053.2	39438.4	46171.4	42852.6	40491.5	44898.6	42747.6	0.925846	-0.127467	0.32264	0.784817
A0A0P0UZX9	Os01g0222500 protein	A0A0P0UZX9	LOC_Os01g12260	Os01g0222500	A0A0P0UZX9;B8AAM5;Q5NB63	A0A0P0UZX9;B8AAM5;Q5NB63	Os01g0222500;OsI_00945	Os01g0222500 protein	A0A0P0UZX9_ORYSJ;B8AAM5_ORYSI;Q5NB63_ORYSJ	2	342089	393568	357829	364495	395924	307267	330360	344517	0.945189	-0.0987511	0.348005	0.80298
A2WLK9	Os01g0191100 protein	A2WLK9	LOC_Os01g09510	Os01g0191100	A0A0P0UZY4;A2WLK9;Q5SNH7	A2WLK9;A0A0P0UZY4;Q5SNH7	Os01g0191100;OsI_00724	Os01g0191100 protein	A0A0P0UZY4_ORYSJ;A2WLK9_ORYSI;Q5SNH7_ORYSJ	3	922562	929257	925930	925916	1078010	908783	1129070	1038621	1.12172	0.147513	0.0573059	0.346322
A0A0P0UZZ3	Os01g0207600 protein	A0A0P0UZZ3	LOC_Os01g10960	Os01g0207600	A0A0P0UZZ3;A2WLX0;Q0JPR3	A0A0P0UZZ3;A2WLX0;Q0JPR3	Os01g0207600;OsI_00838	Os01g0207600 protein	A0A0P0UZZ3_ORYSJ;A2WLX0_ORYSI;Q0JPR3_ORYSJ	12	71639.3	78075.3	65424.5	71713	56483.6	57003.2	58063.4	57183.4	0.797392	-0.343071	0.000248037	0.00661166
Q0JPF8	Os01g0225000 protein	Q0JPF8	LOC_Os01g12520	Os01g0225000	A0A0P0UZZ5;Q0JPF8	Q0JPF8;A0A0P0UZZ5;A2ZQV1	Os01g0225000	Os01g0225000 protein	A0A0P0UZZ5_ORYSJ;Q0JPF8_ORYSJ	1	21879.5	11822	20164.1	17955.2	22060.9	16544.8	20954.6	19853.4	1.10572	0.126727	0.633543	0.960041
A0A0P0UZZ6	Os01g0226400 protein	A0A0P0UZZ6	LOC_Os01g12660	Os01g0226400	A0A0P0UZZ6;B8AAY6;B9EU68;Q5NAF6	A0A0P0UZZ6;B8AAY6;B9EU68;Q5NAF6	Os01g0226400;OsI_00975;OsJ_00955	Os01g0226400 protein	A0A0P0UZZ6_ORYSJ;B8AAY6_ORYSI;B9EU68_ORYSJ;Q5NAF6_ORYSJ	4	13749.4	7739.13	5487.95	8992.16	12011.6	11714.6	7086.29	10270.8	1.1422	0.181491	0.646673	0.960524
Q5QNI3	RNA helicase	Q5QNI3	LOC_Os01g11370	Os01g0212100	A0A0P0V008;Q5QNI3	Q5QNI3;A0A0P0UZK1;A0A0P0V008;B8AAM7	Os01g0212100;P0031E09.39-1	RNA helicase	A0A0P0V008_ORYSJ;Q5QNI3_ORYSJ	5	174123	177424	170641	174063	183157	175852	186921	181977	1.04547	0.0470871	0.327459	0.789391
A0A0P0V022	Os01g0235100 protein	A0A0P0V022	LOC_Os01g13390	Os01g0235100	A0A0P0V022;B8AB29;Q0JP95;Q5NAX5	A0A0P0V022;B8AB29;Q0JP95;Q5NAX5	Os01g0235100;OsI_01055;P0702F03.30	Os01g0235100 protein	A0A0P0V022_ORYSJ;B8AB29_ORYSI;Q0JP95_ORYSJ;Q5NAX5_ORYSJ	3	45556.4	57425.5	55015.4	52665.8	54664.6	60405.8	50832.9	55301.1	1.05004	0.0542275	0.693989	0.971815
A0A0P0V025	phosphoenolpyruvate carboxylase	A0A0P0V025	LOC_Os01g11054	Os01g0208700	A0A0P0V025;Q5QNA5	A0A0P0V025;Q5QNA5	Os01g0208700	phosphoenolpyruvate carboxylase	A0A0P0V025_ORYSJ;Q5QNA5_ORYSJ	1	249797	232383	241956	241379	254521	283151	259813	265828	1.10129	0.123162	0.0868746	0.434276
A0A0P0V033	Os01g0205600 protein	A0A0P0V033	LOC_Os01g10830	Os01g0205600	A0A0P0V033;A2WLV9;A2ZQG9;Q9LEA0	A0A0P0V033;A2WLV9;A2ZQG9;Q9LEA0	Os01g0205600;OsI_00827;OsJ_00809	Os01g0205600 protein	A0A0P0V033_ORYSJ;A2WLV9_ORYSI;A2ZQG9_ORYSJ;Q9LEA0_ORYSJ	3	23387.6	28861.7	30107.9	27452.4	28769.8	29362.1	31903.7	30011.9	1.09323	0.110392	0.452835	0.87078
A0A0P0V049	Os01g0235900 protein	A0A0P0V049	LOC_Os01g13480	Os01g0235900	A0A0P0V049;Q0JP88	A0A0P0V049;A2WMJ3;Q0JP88	Os01g0235900	Os01g0235900 protein	A0A0P0V049_ORYSJ;Q0JP88_ORYSJ	4	46744.8	39815.8	48523	45027.9	46145.4	44528.5	37053	42575.6	0.94554	-0.0967235	0.503202	0.90146
A0A0P0V054	Os01g0228400 protein	A0A0P0V054	LOC_Os01g12810	Os01g0228400	A0A0P0V054;B9EUG8;Q8W0A6	A0A0P0V054;A2WMC9;B9EUG8;Q8W0A6	Os01g0228400;OsJ_00969	Os01g0228400 protein	A0A0P0V054_ORYSJ;B9EUG8_ORYSJ;Q8W0A6_ORYSJ	2	11374	9329.37	9314.63	10006	13211.3	18164.2		15687.8	1.56783	0.0590507	0.979722	0.99586
A0A0P0V059	Os01g0239700 protein	A0A0P0V059	LOC_Os01g13800	Os01g0239700	A0A0P0V059;A2ZR53;Q9ARQ7	A0A0P0V059;A2WMM9;A2ZR53;Q9ARQ7	Os01g0239700;OsJ_01050	Os01g0239700 protein	A0A0P0V059_ORYSJ;A2ZR53_ORYSJ;Q9ARQ7_ORYSJ	7	38726.8	34032.2	43986.5	38915.2	35488.5	43757.4	33291.4	37512.4	0.963954	-0.0684861	0.685528	0.970644
A0A0P0V064	Os01g0215700 protein	A0A0P0V064	LOC_Os01g11710	Os01g0215700	A0A0P0V064;A2WM26;B9EU29;Q0JPL8;Q9LHW8	A0A0P0V064;A2WM26;B9EU29;Q0JPL8;Q9LHW8	Os01g0215700;OsI_00894;OsJ_00875;P0515G01.26	Os01g0215700 protein	A0A0P0V064_ORYSJ;A2WM26_ORYSI;B9EU29_ORYSJ;Q0JPL8_ORYSJ;Q9LHW8_ORYSJ	3	37657.3	29997.7	25801.1	31152	31568.9	32979.7	36980.4	33843	1.08638	0.103548	0.539794	0.917798
A0A0P0V070	Branched-chain amino acid aminotransferase-like	A0A0P0V070	LOC_Os01g13690	Os01g0238500	A0A0P0V070;A2WML4;Q5NAM3	A0A0P0V070;A2WML4;B9EUL1;Q5NAM3	Os01g0238500;OsI_01081	Branched-chain amino acid aminotransferase-like	A0A0P0V070_ORYSJ;A2WML4_ORYSI;Q5NAM3_ORYSJ	17	367013	425426	463040	418493	446250	405274	449116	433547	1.03597	0.0326351	0.736396	0.978986
B8AAL6	Os01g0220300 protein	B8AAL6	LOC_Os01g12090	Os01g0220300	A0A0P0V077;B8AAL6;B9EU47;Q9LWD2	B8AAL6;B9EU47;A0A0P0V077;Q9LWD2	Os01g0220300;OsI_00930;OsJ_00911	Os01g0220300 protein	A0A0P0V077_ORYSJ;B8AAL6_ORYSI;B9EU47_ORYSJ;Q9LWD2_ORYSJ	4	36732.7	57151.8	38516.8	44133.8	36487.2	47413.9	31567.5	38489.5	0.872111	-0.211275	0.355224	0.807405
A2XQC5	Os01g0235700 protein	A2XQC5	LOC_Os01g13460	Os01g0235700	A0A0P0V078;A2ZR30;Q0JP90;Q5NB91	A2XQC5;Q0JP90;A0A0P0V078;A2ZR30;Q5IWM1;Q5NB91	Os01g0235700;OsJ_01027;P0708G02.12	Os01g0235700 protein	A0A0P0V078_ORYSJ;A2ZR30_ORYSJ;Q0JP90_ORYSJ;Q5NB91_ORYSJ	1	38372.5	30466.2	32833.7	33890.8	32992.7	33168.9	34081.5	33414.4	0.985942	-0.036783	0.767911	0.983307
A0A0P0V096	Eukaryotic translation initiation factor 3 subunit L	A0A0P0V096	LOC_Os01g12870	Os01g0229100	A0A0P0V096;B8AB04;Q5NB36	A0A0P0V096;B8AB04;Q5NB36;B8AAZ7	Os01g0229100;OsI_01004;P0452F10.30-1	Eukaryotic translation initiation factor 3 subunit L	A0A0P0V096_ORYSJ;B8AB04_ORYSI;Q5NB36_ORYSJ	3	41813.7	36402.6	40826.6	39681	43574.6	47235.6	46329.9	45713.4	1.15202	0.18761	0.0729336	0.396274
A0A0N7KKE0	RING-type E3 ubiquitin transferase	A0A0N7KKE0	LOC_Os01g13370	Os01g0234900	A0A0P0V0B6;Q5NAX7	A0A0N7KKE0;A0A0P0V0B6;A2Y271;A3A5S5;B8AFV7;B8Q8A0;B8Q8B9;B9FJG1;Q0E1X5;Q5NAX7;Q60EU0;Q6KAC3	Os01g0234900	RING-type E3 ubiquitin transferase	A0A0P0V0B6_ORYSJ;Q5NAX7_ORYSJ	1	11999	7476.58	12231.9	10569.2	11861.6	15098.5	7607.53	11522.5	1.0902	0.111793	0.740708	0.98003
B8AAZ3	Os01g0227500 protein	B8AAZ3	LOC_Os01g12750	Os01g0227500	A0A0P0V0D0;B8AAZ3;Q0JPE2	B8AAZ3;A0A0P0V0D0;Q0JPE2	Os01g0227500;OsI_00985	Os01g0227500 protein	A0A0P0V0D0_ORYSJ;B8AAZ3_ORYSI;Q0JPE2_ORYSJ	3	34998.9	38362.6	36842	36734.5	34397.4	39409.3	35189.9	36332.2	0.989048	-0.0319929	0.77951	0.983849
A0A0P0V0E3	Os01g0224300 protein	A0A0P0V0E3	LOC_Os01g12464	Os01g0224300	A0A0P0V0E3;B8AB25;Q5NAQ1	A0A0P0V0E3;B8AB25;Q5NAQ1	Os01g0224300;OsI_00962	Os01g0224300 protein	A0A0P0V0E3_ORYSJ;B8AB25_ORYSI;Q5NAQ1_ORYSJ	2	50502.1	56823.1	49892.6	52405.9	43935.8	43990.8	38631	42185.9	0.804983	-0.328787	0.0040155	0.0595388
B8ABT8	Os01g0246500 protein	B8ABT8		OSJNBa0004G10.21	A0A0P0V0F8;B9EUN6;Q0JP39;Q9ARR2	B8ABT8;B9EUN6;A0A0P0V0F8;Q0JP39;Q9ARR2;Q9XHY4	OSJNBa0004G10.21;Os01g0246500;OsJ_01090	Os01g0246500 protein	A0A0P0V0F8_ORYSJ;B9EUN6_ORYSJ;Q0JP39_ORYSJ;Q9ARR2_ORYSJ	1	17688.1	17732.7	22012.4	19144.4	20763.8	22323.5	18217.5	20434.9	1.06741	0.0777425	0.657368	0.962663
A0A0P0V0H0	Os01g0229500 protein	A0A0P0V0H0	LOC_Os01g12910	Os01g0229500	A0A0P0V0H0;A2WMD7;B9EUH6;Q9LWL3	A0A0P0V0H0;A2WMD7;B9EUH6;Q9LWL3	Os01g0229500;OsI_01008;OsJ_00980	Os01g0229500 protein	A0A0P0V0H0_ORYSJ;A2WMD7_ORYSI;B9EUH6_ORYSJ;Q9LWL3_ORYSJ	1	3975.16	11055	13569.3	9533.15	15037.9	13538.9	12493.2	13690	1.43604	0.501922	0.233865	0.701794
B8ABF6	C2 domain-containing protein-like	B8ABF6	LOC_Os01g14050	Os01g0242600	A0A0P0V0H2;Q5NA77	B8ABF6;A0A0P0V0H2;Q5NA77	Os01g0242600	C2 domain-containing protein-like	A0A0P0V0H2_ORYSJ;Q5NA77_ORYSJ	16	57421.3	52494	54078.6	54664.6	53093.6	45164.1	51585.9	49947.9	0.913714	-0.147633	0.13463	0.543099
A0A0P0V0K1	Os01g0252900 protein	A0A0P0V0K1	LOC_Os01g14920	Os01g0252900	A0A0P0V0K1;Q5NBC3	A0A0P0V0K1;Q5NBC3	Os01g0252900	Os01g0252900 protein	A0A0P0V0K1_ORYSJ;Q5NBC3_ORYSJ	1				#DIV/0!		4297.48		4297.48	#DIV/0!	26.0936	NA	NA
A0A0P0V0M0	Os01g0251000 protein	A0A0P0V0M0	LOC_Os01g14820	Os01g0251000	A0A0P0V0M0;B8ABS2;B9EUP8;Q0JP16	A0A0P0V0M0;B8ABS2;B9EUP8;Q0JP16	Os01g0251000;OsI_01191;OsJ_01114	Os01g0251000 protein	A0A0P0V0M0_ORYSJ;B8ABS2_ORYSI;B9EUP8_ORYSJ;Q0JP16_ORYSJ	1	103655	123053	100956	109221	109417	111627	108785	109943	1.00661	-0.00685332	0.944367	0.991345
A0A0P0V0M2	Os01g0250600 protein	A0A0P0V0M2	LOC_Os01g14790	Os01g0250600	A0A0P0V0M2;A2WMW6;Q5NBD8	A0A0P0V0M2;A2WMW6;Q5NBD8	Os01g0250600;OsI_01186	Os01g0250600 protein	A0A0P0V0M2_ORYSJ;A2WMW6_ORYSI;Q5NBD8_ORYSJ	1	22713.5	21626.6	16747.9	20362.7	25134.2	28865	29918.7	27972.6	1.37372	0.44239	0.00854309	0.103905
A0A0P0V0N7	Dynein light chain	A0A0P0V0N7	LOC_Os01g15260	Os01g0256400	A0A0P0V0N7;Q9SDK0	A0A0P0V0N7;B8AU68;B9EV09;Q9SDK0	Os01g0256400	Dynein light chain	A0A0P0V0N7_ORYSJ;Q9SDK0_ORYSJ	4	270990	271284	261177	267817	254420	232804	264622	250615	0.935771	-0.113219	0.0578142	0.347379
A0A0P0V0Q0	Os01g0264700 protein	A0A0P0V0Q0	LOC_Os01g16000	Os01g0264700	A0A0P0V0Q0;Q5NBA0	A0A0P0V0Q0;A2WN62;A2ZRJ4;Q5NBA0	Os01g0264700	Os01g0264700 protein	A0A0P0V0Q0_ORYSJ;Q5NBA0_ORYSJ	3	20958.3	23262.8	29580.9	24600.7	18843.2	23481.4	24611	22311.9	0.906962	-0.159295	0.420685	0.851036
A0A0P0V0Q2	Pectinesterase	A0A0P0V0Q2	LOC_Os01g15039	Os01g0254300	A0A0P0V0Q2;Q7F8N0	A0A0P0V0Q2;Q7F8N0;B9EV04;Q0JNZ6	Os01g0254300;P0711E10.4	Pectinesterase	A0A0P0V0Q2_ORYSJ;Q7F8N0_ORYSJ	3	40081.7	35411.6	35491.3	36994.9	38727.1	28786.9	35871.2	34461.7	0.931527	-0.120106	0.407546	0.842629
A0A0P0V0Q4	Os01g0266000 protein	A0A0P0V0Q4	LOC_Os01g16110	Os01g0266000	A0A0P0V0Q4;A0A5S6RAS6;B8AC73;B9EV42	A0A0P0V0Q4;A0A5S6RAS6;B8AC73;B9EV42	Os01g0266000;OsI_01301;OsJ_01217	Os01g0266000 protein	A0A0P0V0Q4_ORYSJ;A0A5S6RAS6_ORYSJ;B8AC73_ORYSI;B9EV42_ORYSJ	25	45593.4	45583.4	48791.8	46656.2	45169.5	45807.4	49597.1	46858	1.00433	-0.0113143	0.899342	0.986987
A0A0P0V0R1	Os01g0256600 protein	A0A0P0V0R1	LOC_Os01g15290	Os01g0256600	A0A0P0V0R1;A2XXJ6;B9EV11;Q1EHT9	A0A0P0V0R1;A2XXJ6;B9EV11;Q1EHT9	Os01g0256600;OsI_17403;OsJ_01153	Os01g0256600 protein	A0A0P0V0R1_ORYSJ;A2XXJ6_ORYSI;B9EV11_ORYSJ;Q1EHT9_ORYSJ	3	46731.4	34718	36047.5	39165.6	47454.4	35404.6	45028.4	42629.1	1.08843	0.10488	0.538482	0.917328
A2WNA2	Os01g0268800 protein	A2WNA2	LOC_Os01g16330	Os01g0268800	A0A0P0V0S5;Q9SDB9	A2WNA2;A2ZRM0;Q9SDB9;A0A0P0V0S5	Os01g0268800	Os01g0268800 protein	A0A0P0V0S5_ORYSJ;Q9SDB9_ORYSJ	4	64741.6	83554.7	86394.6	78230.3	79992.6	73686.1	75150.5	76276.4	0.975024	-0.0544547	0.68271	0.969571
A0A0P0V0U8	Os01g0265700 protein	A0A0P0V0U8	LOC_Os01g16080	Os01g0265700	A0A0P0V0U8;A2WN70;A2ZRK0;Q5NBH1	A0A0P0V0U8;A2WN70;A2ZRK0;Q5NBH1	Os01g0265700;OsI_01298;OsJ_01214	Os01g0265700 protein	A0A0P0V0U8_ORYSJ;A2WN70_ORYSI;A2ZRK0_ORYSJ;Q5NBH1_ORYSJ	2	45167.7	56280.8	47573.5	49674	45691.5	52916.5	57695	52101	1.04886	0.0515071	0.711897	0.973239
A0A0P0V0V1	Os01g0261500 protein	A0A0P0V0V1	LOC_Os01g15660	Os01g0261500	A0A0P0V0V1;A2WN40;B9EV27	A0A0P0V0V1;A2WN40;B9EV27	Os01g0261500;OsI_01268;OsJ_01183	Os01g0261500 protein	A0A0P0V0V1_ORYSJ;A2WN40_ORYSI;B9EV27_ORYSJ	1	48790.5	29348	33260.9	37133.1	37655.4	29811.1	30812.9	32759.8	0.882226	-0.196408	0.358992	0.809251
A0A0P0V0W5	Os01g0249300 protein	A0A0P0V0W5		OsI_01178	A0A0P0V0W5;A2WMV7;Q9LIU9	A0A0P0V0W5;A2WMV7;Q9LIU9;Q9XHW7	OsI_01178;P0034C11.35-1;P0434D08.2-1	Os01g0249300 protein	A0A0P0V0W5_ORYSJ;A2WMV7_ORYSI;Q9LIU9_ORYSJ	1	11208.2	23134.8	26383.8	20242.3	24677.6		15516.3	20096.9	0.992821	-0.623397	0.792246	0.985503
A2WNB9	ATP-dependent Clp protease proteolytic subunit	A2WNB9	LOC_Os01g16530	Os01g0271400	A0A0P0V0Y8;Q0JNQ7	A2WNB9;Q0JNQ7;A0A0P0V0Y8;A2ZRN6;Q5NBF5	Os01g0271400	ATP-dependent Clp protease proteolytic subunit	A0A0P0V0Y8_ORYSJ;Q0JNQ7_ORYSJ	11	226748	218507	181135	208797	213937	213995	222228	216720	1.03795	0.0376624	0.680688	0.969301
A0A0P0V0Z2	Phospholipid-transporting ATPase	A0A0P0V0Z2	LOC_Os01g17010	Os01g0277600	A0A0P0V0Z2;Q0JNM8	A0A0P0V0Z2;Q0JNM8	Os01g0277600	Phospholipid-transporting ATPase	A0A0P0V0Z2_ORYSJ;Q0JNM8_ORYSJ	1	23026.6	14779.7	19492.7	19099.7	17145.4	25488.4	27345.3	23326.4	1.2213	0.271854	0.275871	0.741055
Q9FTK2	DNA replication complex GINS protein PSF2	Q9FTK2		OSJNBa0049B20.21	A0A0P0V100;B8ABR4;B9EUP1;Q9FTK2;Q9XHX2	Q9FTK2;A0A0P0V100;B8ABR4;B9EUP1;Q9XHX2	OSJNBa0049B20.21;Os01g0248600;OsI_01171;OsJ_01101	DNA replication complex GINS protein PSF2	A0A0P0V100_ORYSJ;B8ABR4_ORYSI;B9EUP1_ORYSJ;Q9FTK2_ORYSJ;Q9XHX2_ORYSJ	1		16045.3	21735.8	18890.5	26977.2	22675.2	20453.4	23368.6	1.23705	0.869004	0.710696	0.973239
A0A0P0V105	Os01g0279200 protein	A0A0P0V105	LOC_Os01g17180	Os01g0279200	A0A0P0V105;B8ACJ7;B9EV83;Q5NBS3	A0A0P0V105;A0A0P0V1K9;B8ACJ7;B9EV83;Q5NBS3	Os01g0279200;OsI_01398;P0003H10.3	Os01g0279200 protein	A0A0P0V105_ORYSJ;B8ACJ7_ORYSI;B9EV83_ORYSJ;Q5NBS3_ORYSJ	6	217995	197238	208555	207929	210417	202340	202125	204961	0.985723	-0.0373803	0.546833	0.923555
A0A0P0V111	glutamate--tRNA ligase	A0A0P0V111	LOC_Os01g16520	Os01g0271200	A0A0P0V111;A2WNB8;Q0JNQ8	A0A0P0V111;A2WNB8;Q0JNQ8	Os01g0271200;OsI_01343	glutamate--tRNA ligase	A0A0P0V111_ORYSJ;A2WNB8_ORYSI;Q0JNQ8_ORYSJ	7	49450.2	54155.1	46876.5	50160.6	53465.8	52373.1	56560.8	54133.2	1.0792	0.0929908	0.317229	0.779687
A0A0P0V127	NEDD8-activating enzyme E1 catalytic subunit	A0A0P0V127	LOC_Os01g16540	Os01g0271500	A0A0P0V127;B8AC98;B9EV56	A0A0P0V127;B8AC98;B9EV56	Os01g0271500;OsI_01345	NEDD8-activating enzyme E1 catalytic subunit	A0A0P0V127_ORYSJ;B8AC98_ORYSI;B9EV56_ORYSJ	17	106792	100678	108449	105306	126510	113122	94155.8	111263	1.05656	0.063529	0.609941	0.951177
A0A0P0V132	Os01g0259400 protein	A0A0P0V132	LOC_Os01g15480	Os01g0259400	A0A0P0V132;A2ZRG0;B8AC52;Q5NAV7	A0A0P0V132;A2ZRG0;B8AC52;Q5NAV7	Os01g0259400;OsI_01252;OsJ_01170	Os01g0259400 protein	A0A0P0V132_ORYSJ;A2ZRG0_ORYSJ;B8AC52_ORYSI;Q5NAV7_ORYSJ	2	12834.1	22061.9	20374.3	18423.4	18743.6	14921.6	26630.9	20098.7	1.09093	0.103587	0.720859	0.976156
A0A0P0V133	Os01g0242300 protein	A0A0P0V133	LOC_Os01g14020	Os01g0242300	A0A0P0V133;B8ABF5;B9EUM2;Q5NA80	A0A0P0V133;B8ABF5;B9EUM2;Q5NA80	Os01g0242300;OsI_01119;OsJ_01067	Os01g0242300 protein	A0A0P0V133_ORYSJ;B8ABF5_ORYSI;B9EUM2_ORYSJ;Q5NA80_ORYSJ	1	1994.69		535.164	1264.93			857.821	857.821	0.678159	-1.58991	0.593894	0.945621
A0A0P0V152	Os01g0262600 protein	A0A0P0V152	LOC_Os01g15780	Os01g0262600	A0A0P0V152;A2WN46;Q0JNW1	A0A0P0V152;A2WN46;Q0JNW1	Os01g0262600;OsI_01273	Os01g0262600 protein	A0A0P0V152_ORYSJ;A2WN46_ORYSI;Q0JNW1_ORYSJ	4	8072.51	7748.15	8837.92	8219.53	9504.82	12209.2	8184.9	9966.31	1.21252	0.26352	0.269107	0.73581
A0A0P0V161	Os01g0279800 protein	A0A0P0V161		OSJNBa0036E02.4	A0A0P0V161;A2WNH6;Q5NBR9;Q7F7E7	A0A0P0V161;A2WNH6;Q5NBR9;Q7F7E7	OSJNBa0036E02.4;Os01g0279800;OsI_01404;P0003H10.11-1	Os01g0279800 protein	A0A0P0V161_ORYSJ;A2WNH6_ORYSI;Q5NBR9_ORYSJ;Q7F7E7_ORYSJ	3	14323	7961.01	10602	10962	7730.62	8014.77	6699.16	7481.52	0.682495	-0.565598	0.0422355	0.290098
A0A0P0V197	Os01g0260700 protein	A0A0P0V197	LOC_Os01g15600	Os01g0260700	A0A0P0V197;B8AC57	A0A0P0V197;B8AC57;Q0JNW9;Q5NAR8	Os01g0260700;OsI_01264	Os01g0260700 protein	A0A0P0V197_ORYSJ;B8AC57_ORYSI	5	397475	342769	384973	375072	391447	351697	383204	375449	1.00101	-0.0158437	0.835141	0.986987
A0A0P0V1A3	Peroxidase	A0A0P0V1A3	LOC_Os01g19020	Os01g0294700	A0A0P0V1A3;A2WNR8;Q9FYP0	A0A0P0V1A3;A2WNR8;B9EVP0;Q9FYP0;B8A6M9	Os01g0294700;OsI_01501;prx11	Peroxidase	A0A0P0V1A3_ORYSJ;A2WNR8_ORYSI;Q9FYP0_ORYSJ	3	451700	450469	449800	450656	471568	477247	474991	474602	1.05314	0.0579948	0.132268	0.537061
A0A0P0V1C6	Os01g0273300 protein	A0A0P0V1C6	LOC_Os01g16670	Os01g0273300	A0A0P0V1C6;A2WND0;Q0JNQ0	A0A0P0V1C6;A2WND0;A2ZRP7;Q0JNQ0	Os01g0273300;OsI_01355	Os01g0273300 protein	A0A0P0V1C6_ORYSJ;A2WND0_ORYSI;Q0JNQ0_ORYSJ	12	104840	108530	95282.8	102884	110971	103952	113071	109331	1.06266	0.0707915	0.356176	0.807676
A0A0P0V1G5	Os01g0268900 protein	A0A0P0V1G5	LOC_Os01g16340	Os01g0268900	A0A0P0V1G5;B8AC85;Q5NBL0	A0A0P0V1G5;B7E7M9;B8AC85;Q5NBL0	Os01g0268900;OsI_01327	Os01g0268900 protein	A0A0P0V1G5_ORYSJ;B8AC85_ORYSI;Q5NBL0_ORYSJ	1	32290.4	23261.4		27775.9	22260.4	25245.7	27207.7	24904.6	0.896626	0.417643	0.860617	0.986987
A0A0P0V1I2	Os01g0311500 protein	A0A0P0V1I2		B1011A07.6	A0A0P0V1I2;A2ZSC0;B8A6S8;Q0JNA2	A0A0P0V1I2;A0A0P0V1I6;A2ZSC0;B8A6S8;Q0JNA2	B1011A07.6;Os01g0311500;OsI_01590	Os01g0311500 protein	A0A0P0V1I2_ORYSJ;A2ZSC0_ORYSJ;B8A6S8_ORYSI;Q0JNA2_ORYSJ	2	56314.5	68543.3	68740.8	64532.9	60736.2	72423.5	84712.5	72624.1	1.12538	0.151982	0.316923	0.779352
A0A0P0V1I5	Os01g0272600 protein	A0A0P0V1I5	LOC_Os01g16600	Os01g0272600	A0A0P0V1I5;B8ACM7;B9EV57;Q5NBG3	A0A0P0V1I5;B8ACM7;B9EV57;Q5NBG3	Os01g0272600;OsI_01349;OsJ_01251	Os01g0272600 protein	A0A0P0V1I5_ORYSJ;B8ACM7_ORYSI;B9EV57_ORYSJ;Q5NBG3_ORYSJ	2	7655.91	9994.6	9105.45	8918.65	13988.4	12651.4	10338.4	12326.1	1.38205	0.450548	0.0414874	0.287013
A0A0P0V1J3	Os01g0303200 protein	A0A0P0V1J3	LOC_Os01g19760	Os01g0303200	A0A0P0V1J3;Q0JND2	A0A0P0V1J3;B8A6Q4;Q0JND2	Os01g0303200	Os01g0303200 protein	A0A0P0V1J3_ORYSJ;Q0JND2_ORYSJ	18	39277.1	39906.3	45563.7	41582.4	45736.8	41600.6	36029.8	41122.4	0.988938	-0.032633	0.816716	0.986987
B8A757	Os01g0327600 protein	B8A757	LOC_Os01g22390	Os01g0327600	A0A0P0V1T8;B9EW52;Q5ZDE5	B8A757;A0A0P0V1T8;B9EW52;Q5ZDE4;Q5ZDE5	Os01g0327600;OsJ_01553;P0537A05.24-2	Os01g0327600 protein	A0A0P0V1T8_ORYSJ;B9EW52_ORYSJ;Q5ZDE5_ORYSJ	4	10663.4	11273.3	10820.7	10919.1	10951.3	12726.1	12841.4	12172.9	1.11483	0.140056	0.372811	0.819289
A0A0P0V1U6	Os01g0328900 protein	A0A0P0V1U6	LOC_Os01g22550	Os01g0328900	A0A0P0V1U6;Q5ZDR9	A0A0P0V1U6;B9EW63;Q5ZDR9	Os01g0328900	Os01g0328900 protein	A0A0P0V1U6_ORYSJ;Q5ZDR9_ORYSJ	1	14473.1	15449.1	16498.4	15473.5	13621.7	14624.6	12012.6	13419.6	0.867264	-0.2214	0.181482	0.629932
A0A0P0V1V5	Os01g0329900 protein	A0A0P0V1V5	LOC_Os01g22640	Os01g0329900	A0A0P0V1V5;A2WPD1;A2ZSL3;Q0JN40	A0A0P0V1V5;A2WPD1;A2ZSL3;Q0JN40	Os01g0329900;OsI_01703;OsJ_01572;P0554D10.24-1	Os01g0329900 protein	A0A0P0V1V5_ORYSJ;A2WPD1_ORYSI;A2ZSL3_ORYSJ;Q0JN40_ORYSJ	7	954992	1039780	903864	966212	1182400	1360720	1088010	1.21038e+06	1.2527	0.310094	0.00165877	0.0298564
A0A0P0V1V7	Carboxypeptidase	A0A0P0V1V7	LOC_Os01g22954	Os01g0332500	A0A0P0V1V7;B8A7F8;B9EW73;Q5ZA26	A0A0P0V1V7;B8A7F8;B9EW73;Q5ZA26	Os01g0332500;OsI_01718;OsJ_01584	Carboxypeptidase	A0A0P0V1V7_ORYSJ;B8A7F8_ORYSI;B9EW73_ORYSJ;Q5ZA26_ORYSJ	1			13290.8	13290.8		9406.84		9406.84	0.707771	-0.507546	NA	NA
A0A0P0V1W2	Os01g0321800 protein	A0A0P0V1W2	LOC_Os01g21860	Os01g0321800	A0A0P0V1W2;A2WP65;Q657N8	A0A0P0V1W2;A2WP65;A2ZSG9;Q657N8	Os01g0321800;OsI_01635	Os01g0321800 protein	A0A0P0V1W2_ORYSJ;A2WP65_ORYSI;Q657N8_ORYSJ	2	25390	35753.6	36897	32680.2	39619.3			39619.3	1.21233	-1.32695	NA	NA
B8A7F9	Carboxypeptidase	B8A7F9	LOC_Os01g22980	Os01g0332800	A0A0P0V1W8;B8A7F9;B9EW74;Q5ZA19	B8A7F9;B9EW74;Q5ZA19;A0A0P0V1W8	Os01g0332800;OsI_01719	Carboxypeptidase	A0A0P0V1W8_ORYSJ;B8A7F9_ORYSI;B9EW74_ORYSJ;Q5ZA19_ORYSJ	10	93737.3	82731.2	89190.5	88553	75468.4	86835.9	82855	81719.8	0.922835	-0.132073	0.169854	0.610264
B9EVS6	Pectinesterase	B9EVS6	LOC_Os01g21034	Os01g0312500	A0A0P0V1X3;B7EYP6;B8A748;B9EVS6	B9EVS6;A0A0P0V1X3;B7EYP6;B8A748;Q655P5	Os01g0312500;OsI_01594;OsJ_01485	Pectinesterase	A0A0P0V1X3_ORYSJ;B7EYP6_ORYSJ;B8A748_ORYSI;B9EVS6_ORYSJ	18	383192	409595	406651	399813	382809	376929	371566	377101	0.943195	-0.101252	0.0639749	0.368056
A0A0P0WWX4	Os01g0327100 protein	A0A0P0WWX4	LOC_Os01g22352	Os01g0327100	A0A0P0V1X7	A0A0P0WWX4;A0A8J8YNX0;A2WPA3;A2YCW1;B8A755;Q0JN57;Q5U1L4;Q5U1M3;Q5U1S8;Q654R2;Q69XZ1;A0A0P0V1X7	Os01g0327100	Os01g0327100 protein	A0A0P0V1X7_ORYSJ	2	483466	535522	516347	511778	485581	515254	542542	514459	1.00524	-0.00972591	0.885425	0.986987
A0A0P0V1Y6	Os01g0301000 protein	A0A0P0V1Y6	LOC_Os01g19490	Os01g0301000	A0A0P0V1Y6;A2WNW2;Q5JL31	A0A0P0V1Y6;A2WNW2;Q5JL31	Os01g0301000;OsI_01545	Os01g0301000 protein	A0A0P0V1Y6_ORYSJ;A2WNW2_ORYSI;Q5JL31_ORYSJ	2		4967.02	12010.6	8488.81	13951.8		11946.1	12949	1.52541	0.574143	0.873321	0.986987
A0A0P0V1Z6	Os01g0328500 protein	A0A0P0V1Z6	LOC_Os01g22500	Os01g0328500	A0A0P0V1Z6;B9EW57;Q0JN48	A0A0P0V1Z6;B9EW57;Q0JN48	Os01g0328500;OsJ_01559	Os01g0328500 protein	A0A0P0V1Z6_ORYSJ;B9EW57_ORYSJ;Q0JN48_ORYSJ	2	12628.8		16158.8	14393.8	11091.1	12491.4		11791.2	0.81919	-0.296728	0.934724	0.990239
Q5ZCZ5	Golgi apparatus membrane protein TVP23	Q5ZCZ5	LOC_Os01g22870	Os01g0331900	A0A0P0V210;B8A7F6;Q5ZCZ5	Q5ZCZ5;A0A0P0V210;B8A7F6	Os01g0331900;OsI_01714	Golgi apparatus membrane protein TVP23	A0A0P0V210_ORYSJ;B8A7F6_ORYSI;Q5ZCZ5_ORYSJ	2	58004.8	53309.2	55326.8	55546.9	61162.6	56322.9	52005.1	56496.9	1.0171	0.00830122	0.935448	0.990239
A0A0P0V234	Pectinesterase	A0A0P0V234		B1011A07.12-1	A0A0P0V234;A2WP19;A2ZSC3;Q8LQA0	A0A0P0V234;A2WP19;A2ZSC3;Q8LQA0	B1011A07.12-1;Os01g0311800;OsI_01593;OsJ_01484	Pectinesterase	A0A0P0V234_ORYSJ;A2WP19_ORYSI;A2ZSC3_ORYSJ;Q8LQA0_ORYSJ	2	1910.98	5930.26	5090.41	4310.55	4788.39	3114.81	5639.38	4514.19	1.04724	0.0435056	0.930419	0.990239
A0A0P0V236	Dihydrolipoyl dehydrogenase	A0A0P0V236	LOC_Os01g22520	Os01g0328700	A0A0P0V236;A2ZSK4	A0A0P0V236;A2ZSK4	Os01g0328700	Dihydrolipoyl dehydrogenase	A0A0P0V236_ORYSJ;A2ZSK4_ORYSJ	3	2235340	2163220	2298860	2.23247e+06	1900350	2233570	2012100	2.04867e+06	0.91767	-0.140063	0.0635441	0.366978
A0A0P0V240	Peroxidase	A0A0P0V240	LOC_Os01g22370	Os01g0327400	A0A0P0V240;Q9AS12	A0A0P0V240;Q9AS12;A2WPA9	Os01g0327400;prx16	Peroxidase	A0A0P0V240_ORYSJ;Q9AS12_ORYSJ	10	1702010	1584440	1580810	1622420	1524630	1496740	1635500	1552290	0.956774	-0.0807987	0.108954	0.49071
A0A0P0V256	Os01g0337600 protein	A0A0P0V256	LOC_Os01g23590	Os01g0337600	A0A0P0V256;Q5Z8F2	A0A0P0V256;B8A7G7;B9EW83;Q5Z8F2	Os01g0337600;P0487E11.32-1	Os01g0337600 protein	A0A0P0V256_ORYSJ;Q5Z8F2_ORYSJ	5	71768.8	73190.3	73789.7	72916.3	76326.4	75730.9	72388.8	74815.4	1.02604	0.0205124	0.773197	0.983849
A0A0P0V272	Pectin acetylesterase	A0A0P0V272	LOC_Os01g21630	Os01g0319000	A0A0P0V272;Q7F1B6	A0A0P0V272;Q7F1B6	Os01g0319000	Pectin acetylesterase	A0A0P0V272_ORYSJ;Q7F1B6_ORYSJ	1	7425.18	9907.26	7722.31	8351.58	6083.51	12885.3	6429.48	8466.1	1.01371	0.00831494	0.981876	0.99622
A0A0P0V275	Os01g0348700 protein	A0A0P0V275		H0311C03.2	A0A0P0V275;A0A0P0WC47;A2WPN6;A2XV80;A2ZSV7;B8ARB0;Q01I92;Q0JBZ7;Q7XT72	A0A0P0V275;A0A0P0WC47;A2WPN6;A2XV80;A2ZSV7;B8ARB0;B9FFY9;Q01I92;Q0JBZ7;Q7XT72	H0311C03.2;OSJNBa0029H02.21;Os01g0348700;Os04g0501000;OsI_01816;OsI_16517;OsI_16522	Os01g0348700 protein	A0A0P0V275_ORYSJ;A0A0P0WC47_ORYSJ;A2WPN6_ORYSI;A2XV80_ORYSI;A2ZSV7_ORYSJ;B8ARB0_ORYSI;Q01I92_ORYSA;Q0JBZ7_ORYSJ;Q7XT72_ORYSJ	19	4707440	4915570	4684040	4.76902e+06	4468460	4367990	5173140	4.66986e+06	0.979209	-0.048117	0.474506	0.885947
B8A7Y9	Exocyst complex component	B8A7Y9	LOC_Os01g24950	Os01g0351300	A0A0P0V281;Q0JMX9	B8A7Y9;A0A0P0V281;B9EWC8;Q0JMX9	Os01g0351300	Exocyst complex component	A0A0P0V281_ORYSJ;Q0JMX9_ORYSJ	26	152232	153428	150781	152147	162855	157143	151719	157239	1.03347	0.0309858	0.601185	0.948282
A0A0P0V287	Os01g0323000 protein	A0A0P0V287	LOC_Os01g21960	Os01g0323000	A0A0P0V287;B8A738;B9EW43	A0A0P0V287;A2WTI0;A2ZWA0;B8A738;B8ACA3;B8BHP5;B8BIN7;B8BNU6;B9EW43;B9EY72;B9G6G7;B9GBG2;Q0IQP7;Q0IWP1;Q0JL16;Q2QYS2;Q2RBK1;Q337H2;Q8W3E7;Q94E23;A0A0P0V1Q7;B9G8Z7;Q0IV71	Os01g0323000;OsI_01645	Os01g0323000 protein	A0A0P0V287_ORYSJ;B8A738_ORYSI;B9EW43_ORYSJ	1	65125.4	61445.4	58979.5	61850.1	76539.5	66634.8	62800.2	68658.2	1.11007	0.134569	0.215774	0.679434
Q9AWQ3	WD40 repeat-containing protein SMU1	Q9AWQ3	LOC_Os01g21940	Os01g0322800	A0A0P0V2A3;B8A737;Q9AWQ3	Q9AWQ3;A0A0P0V2A3;B8A737	Os01g0322800;OsI_01643	WD40 repeat-containing protein SMU1	A0A0P0V2A3_ORYSJ;B8A737_ORYSI;Q9AWQ3_ORYSJ	28	80530.5	80192.3	83632.5	81451.8	79027	80445.2	83006.8	80826.3	0.992321	-0.0282303	0.665985	0.965696
A0A0P0V2C2	Peroxidase	A0A0P0V2C2	LOC_Os01g22249	Os01g0326300	A0A0P0V2C2;A2ZSI8	A0A0P0V2C2;A2ZSI8;Q5U1T0	Os01g0326300;OsJ_01547	Peroxidase	A0A0P0V2C2_ORYSJ;A2ZSI8_ORYSJ	6	556069	596172	550885	567709	464815	437292	530405	477504	0.841107	-0.267573	0.000541441	0.0122398
B7EAY4	Esterase/lipase/thioesterase-like protein	B7EAY4	LOC_Os01g25990	Os01g0361500	A0A0P0V2J7;Q5ZC24	B7EAY4;A0A0P0V2J7;Q5ZC24	Os01g0361500	Esterase/lipase/thioesterase-like protein	A0A0P0V2J7_ORYSJ;Q5ZC24_ORYSJ	1	42065.3	36109.8	41789.3	39988.1	33780.9	34988.9	37444.7	35404.8	0.885383	-0.192846	0.0878167	0.437121
A0A0P0V2L3	asparagine--tRNA ligase	A0A0P0V2L3	LOC_Os01g27520	Os01g0372700	A0A0P0V2L3;Q93WM3	A0A0P0V2L3;A2WQ40;A2ZT90;Q93WM3	Os01g0372700	asparagine--tRNA ligase	A0A0P0V2L3_ORYSJ;Q93WM3_ORYSJ	44	554479	546501	553784	551588	570038	555504	573500	566347	1.02676	0.0211265	0.550648	0.925962
A0A0P0V2M9	Os01g0338600 protein	A0A0P0V2M9	LOC_Os01g23680	Os01g0338600	A0A0P0V2M9;B8A7H0;B9EW86	A0A0P0V2M9;B8A7H0;B9EW86	Os01g0338600;OsI_01750	Os01g0338600 protein	A0A0P0V2M9_ORYSJ;B8A7H0_ORYSI;B9EW86_ORYSJ	19	1537190	1558990	1490760	1528980	1409300	1590550	1465990	1.48861e+06	0.973599	-0.0546062	0.389952	0.831762
A0A0P0V2P4	RING-type E3 ubiquitin transferase	A0A0P0V2P4	LOC_Os01g27720	Os01g0374900	A0A0P0V2P4;A2ZTA9;B8A897;Q94E82	A0A0P0V2P4;A2ZTA9;B8A897;Q94E82	Os01g0374900;OsI_01990;OsJ_01829	RING-type E3 ubiquitin transferase	A0A0P0V2P4_ORYSJ;A2ZTA9_ORYSJ;B8A897_ORYSI;Q94E82_ORYSJ	3	36258.9	18164.2	14414.5	22945.9	15071.5	15342.5	18202.2	16205.4	0.706245	-0.515985	0.120489	0.514764
A0A0P0V2Q0	ATP-dependent Zn proteases-like protein	A0A0P0V2Q0	LOC_Os01g28540	Os01g0382700	A0A0P0V2Q0;Q0JMM1	A0A0P0V2Q0;Q0JMM1	Os01g0382700	ATP-dependent Zn proteases-like protein	A0A0P0V2Q0_ORYSJ;Q0JMM1_ORYSJ	1	86822.9	85609.3	80887.8	84440	77471.5	101515	83077.3	87354.6	1.03452	0.034004	0.786116	0.983849
B8A8A8	Os01g0378100 protein	B8A8A8	LOC_Os01g28030	Os01g0378100	A0A0P0V2S1	B8A8A8;Q5ZDE7;A0A0P0V2S1;B9EWV6	Os01g0378100	Os01g0378100 protein	A0A0P0V2S1_ORYSJ	1			5476.34	5476.34				#DIV/0!	#DIV/0!	-27.091	NA	NA
A0A0P0V2T4	shikimate dehydrogenase (NADP(+))	A0A0P0V2T4	LOC_Os01g27750	Os01g0375200	A0A0P0V2T4	A0A0P0V2T4;Q0JMN6	Os01g0375200	shikimate dehydrogenase (NADP(+))	A0A0P0V2T4_ORYSJ	2		15736.3	15500	15618.1	14514.2	16343.9	21958.9	17605.7	1.12726	0.733658	0.752096	0.982674
A0A0P0V2T8	Os01g0351800 protein	A0A0P0V2T8	LOC_Os01g24980	Os01g0351800	A0A0P0V2T8;A2WPQ4;Q8S208	A0A0P0V2T8;A2WPQ4;Q8S208	Os01g0351800;OsI_01835	Os01g0351800 protein	A0A0P0V2T8_ORYSJ;A2WPQ4_ORYSI;Q8S208_ORYSJ	3	19598.6	21626.3	18878.2	20034.4	17397.6	23413.4	16643.2	19151.4	0.955927	-0.0791378	0.683074	0.969571
A0A0P0V2V2	Os01g0367100 protein	A0A0P0V2V2		B1642C07.56	A0A0P0V2V2;Q5JJM6	A0A0P0V2V2;A2ZT53;B8A876;Q5JJM6	B1642C07.56;Os01g0367100	Os01g0367100 protein	A0A0P0V2V2_ORYSJ;Q5JJM6_ORYSJ	6	372254	388140	408969	389788	396250	426713	380815	401259	1.02943	0.0254861	0.738112	0.979432
A0A0P0V2X0	Os01g0367300 protein	A0A0P0V2X0	LOC_Os01g26940	Os01g0367300	A0A0P0V2X0;Q5F1W8;Q5JJM4	A0A0P0V2X0;B8A877;B9EWR7;Q5F1W8;Q5JJM4	Os01g0367300;P0784G04.6	Os01g0367300 protein	A0A0P0V2X0_ORYSJ;Q5F1W8_ORYSJ;Q5JJM4_ORYSJ	4	23033.4	14720.6	16355.6	18036.5	20704.6		18740.3	19722.4	1.09347	-0.481435	0.837343	0.986987
A0A0P0V2Y3	Os01g0499300 protein	A0A0P0V2Y3	LOC_Os01g31470	Os01g0499300	A0A0P0V2Y3;B9EX28;Q5QLJ2	A0A0P0V2Y3;B9EX28;Q5QLJ2	Os01g0499300;OsJ_01913	Os01g0499300 protein	A0A0P0V2Y3_ORYSJ;B9EX28_ORYSJ;Q5QLJ2_ORYSJ	5	16939.4	14026.9	15274.8	15413.7	20747.9	16263.1	15297.9	17436.3	1.13122	0.161677	0.390318	0.831979
A0A0P0V2Y7	Os01g0500500 protein	A0A0P0V2Y7		B1080D07.8	A0A0P0V2Y7;B8A8L3;C7IXN3;Q5QMW2	A0A0P0V2Y7;B8A8L3;C7IXN3;Q5QMW2	B1080D07.8;Os01g0500500;Os01g0500550;OsI_02082	Os01g0500500 protein	A0A0P0V2Y7_ORYSJ;B8A8L3_ORYSI;C7IXN3_ORYSJ;Q5QMW2_ORYSJ	7	52063.8	46803.6	55344.5	51404	57919.4	47303.3	60039.6	55087.4	1.07166	0.0811621	0.529443	0.913731
A0A0P0V2Y9	Tyrosine--tRNA ligase	A0A0P0V2Y9	LOC_Os01g31610	Os01g0500900	A0A0P0V2Y9;A2WQF7;Q943W5	A0A0P0V2Y9;A2WQF7;A2ZTJ0;Q943W5	Os01g0500900;OsI_02083	Tyrosine--tRNA ligase	A0A0P0V2Y9_ORYSJ;A2WQF7_ORYSI;Q943W5_ORYSJ	20	272690	245761	267862	262104	236275	267274	244278	249276	0.951055	-0.0884755	0.272356	0.739783
A2WPX1	Esterase/lipase/thioesterase-like protein	A2WPX1	LOC_Os01g26039	Os01g0362100	A0A0P0V2Z4;B9EWQ6	A2WPX1;B8A7Z1;A0A0P0V2Z4;B9EWQ6	Os01g0362100	Esterase/lipase/thioesterase-like protein	A0A0P0V2Z4_ORYSJ;B9EWQ6_ORYSJ	3	66148.7	83205.5	81820.5	77058.2	80898	83965.6	71904.2	78922.6	1.02419	0.0179862	0.890199	0.986987
A0A0P0V318	Os01g0501000 protein	A0A0P0V318	LOC_Os01g31629	Os01g0501000	A0A0P0V318;Q0JMI2	A0A0P0V318;Q0JMI2	Os01g0501000	Os01g0501000 protein	A0A0P0V318_ORYSJ;Q0JMI2_ORYSJ	1	35018.8	41868.3	42402.3	39763.1	36584.5	30904.7	27045.3	31511.5	0.79248	-0.352316	0.0316599	0.243366
Q5ZDB2	Os01g0363900 protein	Q5ZDB2	LOC_Os01g26160	Os01g0363900	A0A0P0V334;B9EWQ9;Q5ZDB2	Q5ZDB2;A0A0P0V334;B8A8A0;B9EWQ9	Os01g0363900;OsJ_01764	Os01g0363900 protein	A0A0P0V334_ORYSJ;B9EWQ9_ORYSJ;Q5ZDB2_ORYSJ	16	55385.9	47277	49431.7	50698.2	56880.4	55227.6	51851.8	54653.3	1.07801	0.0923985	0.3727	0.819289
A0A0P0V344	Integral membrane protein-like	A0A0P0V344	LOC_Os01g32280	Os01g0507300	A0A0P0V344;Q5QMR4	A0A0P0V344;Q5QMR4	Os01g0507300	Integral membrane protein-like	A0A0P0V344_ORYSJ;Q5QMR4_ORYSJ	3	125323	123133	132593	127016	124073	140071	139841	134662	1.06019	0.0674006	0.424474	0.852532
A2WQ21	glutathione transferase	A2WQ21	LOC_Os01g27210	Os01g0369700	A0A0P0V353;A2WQ21;B9EWS9;Q5ZC86	A2WQ21;B9EWS9;Q5ZC86;Q9FUE0;A0A0P0V353	Os01g0369700;OsI_01955;OsJ_01790	glutathione transferase	A0A0P0V353_ORYSJ;A2WQ21_ORYSI;B9EWS9_ORYSJ;Q5ZC86_ORYSJ	8	55419.9	75375.5	62979.8	64591.7	69828.1	74374.2	64143	69448.4	1.07519	0.0884976	0.534011	0.914978
A0A0P0V367	Os01g0511300 protein	A0A0P0V367	LOC_Os01g32800	Os01g0511300	A0A0P0V367;A2WQL6;Q7F6U6	A0A0P0V367;A0A0P0VUN4;A0A8J8XKV7;A2WQL6;A6N0D3;B8AQT0;Q10Q05;Q7F6U6;Q8W3N0;Q8W3N1	Os01g0511300;OsI_02152	Os01g0511300 protein	A0A0P0V367_ORYSJ;A2WQL6_ORYSI;Q7F6U6_ORYSJ	14	633526	602777	533994	590099	632248	601610	663593	632484	1.07183	0.0833677	0.247355	0.714107
A0A0P0V375	Os01g0512200 protein	A0A0P0V375	LOC_Os01g32880	Os01g0512200	A0A0P0V375;B9EX65	A0A0P0V375;A0A0P0V3C7;B8A8X7;B9EX65;Q5QMU1	Os01g0512200;OsJ_01979	Os01g0512200 protein	A0A0P0V375_ORYSJ;B9EX65_ORYSJ	1	56738.8	58578.5	54490.2	56602.5	55888.7	60973.1	71233.8	62698.5	1.1077	0.130021	0.253017	0.720215
A0A0P0V389	Trafficking protein particle complex subunit	A0A0P0V389	LOC_Os01g33020	Os01g0513700	A0A0P0V389;Q5QNC8	A0A0P0V389;Q5QNC8	Os01g0513700;P0504D03.30-1	Trafficking protein particle complex subunit	A0A0P0V389_ORYSJ;Q5QNC8_ORYSJ	1	19555.4	18774.3	28506.1	22278.6	27251.1	20420.8	24187.4	23953.1	1.07516	0.0848942	0.700924	0.971815
B8A8Z0	HEAT repeat-containing protein-like	B8A8Z0	LOC_Os01g33060	Os01g0514300	A0A0P0V3B1;Q5QMW8	B8A8Z0;B9EX73;A0A0P0V3B1;Q5QMW8	Os01g0514300	HEAT repeat-containing protein-like	A0A0P0V3B1_ORYSJ;Q5QMW8_ORYSJ	15	43754.4	45472.5	43488.7	44238.5	46510.2	42434.7	46891.2	45278.7	1.02351	0.0161494	0.847115	0.986987
A0A0P0V3C5	ATP-dependent Clp protease proteolytic subunit	A0A0P0V3C5		OSJNBa0094H06.31	A0A0P0V3C5;A2WQJ7;A2ZTM5;Q0JMF9;Q5QMT1	A0A0P0V3C5;A2WQJ7;A2ZTM5;Q0JMF9;Q5QMT1;Q8LKH2	OSJNBa0094H06.31;Os01g0507900;OsI_02123;OsJ_01953	ATP-dependent Clp protease proteolytic subunit	A0A0P0V3C5_ORYSJ;A2WQJ7_ORYSI;A2ZTM5_ORYSJ;Q0JMF9_ORYSJ;Q5QMT1_ORYSJ	10	168996	141955	166194	159048	163395	163748	159892	162345	1.02073	0.0129681	0.882801	0.986987
A0A0P0V3D4	Os01g0516200 protein	A0A0P0V3D4		B1075D06.20	A0A0P0V3D4;B8A9B9;C7IWT9;Q5QLY5;Q5QMX6	A0A0P0V3D4;B8A9B9;C7IWT9;Q5QLY5;Q5QMX6	B1075D06.20;B1108H10.3;Os01g0516200;OsI_02177	Os01g0516200 protein	A0A0P0V3D4_ORYSJ;B8A9B9_ORYSI;C7IWT9_ORYSJ;Q5QLY5_ORYSJ;Q5QMX6_ORYSJ	3	46189.1	46644.7	37724.3	43519.4	37610.3	41782.4	43766.5	41053.1	0.943329	-0.100317	0.436562	0.859835
A0A0P0V3E2	Alpha-galactosidase	A0A0P0V3E2	LOC_Os01g33420	Os01g0518500	A0A0P0V3E2;B9EX81;Q5QLK3	A0A0P0V3E2;B8A990;B9EX81;Q5QLK3	Os01g0518500;OsJ_02009	Alpha-galactosidase	A0A0P0V3E2_ORYSJ;B9EX81_ORYSJ;Q5QLK3_ORYSJ	15	104606	113171	116130	111302	98379.8	95435.3	100193	98002.7	0.880509	-0.201063	0.00672982	0.0861173
A0A0P0V3E4	Os01g0521500 protein	A0A0P0V3E4	LOC_Os01g33800	Os01g0521500	A0A0P0V3E4;B8A9A3;Q0JMA2	A0A0P0V3E4;B8A9A3;B9EX94;Q0JMA2	Os01g0521500;OsI_02219	Os01g0521500 protein	A0A0P0V3E4_ORYSJ;B8A9A3_ORYSI;Q0JMA2_ORYSJ	3	9264.25	10973.4	6884.32	9040.66	10088.7	5297.1	9030.95	8138.92	0.900257	-0.170277	0.602289	0.948586
A0A0P0V3F5	Os01g0524700 protein	A0A0P0V3F5	LOC_Os01g34080	Os01g0524700	A0A0P0V3F5;Q5QL78	A0A0P0V3F5;B8A9B1;B9EXA2;Q5QL78	Os01g0524700	Os01g0524700 protein	A0A0P0V3F5_ORYSJ;Q5QL78_ORYSJ	25	82302.8	68813.4	78189.4	76435.2	62341.2	68940.7	70442.8	67241.6	0.87972	-0.201589	0.0566656	0.345791
A0A0P0V3G7	Os01g0502400 protein	A0A0P0V3G7	LOC_Os01g31770	Os01g0502400	A0A0P0V3G7;B8A8L9;B9EX37;Q5QMV1	A0A0P0V3G7;B8A8L9;B9EX37;Q5QMV1	Os01g0502400;OsI_02092;OsJ_01926	Os01g0502400 protein	A0A0P0V3G7_ORYSJ;B8A8L9_ORYSI;B9EX37_ORYSJ;Q5QMV1_ORYSJ	3	21741.3	23484.7	27364.8	24196.9	30022.1	30166	33215.7	31134.6	1.28672	0.345373	0.0143824	0.148857
A0A0P0V3G9	Os01g0521400 protein	A0A0P0V3G9	LOC_Os01g33784	Os01g0521400	A0A0P0V3G9;B9EX93	A0A0P0V3G9;B8A9A1;B9EX93	Os01g0521400;OsJ_02027	Os01g0521400 protein	A0A0P0V3G9_ORYSJ;B9EX93_ORYSJ	1	5365.15	2544.84		3954.99	3430.52		4878.47	4154.49	1.05044	0.0506698	0.988244	0.997604
B8A9B6	Putative DNA-damage repair protein DRT111	B8A9B6		B1074C08.8	A0A0P0V3H9;B8A9B6;Q8L460	B8A9B6;A0A0P0V3H9;Q0JM88;Q8L460	B1074C08.8;Os01g0526100;OsI_02243	Putative DNA-damage repair protein DRT111	A0A0P0V3H9_ORYSJ;B8A9B6_ORYSI;Q8L460_ORYSJ	5	74481.2	60995.4	65716.7	67064.4	77124.8	69109	73131.5	73121.8	1.09032	0.108033	0.301845	0.765197
A0A0P0V3M1	Os01g0533100 protein	A0A0P0V3M1	LOC_Os01g34890	Os01g0533100	A0A0P0V3M1	A0A0P0V3M1;A2WQZ7;A2ZU06	Os01g0533100	Os01g0533100 protein	A0A0P0V3M1_ORYSJ	1	6420.47	6299.19	3539.47	5419.71	4254.08	6131.57	10156.6	6847.42	1.26343	0.319295	0.446117	0.866273
A0A0P0V3N9	Os01g0516600 protein	A0A0P0V3N9		B1108H10.11-1	A0A0P0V3N9;B8A9C0;B9EX75	A0A0P0V3N9;B8A9C0;B9EX75;Q7XBH1	B1108H10.11-1;Os01g0516600;OsI_02178	Os01g0516600 protein	A0A0P0V3N9_ORYSJ;B8A9C0_ORYSI;B9EX75_ORYSJ	2	241026	218831	210664	223507	180224	170173	212379	187592	0.839312	-0.270404	0.00485334	0.0683156
A0A0P0V3P8	Os01g0534800 protein	A0A0P0V3P8	LOC_Os01g35040	Os01g0534800	A0A0P0V3P8;A2WR13;A2ZU17;Q5JLH9	A0A0P0V3P8;A2WR13;A2ZU17;Q5JLH9	Os01g0534800;OsI_02297;OsJ_02100	Os01g0534800 protein	A0A0P0V3P8_ORYSJ;A2WR13_ORYSI;A2ZU17_ORYSJ;Q5JLH9_ORYSJ	6	13363.7	10064.1	13061.7	12163.2	17693.5	19881.4	16359.1	17978	1.47807	0.548191	0.00465569	0.0662401
A0A0P0V3R1	Os01g0542000 protein	A0A0P0V3R1	LOC_Os01g36090	Os01g0542000	A0A0P0V3R1;A0A5S6RCP5	A0A0P0V3R1;A0A5S6RCP5;B8A9Q0;B9EXE9	Os01g0542000	Os01g0542000 protein	A0A0P0V3R1_ORYSJ;A0A5S6RCP5_ORYSJ	24	429015	406295	416112	417141	370884	365449	375456	370596	0.888421	-0.187515	8.61808e-06	0.000349441
A0A0P0V3Z3	Peroxidase	A0A0P0V3Z3	LOC_Os01g36240	Os01g0543100	A0A0P0V3Z3;Q0JM38;Q8RYP0	A0A0P0V3Z3;A2ZU58;Q0JM38;Q8RYP0;B8A9Q6	Os01g0543100;prx17	Peroxidase	A0A0P0V3Z3_ORYSJ;Q0JM38_ORYSJ;Q8RYP0_ORYSJ	4	350570	418795	329866	366410	353484	317839	358224	343182	0.936607	-0.11168	0.255297	0.7216
A0A0P0V407	Os01g0558500 protein	A0A0P0V407	LOC_Os01g37790	Os01g0558500	A0A0P0V407;A0A0P0V419;A2WRD3;B9EXJ2;Q0JLX9	A0A0P0V407;A0A0P0V419;A2WRD3;B9EXJ2;Q0JLX9	Os01g0558500;OsI_02419;OsJ_02221	Os01g0558500 protein	A0A0P0V407_ORYSJ;A0A0P0V419_ORYSJ;A2WRD3_ORYSI;B9EXJ2_ORYSJ;Q0JLX9_ORYSJ	2	11806	7883.92	8874.69	9521.54	7058.53	12435.5	7645.66	9046.56	0.950116	-0.0857546	0.786747	0.983849
A0A0P0V431	Pectate lyase	A0A0P0V431	LOC_Os01g36620	Os01g0546800	A0A0P0V431;A2WR67;Q8RYR4	A0A0P0V431;A2WR67;Q8RYR4	Os01g0546800;OsI_02351	Pectate lyase	A0A0P0V431_ORYSJ;A2WR67_ORYSI;Q8RYR4_ORYSJ	9	41329.4	47709.1	42398.7	43812.4	58468.7	54406.3	54585.8	55820.3	1.27407	0.332627	0.000984466	0.019807
A2WRE6	Os01g0560200 protein	A2WRE6	LOC_Os01g37980	Os01g0560200	A0A0P0V436;A2WRE6;Q8S9S2	A2WRE6;B9EXK3;Q8S9S2;A0A0P0V436	Os01g0560200;OsI_02435	Os01g0560200 protein	A0A0P0V436_ORYSJ;A2WRE6_ORYSI;Q8S9S2_ORYSJ	6	122606	105118	115967	114564	86989.7	81831.4	92039.9	86953.7	0.758999	-0.415205	2.42218e-06	0.000108352
A0A0P0V445	Os01g0562600 protein	A0A0P0V445	LOC_Os01g38190	Os01g0562600	A0A0P0V445;A0A8J8XJF1;A2WRG5;A2ZUF8;Q657M3	A0A0P0V445;A0A8J8XJF1;A2WRG5;A2ZUF8;Q657M3	Os01g0562600;OsI_02449;OsJ_02247;P0496H05.33	Os01g0562600 protein	A0A0P0V445_ORYSJ;A0A8J8XJF1_ORYSJ;A2WRG5_ORYSI;A2ZUF8_ORYSJ;Q657M3_ORYSJ	2	7428.73	3642.53	6034.58	5701.95	11811.2	8085.56	7657.45	9184.74	1.61081	0.671662	0.0568089	0.346066
Q656V1	peptidylprolyl isomerase	Q656V1	LOC_Os01g38359	Os01g0564300	A0A0P0V468;Q656V1	Q656V1;A0A0P0V468;B9EXK9	Os01g0564300	peptidylprolyl isomerase	A0A0P0V468_ORYSJ;Q656V1_ORYSJ	7	211286	212286	182572	202048	129488	119209	131615	126771	0.627428	-0.689278	2.34487e-17	3.69475e-15
A0A0P0V471	Os01g0565600 protein	A0A0P0V471	LOC_Os01g38480	Os01g0565600	A0A0P0V471;Q656U1	A0A0P0V471;A2WRH6;B8AAB1;Q656U1	Os01g0565600;P0697C12.21-1	Os01g0565600 protein	A0A0P0V471_ORYSJ;Q656U1_ORYSJ	1	76545.2	72744.5	85641.2	78310.3	102205	73193.9	83705	86368	1.10289	0.12304	0.385168	0.827308
A0A0P0V495	Os01g0570500 protein	A0A0P0V495		B1114B07.27-1	A0A0P0V495;Q656Y0	A0A0P0V495;B8AAD0;Q656Y0;A0A0P0V4E1;Q656X9	B1114B07.27-1;Os01g0570500	Os01g0570500 protein	A0A0P0V495_ORYSJ;Q656Y0_ORYSJ	12	65599.1	68843.3	59408.9	64617.1	78248.8	65509.7	64944.4	69567.6	1.07661	0.0901399	0.43324	0.858238
C7IXR0	Os01g0568400 protein	C7IXR0	LOC_Os01g38900	Os01g0568400	A0A0P0V497	C7IXR0;A0A0P0V497;Q8S1B2	Os01g0568400	Os01g0568400 protein	A0A0P0V497_ORYSJ	1	581409	608165	595623	595066	483616	591375	511843	528945	0.888885	-0.185681	0.0358512	0.26273
B8AA91	Os01g0559600 protein	B8AA91	LOC_Os01g37910	Os01g0559600	A0A0P0V4A5;B8AA91;B9EXK0;Q7F1B4	B8AA91;Q7F1B4;A0A0N7KD60;A0A0P0V4A5;B9EXK0;Q9SSZ4	Os01g0559600;OsI_02429;OsJ_02232	Os01g0559600 protein	A0A0P0V4A5_ORYSJ;B8AA91_ORYSI;B9EXK0_ORYSJ;Q7F1B4_ORYSJ	3	68163.1	74071.1	71988.2	71407.5	63875.7	52692.5	71517	62695.1	0.87799	-0.20665	0.100031	0.467269
A0A0P0V4B0	Os01g0558200 protein	A0A0P0V4B0		B1144D11.27	A0A0P0V4B0;Q0JLY1;Q5JKR7	A0A0P0V4B0;Q0JLY1;Q5JKR7	B1144D11.27;Os01g0558200	Os01g0558200 protein	A0A0P0V4B0_ORYSJ;Q0JLY1_ORYSJ;Q5JKR7_ORYSJ	1	3926.31	2673.64	9275.54	5291.83	4636.8	5640.23	6131.34	5469.46	1.03357	0.0258409	0.958325	0.993838
A0A0P0V4C5	Os01g0575500 protein	A0A0P0V4C5	LOC_Os01g39380	Os01g0575500	A0A0P0V4C5;B9EXN7	A0A0P0V4C5;B9EXN7;Q0JLS4	Os01g0575500;OsJ_02315	Os01g0575500 protein	A0A0P0V4C5_ORYSJ;B9EXN7_ORYSJ	4	61276.5	63596.7	55614.6	60162.6	63907	57628.7	61940.9	61158.9	1.01656	0.00686154	0.939682	0.990239
A0A0P0V4C6	Os01g0566900 protein	A0A0P0V4C6	LOC_Os01g38620	Os01g0566900	A0A0P0V4C6	A0A0P0V4C6	Os01g0566900	Os01g0566900 protein	A0A0P0V4C6_ORYSJ	1		7366.57		7366.57			12499.4	12499.4	1.69677	0.728768	NA	NA
A0A0P0V4E9	Os01g0567400 protein	A0A0P0V4E9	LOC_Os01g38660	Os01g0567400	A0A0P0V4E9;A2WRJ4;A2ZUH9;Q94EC5	A0A0P0V4E9;A2WRJ4;A2ZUH9;Q94EC5	Os01g0567400;OsI_02480;P0002B05.19	Os01g0567400 protein	A0A0P0V4E9_ORYSJ;A2WRJ4_ORYSI;A2ZUH9_ORYSJ;Q94EC5_ORYSJ	5	24166.7	27066.6	17974.6	23069.3	22995.6	20790.7	21232.8	21673	0.939475	-0.105778	0.570896	0.933831
A0A0P0V4H0	Os01g0583200 protein	A0A0P0V4H0	LOC_Os01g40110	Os01g0583200	A0A0P0V4H0;B8AAR8;Q5ZB81	A0A0P0V4H0;B8AAR8;Q5ZB81	Os01g0583200;OsI_02580	Os01g0583200 protein	A0A0P0V4H0_ORYSJ;B8AAR8_ORYSI;Q5ZB81_ORYSJ	2	15080.5	15508	11433.2	14007.2	15115.6	8334.07	16232	13227.2	0.944314	-0.102357	0.72588	0.977464
A0A0P0V4I5	Os01g0580500 protein	A0A0P0V4I5	LOC_Os01g39860	Os01g0580500	A0A0P0V4I5;B7ET75;Q0JLQ6	A0A0P0V4I5;A2ZUQ3;B7ET75;B8AAQ7;Q0JLQ6	Os01g0580500;P0672C09.25	Os01g0580500 protein	A0A0P0V4I5_ORYSJ;B7ET75_ORYSJ;Q0JLQ6_ORYSJ	5	162251	196582	176590	178474	157100	125293	186522	156305	0.875784	-0.210931	0.13804	0.546879
A0A0P0V4I7	Os01g0584200 protein	A0A0P0V4I7	LOC_Os01g40200	Os01g0584200	A0A0P0V4I7	A0A0P0V4I7;B8AAS2;B9EXR4;Q5ZB07	Os01g0584200	Os01g0584200 protein	A0A0P0V4I7_ORYSJ	2	16420.6	14862.3	16349.8	15877.6	18867.9	14469.5	28579.4	20638.9	1.29988	0.357122	0.169373	0.609809
Q94D35	Histone deacetylase	Q94D35	LOC_Os01g40400	Os01g0586400	A0A0P0V4K3;A2ZUU5;Q94D35	Q94D35;A0A0P0V4K3;A2ZUU5	Os01g0586400;OsJ_02389;P0700A11.2	Histone deacetylase	A0A0P0V4K3_ORYSJ;A2ZUU5_ORYSJ;Q94D35_ORYSJ	1				#DIV/0!				#DIV/0!	#DIV/0!	#N/A	#N/A	#N/A
A0A0P0V4L9	Protein arginine methyltransferase NDUFAF7	A0A0P0V4L9	LOC_Os01g40620	Os01g0588800	A0A0P0V4L9;B8AB72;Q5ZC77	A0A0P0V4L9;B8AB72;Q5ZC77	Os01g0588800;OsI_02631	Protein arginine methyltransferase NDUFAF7	A0A0P0V4L9_ORYSJ;B8AB72_ORYSI;Q5ZC77_ORYSJ	8	34650.9	30833.7	31651.2	32378.6	33671.3	36769.7	35111.1	35184	1.08664	0.103801	0.325776	0.787841
A0A0P0V4M2	Os01g0587500 protein	A0A0P0V4M2	None	Os01g0587500	A0A0P0V4M2;C7IY02	A0A0P0V4M2;B8AB70;B9EXS6;C7IY02	Os01g0587500	Os01g0587500 protein	A0A0P0V4M2_ORYSJ;C7IY02_ORYSJ	4	90478.6	99601.4	84311	91463.7	92370.3	100978	99641	97663.1	1.06778	0.0783578	0.398509	0.835668
A0A0P0V4M6	Os01g0589000 protein	A0A0P0V4M6	LOC_Os01g40640	Os01g0589000	A0A0P0V4M6;Q5ZC75	A0A0P0V4M6;B8AB36;B8AB73;B9EXT1;Q5ZC75	Os01g0589000	Os01g0589000 protein	A0A0P0V4M6_ORYSJ;Q5ZC75_ORYSJ	5	133386	133097	136674	134386	148412	146447	124521	139793	1.04024	0.0410434	0.666554	0.965696
A0A0P0V4N1	Splicing factor YJU2	A0A0P0V4N1	LOC_Os01g40610	Os01g0588700	A0A0P0V4N1;Q0JLM7	A0A0P0V4N1;B8AB71;Q0JLM7	Os01g0588700	Splicing factor YJU2	A0A0P0V4N1_ORYSJ;Q0JLM7_ORYSJ	1	32530.9	41957.3	38096.9	37528.4	28774.6	44985.5	34344.4	36034.8	0.960203	-0.0736726	0.715389	0.973771
A0A0P0V4R0	Regulator of telomere elongation helicase 1 homolog	A0A0P0V4R0		RTEL1	A0A0P0V4R0	A0A0P0V4R0;B8AB44	RTEL1	Regulator of telomere elongation helicase 1 homolog	RTEL1_ORYSJ	2			6024.53	6024.53	2621.74		4369.9	3495.82	0.580264	0.172558	0.963052	0.993838
A0A0P0V4U3	Os01g0597600 protein	A0A0P0V4U3	LOC_Os01g41420	Os01g0597600	A0A0P0V4U3;A2WS61;Q0JLI4;Q5ZAF5	A0A0P0V4U3;A2WS61;Q0JLI4;Q5ZAF5	Os01g0597600;OsI_02701;P0025A05.3	Os01g0597600 protein	A0A0P0V4U3_ORYSJ;A2WS61_ORYSI;Q0JLI4_ORYSJ;Q5ZAF5_ORYSJ	1				#DIV/0!				#DIV/0!	#DIV/0!	#N/A	#N/A	#N/A
A2WS70	Os01g0598600 protein	A2WS70	LOC_Os01g41550	Os01g0598600	A0A0P0V4U6;A2WS70;Q0JLH9	A2WS70;A2ZV28;A0A0P0V4T6;A0A0P0V4U6;Q0JLH9	Os01g0598600;OsI_02707	Os01g0598600 protein	A0A0P0V4U6_ORYSJ;A2WS70_ORYSI;Q0JLH9_ORYSJ	7	157242	166646	153571	159153	160920	148684	169362	159655	1.00316	-0.0129313	0.853569	0.986987
A0A0P0V4X3	Serine/threonine-protein phosphatase 2A 55 kDa regulatory subunit B	A0A0P0V4X3	LOC_Os01g41630	Os01g0600200	A0A0P0V4X3;A2WS76	A0A0P0V4X3;A2ZV35;A2WS76;Q5ZAG2	Os01g0600200;OsI_02712	Serine/threonine-protein phosphatase 2A 55 kDa regulatory subunit B	A0A0P0V4X3_ORYSJ;A2WS76_ORYSI	5	45651.5	51648.7	46252.4	47850.9	51990.9	42648.5	45648.8	46762.7	0.97726	-0.0504316	0.668913	0.967093
A0A0N7KD98	CUE domain-containing protein	A0A0N7KD98		P0025A05.39-1	A0A0P0V4X7;Q5ZAG1	A0A0N7KD98;A0A0P0V4X7;B8AB69;B9EXX0;Q0JLH4;Q5ZAG0;Q5ZAG1	P0025A05.39-1;P0518F01.10-1	CUE domain-containing protein	A0A0P0V4X7_ORYSJ;Q5ZAG1_ORYSJ	5	26420.2	26034.4	20522.8	24325.8	28651.1	26978.6	27807	27812.2	1.14332	0.177306	0.214727	0.678415
A0A0P0V505	Os01g0606133 protein	A0A0P0V505	LOC_Os01g42130	Os01g0606100	A0A0P0V505;Q0JLE0;Q5ZBN9	A0A0P0V505;B8ABI9;B9EXZ3;Q0JLE0;Q5ZBN9	Os01g0606100;Os01g0606133;P0704D04.8	Os01g0606133 protein	A0A0P0V505_ORYSJ;Q0JLE0_ORYSJ;Q5ZBN9_ORYSJ	2	94444.2	104349	83558.6	94117.3	96504.6	100980	109442	102309	1.08704	0.10372	0.32359	0.785861
A2WSC7	BCS1 protein-like	A2WSC7	LOC_Os01g42030	Os01g0605100	A0A0P0V515;A2WSC7;A2ZV72;Q5ZDA1	A2WSC7;A2ZV72;A0A0P0V515;Q5ZDA1	Os01g0605100;OsI_02762;OsJ_02530	BCS1 protein-like	A0A0P0V515_ORYSJ;A2WSC7_ORYSI;A2ZV72_ORYSJ;Q5ZDA1_ORYSJ	2	17845.1	19009.7	18938.4	18597.7	21286.3	35208.5	22002.8	26165.9	1.40694	0.479119	0.0414629	0.287013
A0A0P0V517	Os01g0605650 protein	A0A0P0V517	LOC_Os01g42080	Os01g0605650	A0A0P0V517;A2ZV77	A0A0P0V517;A2ZV77;B8ABI6;Q0JLE3;Q5ZD97	Os01g0605650;OsJ_02535	Os01g0605650 protein	A0A0P0V517_ORYSJ;A2ZV77_ORYSJ	6	56460.7	48015.8	58575.9	54350.8	60223	54649.8	52359.9	55744.2	1.02564	0.0197023	0.871338	0.986987
A0A0P0V524	Os01g0607400 protein	A0A0P0V524		HWC1	A0A0P0V535;A0A5S6RDP4;I4DI94	A0A0P0V524;A0A0P0V535;A0A5S6RDP4;B8ABJ6;B9EXZ8;I4DI94;Q5ZBP6	HWC1;Os01g0607400;P0704D04.24-1	Os01g0607400 protein	A0A0P0V535_ORYSJ;A0A5S6RDP4_ORYSJ;I4DI94_ORYSJ	10	73383.3	73192.7	77490.8	74688.9	79584.9	80490.8	71638.8	77238.2	1.03413	0.0321643	0.724956	0.977464
A0A0P0V0N5	Receptor-like protein kinase 1-like	A0A0P0V0N5		OSJNBa0090K04.21	A0A0P0V537;B8ABJ9;B9EY00;Q5ZBN0	A0A0P0V0N5;A0A0P0V537;A0A5S6R915;A0A8J8YA77;A2WKC3;A2WWE3;A2Y5T2;A2ZNY6;B8AAN8;B8ABJ9;B9EU60;B9EY00;B9FJS7;B9FLV4;H9CWR9;Q0DHA5;Q0JPG8;Q0JQX3;Q5ZBN0;Q6L569;Q75GM0;Q7F8A1;Q8H811;Q94DU4;Q9AUQ7;A0A0N7KDZ0;A0A0N7KGV0;A0A0P0UYI3;A0A0P0VUW3;A0A0P0W270;A0A5S6RCA6;A2XLA9;B8AQW5;B8AX83;B9ETW9;B9FB64;Q0DP60;Q0DTV2;Q0JLD0;Q5ZCL2;Q6L5B4;Q9LDG0	OSJNBa0090K04.21;Os01g0607900;OsI_02797;OsJ_02553	Receptor-like protein kinase 1-like	A0A0P0V537_ORYSJ;B8ABJ9_ORYSI;B9EY00_ORYSJ;Q5ZBN0_ORYSJ	1	550912	554136	533303	546117	553072	580379	586715	573389	1.04994	0.0536557	0.243077	0.71088
A0A0P0V539	Os01g0610300 protein	A0A0P0V539	LOC_Os01g42460	Os01g0610300	A0A0P0V539;B9EY07;Q5ZE12	A0A0P0V539;B9EY07;Q5ZE12	Os01g0610300;OsJ_02569	Os01g0610300 protein	A0A0P0V539_ORYSJ;B9EY07_ORYSJ;Q5ZE12_ORYSJ	1	14354.7	16121.3	11565.2	14013.7	13106.4	18065.3	14052.2	15074.6	1.0757	0.0913292	0.680872	0.969301
A0A0P0V542	Protein YIP	A0A0P0V542	LOC_Os01g42480	Os01g0610500	A0A0P0V548;B8ABL4;Q0JLB9	A0A0P0V542;A0A0P0V548;B8ABL4;Q0JLB9	Os01g0610500;OsI_02822	Protein YIP	A0A0P0V548_ORYSJ;B8ABL4_ORYSI;Q0JLB9_ORYSJ	3	100810	125604	116691	114368	89261.1	118775	99670.9	102569	0.89683	-0.172952	0.217617	0.681311
A0A0P0V549	Os01g0611000 protein	A0A0P0V549	LOC_Os01g42520	Os01g0611000	A0A0P0V549;A2ZVB2;Q0JLB5;Q9AX68	A0A0P0V549;A2WSI6;A2ZVB2;Q0JLB5;Q5ZBJ1;Q5ZE22;Q9AX68	Os01g0611000;P0410E03.33-1	Os01g0611000 protein	A0A0P0V549_ORYSJ;A2ZVB2_ORYSJ;Q0JLB5_ORYSJ;Q9AX68_ORYSJ	11	546982	609600	501433	552672	480047	463322	505432	482934	0.873817	-0.211492	0.00728155	0.0918415
A0A0P0V560	Os01g0613900 protein	A0A0P0V560	LOC_Os01g42800	Os01g0613900	A0A0P0V560;A2WSK5;B9EY19;Q5ZDY1	A0A0P0V560;A0A0P0V572;A2WSK5;B9EY19;Q5ZDY0;Q5ZDY1	Os01g0613900;OsI_02847;OsJ_02596;P0410E01.34-1	Os01g0613900 protein	A0A0P0V560_ORYSJ;A2WSK5_ORYSI;B9EY19_ORYSJ;Q5ZDY1_ORYSJ	6	87350.1	70532.5	69317.8	75733.5	70505	77985.7	73361.3	73950.7	0.97646	-0.0497777	0.67447	0.968285
A2WSL1	Os01g0614500 protein	A2WSL1	LOC_Os01g42820	Os01g0614500	A0A0P0V565;Q0JL97	A2WSL1;B9EY21;A0A0P0V565;Q0JL97	Os01g0614500	Os01g0614500 protein	A0A0P0V565_ORYSJ;Q0JL97_ORYSJ	7	459171	436350	449008	448176	434557	428643	486588	449929	1.00391	-0.0118748	0.846069	0.986987
A0A0P0V577	Os01g0613300 protein	A0A0P0V577	LOC_Os01g42770	Os01g0613300	A0A0P0V577;B8ABV1;B9EY18;Q0JLA3;Q5ZDY5	A0A0P0V577;B8ABV1;B9EY18;Q0JLA3;Q5ZDY5	Os01g0613300;OsI_02844;OsJ_02593;P0410E01.26	Os01g0613300 protein	A0A0P0V577_ORYSJ;B8ABV1_ORYSI;B9EY18_ORYSJ;Q0JLA3_ORYSJ;Q5ZDY5_ORYSJ	10	154444	155288	140934	150222	147494	156546	161367	155136	1.03271	0.0299151	0.669606	0.967324
A0A0P0V588	10-deacetylbaccatin III-10-O-acetyl transferase-like	A0A0P0V588	LOC_Os01g42870	Os01g0615200	A0A0P0V588;Q9FTH0	A0A0P0V588;Q9FTH0	Os01g0615200	10-deacetylbaccatin III-10-O-acetyl transferase-like	A0A0P0V588_ORYSJ;Q9FTH0_ORYSJ	1	475734	473698	462763	470732	473502	463121	467864	468162	0.994542	-0.0246069	0.502757	0.901274
A0A0P0V594	Os01g0615300 protein	A0A0P0V594	LOC_Os01g42880	Os01g0615300	A0A0P0V594;A2ZVE2	A0A0P0V594;A2WSL8;A2ZVE2	Os01g0615300	Os01g0615300 protein	A0A0P0V594_ORYSJ;A2ZVE2_ORYSJ	25	680022	715145	688924	694697	744716	719715	779638	748023	1.07676	0.0893991	0.0550223	0.339993
A0A0P0V595	Ubiquitin-like modifier-activating enzyme ATG7	A0A0P0V595	LOC_Os01g42850	Os01g0614900	A0A0P0V595;B8ABV6;Q0JL95	A0A0P0V595;B8ABV6;Q0JL95;A0A0N7KDB5;B9EY22;Q5ZDX4	Os01g0614900;OsI_02857;P0410E01.41-1	Ubiquitin-like modifier-activating enzyme ATG7	A0A0P0V595_ORYSJ;B8ABV6_ORYSI;Q0JL95_ORYSJ	7	28832.7	30790.5	35214.4	31612.5	34081.1	31130	29096	31435.7	0.994406	-0.0253281	0.856237	0.986987
A0A0P0V5B1	Os01g0618100 protein	A0A0P0V5B1	LOC_Os01g43090	Os01g0618100	A0A0P0V5B1;B8ABW4;Q0JL76	A0A0P0V5B1;B8ABW4;B8ABW6;Q0JL76	Os01g0618100;OsI_02879	Os01g0618100 protein	A0A0P0V5B1_ORYSJ;B8ABW4_ORYSI;Q0JL76_ORYSJ	20	347742	340969	342824	343845	343613	355340	352842	350598	1.01964	0.0114257	0.794422	0.985512
A0A0P0V5B4	CTP synthase	A0A0P0V5B4	LOC_Os01g43020	Os01g0616900	A0A0P0V5B4;Q5ZDK0	A0A0P0V5B4;B8A6U4;B8AWV2;B9EYD7;B9FLQ5;Q5VPD3;Q5ZDK0;Q65XK2;A0A0P0V605	Os01g0616900;P0686E09.22	CTP synthase	A0A0P0V5B4_ORYSJ;Q5ZDK0_ORYSJ	1	39855.7	36282.4	33098	36412	39730.6	40477.7	43360.2	41189.5	1.13121	0.161425	0.140291	0.551334
A0A0P0V5C0	Os01g0619000 protein	A0A0P0V5C0		B1040D09.15-1	A0A0P0V5C0;A0A8J8XV65;A2WSP5;Q5ZBG2	A0A0P0V5C0;A0A8J8XV65;A2WSP5;Q5ZBG2	B1040D09.15-1;Os01g0619000;OsI_02889;OsJ_02633	Os01g0619000 protein	A0A0P0V5C0_ORYSJ;A0A8J8XV65_ORYSJ;A2WSP5_ORYSI;Q5ZBG2_ORYSJ	2	25010.5	39014.8	38387.5	34137.6	32875.1	36389.7	43549.7	37604.8	1.10157	0.120218	0.56743	0.932061
A0A0P0V5C7	Os01g0621700 protein	A0A0P0V5C7	LOC_Os01g43360	Os01g0621700	A0A0P0V5C7;A2WSR1;A2ZVI1	A0A0P0V5C7;A2WSR1;A2ZVI1	Os01g0621700;OsI_02906	Os01g0621700 protein	A0A0P0V5C7_ORYSJ;A2WSR1_ORYSI;A2ZVI1_ORYSJ	7	33876.4	31631.7	29940.3	31816.1	31703.6	35836.8	36427.1	34655.8	1.08925	0.107056	0.347676	0.80298
A0A0P0V5F6	Os01g0626300 protein	A0A0P0V5F6	None	Os01g0626300	A0A0P0V5F6;A2WST5;Q0JL37	A0A0P0V5F6;A2WST5;Q0JL37	Os01g0626300;OsI_02929	Os01g0626300 protein	A0A0P0V5F6_ORYSJ;A2WST5_ORYSI;Q0JL37_ORYSJ	5	71372	67546.3	85597.9	74838.7	77621.4	54290.1	69274.9	67062.1	0.896089	-0.177515	0.265027	0.731125
B8ABZ9	Cytochrome P450-like	B8ABZ9	LOC_Os01g43700	Os01g0627400	A0A0P0V5H0;B8ABZ9;B9EY58;Q5ZEB4	B8ABZ9;B9EY58;A0A0P0V5H0;Q5ZEB4	Os01g0627400;OsI_02933;OsJ_02678	Cytochrome P450-like	A0A0P0V5H0_ORYSJ;B8ABZ9_ORYSI;B9EY58_ORYSJ;Q5ZEB4_ORYSJ	2	3082830	2411910	2402610	2632450	2343580	3088310	2598170	2.67669e+06	1.0168	0.00957496	0.938939	0.990239
A0A0P0V5H6	Cytochrome P450-like	A0A0P0V5H6	LOC_Os01g43710	CYP72A18	A0A0P0V5H6;B8AC00;Q9FDZ1	A0A0P0V5H6;B8AC00;Q9FDZ1	CYP72A18;Os01g0627500;OsI_02934	Cytochrome P450-like	A0A0P0V5H6_ORYSJ;B8AC00_ORYSI;Q9FDZ1_ORYSJ	20	203118	203475	195051	200548	217871	223609	205549	215676	1.07543	0.088891	0.165716	0.604097
A0A0P0V5I5	Carboxypeptidase	A0A0P0V5I5	LOC_Os01g43890	Os01g0629600	A0A0P0V5I5;A2WSV5;A2ZVN4;Q9FP87	A0A0P0V5I5;A2WSV5;A2ZVN4;Q9FP87	Os01g0629600;OsI_02946;OsJ_02698	Carboxypeptidase	A0A0P0V5I5_ORYSJ;A2WSV5_ORYSI;A2ZVN4_ORYSJ;Q9FP87_ORYSJ	2	20750.4	22457.2	15920.9	19709.5	15803	12360.4	18105.6	15423	0.782516	-0.371924	0.0846927	0.427969
B8ACA1	Os01g0631200 protein (Fragment)	B8ACA1		B1158C05.3	A0A0P0V5K2;B7EKV2;B8ACA1;B9EY70;Q0JL19	B8ACA1;Q0JL19;A0A0P0V5K2;B7EKV2;B9EY70;Q5ZCH6	B1158C05.3;Os01g0631200;OsI_02954;OsJ_02706	Os01g0631200 protein (Fragment)	A0A0P0V5K2_ORYSJ;B7EKV2_ORYSJ;B8ACA1_ORYSI;B9EY70_ORYSJ;Q0JL19_ORYSJ	1	9675.18	7384.02	17526	11528.4	4823.66	8884.18	11390	8365.95	0.725682	-0.483988	0.259353	0.727415
B9EY73	Os01g0631900 protein	B9EY73	LOC_Os01g44130	Os01g0631900	A0A0P0V5L9	B9EY73;A0A0P0V5L9	Os01g0631900	Os01g0631900 protein	A0A0P0V5L9_ORYSJ	1	112278	133111	106021	117137	93198.8	86819.3	111519	97179	0.829621	-0.287531	0.0230719	0.20047
A2ZVW9	Os01g0641800 protein	A2ZVW9	LOC_Os01g45450	Os01g0641800	A0A0P0V5Q6;A2ZVW9;Q0JKX7	A2ZVW9;B8ACD0;A0A0P0V5Q6;Q0JKX7	Os01g0641800;OsJ_02787	Os01g0641800 protein	A0A0P0V5Q6_ORYSJ;A2ZVW9_ORYSJ;Q0JKX7_ORYSJ	2	25624.3	42801.2	40991.3	36472.3	44837.4	51812.3	48744.6	48464.8	1.32881	0.392363	0.0604606	0.357982
A0A0P0V5S6	Os01g0641000 protein	A0A0P0V5S6	LOC_Os01g45380	Os01g0641000	A0A0P0V5S6;A2WT32;Q8LQ53	A0A0P0V5S6;A2WT32;B9EYA2;Q8LQ53	Os01g0641000;OsI_03022	Os01g0641000 protein	A0A0P0V5S6_ORYSJ;A2WT32_ORYSI;Q8LQ53_ORYSJ	3	9130.27	17028.8	16368.8	14176	15923.7	24109.4	18832.3	19621.8	1.38416	0.452352	0.127894	0.530311
A0A0P0V5T9	Os01g0644000 protein	A0A0P0V5T9	LOC_Os01g45640	Os01g0644000	A0A0P0V5T9;B8ACE3;Q5VP66	A0A0P0V5T9;B8ACE3;Q5VP66	Os01g0644000;OsI_03044	Os01g0644000 protein	A0A0P0V5T9_ORYSJ;B8ACE3_ORYSI;Q5VP66_ORYSJ	3	75191.8	107955	92238.6	91795.1	73946.8	69847.6		71897.2	0.783235	-0.945553	0.702373	0.971815
A0A0P0V5W3	ADP,ATP carrier protein	A0A0P0V5W3	LOC_Os01g45910	Os01g0647100	A0A0P0V5W3;A2WT73;A2ZVZ6;Q5VRA5	A0A0P0V5W3;A2WT73;A2ZVZ6;Q0IJY1;Q2TJ67;Q5VRA5	Os01g0647100;OsI_03061;OsJ_02814	ADP,ATP carrier protein	A0A0P0V5W3_ORYSJ;A2WT73_ORYSI;A2ZVZ6_ORYSJ;Q5VRA5_ORYSJ	8	138461	152602	148512	146525	169204	165260	169853	168106	1.14728	0.181051	0.0054884	0.0744743
A0A0P0V5X6	Os01g0642900 protein	A0A0P0V5X6	LOC_Os01g45530	Os01g0642900	A0A0P0V5X6;Q5VP75	A0A0P0V5X6;Q5VP75	Os01g0642900	Os01g0642900 protein	A0A0P0V5X6_ORYSJ;Q5VP75_ORYSJ	1	70382.7	48172.4	60232.7	59595.9	53866.9	58850.2	54031.6	55582.9	0.932663	-0.11622	0.450467	0.86965
A2WTA3	Lustrin A-like	A2WTA3	LOC_Os01g46350	Os01g0652100	A0A0P0V600;A2WTA3;Q8RZF8	A2WTA3;Q8RZF8;A0A0P0V600;B9EYD2	Os01g0652100;OsI_03091	Lustrin A-like	A0A0P0V600_ORYSJ;A2WTA3_ORYSI;Q8RZF8_ORYSJ	6	83213	88691.4	77985	83296.5	78339.7	79043.2	89771.7	82384.9	0.989056	-0.0331265	0.717385	0.973958
A0A0P0V602	Ketol-acid reductoisomerase	A0A0P0V602	LOC_Os01g46380	Os01g0652600	A0A0P0V602;A2ZW27;Q0JKS6	A0A0P0V602;A2ZW27;Q0JKS6	Os01g0652600;OsJ_02845	Ketol-acid reductoisomerase	A0A0P0V602_ORYSJ;A2ZW27_ORYSJ;Q0JKS6_ORYSJ	5	492195	480687	505973	492952	520625	485452	489081	498386	1.01102	-0.0011561	0.982884	0.996327
A0A0P0V5Y9	Os01g0653800 protein	A0A0P0V5Y9	LOC_Os01g46510	Os01g0653800	A0A0P0V625;B8A6U3;Q5VPC8	A0A0P0V5Y9;A0A0P0V625;B8A6U3;B9EYD6;Q5VPC8	Os01g0653800;OsI_03104	Os01g0653800 protein	A0A0P0V625_ORYSJ;B8A6U3_ORYSI;Q5VPC8_ORYSJ	39	160656	174440	170766	168621	165705	172807	171434	169982	1.00807	-0.00527923	0.935051	0.990239
A0A0P0V643	Os01g0660900 protein	A0A0P0V643	LOC_Os01g47190	Os01g0660900	A0A0P0V643;B8A6W7;B9EYF8	A0A0P0V643;B8A6W7;B9EYF8;Q0JKN8;Q5SMR9	Os01g0660900;OsI_03143;OsJ_02899	Os01g0660900 protein	A0A0P0V643_ORYSJ;B8A6W7_ORYSI;B9EYF8_ORYSJ	7	137555	131120	122677	130451	143984	156237	135019	145080	1.11214	0.138032	0.125011	0.524772
A0A0P0V672	Os01g0660800 protein	A0A0P0V672	LOC_Os01g47180	Os01g0660800	A0A0P0V672;A2WTG1;B9EYF7;Q5SN36	A0A0P0V672;A2WTG1;B9EYF7;Q5SN36	Os01g0660800;OsI_03144;OsJ_02898	Os01g0660800 protein	A0A0P0V672_ORYSJ;A2WTG1_ORYSI;B9EYF7_ORYSJ;Q5SN36_ORYSJ	7	31843.5	33535.9	30223.7	31867.7	38815.1	30566.2	32721.1	34034.1	1.06798	0.0778253	0.558425	0.928197
A0A0P0V674	Os01g0662700 protein	A0A0P0V674	LOC_Os01g47350	Os01g0662700	A0A0P0V674;A2ZW90	A0A0P0V674;A2WTG9;A2WTH0;A2ZW90	Os01g0662700	Os01g0662700 protein	A0A0P0V674_ORYSJ;A2ZW90_ORYSJ	8	74625.8	77486.5	76558.5	76223.6	77526.8	76135.1	76482.1	76714.7	1.00644	-0.00761737	0.903503	0.986987
A0A0P0V678	Protein VACUOLELESS1	A0A0P0V678	LOC_Os01g47650	Os01g0666800	A0A0P0V678	A0A0P0V678;B9EYI1;Q8RZ91;B8A772;Q0JKL0	Os01g0666800	Protein VACUOLELESS1	A0A0P0V678_ORYSJ	3	72712.6	81182.2	78790.3	77561.7	78292	83107.2	69706.4	77035.2	0.993212	-0.0257105	0.813031	0.986987
A0A0P0V692	Ribokinase	A0A0P0V692	LOC_Os01g47550	Os01g0665400	A0A0P0V692;B8A769;Q0JKL8	A0A0P0V692;B8A769;Q0JKL8	Os01g0665400;OsI_03171	Ribokinase	A0A0P0V692_ORYSJ;B8A769_ORYSI;Q0JKL8_ORYSJ	5	256687	287309	268656	270884	255824	248560	248053	250812	0.925903	-0.12794	0.0480627	0.314568
A0A0P0V683	Os01g0658500 protein	A0A0P0V683	LOC_Os01g46932	Os01g0658500	A0A0P0V6A0;B8A6V9	A0A0P0V683;A0A0P0V6A0;B8A6V9;Q5SMZ2	Os01g0658500;OsI_03132	Os01g0658500 protein	A0A0P0V6A0_ORYSJ;B8A6V9_ORYSI	3	86929.2	74600.5	52120.8	71216.8	85902.6	84162.2	107422	92495.6	1.29879	0.360813	0.0533874	0.334686
A0A0P0V6A3	Os01g0664000 protein	A0A0P0V6A3	LOC_Os01g47450	Os01g0664000	A0A0P0V6A3;A2WTH8;A2ZW98;Q0JKM5	A0A0P0V6A3;A2WTH8;A2ZW98;Q0JKM5;Q5SN67	Os01g0664000;OsI_03161;OsJ_02915	Os01g0664000 protein	A0A0P0V6A3_ORYSJ;A2WTH8_ORYSI;A2ZW98_ORYSJ;Q0JKM5_ORYSJ	6	30064	29295	22372.6	27243.9	25551.9	26829	22758.4	25046.4	0.919342	-0.135831	0.417074	0.849071
A0A0P0V6B5	Receptor-like serine/threonine-protein kinase	A0A0P0V6B5	LOC_Os01g48000	Os01g0670100	A0A0P0V6B5;A2WTM1;A2ZWD9	A0A0P0V6B5;A2WTM1;A2ZWD9;Q5QLM8	Os01g0670100;OsI_03209	Receptor-like serine/threonine-protein kinase	A0A0P0V6B5_ORYSJ;A2WTM1_ORYSI;A2ZWD9_ORYSJ	1				#DIV/0!	91893.9			91893.9	#DIV/0!	30	NA	NA
A0A0P0V6C7	Os01g0666600 protein	A0A0P0V6C7	LOC_Os01g47630	Os01g0666600	A0A0P0V6C7;A2WTJ9;A2ZWB8	A0A0P0V6C7;A2WTJ9;A2ZWB8	Os01g0666600;OsI_03186	Os01g0666600 protein	A0A0P0V6C7_ORYSJ;A2WTJ9_ORYSI;A2ZWB8_ORYSJ	4	56691.7	53474.4	51565.7	53910.6	55984.4	54700.3	56855.1	55846.6	1.03591	0.0342562	0.647449	0.960524
A0A0P0V6E8	Os01g0667200 protein	A0A0P0V6E8	LOC_Os01g47690	Os01g0667200	A0A0P0V6E8;Q5QLQ5	A0A0P0V6E8;B8A774;B9EYI3;Q5QLQ5	Os01g0667200	Os01g0667200 protein	A0A0P0V6E8_ORYSJ;Q5QLQ5_ORYSJ	13	164407	153066	142902	153458	131344	128439	141010	133598	0.870579	-0.216752	0.00372116	0.0562812
B8A799	Os01g0674100 protein	B8A799	LOC_Os01g48330	Os01g0674100	A0A0P0V6F3;Q0JKH6	B8A799;B8AEZ9;Q5QMK0;A0A0P0V6F1;A0A0P0V6F3;B9F4H9;Q0E2G8;Q0JKH6;Q6ER39	Os01g0674100	Os01g0674100 protein	A0A0P0V6F3_ORYSJ;Q0JKH6_ORYSJ	1	52286.7	56551.2	54501.3	54446.4	50320.1	53457.3	55718.4	53165.3	0.97647	-0.0514661	0.554941	0.926893
A0A0P0V6G2	Os01g0678100 protein	A0A0P0V6G2	LOC_Os01g48640	Os01g0678100	A0A0P0V6G2;Q8S188	A0A0P0V6G2;B8A7K3;B9EYL1;Q8S188	Os01g0678100	Os01g0678100 protein	A0A0P0V6G2_ORYSJ;Q8S188_ORYSJ	2		20515.5	12936.7	16726.1	23396.7	23409.3	27246.3	24684.1	1.47578	1.12488	0.62936	0.958531
A0A0P0V6G7	Vacuolar protein sorting factor 4B-like	A0A0P0V6G7	LOC_Os01g48270	Os01g0673500	A0A0P0V6G7;B8A796;Q5QMJ5	A0A0P0V6G7;A0A0P0V6K1;B8A796;Q0JKI1;Q5QMJ5	Os01g0673500;OsI_03229;P0007F06.31-1	Vacuolar protein sorting factor 4B-like	A0A0P0V6G7_ORYSJ;B8A796_ORYSI;Q5QMJ5_ORYSJ	1		12493.1		12493.1	12376.8	9241.96	12393.9	11337.6	0.907505	1.42833	NA	NA
A0A0P0V6G9	Os01g0676200 protein	A0A0P0V6G9	LOC_Os01g48500	Os01g0676200	A0A0P0V6G9;A2WTQ7;Q8LQP4	A0A0P0V6G9;A2WTQ7;Q8LQP4	Os01g0676200;OsI_03249	Os01g0676200 protein	A0A0P0V6G9_ORYSJ;A2WTQ7_ORYSI;Q8LQP4_ORYSJ	13	155259	134883	140260	143467	118660	130550	124152	124454	0.867473	-0.221115	0.00894138	0.106781
A0A0P0V6I0	Os01g0680400 protein	A0A0P0V6I0	LOC_Os01g48810	Os01g0680400	A0A0P0V6I0;B8A7K9;Q5QMA1	A0A0P0V6I0;B8A7K9;Q5QMA1	Os01g0680400;OsI_03273	Os01g0680400 protein	A0A0P0V6I0_ORYSJ;B8A7K9_ORYSI;Q5QMA1_ORYSJ	2	24592.7	22138.5	33514.6	26748.6	27699.5	22864.1	20221.9	23595.2	0.882108	-0.198645	0.3627	0.811906
A0A0P0V6J8	Os01g0679900 protein	A0A0P0V6J8		B1144G04.45-1	A0A0P0V6J8;A2WTS8;A2ZWJ5;Q5QM95;Q5QM96	A0A0P0V6J8;A2WTS8;A2ZWJ5;Q5QM94;Q5QM95;Q5QM96	B1144G04.45-1;B1144G04.45-2;Os01g0679900;OsI_03270;OsJ_03012	Os01g0679900 protein	A0A0P0V6J8_ORYSJ;A2WTS8_ORYSI;A2ZWJ5_ORYSJ;Q5QM95_ORYSJ;Q5QM96_ORYSJ	2	5313.26	5519.63	4835.4	5222.76	8604.83		2738.91	5671.87	1.08599	-0.488162	0.827467	0.986987
A0A0P0V6K7	Os01g0679600 protein	A0A0P0V6K7		B1144G04.39-1	A0A0P0V6K7;A0A5S6R6N9;A0A8J8Y9S9;B8A7K7;Q5QM87	A0A0P0V6K7;A0A5S6R6N9;A0A8J8Y9S9;B8A7K7;Q5QM87	B1144G04.39-1;B1144G04.39-2;Os01g0679600;OsI_03268;OsJ_03010	Os01g0679600 protein	A0A0P0V6K7_ORYSJ;A0A5S6R6N9_ORYSJ;A0A8J8Y9S9_ORYSJ;B8A7K7_ORYSI;Q5QM87_ORYSJ	4	30176.5	29753.9	26770.2	28900.2	27507.9	30903.1	29609.3	29340.1	1.01522	0.0058794	0.959214	0.993838
A0A0P0V6L0	Os01g0681000 protein	A0A0P0V6L0	LOC_Os01g48874	Os01g0681000	A0A0P0V6L0;Q5QLE2	A0A0P0V6L0;A2ZWK1;Q5QLE2	Os01g0681000	Os01g0681000 protein	A0A0P0V6L0_ORYSJ;Q5QLE2_ORYSJ	1	23556.7		19305.4	21431.1	17100.3	17021	23217.5	19112.9	0.891834	0.40126	0.864644	0.986987
A0A0P0V6I7	DNA-directed RNA polymerase III subunit RPC3	A0A0P0V6I7		B1144G04.33-1	A0A0P0V6L2;Q5QM91	A0A0P0V6I7;A0A0P0V6L2;B9EYL3;Q5QM90;Q5QM91	B1144G04.33-1;Os01g0679000	DNA-directed RNA polymerase III subunit RPC3	A0A0P0V6L2_ORYSJ;Q5QM91_ORYSJ	2	44171.7	39830.6	45187	43063.1	45602.9	40193.2	37061.9	40952.7	0.950992	-0.0890141	0.483142	0.892922
A0A0P0V6M8	Long-chain-fatty-acid--CoA ligase	A0A0P0V6M8	LOC_Os01g48910	Os01g0681200	A0A0P0V6M8;B9EYM0	A0A0P0V6M8;B8A7L3;B9EYM0;Q5QLE5	Os01g0681200	Long-chain-fatty-acid--CoA ligase	A0A0P0V6M8_ORYSJ;B9EYM0_ORYSJ	16	151610	154702	153735	153349	158853	158810	163542	160402	1.04599	0.0478876	0.316645	0.779352
A0A0P0V6P0	ATP synthase subunit beta	A0A0P0V6P0	LOC_Os01g49190	Os01g0685800	A0A0P0V6P0;A0A0P0V6Q2;B9EYN3;Q0JKB4;Q5N7P8;Q5N7P9	A0A0P0V6P0;B8A7M8;Q0JKB4;A0A0P0V6Q2;B9EYN3;Q5N7P8;Q5N7P9	Os01g0685800;OsJ_03042;P0478H03.30-1;P0478H03.30-2	ATP synthase subunit beta	A0A0P0V6P0_ORYSJ;A0A0P0V6Q2_ORYSJ;B9EYN3_ORYSJ;Q0JKB4_ORYSJ;Q5N7P8_ORYSJ;Q5N7P9_ORYSJ	2	426418	276488	355284	352730	395424	338912	414827	383054	1.08597	0.101492	0.484105	0.892922
A0A0P0V6R2	Os01g0689800 protein	A0A0P0V6R2	LOC_Os01g49510	Os01g0689800	A0A0P0V6R2;A2WTY5;Q5N7J6	A0A0P0V6R2;A0A8J8XTF5;A2WTY5;A2ZWQ5;B8BC48;B8BP59;B9G1I2;Q2QTQ5;Q5N7J6;Q6ZCV6	Os01g0689800;OsI_03333	Os01g0689800 protein	A0A0P0V6R2_ORYSJ;A2WTY5_ORYSI;Q5N7J6_ORYSJ	1	31580.3	36642.4	43140.6	37121.1	54624.3	45860.8	49962.7	50149.3	1.35096	0.415366	0.00683226	0.0869592
Q8RZZ3	Serine/threonine-protein phosphatase	Q8RZZ3	LOC_Os01g49690	Os01g0691700	A0A0P0V6S6;Q8RZZ3	Q8RZZ3;A0A0P0V6S6;B8A802	Os01g0691700	Serine/threonine-protein phosphatase	A0A0P0V6S6_ORYSJ;Q8RZZ3_ORYSJ	20	249677	262073	288292	266681	293795	294294	284038	290709	1.0901	0.107342	0.163815	0.601109
A0A0P0V6T4	chitinase	A0A0P0V6T4	LOC_Os01g49320	Os01g0687400	A0A0P0V6T4;A2WTW8;Q8RU26	A0A0P0V6T4;A2WTW8;Q8RU26;A2ZWN8;Q7XXQ0	Os01g0687400;OsI_03317	chitinase	A0A0P0V6T4_ORYSJ;A2WTW8_ORYSI;Q8RU26_ORYSJ	6	346555	337817	326733	337035	339777	345262	365502	350180	1.039	0.0383315	0.435075	0.858842
A0A0P0V6T5	Os01g0688200 protein	A0A0P0V6T5	LOC_Os01g49380	Os01g0688200	A0A0P0V6T5;A2WTX4	A0A0P0V6T5;A2WTX4;A2ZWP5;Q0JK96;Q5N7L1	Os01g0688200;OsI_03323	Os01g0688200 protein	A0A0P0V6T5_ORYSJ;A2WTX4_ORYSI	7	43677.5	43030.6	43824.5	43510.9	38359.3	35692.5	38105.6	37385.8	0.859229	-0.236116	0.00297957	0.0475155
A0A0P0V6T9	Reticulon-like protein	A0A0P0V6T9	LOC_Os01g49660	Os01g0691400	A0A0P0V6T9;B8A7Z9;B9EYX3	A0A0P0V6T9;B8A7Z9;B9EYX3	Os01g0691400;OsI_03344;OsJ_03084	Reticulon-like protein	A0A0P0V6T9_ORYSJ;B8A7Z9_ORYSI;B9EYX3_ORYSJ	1	11121.8	10178.8	5806.52	9035.71	8047.15	10667.3	13170.7	10628.4	1.17626	0.218542	0.503047	0.90146
A0A0P0V6V5	Methionyl-tRNA formyltransferase	A0A0P0V6V5	LOC_Os01g49330	Os01g0687500	A0A0P0V6V5;Q5N7L5	A0A0P0V6V5;Q5N7L5	Os01g0687500	Methionyl-tRNA formyltransferase	A0A0P0V6V5_ORYSJ;Q5N7L5_ORYSJ	1	117657	125475	118259	120464	118258	128259	120545	122354	1.01569	0.006181	0.932862	0.990239
A0A0P0V6V8	Os01g0687700 protein	A0A0P0V6V8	LOC_Os01g49350	Os01g0687700	A0A0P0V6V8;B8A7P0;Q5N7L3	A0A0P0V6V8;B8A7P0;B9EYP3;Q5N7L3	Os01g0687700;OsI_03320	Os01g0687700 protein	A0A0P0V6V8_ORYSJ;B8A7P0_ORYSI;Q5N7L3_ORYSJ	5	64784.3	60280	56888.4	60650.9	62037.3	62072.3	63801.5	62637	1.03275	0.0300816	0.709466	0.973035
A0A0P0V6W1	Os01g0687600 protein	A0A0P0V6W1	LOC_Os01g49340	Os01g0687600	A0A0P0V6W1;A2ZWP0;B8A7N9;Q5N7L4	A0A0P0V6W1;A2ZWP0;B8A7N9;Q5N7L4	Os01g0687600;OsI_03319;OsJ_03058	Os01g0687600 protein	A0A0P0V6W1_ORYSJ;A2ZWP0_ORYSJ;B8A7N9_ORYSI;Q5N7L4_ORYSJ	1	11846.6	13281.5	5427.64	10185.2	12777.5	11578	9058.17	11137.9	1.09353	0.116379	0.747694	0.981976
A2WTY6	Os01g0689900 protein	A2WTY6	LOC_Os01g49529	Os01g0689900	A0A0P0V6X0;A0A5S6RC66	A2WTY6;A0A0P0V6W9;A0A0P0V6X0;A0A5S6RC66;A2ZWQ6;B7EC46;Q5N7Q7	Os01g0689900;P0034C09.1-1	Os01g0689900 protein	A0A0P0V6X0_ORYSJ;A0A5S6RC66_ORYSJ	3	38538.1	32918.4	40610.6	37355.7	30977.7	38757	39941.6	36558.8	0.978666	-0.048261	0.75503	0.982674
A0A0P0V6X6	Os01g0692600 protein	A0A0P0V6X6	LOC_Os01g49760	Os01g0692600	A0A0P0V6X6;A2ZWS5;Q0JK71	A0A0P0V6X6;A2WU05;A2ZWS5;Q0JK71;Q5N7R5	Os01g0692600;OsJ_03092	Os01g0692600 protein	A0A0P0V6X6_ORYSJ;A2ZWS5_ORYSJ;Q0JK71_ORYSJ	11	33439.4	33761.6	26355.6	31185.5	28587.6	30224	33854.4	30888.7	0.990481	-0.0302796	0.836933	0.986987
A2WU01	Os01g0692000 protein	A2WU01	LOC_Os01g49710	Os01g0692000	A0A0P0V6Z0;A2WU01;A2ZWS2	A2WU01;A2ZWS2;Q8RZY8;A0A0P0V6Z0;A0A8J8XJ90;A2WU02	Os01g0692000;OsI_03348;OsJ_03088	Os01g0692000 protein	A0A0P0V6Z0_ORYSJ;A2WU01_ORYSI;A2ZWS2_ORYSJ	1	38242.2	26078.8	28296.5	30872.5		13206.8	18908.9	16057.9	0.520134	-1.54618	0.50627	0.902026
A0A0P0V6Z7	Os01g0695300 protein	A0A0P0V6Z7	LOC_Os01g50050	Os01g0695300	A0A0P0V6Z7;Q5N9P6	A0A0P0V6Z7;B8A815;B9EYZ0;Q5N9P6	Os01g0695300	Os01g0695300 protein	A0A0P0V6Z7_ORYSJ;Q5N9P6_ORYSJ	5	24234.7	27052.1	22094.1	24460.3	31821.5	33772	28581.4	31391.6	1.28337	0.34472	0.0155289	0.15703
A0A0P0V704	Os01g0698300 protein	A0A0P0V704	LOC_Os01g50340	Os01g0698300	A0A0P0V704;Q0JK40	A0A0P0V704;Q0JK40;A0A0P0V714;B8A824	Os01g0698300	Os01g0698300 protein	A0A0P0V704_ORYSJ;Q0JK40_ORYSJ	9	42926.1	39922.1	35648	39498.7	41048.5	41788.8	42918.9	41918.7	1.06127	0.0696368	0.508404	0.90266
A0A0P0V707	Os01g0698900 protein	A0A0P0V707	LOC_Os01g50360	Os01g0698900	A0A0P0V707;Q5N9I8	A0A0P0V707;Q5N9I8	Os01g0698900;P0454A11.7	Os01g0698900 protein	A0A0P0V707_ORYSJ;Q5N9I8_ORYSJ	2	10640.7	8376.35	10758.3	9925.12	14169.1	15681.4	15270.6	15040.4	1.51538	0.582986	0.00135492	0.0254066
A2WU89	Os01g0706000 protein	A2WU89	LOC_Os01g50960	Os01g0706000	A0A0P0V736;A2WU89;B9EZ22;Q94JE5	A2WU89;B9EZ22;Q94JE5;A0A0P0V736	Os01g0706000;OsI_03440;OsJ_03184	Os01g0706000 protein	A0A0P0V736_ORYSJ;A2WU89_ORYSI;B9EZ22_ORYSJ;Q94JE5_ORYSJ	9	158224	137141	121612	138992	127183	131068	141418	133223	0.958492	-0.0773443	0.468753	0.882854
A0A0P0V753	Os01g0706500 protein	A0A0P0V753	LOC_Os01g51020	Os01g0706500	A0A0P0V753;A2ZX17	A0A0P0V753;A2ZX17	Os01g0706500	Os01g0706500 protein	A0A0P0V753_ORYSJ;A2ZX17_ORYSJ	1	364995	442720	413916	407210	437462	465437	484597	462499	1.13577	0.166303	0.0559138	0.34338
A0A0P0V763	Trafficking protein particle complex subunit	A0A0P0V763	LOC_Os01g51220	Os01g0708600	A0A0P0V763;B8A8C6;Q5N9C8	A0A0P0V763;B8A8C6;Q5N9C8	Os01g0708600;OsI_03459	Trafficking protein particle complex subunit	A0A0P0V763_ORYSJ;B8A8C6_ORYSI;Q5N9C8_ORYSJ	14	66468.6	56691.6	45944.7	56368.3	56838.1	53794.2	62803.3	57811.9	1.02561	0.0201621	0.892725	0.986987
A0A0P0V760	Os01g0706400 protein	A0A0P0V760	LOC_Os01g51010	Os01g0706400	A0A0P0V774;Q5N8F0	A0A0P0V760;A0A0P0V774;A2WU94;B9EZ25;Q5N8F0	Os01g0706400;P0692C11.22-1	Os01g0706400 protein	A0A0P0V774_ORYSJ;Q5N8F0_ORYSJ	1	45272.3	39512.7	38942	41242.3	40053.2	41167.1	40597.9	40606.1	0.984572	-0.038505	0.705166	0.972079
A0A0P0V787	Os01g0709400 protein	A0A0P0V787	LOC_Os01g51280	Os01g0709400	A0A0P0V787;Q0JJY1	A0A0P0V787;A2WUB4;A2ZX36;Q0JJY1	Os01g0709400	Os01g0709400 protein	A0A0P0V787_ORYSJ;Q0JJY1_ORYSJ	10	56898.9	67994.3	64324.5	63072.6	73187.4	68691.6	73822.2	71900.4	1.13996	0.171349	0.0879445	0.437413
A0A0P0V7B6	Os01g0714900 protein	A0A0P0V7B6	LOC_Os01g51700	Os01g0714900	A0A0P0V7B6;Q5JLU1	A0A0P0V7B6;Q5JLU1	Os01g0714900	Os01g0714900 protein	A0A0P0V7B6_ORYSJ;Q5JLU1_ORYSJ	3	291325	293359	240410	275031	275499	274953	288223	279558	1.01646	0.00730667	0.932389	0.990239
A0A0P0V7B7	Os01g0715800 protein	A0A0P0V7B7	LOC_Os01g51800	Os01g0715800	A0A0P0V7B7;A2WUG1;Q8S1M5	A0A0P0V7B7;A2WUG1;Q8S1M5	Os01g0715800;OsI_03511	Os01g0715800 protein	A0A0P0V7B7_ORYSJ;A2WUG1_ORYSI;Q8S1M5_ORYSJ	6	58709.5	43807.2	53608	52041.6	65163.8	56538.1	60807.2	60836.4	1.169	0.208229	0.125338	0.525127
A0A0P0V7D2	cytidine deaminase	A0A0P0V7D2	LOC_Os01g51540	Os01g0712700	A0A0P0V7D2;Q8S0I1	A0A0P0V7D2;A2WUD7;Q8S0I1;B9EZ43	Os01g0712700	cytidine deaminase	A0A0P0V7D2_ORYSJ;Q8S0I1_ORYSJ	5	120907	118072	141098	126692	150949	163687	123523	146053	1.15282	0.189504	0.159387	0.589946
A0A0P0V7E2	Os01g0716200 protein	A0A0P0V7E2	LOC_Os01g51840	Os01g0716200	A0A0P0V7E2;B8A8P5;B9EZ54;Q5JMB8	A0A0P0V7E2;B7F668;B8A8P5;B9EZ54;Q5JMB8	Os01g0716200;OsI_03513;P0683B11.9-1	Os01g0716200 protein	A0A0P0V7E2_ORYSJ;B8A8P5_ORYSI;B9EZ54_ORYSJ;Q5JMB8_ORYSJ	6	972512	752251	842506	855756	735503	759602	767303	754136	0.881251	-0.198677	0.0299373	0.236033
Q5NAI9	Os01g0710000 protein	Q5NAI9	LOC_Os01g51300	Os01g0710000	A0A0P0V7E7;B8A8C8;Q5NAI9	Q5NAI9;A0A0P0V7E7;B8A8C8;B9EZ35	Os01g0710000;OsI_03466	Os01g0710000 protein	A0A0P0V7E7_ORYSJ;B8A8C8_ORYSI;Q5NAI9_ORYSJ	23	521633	492968	551487	522029	528666	491961	509515	510047	0.977047	-0.050792	0.424461	0.852532
B8A8P7	Os01g0716800 protein	B8A8P7	LOC_Os01g51890	Os01g0716800	A0A0P0V7F9;Q0JJU2	B8A8P7;Q0JJU2;A0A0P0V7D5;A0A0P0V7F9;B9EZ58	Os01g0716800	Os01g0716800 protein	A0A0P0V7F9_ORYSJ;Q0JJU2_ORYSJ	2	1575.09	2811.19	4248.46	2878.25	4135.92	2434.16	9049.25	5206.44	1.80889	0.826295	0.160638	0.592541
A0A0P0V7G6	Os01g0718900 protein	A0A0P0V7G6	LOC_Os01g52090	Os01g0718900	A0A0P0V7G6;Q942E9	A0A0P0V7G6;A2ZX99;Q942E9	Os01g0718900	Os01g0718900 protein	A0A0P0V7G6_ORYSJ;Q942E9_ORYSJ	1	30897.7	36328.9	33656.3	33627.6	38652.3	36316	33411.9	36126.7	1.07432	0.0868838	0.486673	0.893998
A0A0P0V7J8	Os01g0721900 protein	A0A0P0V7J8	LOC_Os01g52390	Os01g0721900	A0A0P0V7J8;Q8W0D1	A0A0P0V7J8;A0A0P0V7J9;A2WUK8;A2ZXC9;Q8W0D1	Os01g0721900;P0690B02.26-1	Os01g0721900 protein	A0A0P0V7J8_ORYSJ;Q8W0D1_ORYSJ	2	264600	306954	327894	299816	344972	263071	323891	310645	1.03612	0.0322175	0.787758	0.98465
A0A0P0V7M0	Os01g0725600 protein	A0A0P0V7M0	LOC_Os01g52630	Os01g0725600	A0A0P0V7M0;B8A8Z3;B9EZH5;Q8S160	A0A0P0V7M0;B8A8Z3;B9EZH5;Q8S160	Os01g0725600;OsI_03583;OsJ_03316	Os01g0725600 protein	A0A0P0V7M0_ORYSJ;B8A8Z3_ORYSI;B9EZH5_ORYSJ;Q8S160_ORYSJ	3	27126.8	22644.5	21620.8	23797.4	34622.8	32479.2	25814.2	30972.1	1.30149	0.365592	0.0358618	0.26273
A0A0P0V7M3	Malic enzyme	A0A0P0V7M3	LOC_Os01g52500	NADP-ME2	A0A0P0V7M3;A0A0P0V7N7;B8A8R6;B9EZH0;Q0JJQ7;Q9FRT2	A0A0P0V7M3;A0A0P0V7N7;B8A8R6;B9EZH0;Q0JJQ7;Q5JNA0;Q9FRT2	NADP-ME2;Os01g0723400;OsI_03572;OsJ_03305	Malic enzyme	A0A0P0V7M3_ORYSJ;A0A0P0V7N7_ORYSJ;B8A8R6_ORYSI;B9EZH0_ORYSJ;Q0JJQ7_ORYSJ;Q9FRT2_ORYSJ	5	1980440	2069560	1910650	1.98688e+06	1715000	1676840	1866250	1.7527e+06	0.882134	-0.198197	0.000243303	0.00655243
A0A0P0V7P7	HVA22-like protein	A0A0P0V7P7	LOC_Os01g52780	Os01g0728150	A0A0P0V7P7;B8A901;B9EZI3;Q5JM42	A0A0P0V7P7;B8A901;B9EZI3;Q5JM42	Os01g0728150;OsI_03599;OsJ_03330;P0042A10.48	HVA22-like protein	A0A0P0V7P7_ORYSJ;B8A901_ORYSI;B9EZI3_ORYSJ;Q5JM42_ORYSJ	4	107633	128055	124842	120177	89508.2	99480.5	107412	98800.2	0.822125	-0.300275	0.00606308	0.08001
A0A0P0V7P9	Os01g0728300 protein	A0A0P0V7P9	LOC_Os01g52790	Os01g0728300	A0A0P0V7P9;A2WUP8;Q0JJN5	A0A0P0V7P9;A2WUP8;Q0JJN5	Os01g0728300;OsI_03601	Os01g0728300 protein	A0A0P0V7P9_ORYSJ;A2WUP8_ORYSI;Q0JJN5_ORYSJ	2	11665.8	15123	15884.7	14224.5	15474.3	24675.3	16670	18939.9	1.3315	0.398106	0.116952	0.507238
A0A0P0V7Q5	Os01g0729100 protein	A0A0P0V7Q5	LOC_Os01g52864	Os01g0729100	A0A0P0V7Q5;A2WUQ4;Q5JNF8;Q5JNN2	A0A0P0V7Q5;A2WUQ4;Q5JNF8;Q5JNN2	Os01g0729100;OsI_03606	Os01g0729100 protein	A0A0P0V7Q5_ORYSJ;A2WUQ4_ORYSI;Q5JNF8_ORYSJ;Q5JNN2_ORYSJ	5	93707.5	109178	103355	102080	108085	114652	102841	108526	1.06314	0.0719995	0.457483	0.873186
A0A0P0V7Q9	Os01g0729500 protein	A0A0P0V7Q9	LOC_Os01g52890	Os01g0729500	A0A0P0V7Q9;A2WUQ7;Q0JJM9;Q7F6K6;Q9AX16	A0A0P0V7Q9;A2WUQ7;Q0JJM9;Q7F6K6;Q9AX16	Os01g0729500;OsI_03609;OsJ_03338;P0456A01.29	Os01g0729500 protein	A0A0P0V7Q9_ORYSJ;A2WUQ7_ORYSI;Q0JJM9_ORYSJ;Q7F6K6_ORYSJ;Q9AX16_ORYSJ	1	32383	32911.6	44193.3	36496	35432.5	21966.7	29790.8	29063.3	0.796344	-0.348642	0.109967	0.492962
A0A0P0V7R6	Trehalose 6-phosphate phosphatase	A0A0P0V7R6	LOC_Os01g53000	Os01g0730300	A0A0P0V7R6;A2ZXI0;H6ST15;Q7F6J7	A0A0P0V7R6;A0A0P0V7R7;A2ZXI0;H6ST15;Q7F6J7;B8A908	Os01g0730300;OsJ_03344;TPS3	Trehalose 6-phosphate phosphatase	A0A0P0V7R6_ORYSJ;A2ZXI0_ORYSJ;H6ST15_ORYSI;Q7F6J7_ORYSJ	8	273079	258819	271668	267855	281239	302761	290701	291567	1.08852	0.105919	0.0795625	0.414581
A0A0P0V7S4	Os01g0730800 protein	A0A0P0V7S4	LOC_Os01g53060	Os01g0730800	A0A0P0V7S4;B8A912;Q5JNF1	A0A0P0V7S4;B8A912;Q5JNF1	Os01g0730800;OsI_03624	Os01g0730800 protein	A0A0P0V7S4_ORYSJ;B8A912_ORYSI;Q5JNF1_ORYSJ	3	25570.3	27391.5	21091.1	24684.3	26081.8	21121.5	15528.6	20910.6	0.847123	-0.253705	0.268685	0.735801
A0A0P0V7T0	Os01g0731000 protein	A0A0P0V7T0	LOC_Os01g53079	Os01g0731000	A0A0P0V7T0;A0A5S6RBP5;B8A914	A0A0P0V7T0;A0A5S6RBP5;A2Y6S2;B8A914;B9FH28;Q75K68	Os01g0731000;OsI_03626	Os01g0731000 protein	A0A0P0V7T0_ORYSJ;A0A5S6RBP5_ORYSJ;B8A914_ORYSI	1	253124	233270	235231	240542	250596	222360	265667	246208	1.02356	0.0159257	0.836432	0.986987
A0A0P0V7T7	Os01g0732200 protein	A0A0P0V7T7	LOC_Os01g53150	Os01g0732200	A0A0P0V7T7;B8A918;B9EZJ7;Q5JM78	A0A0P0V7T7;B8A918;B9EZJ7;Q5JM78	Os01g0732200;OsI_03633;OsJ_03357	Os01g0732200 protein	A0A0P0V7T7_ORYSJ;B8A918_ORYSI;B9EZJ7_ORYSJ;Q5JM78_ORYSJ	1	17462.1	17670.6	19649.3	18260.7	14021.8	20670.1	18928.2	17873.4	0.97879	-0.0473488	0.812338	0.986987
A0A0P0V7V1	Glycosyltransferase	A0A0P0V7V1	LOC_Os01g53350	Os01g0734800	A0A0P0V7V1;A2WUT6;Q942C4	A0A0P0V7V1;A2WUT6;Q942C4	Os01g0734800;OsI_03644	Glycosyltransferase	A0A0P0V7V1_ORYSJ;A2WUT6_ORYSI;Q942C4_ORYSJ	25	84603.2	80074.6	83792.5	82823.4	97042.3	96628	91083.1	94917.8	1.14603	0.180258	0.0135988	0.142817
A0A0P0V7W0	Os01g0732000 protein	A0A0P0V7W0	None	Os01g0732000	A0A0P0V7W0;B8A916;Q5JNE5	A0A0P0V7W0;B8A916;Q5JNE5	Os01g0732000;OsI_03631	Os01g0732000 protein	A0A0P0V7W0_ORYSJ;B8A916_ORYSI;Q5JNE5_ORYSJ	6	19246.3	28524.7	23234.1	23668.4	24140.5	23247.6	28420.9	25269.7	1.06766	0.075924	0.68945	0.971787
A0A0P0V7Y7	Glycosyltransferase	A0A0P0V7Y7	LOC_Os01g53420	Os01g0735900	A0A0P0V7Y7;Q0JJJ4	A0A0P0V7Y7;A2WUU2;Q0JJJ4	Os01g0735900	Glycosyltransferase	A0A0P0V7Y7_ORYSJ;Q0JJJ4_ORYSJ	7	26374	24217.2	17109.2	22566.8	22458.7	21458.2	22418.9	22111.9	0.979844	-0.0447039	0.815138	0.986987
A0A0P0V7Y8	Protein farnesyltransferase subunit beta	A0A0P0V7Y8		OSJNBb0021A09.20-1	A0A0P0V7Y8;B8A930;B9EZK8;Q0JJI1;Q5JND4	A0A0P0V7Y8;B8A930;B9EZK8;Q0JJI1;Q5JND4	OSJNBb0021A09.20-1;Os01g0737800;OsI_03661;OsJ_03383	Protein farnesyltransferase subunit beta	A0A0P0V7Y8_ORYSJ;B8A930_ORYSI;B9EZK8_ORYSJ;Q0JJI1_ORYSJ;Q5JND4_ORYSJ	4	49968.6	66246	46842.8	54352.5	51459.4	42573.7	66897.6	53643.6	0.986957	-0.0382262	0.846724	0.986987
A0A0P0V7Z1	Os01g0739700 protein	A0A0P0V7Z1	LOC_Os01g53750	Os01g0739700	A0A0P0V7Z1;Q5JNL0	A0A0P0V7Z1;A2X4K0;A2ZXN4;B9EZU7;Q5JNL0	Os01g0739700	Os01g0739700 protein	A0A0P0V7Z1_ORYSJ;Q5JNL0_ORYSJ	2	55973.1	48374.3	47185.2	50510.9	53483.1	44922.7	46577.3	48327.7	0.956778	-0.0801563	0.504615	0.901781
A0A0P0V7Z2	Reticulon-like protein	A0A0P0V7Z2	LOC_Os01g53520	Os01g0736900	A0A0P0V7Z2;Q8S2K0	A0A0P0V7Z2;A2WUU6;Q8S2K0;A0A0P0V7W8;A2ZXL3	Os01g0736900	Reticulon-like protein	A0A0P0V7Z2_ORYSJ;Q8S2K0_ORYSJ	5	996094	952196	1007230	985173	1001680	910379	1031160	981073	0.995838	-0.0236792	0.680612	0.969301
B8A9G8	Os01g0739400 protein	B8A9G8	LOC_Os01g53720	Os01g0739400	A0A0P0V805;Q5JNL2	B8A9G8;A0A0P0V805;Q5JNL2	Os01g0739400;P0638D12.19	Os01g0739400 protein	A0A0P0V805_ORYSJ;Q5JNL2_ORYSJ	5	123110	112673	117341	117708	124481	139615	147769	137288	1.16635	0.205093	0.0194984	0.182325
A0A0P0V816	Os01g0743300 protein	A0A0P0V816	LOC_Os01g54010	Os01g0743300	A0A0P0V816;A2WUY4;B9EZM0;Q0JJE7	A0A0P0V816;A2WUY4;B9EZM0;Q0JJE7	Os01g0743300;OsI_03696;OsJ_03414	Os01g0743300 protein	A0A0P0V816_ORYSJ;A2WUY4_ORYSI;B9EZM0_ORYSJ;Q0JJE7_ORYSJ	9	92497.2	90390.4	85316.7	89401.4	81279.2	70347.9	76663.8	76097	0.851183	-0.249486	0.00262121	0.0431702
A0A0P0V817	tryptophan--tRNA ligase	A0A0P0V817		OsI_03697	A0A0P0V819;A2WUY5	A0A0P0V817;A0A0P0V819;A2WUY5;Q0JJE6	OsI_03697;P0439E07.32-2	tryptophan--tRNA ligase	A0A0P0V819_ORYSJ;A2WUY5_ORYSI	14	297010	277437	303191	292546	290982	284462	254840	276761	0.946044	-0.0962412	0.232033	0.7001
A0A0B4U0L7	Os01g0742300 protein	A0A0B4U0L7	LOC_Os01g53910	Os01g0742300	A0A0P0V821;A2WUX7;Q8LQ70	A0A0B4U0L7;A0A0P0V821;A2WUX7;B9EZL8;Q8LQ70	Os01g0742300;OsI_03689	Os01g0742300 protein	A0A0P0V821_ORYSJ;A2WUX7_ORYSI;Q8LQ70_ORYSJ	10	335915	341902	318204	332007	346038	343776	342599	344138	1.03654	0.0352819	0.462892	0.878658
A0A0P0V822	Os01g0739500 protein	A0A0P0V822	LOC_Os01g53730	Os01g0739500	A0A0P0V822;A2WUW6;A2ZXN2	A0A0P0V822;A2WUW6;A2ZXN2	Os01g0739500;OsI_03675	Os01g0739500 protein	A0A0P0V822_ORYSJ;A2WUW6_ORYSI;A2ZXN2_ORYSJ	2			4759.82	4759.82				#DIV/0!	#DIV/0!	-26.8966	NA	NA
A0A0P0V830	Os01g0740500 protein	A0A0P0V830	LOC_Os01g53800	Os01g0740500	A0A0P0V830;B8A9D1;Q0JJG2;Q5JNK6	A0A0P0V830;B8A9D1;B9EZL3;Q0JJG2;Q5JNK6	Os01g0740500;OsI_03679;P0638D12.28	Os01g0740500 protein	A0A0P0V830_ORYSJ;B8A9D1_ORYSI;Q0JJG2_ORYSJ;Q5JNK6_ORYSJ	2	22331.6	24148.7	19590.5	22023.6	18527	17371.5	22699.3	19532.6	0.886894	-0.191107	0.247586	0.714107
A0A0P0V845	Nuclear pore complex protein Nup85	A0A0P0V845	LOC_Os01g54240	Os01g0746200	A0A0P0V845;Q0JJD6	A0A0P0V845;B8A9E5;B9EZM9;Q0JJD6;Q5JLX7	Os01g0746200	Nuclear pore complex protein Nup85	A0A0P0V845_ORYSJ;Q0JJD6_ORYSJ	10	73827.3	70792.9	71623	72081.1	75412	79399.5	70025.6	74945.7	1.03974	0.0404102	0.646715	0.960524
A0A0P0V861	Os01g0748900 protein	A0A0P0V861	LOC_Os01g54510	Os01g0748900	A0A0P0V861;Q94J22	A0A0P0V861;B8A9F3;B9EZN6;Q94J22	Os01g0748900	Os01g0748900 protein	A0A0P0V861_ORYSJ;Q94J22_ORYSJ	20	364531	365552	352700	360928	353281	326090	350110	343160	0.950773	-0.0899236	0.0612078	0.359728
A0A0P0V7T1	Os01g0750800 protein	A0A0P0V7T1	LOC_Os01g54730	Os01g0750800	A0A0P0V877;B8A9G1;B9EZP4	A0A0P0V7T1;A0A0P0V877;B8A917;B8A9G1;B9EZJ6;B9EZP4;Q0JJL1;Q94EA1	Os01g0750800;OsI_03747;P0046E05.18-1	Os01g0750800 protein	A0A0P0V877_ORYSJ;B8A9G1_ORYSI;B9EZP4_ORYSJ	2	341521	354762	321772	339352	330085	321527	347175	332929	0.981074	-0.0445429	0.429223	0.855493
A0A0P0V890	Os01g0752800 protein	A0A0P0V890	LOC_Os01g54920	Os01g0752800	A0A0P0V890;B8A9H5;B9EZP9	A0A0P0V890;B8A9H5;B9EZP9	Os01g0752800;OsI_03762	Os01g0752800 protein	A0A0P0V890_ORYSJ;B8A9H5_ORYSI;B9EZP9_ORYSJ	5	343279	380823	356866	360323	406443	299750	357335	354509	0.983866	-0.0415224	0.702171	0.971815
A0A0P0V893	Os01g0752100 protein	A0A0P0V893	LOC_Os01g54850	Os01g0752100	A0A0P0V893;B8A9H1;Q943F5	A0A0P0V893;B8A9H1;Q943F5	Os01g0752100;OsI_03754	Os01g0752100 protein	A0A0P0V893_ORYSJ;B8A9H1_ORYSI;Q943F5_ORYSJ	1	3908.96	4485.42	2016.09	3470.16	4455.07	5152.23	7161.96	5589.75	1.61081	0.671336	0.0998728	0.466929
A0A0P0V8A1	Os01g0754500 protein	A0A0P0V8A1	LOC_Os01g55050	Os01g0754500	A0A0P0V8A1;B8A9R2;Q5JML5	A0A0P0V8A1;B8A9R2;B9EZQ4;Q5JML5	Os01g0754500;OsI_03777	Os01g0754500 protein	A0A0P0V8A1_ORYSJ;B8A9R2_ORYSI;Q5JML5_ORYSJ	13	67379	93495.6	96178.4	85684.3	92253.2	76739.3	80795.3	83262.6	0.971737	-0.0597945	0.705	0.972079
A0A0P0V8A4	Os01g0753100 protein	A0A0P0V8A4	LOC_Os01g54940	Os01g0753100	A0A0P0V8A4;B8A9U0;Q0JJ93	A0A0P0V8A4;A0A0P0V8D7;A2ZXX0;B8A9U0;Q0JJ93	Os01g0753100;OsI_03764	Os01g0753100 protein	A0A0P0V8A4_ORYSJ;B8A9U0_ORYSI;Q0JJ93_ORYSJ	8	237285	218646	220196	225376	202037	185691	190666	192798	0.855452	-0.241931	0.000118993	0.00357895
A0A0P0V3K7	Os01g0756600 protein	A0A0P0V3K7	LOC_Os01g55190	Os01g0756600	A0A0P0V8C5;Q8S0T6	A0A0P0V3K7;A0A0P0V8C5;B9EXB8;Q0JM71;Q5JM38;Q8S0T6	Os01g0756600	Os01g0756600 protein	A0A0P0V8C5_ORYSJ;Q8S0T6_ORYSJ	1	82547.2	79800.3	72589.3	78312.3	75907.1	73677	82747.7	77443.9	0.988912	-0.033061	0.698304	0.971815
A0A0P0V8C6	Phosphatidate cytidylyltransferase	A0A0P0V8C6	LOC_Os01g55360	Os01g0758400	A0A0P0V8C6;A0A0P0V8H0;B9EZR4	A0A0P0V8C6;A0A0P0V8H0;B8A9S4;B9EZR4;Q5JLS4	Os01g0758400	Phosphatidate cytidylyltransferase	A0A0P0V8C6_ORYSJ;A0A0P0V8H0_ORYSJ;B9EZR4_ORYSJ	9	70159.9	70068.7	68247.7	69492.1	78621.5	80889.6	70273.8	76595	1.10221	0.124664	0.178539	0.625362
A0A0P0V8D0	Os01g0753200 protein	A0A0P0V8D0	LOC_Os01g54960	Os01g0753200	A0A0P0V8D0;A2WV53;A2ZXX2	A0A0P0V8D0;A2WV53;A2ZXX2	Os01g0753200;OsI_03766;OsJ_03484	Os01g0753200 protein	A0A0P0V8D0_ORYSJ;A2WV53_ORYSI;A2ZXX2_ORYSJ	1	13340.5	17732.3	11387	14153.3	20144.9	13711.4	15022.8	16293	1.15119	0.186406	0.453718	0.871402
A0A0P0V8E6	Os01g0761300 protein (Fragment)	A0A0P0V8E6	LOC_Os01g55590	Os01g0761300	A0A0P0V8E6;Q0JJ42;Q5JMG5	A0A0P0V8E6;Q0JJ42;Q5JMG5	Os01g0761300;P0512C01.19	Os01g0761300 protein (Fragment)	A0A0P0V8E6_ORYSJ;Q0JJ42_ORYSJ;Q5JMG5_ORYSJ	4	20349.3	21142.3	22778.4	21423.3	24609.1	21233.1	10433.5	18758.6	0.875614	-0.205288	0.509335	0.903372
A0A0P0V8G0	Os01g0759900 protein (Fragment)	A0A0P0V8G0	LOC_Os01g55500	Os01g0759900	A0A0P0V8G0;A0A8J8XFB2;Q0JJ51;Q94DT2	A0A0P0V8G0;A0A8J8XFB2;B7ETZ3;B8A9T1;Q0JJ51;Q94DT2	Os01g0759900;OsJ_03524;P0460E08.15	Os01g0759900 protein (Fragment)	A0A0P0V8G0_ORYSJ;A0A8J8XFB2_ORYSJ;Q0JJ51_ORYSJ;Q94DT2_ORYSJ	2	44395.8	39005	48953.4	44118.1	41105.7	21596.3	45373.5	36025.2	0.816563	-0.31414	0.223858	0.690407
A0A0P0V8G1	Transcriptional regulator family protein-like	A0A0P0V8G1		B1131G08.43-1	A0A0P0V8G1;Q5JLQ6	A0A0P0V8G1;B8A9T0;B9ET42;Q5JLQ5;Q5JLQ6	B1131G08.43-1;P0512C01.1-1	Transcriptional regulator family protein-like	A0A0P0V8G1_ORYSJ;Q5JLQ6_ORYSJ	5	73639.4	67896.6	82891.7	74809.2	72472.9	64121.1	82723.4	73105.8	0.97723	-0.0522461	0.68358	0.969571
A0A0P0V8I5	Os01g0762400 protein	A0A0P0V8I5	LOC_Os01g55700	Os01g0762400	A0A0P0V8I5;B8A9U4;B9ET52	A0A0P0V8I5;B8A9U4;B9ET52;Q0JJ35;Q8LR49	Os01g0762400;OsI_03834;OsJ_03544	Os01g0762400 protein	A0A0P0V8I5_ORYSJ;B8A9U4_ORYSI;B9ET52_ORYSJ	7	108921	123070	117049	116347	119770	131830	132460	128020	1.10033	0.120992	0.155576	0.583184
A0A0P0V8N1	Os01g0770500 protein	A0A0P0V8N1	LOC_Os01g56400	Os01g0770500	A0A0P0V8N1;B8AA53;Q5ZD09	A0A0P0V8N1;B8AA53;Q5ZD09	Os01g0770500;OsI_03899	Os01g0770500 protein	A0A0P0V8N1_ORYSJ;B8AA53_ORYSI;Q5ZD09_ORYSJ	1	71801	65707.9	66743.4	68084.1	81767.8	80724.2	55023.7	72505.2	1.06494	0.0765189	0.649169	0.960524
A0A0P0V8P0	Os01g0771200 protein	A0A0P0V8P0	LOC_Os01g56470	Os01g0771200	A0A0P0V8P0;Q5ZD06	A0A0P0V8P0;A2WVI6;Q5ZD06	Os01g0771200	Os01g0771200 protein	A0A0P0V8P0_ORYSJ;Q5ZD06_ORYSJ	13	36954.5	40881.1	37101.5	38312.4	46534.1	48157.4	39431	44707.5	1.16692	0.207244	0.105513	0.48221
A0A0P0V8P2	Os01g0766600 protein	A0A0P0V8P2	LOC_Os01g56100	Os01g0766600	A0A0P0V8P2;B9ET70;Q5ZAN2	A0A0P0V8P2;B9ET70;Q5ZAN2	Os01g0766600;OsJ_03578	Os01g0766600 protein	A0A0P0V8P2_ORYSJ;B9ET70_ORYSJ;Q5ZAN2_ORYSJ	4	41656.1	45630.2	47021.7	44769.3	41326.6	50222.5	41213.9	44254.3	0.988497	-0.0324836	0.807978	0.986987
A0A0P0V8Q2	Aromatic-rich family protein-like	A0A0P0V8Q2	LOC_Os01g56560	Os01g0772400	A0A0P0V8Q2;A2WVJ2;B9ET92;Q5N8Y6	A0A0P0V8Q2;A2WVJ2;B9ET92;Q5N8Y6	Os01g0772400;OsI_03911;OsJ_03622	Aromatic-rich family protein-like	A0A0P0V8Q2_ORYSJ;A2WVJ2_ORYSI;B9ET92_ORYSJ;Q5N8Y6_ORYSJ	3	78465.7	75659.5	85710.7	79945.3	91940.3	65853.8	94758.8	84184.3	1.05302	0.0550076	0.709581	0.973035
A2WVH8	Os01g0770000 protein	A2WVH8	LOC_Os01g56360	Os01g0770000	A0A0P0V8S5;Q94EF2	A2WVH8;A0A0P0V8S5;A2WVH7;A2ZY85;Q0JIY9;Q5ZD12;Q94EF2	Os01g0770000	Os01g0770000 protein	A0A0P0V8S5_ORYSJ;Q94EF2_ORYSJ	1	156636	147110	167558	157101	142559	148458	139629	143549	0.913733	-0.14683	0.0684869	0.381137
A0A0P0V8S7	Signal recognition particle 54 kDa protein	A0A0P0V8S7	LOC_Os01g56600	Os01g0772800	A0A0P0V8S7;Q8S1I8	A0A0P0V8S7;B8AA60;Q8S1I8	Os01g0772800;srp54-1	Signal recognition particle 54 kDa protein	A0A0P0V8S7_ORYSJ;Q8S1I8_ORYSJ	27	322733	334305	330474	329171	314334	319003	327590	320309	0.973079	-0.0563606	0.215556	0.679351
A0A0P0V8T4	Dymeclin	A0A0P0V8T4	LOC_Os01g56630	Os01g0773100	A0A0P0V8T4;A2ZYB0;Q5N8X9	A0A0P0V8T4;A2ZYB0;B8AA63;Q5N8X9	Os01g0773100;OsJ_03629	Dymeclin	A0A0P0V8T4_ORYSJ;A2ZYB0_ORYSJ;Q5N8X9_ORYSJ	8	40915.1	35604	29559.5	35359.5	47431.6	35587.8	39832.9	40950.8	1.15813	0.195505	0.249494	0.71632
A0A0P0V8V7	Os01g0778800 protein	A0A0P0V8V7	LOC_Os01g57073	Os01g0778800	A0A0P0V8V7;B8AAE3;B9ETB7;Q5ZCF2	A0A0P0V8V7;B8AAE3;B9ETB7;Q5ZCF2	Os01g0778800;OsI_03962;OsJ_03669	Os01g0778800 protein	A0A0P0V8V7_ORYSJ;B8AAE3_ORYSI;B9ETB7_ORYSJ;Q5ZCF2_ORYSJ	25	306828	307642	298801	304424	304035	304180	292128	300114	0.985844	-0.0369482	0.457573	0.873186
A0A0P0V8W3	Conserved oligomeric Golgi complex subunit 1	A0A0P0V8W3	LOC_Os01g56910	Os01g0777000	A0A0P0V8W3;B9ETA8;Q5ZAZ1	A0A0P0V8W3;B8AAH6;B9ETA8;Q5ZAZ1	Os01g0777000;OsJ_03656	Conserved oligomeric Golgi complex subunit 1	A0A0P0V8W3_ORYSJ;B9ETA8_ORYSJ;Q5ZAZ1_ORYSJ	31	137912	130140	128821	132291	135208	135730	137816	136251	1.02994	0.0259702	0.637025	0.960041
A0A0P0V8W6	Katanin p80 WD40 repeat-containing subunit B1 homolog	A0A0P0V8W6	LOC_Os01g57210	Os01g0780400	A0A0P0V8W6;B8AAF1;Q5ZCG1	A0A0P0V8W6;B8AAF1;Q5ZCG1	Os01g0780400;OsI_03978	Katanin p80 WD40 repeat-containing subunit B1 homolog	A0A0P0V8W6_ORYSJ;B8AAF1_ORYSI;Q5ZCG1_ORYSJ	2	28860.9	28628.6	28925.8	28805.1	24784.5	24645.4	25625.1	25018.3	0.868538	-0.220365	0.0127365	0.137015
B8AAE9	Os01g0779400 protein	B8AAE9	LOC_Os01g57110	ALT1	A0A0P0V8X9;B8AAE9;B9ETC0;Q5ZCG4;Q5ZCG5;X2GIR4	B8AAE9;Q5ZCG4;A0A0P0V8X9;B9ETC0;Q5ZCG5;X2GIR4	ALT1;Os01g0779400;OsI_03975;OsJ_03673;P0010B10.13-1;P0010B10.13-2	Os01g0779400 protein	A0A0P0V8X9_ORYSJ;B8AAE9_ORYSI;B9ETC0_ORYSJ;Q5ZCG4_ORYSJ;Q5ZCG5_ORYSJ;X2GIR4_ORYSA	3	6152.88	4929.76		5541.32		9274.58	5732.98	7503.78	1.35415	0.433297	0.901811	0.986987
A0A650FQC5	Purple acid phosphatase	A0A650FQC5	LOC_Os01g56880	Os01g0776600	A0A0P0V8Z3;A0A650FQC5;A0A7D5CTV2;A0A8J8XSL5;A2WVM5;Q8LJ43	A0A650FQC5;A0A7D5CTV2;A0A8J8XSL5;A2WVM5;Q8LJ43;A0A0P0V8Z3	Os01g0776600;OsI_03945;PAP10a	Purple acid phosphatase	A0A0P0V8Z3_ORYSJ;A0A650FQC5_ORYSA;A0A7D5CTV2_ORYSA;A0A8J8XSL5_ORYSJ;A2WVM5_ORYSI;Q8LJ43_ORYSJ	3	87812.9	108242	108870	101642	84809.5	90109.2	95522.7	90147.1	0.886911	-0.190995	0.0968547	0.457739
A0A0P0V920	Drought-inducible protein 1OS	A0A0P0V920	LOC_Os01g57630	Os01g0785700	A0A0P0V920;Q8H219;Q8LQM2	A0A0P0V920;Q8H219;Q8LQM2	Os01g0785700;OsI_04014	Drought-inducible protein 1OS	A0A0P0V920_ORYSJ;Q8H219_ORYSI;Q8LQM2_ORYSJ	5	17225.8	12853.3	16143.4	15407.5	16455.8	14545	16248.7	15749.8	1.02222	0.0143518	0.935115	0.990239
A0A0P0V921	Os01g0787400 protein	A0A0P0V921	LOC_Os01g57740	Os01g0787400	A0A0P0V921;A0A5S6RBB4;A2ZYJ4;B8AAH1;Q5ZAW2	A0A0P0V921;A0A5S6RBB4;A2ZYJ4;B8AAH1;Q0JIN7;Q5ZAW2	Os01g0787400;OsI_04025;OsJ_03716;P0415A04.22	Os01g0787400 protein	A0A0P0V921_ORYSJ;A0A5S6RBB4_ORYSJ;A2ZYJ4_ORYSJ;B8AAH1_ORYSI;Q5ZAW2_ORYSJ	1	6172.24	9476		7824.12		6137.9	7057.84	6597.87	0.843273	-0.257485	0.94182	0.990812
A0A0P0V928	Os01g0786500 protein	A0A0P0V928		B1070A12.43	A0A0P0V928;A2WVU7;Q7F390	A0A0P0V928;A2WVU7;Q7F390	B1070A12.43;Os01g0786500;OsI_04017	Os01g0786500 protein	A0A0P0V928_ORYSJ;A2WVU7_ORYSI;Q7F390_ORYSJ	1	7442.2	6461.11	9653.75	7852.35	9043.71	6181.46	10928.7	8717.96	1.11023	0.129244	0.669979	0.967331
A0A0P0V929	NTF2-related export protein	A0A0P0V929	LOC_Os01g57840	Os01g0788200	A0A0P0V929;B8AAH3;B9ETP2	A0A0P0V929;B8AAH3;B9ETP2	Os01g0788200;OsI_04028	NTF2-related export protein	A0A0P0V929_ORYSJ;B8AAH3_ORYSI;B9ETP2_ORYSJ	4	75412.7	105252	91039.6	90568.1	100068	74726.1	85234.9	86676.3	0.957029	-0.0815977	0.603082	0.948842
A0A0P0V939	Pectinesterase	A0A0P0V939	LOC_Os01g57854	Os01g0788400	A0A0P0V939;Q5ZAW1	A0A0P0V939;A2WVV7;Q5ZAW1	Os01g0788400	Pectinesterase	A0A0P0V939_ORYSJ;Q5ZAW1_ORYSJ	10	64102.1	69093.8	60397.5	64531.1	49731.2	59089.3	61358.6	56726.4	0.879054	-0.202587	0.0838675	0.426569
A0A0P0V988	Os01g0796400 protein	A0A0P0V988	LOC_Os01g58380	Os01g0796400	A0A0P0V988;A2WVZ2;Q8S1G9	A0A0P0V988;A2WVZ2;Q8S1G9	Os01g0796400;OsI_04066;P0699H05.27-1	Os01g0796400 protein	A0A0P0V988_ORYSJ;A2WVZ2_ORYSI;Q8S1G9_ORYSJ	8	104903	106238	94115.4	101752	89164.8	86971.2	90867.9	89001.3	0.874687	-0.209734	0.00451318	0.0650233
A0A0P0V955	Os01g0794800 protein	A0A0P0V955		OsJ_03742	A0A0P0V998;A2ZYM0;Q8RVA0	A0A0P0V955;A0A0P0V998;A2ZYM0;Q5ZBU0;Q8RVA0	OsJ_03742;P0684C02.23-1;P0699H05.3-1	Os01g0794800 protein	A0A0P0V998_ORYSJ;A2ZYM0_ORYSJ;Q8RVA0_ORYSJ	1	7900.26	4709.64	7281.83	6630.58		6869.89	12567.2	9718.55	1.46572	-0.054937	0.980795	0.995896
A0A0P0V9A3	Os01g0795200 protein	A0A0P0V9A3	LOC_Os01g58280	Os01g0795200	A0A0P0V9A3;A2WVY3;A3AQF7;Q0JIK5;Q5ZBR5	A0A0P0V9A3;A2WVY3;A3AQF7;Q0JIK5;Q5ZBR5	Os01g0795200;OsI_04058;OsJ_13621;P0699H05.9	Os01g0795200 protein	A0A0P0V9A3_ORYSJ;A2WVY3_ORYSI;A3AQF7_ORYSJ;Q0JIK5_ORYSJ;Q5ZBR5_ORYSJ	11	48627	55638.8	52103.2	52123	46731.4	51916.7	53948.8	50865.6	0.975877	-0.0523704	0.625126	0.958115
A0A0P0V9B3	Os01g0794500 protein	A0A0P0V9B3	LOC_Os01g58220	Os01g0794500	A0A0P0V9B3;A0A5S6R925;B8AAU0;B9ETQ0	A0A0P0V9B3;A0A5S6R925;B8AAU0;B9ETQ0	Os01g0794500;OsI_04056;OsJ_03741	Os01g0794500 protein	A0A0P0V9B3_ORYSJ;A0A5S6R925_ORYSJ;B8AAU0_ORYSI;B9ETQ0_ORYSJ	1	8283.26	6387.17	6153.27	6941.23		7574.61	5894.25	6734.43	0.970207	-0.64071	0.773919	0.983849
A0A0P0V9C5	Os01g0805200 protein	A0A0P0V9C5	LOC_Os01g59080	Os01g0805200	A0A0P0V9C5;A2ZYS5	A0A0P0V9C5;A2WW44;A2ZYS5	Os01g0805200	Os01g0805200 protein	A0A0P0V9C5_ORYSJ;A2ZYS5_ORYSJ	8	149527	156755	149605	151962	141002	146480	163644	150375	0.989557	-0.0325671	0.666327	0.965696
A0A0P0V9C7	Os01g0804900 protein	A0A0P0V9C7	LOC_Os01g59050	Os01g0804900	A0A0P0V9C7;Q0JIF9	A0A0P0V9C7;Q0JIF9	Os01g0804900	Os01g0804900 protein	A0A0P0V9C7_ORYSJ;Q0JIF9_ORYSJ	1	120820	29175.9	31950.5	60648.8		21683.7	20758.9	21221.3	0.349905	-2.1099	0.382555	0.824992
A0A0P0V9C8	Os01g0796500 protein	A0A0P0V9C8	LOC_Os01g58390	Os01g0796500	A0A0P0V9C8;B8AAU6;B9ETQ4	A0A0P0V9C8;B8AAU6;B9ETQ4;Q0JIJ8;Q8S1G8	Os01g0796500;OsI_04067;OsJ_03750	Os01g0796500 protein	A0A0P0V9C8_ORYSJ;B8AAU6_ORYSI;B9ETQ4_ORYSJ	7	54935.7	48945.5	57554.6	53811.9	55996.1	63125.3	57610.2	58910.5	1.09475	0.114219	0.307685	0.770089
B8AAX2	Os01g0804400 protein	B8AAX2	LOC_Os01g59020	Os01g0804400	A0A0P0V9E0;Q0JIG0	B8AAX2;A0A0P0V9E0;Q0JIG0;Q8LRA4	Os01g0804400	Os01g0804400 protein	A0A0P0V9E0_ORYSJ;Q0JIG0_ORYSJ	1	28998.9	28625.6	31985	29869.8	27795.6	22895.2	23048.3	24579.7	0.822894	-0.29858	0.032006	0.244972
A0A0P0V9E9	Os01g0805300 protein	A0A0P0V9E9	LOC_Os01g59090	Os01g0805300	A0A0P0V9E9;B8AAX3;Q5VQX1	A0A0P0V9E9;B8AAX3;Q5VQX1	Os01g0805300;OsI_04124	Os01g0805300 protein	A0A0P0V9E9_ORYSJ;B8AAX3_ORYSI;Q5VQX1_ORYSJ	19	785517	782522	832103	800047	852615	905915	836137	864889	1.08105	0.0959744	0.123866	0.521652
B8AB91	Os01g0812900 protein	B8AB91	LOC_Os01g59740	Os01g0812900	A0A0P0V9G5;A0A5S6R7A0;B9ETU6;Q7F2H9	B8AB91;A0A0P0V9G5;A0A5S6R7A0;B9ETU6;Q7F2H9	Os01g0812900;OsJ_03840;P0432B10.9	Os01g0812900 protein	A0A0P0V9G5_ORYSJ;A0A5S6R7A0_ORYSJ;B9ETU6_ORYSJ;Q7F2H9_ORYSJ	16	352053	308582	318867	326501	370012	336260	378808	361693	1.10779	0.130485	0.0699073	0.386062
A2WW59	Os01g0807900 protein	A2WW59	LOC_Os01g59340	Os01g0807900	A0A0P0V9G6;A2WW59;Q5VR53;Q94J90	A2WW59;Q94J90;A0A0P0V9G6;Q5VR53	Os01g0807900;OsI_04141;P0702B09.41-1;P0702B09.41-2	Os01g0807900 protein	A0A0P0V9G6_ORYSJ;A2WW59_ORYSI;Q5VR53_ORYSJ;Q94J90_ORYSJ	22	239288	250740	239942	243323	243768	247537	234873	242059	0.994805	-0.023905	0.677317	0.968285
A0A0P0V9H1	Os01g0805800 protein	A0A0P0V9H1	LOC_Os01g59140	Os01g0805800	A0A0P0V9H1;B8AAX9;Q5VQW7	A0A0P0V9H1;B8AAX9;B9ETS9;Q5VQW7	Os01g0805800;OsI_04128	Os01g0805800 protein	A0A0P0V9H1_ORYSJ;B8AAX9_ORYSI;Q5VQW7_ORYSJ	6	35513.1	31549.4	30056.7	32373.1	29305.1	34769.8	31653.3	31909.4	0.985677	-0.0361931	0.781741	0.983849
A0A0P0V9H2	Os01g0812050 protein	A0A0P0V9H2	LOC_Os01g59670	Os01g0812050	A0A0P0V9H2;B9ETU3;Q5VQS0;Q7F2I6	A0A0P0V9H2;B8AB89;B9ETU3;Q5VQS0;Q7F2I6	Os01g0812050;OsJ_03833;P0432B10.2	Os01g0812050 protein	A0A0P0V9H2_ORYSJ;B9ETU3_ORYSJ;Q5VQS0_ORYSJ;Q7F2I6_ORYSJ	5	14957.4	14072.4	15280.1	14770	18598.2	20640.9	21535.5	20258.2	1.37158	0.438779	0.000999649	0.0200633
A2WWD5	Os01g0818000 protein	A2WWD5	LOC_Os01g60230	Os01g0818000	A0A0P0V9N6;B9ETW3;Q0JI87;Q5QMK5	A2WWD5;B9ETW3;A0A0P0V9N6;Q0JI87;Q5QMK5	Os01g0818000;OsJ_03876;P0454H12.23	Os01g0818000 protein	A0A0P0V9N6_ORYSJ;B9ETW3_ORYSJ;Q0JI87_ORYSJ;Q5QMK5_ORYSJ	3	57575.4	48418.8	45377.5	50457.2	49545.9	51837.5	55461.8	52281.7	1.03616	0.0350169	0.77144	0.983849
A2WWG1	Os01g0821900 protein (Fragment)	A2WWG1	LOC_Os01g60670	Os01g0821900	A0A0P0V9S5;A2WWG1;Q0JI63;Q8RUT5	A2WWG1;A0A0P0V9S5;B9EU74;Q0JI63;Q8RUT5	Os01g0821900;OsI_04242;P0485B12.19	Os01g0821900 protein (Fragment)	A0A0P0V9S5_ORYSJ;A2WWG1_ORYSI;Q0JI63_ORYSJ;Q8RUT5_ORYSJ	3	22122.6	10341.3	12376.4	14946.8	17738.2	15752.8	16581.9	16691	1.11669	0.144428	0.629323	0.958531
A0A0P0V9T3	Exocyst subunit Exo70 family protein	A0A0P0V9T3	LOC_Os01g61180	Os01g0827500	A0A0P0V9T3;A2WWK1;Q941X1	A0A0P0V9T3;A2WWK1;Q941X1	Os01g0827500;OsI_04282	Exocyst subunit Exo70 family protein	A0A0P0V9T3_ORYSJ;A2WWK1_ORYSI;Q941X1_ORYSJ	17	57438.4	58679.4	54263.1	56793.6	57831.2	60017.3	53542.9	57130.5	1.00593	-0.00722093	0.938344	0.990239
A0A0P0V9U9	NADH:ubiquinone reductase (non-electrogenic)	A0A0P0V9U9		B1088C09.41-1	A0A0P0V9U9;B8ABM9;B9EU97;Q5QLT6	A0A0P0V9U9;B7EBZ5;B8ABM9;B9EU97;Q5QLT6	B1088C09.41-1;Os01g0830100;OsI_04297;OsJ_03953	NADH:ubiquinone reductase (non-electrogenic)	A0A0P0V9U9_ORYSJ;B8ABM9_ORYSI;B9EU97_ORYSJ;Q5QLT6_ORYSJ	8	240359	243060	253415	245611	244018	249825	246133	246659	1.00426	-0.010724	0.844394	0.986987
A0A0P0V9X2	Os01g0821700 protein	A0A0P0V9X2	LOC_Os01g60650	Os01g0821700	A0A0P0V9X2;B9EU73;Q5QMB8	A0A0P0V9X2;B9EU73;Q5QMB8	Os01g0821700;OsJ_03898;P0485B12.14	Os01g0821700 protein	A0A0P0V9X2_ORYSJ;B9EU73_ORYSJ;Q5QMB8_ORYSJ	2	169894	148367	157592	158618	146588	143653	147543	145928	0.919998	-0.136978	0.0514865	0.328822
B8ABL8	Os01g0825700 protein	B8ABL8	LOC_Os01g61030	Os01g0825700	A0A0P0V9X8;B8ABL8;B9EU84	B8ABL8;A0A0P0V9X8;B9EU84	Os01g0825700;OsI_04270	Os01g0825700 protein	A0A0P0V9X8_ORYSJ;B8ABL8_ORYSI;B9EU84_ORYSJ	2	4828.31	8908.61	9040.73	7592.55	5618.99	5722.87	9259.83	6867.23	0.90447	-0.166908	0.646407	0.960524
A0A0P0V9Y1	Os01g0833200 protein	A0A0P0V9Y1	LOC_Os01g61670	Os01g0833200	A0A0P0V9Y1;B8ABP0;Q0JI03	A0A0P0V9Y1;B8ABP0;Q0JI03	Os01g0833200;OsI_04317	Os01g0833200 protein	A0A0P0V9Y1_ORYSJ;B8ABP0_ORYSI;Q0JI03_ORYSJ	8	97154.3	100985	94169.5	97436.3	106160	116083	112210	111484	1.14418	0.17799	0.0153155	0.155616
A0A0P0VA09	SelT-like protein	A0A0P0VA09	LOC_Os01g61580	Os01g0832200	A0A0P0VA09;Q8S227	A0A0P0VA09;Q8S227	Os01g0832200;P0446G04.43-2	SelT-like protein	A0A0P0VA09_ORYSJ;Q8S227_ORYSJ	1	95325.7	117537	109435	107433	136897	147497	119104	134499	1.25194	0.308364	0.013063	0.13944
B8ABN1	Os01g0831200 protein	B8ABN1	LOC_Os01g61500	Os01g0831200	A0A0P0VA11;B8ABN1;Q5N9K2	B8ABN1;Q5N9K2;A0A0P0VA11;B9EUA1	Os01g0831200;OsI_04304	Os01g0831200 protein	A0A0P0VA11_ORYSJ;B8ABN1_ORYSI;Q5N9K2_ORYSJ	12	56333.7	51843.4	47990.3	52055.8	54751.7	56839.8	61085	57558.8	1.10571	0.128429	0.191049	0.645509
A0A0P0VA17	V-type proton ATPase subunit a	A0A0P0VA17	LOC_Os01g61780	Os01g0834200	A0A0P0VA17;B8ABP4;Q5QLD9	A0A0P0VA17;B8ABP4;B9EUB2;Q5QLD8;Q5QLD9;A0A0P0VA27	Os01g0834200;OsI_04326;P0460C04.33-1	V-type proton ATPase subunit a	A0A0P0VA17_ORYSJ;B8ABP4_ORYSI;Q5QLD9_ORYSJ	7	142251	139605	156185	146014	157742	139611	146445	147933	1.01314	0.0012986	0.987554	0.997604
A2WWR0	Os01g0835500 protein	A2WWR0	LOC_Os01g61880	Os01g0835500	A0A0P0VA19;A2WWR0;A2ZZB8	A2WWR0;A2ZZB8;A0A0P0V9Z5;A0A0P0VA19;A0A0P0VA55;Q5QMH3;Q5QMH4	Os01g0835500;OsI_04336;P0506B12.18-1	Os01g0835500 protein	A0A0P0VA19_ORYSJ;A2WWR0_ORYSI;A2ZZB8_ORYSJ	7	55388.3	48355.3	38741.8	47495.1	51907.5	41221.8	52748.9	48626.1	1.02381	0.0169991	0.918015	0.989128
A0A0P0VA26	Os01g0835000 protein	A0A0P0VA26	LOC_Os01g61860	Os01g0835000	A0A0P0VA26;A2WWQ8;Q5QMF8	A0A0P0VA26;A2WWQ8;B9EUB5;Q5QMF8	Os01g0835000;OsI_04332;P0506B12.13	Os01g0835000 protein	A0A0P0VA26_ORYSJ;A2WWQ8_ORYSI;Q5QMF8_ORYSJ	8	60864.3	53591.9	50220.2	54892.1	55079.9	48227.1	57509	53605.3	0.976558	-0.0513884	0.656002	0.962051
A0A0P0VA57	Os01g0836800 protein	A0A0P0VA57	LOC_Os01g61970	Os01g0836800	A0A0P0VA57;A2WWR8;Q8S1S0	A0A0P0VA57;A0A142CJ89;A2WWR8;Q8S1S0	Os01g0836800;OsI_04345	Os01g0836800 protein	A0A0P0VA57_ORYSJ;A2WWR8_ORYSI;Q8S1S0_ORYSJ	4	72388.8	73617.1	74469.9	73491.9	73096.8	76694.4	91283.7	80358.3	1.09343	0.110878	0.287085	0.753212
A0A0P0VA65	Os01g0842200 protein	A0A0P0VA65	LOC_Os01g62460	Os01g0842200	A0A0P0VA65;A0A0P0VA78;B8AC15;B9EUD3;Q5N9X3	A0A0P0VA65;A0A0P0VA78;B8AC15;B9EUD3;Q5N9X3	Os01g0842200;OsI_04388;OsJ_04038	Os01g0842200 protein	A0A0P0VA65_ORYSJ;A0A0P0VA78_ORYSJ;B8AC15_ORYSI;B9EUD3_ORYSJ;Q5N9X3_ORYSJ	6	42185.8	34587.1	40881.9	39218.3	31154	38705.5	44168.6	38009.4	0.969175	-0.0626797	0.705221	0.972079
A0A0P0VA70	Os01g0844800 protein	A0A0P0VA70	LOC_Os01g62650	Os01g0844800	A0A0P0VA82;A0A0P0VA86;A2ZZI4;Q0JHT2;Q8S249	A0A0P0VA70;A0A0P0VA82;A0A0P0VA86;A2WWX7;A2ZZI4;Q0JHT2;Q8S249	Os01g0844800;OsJ_04054;P0446B05.8	Os01g0844800 protein	A0A0P0VA82_ORYSJ;A0A0P0VA86_ORYSJ;A2ZZI4_ORYSJ;Q0JHT2_ORYSJ;Q8S249_ORYSJ	8	60709.3	80991.8	77261.6	72987.6	68377.1	68948.3	76044.8	71123.4	0.974459	-0.0555077	0.677555	0.968285
A0A0P0VA90	Os01g0833800 protein	A0A0P0VA90	LOC_Os01g61720	Os01g0833800	A0A0P0VA90;B8ABP2;B9EUB0	A0A0P0VA90;B7EKI0;B8ABP2;B9EUB0	Os01g0833800;OsI_04322;P0460C04.27-1	Os01g0833800 protein	A0A0P0VA90_ORYSJ;B8ABP2_ORYSI;B9EUB0_ORYSJ	1	34177.4	40531.5	36502.7	37070.5	28767.2	36414.1	40561.4	35247.6	0.950824	-0.0902882	0.579908	0.938962
A0A0P0VAD1	Os01g0850900 protein	A0A0P0VAD1	LOC_Os01g63210	Os01g0850900	A0A0P0VAD1;B8ACF1;Q8LQ41	A0A0P0VAD1;B8ACF1;Q8LQ41	Os01g0850900;OsI_04454	Os01g0850900 protein	A0A0P0VAD1_ORYSJ;B8ACF1_ORYSI;Q8LQ41_ORYSJ	14	189488	196563	176828	187626	211315	215091	209253	211886	1.1293	0.159179	0.011098	0.124508
Q10NA9	Os01g0840100 protein	Q10NA9	LOC_Os01g62290	Os01g0840100	A0A0P0VAE2;Q943K7	Q10NA9;Q6L509;Q943K7;A0A0P0VAE2;A2XF40;A2Y5F9;A3AGK4;B8AC06;B9FJH8	Os01g0840100	Os01g0840100 protein	A0A0P0VAE2_ORYSJ;Q943K7_ORYSJ	4	5922620	5438560	5219020	5.52673e+06	5208370	5299980	5816020	5.44146e+06	0.98457	-0.0392793	0.531696	0.914669
A0A0P0VAE4	Os01g0848300 protein	A0A0P0VAE4	LOC_Os01g62910	Os01g0848300	A0A0P0VAE4;Q0JHR1	A0A0P0VAE4;Q0JHR1	Os01g0848300	Os01g0848300 protein	A0A0P0VAE4_ORYSJ;Q0JHR1_ORYSJ	1	55529.8	54737.5	56450.6	55572.6	59702.6	59921.8	47702.9	55775.8	1.00366	-0.0101826	0.935923	0.990239
A0A0P0VAE5	Alpha-1,4 glucan phosphorylase	A0A0P0VAE5	LOC_Os01g63270	Os01g0851700	A0A0P0VAE5;Q8LQ33	A0A0P0VAE5;Q8LQ33;Q9FPE6	Os01g0851700	Alpha-1,4 glucan phosphorylase	A0A0P0VAE5_ORYSJ;Q8LQ33_ORYSJ	2	562224	576187	587705	575372	598795	625362	609895	611351	1.06253	0.0707664	0.159014	0.589681
A0A0P0VAG7	Os01g0855000 protein	A0A0P0VAG7		B1096A10.22-1	A0A0P0VAG7;B8ACG2;Q5N7U2	A0A0P0VAG7;B8ACG1;B8ACG2;Q5N7U2	B1096A10.22-1;Os01g0855000;OsI_04478	Os01g0855000 protein	A0A0P0VAG7_ORYSJ;B8ACG2_ORYSI;Q5N7U2_ORYSJ	4	110485	118276	113772	114178	117939	117341	135575	123618	1.08268	0.0968463	0.235525	0.703806
A0A0P0VAG8	Os01g0851000 protein	A0A0P0VAG8	LOC_Os01g63220	Os01g0851000	A0A0P0VAG8;B9EUF8;Q5N7A1	A0A0P0VAG8;B8ACF2;B9EUF8;Q5N7A1	Os01g0851000;OsJ_04093	Os01g0851000 protein	A0A0P0VAG8_ORYSJ;B9EUF8_ORYSJ;Q5N7A1_ORYSJ	6	107747	89571.5	97905.4	98408	104498	108775	116615	109963	1.11742	0.143304	0.129862	0.534112
A0A0P0VAH1	Os01g0849000 protein	A0A0P0VAH1	LOC_Os01g62980	Os01g0849000	A0A0P0VAH1;B7E7Z1	A0A0P0VAH1;B7E7Z1;B9EUF2;Q5N781	Os01g0849000	Os01g0849000 protein	A0A0P0VAH1_ORYSJ;B7E7Z1_ORYSJ	3	303835	401258	362376	355823	296546	245066	266866	269493	0.757378	-0.418827	0.000338544	0.00852985
A0A0P0VAH6	Pleckstrin homology (PH) domain-containing protein-like	A0A0P0VAH6	LOC_Os01g63800	Os01g0856800	A0A0P0VAH6;Q94DF0	A0A0P0VAH6;A0A0P0VAI5;B9EUR9;Q0JHL6;Q94DF0	Os01g0856800;P0683F02.4-1	Pleckstrin homology (PH) domain-containing protein-like	A0A0P0VAH6_ORYSJ;Q94DF0_ORYSJ	3	169699	154394	167384	163826	170587	169389	157003	165660	1.01119	-0.000218304	0.997706	0.999646
A0A0P0VAM0	Os01g0859200 protein	A0A0P0VAM0	LOC_Os01g63990	Os01g0859200	A0A0P0VAM0;A2WX66;Q94DD0	A0A0P0VAM0;A2WX66;Q94DD0	Os01g0859200;OsI_04508	Os01g0859200 protein	A0A0P0VAM0_ORYSJ;A2WX66_ORYSI;Q94DD0_ORYSJ	2	162829	149696	157291	156605	147514	152483	176143	158713	1.01346	0.00171578	0.98401	0.996852
A0A0P0VAN6	Os01g0864500 protein	A0A0P0VAN6		NDR3	A0A0P0VAN6;Q94CU7	A0A0P0VAN6;A2WX99;A2ZZW2;Q94CU7	NDR3;Os01g0864500	Os01g0864500 protein	A0A0P0VAN6_ORYSJ;Q94CU7_ORYSJ	1	38920.1	37874.7	49323.7	42039.5	45845.3	48214.4	46258	46772.6	1.11259	0.136367	0.333383	0.793758
A0A0P0VAR0	Os01g0863400 protein	A0A0P0VAR0	LOC_Os01g64370	Os01g0863400	A0A0P0VAR0;A2WX91;Q0JHH6	A0A0P0VAR0;A2WX91;Q0JHH6	Os01g0863400;OsI_04535	Os01g0863400 protein	A0A0P0VAR0_ORYSJ;A2WX91_ORYSI;Q0JHH6_ORYSJ	1	15395.3	12655.7	14328.9	14126.6	11498.8	13033.2	9317.07	11283	0.798706	-0.338657	0.104586	0.480015
A0A0P0VAR6	Protein YIP	A0A0P0VAR6	LOC_Os01g64760	Os01g0867700	A0A0P0VAR6;A2WXC2;B9EUU9	A0A0P0VAR6;A2WXC2;B9EUU9	Os01g0867700;OsI_04569	Protein YIP	A0A0P0VAR6_ORYSJ;A2WXC2_ORYSI;B9EUU9_ORYSJ	2	235505	224519	191497	217174	182120	221459	242674	215418	0.991914	-0.0281317	0.817578	0.986987
A0A0P0VAS2	Os01g0858500 protein	A0A0P0VAS2	LOC_Os01g63940	Os01g0858500	A0A0P0VAS2;B9EUS7;Q5N902	A0A0P0VAS2;B8ACH7;Q5N902;B9EUS7	Os01g0858500;P0683F02.25	Os01g0858500 protein	A0A0P0VAS2_ORYSJ;B9EUS7_ORYSJ;Q5N902_ORYSJ	5	25005.2	24836.2	13985.9	21275.8	21565.2	21580	19632.6	20925.9	0.983557	-0.037836	0.877741	0.986987
A0A0P0VAS8	S-acyltransferase	A0A0P0VAS8	LOC_Os01g64810	Os01g0868200	A0A0P0VAS8;Q5N959	A0A0P0VAS8;B9EUV1;Q5N959	Os01g0868200	S-acyltransferase	A0A0P0VAS8_ORYSJ;Q5N959_ORYSJ	2	27106.6	31477.6	24516.8	27700.3	33131.3	31636.8	27973.2	30913.8	1.11601	0.142798	0.342014	0.799782
A0A0P0VAT1	Os01g0865400 protein	A0A0P0VAT1	LOC_Os01g64540	Os01g0865400	A0A0P0VAT1;B9EUU3;Q8LJC6	A0A0P0VAT1;B9EUU3;Q8LJC6	Os01g0865400;OsJ_04191	Os01g0865400 protein	A0A0P0VAT1_ORYSJ;B9EUU3_ORYSJ;Q8LJC6_ORYSJ	2	74828.2	84417.7	72548.2	77264.7	72319	67132.7	71164.2	70205.3	0.908634	-0.155179	0.0870617	0.434796
A0A0P0VAT2	Os01g0868900 protein	A0A0P0VAT2	LOC_Os01g64860	Os01g0868900	A0A0P0VAT2;Q0JHE2	A0A0P0VAT2;A2ZZZ5;Q0JHE2	Os01g0868900	Os01g0868900 protein	A0A0P0VAT2_ORYSJ;Q0JHE2_ORYSJ	3	955061	1032230	1000640	995977	981580	917530	955462	951524	0.955367	-0.0830631	0.112043	0.497611
A0A0P0VAT6	Ferredoxin	A0A0P0VAT6	LOC_Os01g64120	Os01g0860601	A0A0P0VAT6;A2WX74;A2ZZS7;Q5N7C3	A0A0P0VAT6;A2WX74;A2ZZS7;Q5N7C3	Os01g0860601;OsI_04516;OsJ_04149	Ferredoxin	A0A0P0VAT6_ORYSJ;A2WX74_ORYSI;A2ZZS7_ORYSJ;Q5N7C3_ORYSJ	4	64144.6	74741.9	78800.6	72562.4	48284.9	52297.5	53874.7	51485.7	0.709537	-0.512722	1.05198e-05	0.000414392
A0A0P0VAU7	inorganic diphosphatase	A0A0P0VAU7	LOC_Os01g64670	Os01g0866500	A0A0P0VAU7;A2WXB3;Q5N9F4	A0A0P0VAU7;A2WXB3;Q5N9F4	Os01g0866500;OsI_04559	inorganic diphosphatase	A0A0P0VAU7_ORYSJ;A2WXB3_ORYSI;Q5N9F4_ORYSJ	1		254362		254362	255292		212706	233999	0.919945	0.855222	0.818409	0.986987
B8A6Y1	Os01g0867600 protein	B8A6Y1	LOC_Os01g64750	Os01g0867600	A0A0P0VAV2;Q0JHF0	B8A6Y1;A0A0P0VAV2;Q0JHF0	Os01g0867600	Os01g0867600 protein	A0A0P0VAV2_ORYSJ;Q0JHF0_ORYSJ	3	26881.2	37941.3	24959.3	29927.3	17106.6	20604.6	25188	20966.4	0.700579	-0.53087	0.0181984	0.175452
A0A0P0VAW1	U6 snRNA-associated Sm-like protein LSm3	A0A0P0VAW1		LSM3	A0A0P0VAW1;A2WXB5;Q5N9F1	A0A0P0VAW1;A2WXB5;Q5N9F1	LSM3	U6 snRNA-associated Sm-like protein LSm3	A0A0P0VAW1_ORYSJ;A2WXB5_ORYSI;Q5N9F1_ORYSJ	3	222859	241415	197988	220754	260673	220067	271115	250618	1.13528	0.165455	0.105456	0.482156
A2WXB4	Os01g0866600 protein	A2WXB4	LOC_Os01g64680	Os01g0866600	A0A0P0VAX3;A2WXB4;A2ZZX8	A2WXB4;A0A0P0VAX3;A2ZZX8	Os01g0866600;OsI_04560	Os01g0866600 protein	A0A0P0VAX3_ORYSJ;A2WXB4_ORYSI;A2ZZX8_ORYSJ	4	45095.2	32553.7	47529.8	41726.2	30404.3	25538.3	32743.7	29562.1	0.708478	-0.516048	0.00505183	0.070359
A0A0P0VAZ3	Os01g0867800 protein	A0A0P0VAZ3	LOC_Os01g64770	Os01g0867800	A0A0P0VAZ5;B8A6Y2;Q0JHE8	A0A0P0VAZ3;A0A0P0VAZ5;B8A6Y2;Q0JHE8;Q5N966	Os01g0867800;OsI_04570	Os01g0867800 protein	A0A0P0VAZ5_ORYSJ;B8A6Y2_ORYSI;Q0JHE8_ORYSJ	2	53614.1	63930.7	77443.6	64996.1	60986.2	73326.8	59338.8	64550.6	0.993145	-0.0266707	0.874399	0.986987
A0A0P0VAZ8	Os01g0867900 protein	A0A0P0VAZ8	LOC_Os01g64780	Os01g0867900	A0A0P0VAZ8;A0A8J8Y4N3;A2WXC4;Q8S1P4	A0A0P0VAZ8;A0A8J8Y4N3;A2WXC4;Q8S1P4	Os01g0867900;OsI_04571;P0677H08.9-1	Os01g0867900 protein	A0A0P0VAZ8_ORYSJ;A0A8J8Y4N3_ORYSJ;A2WXC4_ORYSI;Q8S1P4_ORYSJ	1	22868.6	17118.4	21833.6	20606.9	16010.2	14822.1	21414.1	17415.5	0.845129	-0.261922	0.209544	0.671347
A0A8J8Y2C3	Os01g0876400 protein	A0A8J8Y2C3	LOC_Os01g65520	Os01g0876400	A0A0P0VB21;A0A0P0VB30;A0A8J8Y2C3;B8A716;Q0JH95;Q8LR16	A0A8J8Y2C3;B8A716;Q8LR16;A0A0P0VB21;A0A0P0VB30;Q0JH95	Os01g0876400;OsI_04640;OsJ_04271;P0698A10.35-1	Os01g0876400 protein	A0A0P0VB21_ORYSJ;A0A0P0VB30_ORYSJ;A0A8J8Y2C3_ORYSJ;B8A716_ORYSI;Q0JH95_ORYSJ;Q8LR16_ORYSJ	2	48357.6	33360.9	48031.5	43250	52181.3	47293.9	51383.1	50286.1	1.16268	0.199936	0.23091	0.699914
A0A0P0VB43	Os01g0878800 protein	A0A0P0VB43	LOC_Os01g65680	Os01g0878800	A0A0P0VB23;A0A0P0VB43;B8A7D9;Q0JH82;Q7F554	A0A0P0VB43;A3A066;B8A7D9;Q0JH82;A0A0P0VB23;Q7F554	Os01g0878800;OsI_04652;P0018C10.19	Os01g0878800 protein	A0A0P0VB23_ORYSJ;A0A0P0VB43_ORYSJ;B8A7D9_ORYSI;Q0JH82_ORYSJ;Q7F554_ORYSJ	9	44856.3	50602.8	49600.1	48353.1	54293.2	56606.5	56801.9	55900.5	1.15609	0.192166	0.0399567	0.280654
A0A0P0VB47	5'-3' exoribonuclease	A0A0P0VB47		OSJNBb0008G24.22	A0A0P0VB47;Q5N739;Q8RV84	A0A0P0VB47;A0A0P0VB49;A2WXG4;B9EUX3;Q5N739;Q8RV84	OSJNBb0008G24.22;Os01g0872700	5'-3' exoribonuclease	A0A0P0VB47_ORYSJ;Q5N739_ORYSJ;Q8RV84_ORYSJ	19	717799	665377	657197	680124	717288	610416	704480	677395	0.995987	-0.0231899	0.746429	0.981976
A0A0P0VB54	Pectinesterase	A0A0P0VB54	LOC_Os01g65790	Os01g0880300	A0A0P0VB54;Q0JH72	A0A0P0VB54;A2WXL1;Q0JH72	Os01g0880300	Pectinesterase	A0A0P0VB54_ORYSJ;Q0JH72_ORYSJ	21	326510	361097	328594	338734	325086	321673	357809	334856	0.988552	-0.0340107	0.618929	0.954439
A0A0P0VB73	Os01g0882500 protein	A0A0P0VB73		B1065E10.26	A0A0P0VB73;A2WXN0;A3A092;Q5N7I5	A0A0P0VB73;A2WXN0;A3A092;Q5N7I5	B1065E10.26;Os01g0882500;OsI_04681	Os01g0882500 protein	A0A0P0VB73_ORYSJ;A2WXN0_ORYSI;A3A092_ORYSJ;Q5N7I5_ORYSJ	19	419752	395736	386224	400571	402281	444013	382665	409653	1.02267	0.0169288	0.830305	0.986987
Q5N9G9	Os01g0877300 protein	Q5N9G9	LOC_Os01g65580	Os01g0877300	A0A0P0VB78;A3A058;Q5N9G9	Q5N9G9;A0A0P0VB78;A3A058	Os01g0877300;OsJ_04275	Os01g0877300 protein	A0A0P0VB78_ORYSJ;A3A058_ORYSJ;Q5N9G9_ORYSJ	14	46758.1	41070	39964.1	42597.4	47731.8	42725.5	50685.3	47047.5	1.10447	0.12608	0.263535	0.730028
A0A0P0VBA3	Os01g0887400 protein	A0A0P0VBA3	LOC_Os01g66379	Os01g0887400	A0A0P0VBA3;A2WXR4;Q8S0P6	A0A0P0VBA3;A2WXR4;Q8S0P6	Os01g0887400;OsI_04716;P0408G07.40	Os01g0887400 protein	A0A0P0VBA3_ORYSJ;A2WXR4_ORYSI;Q8S0P6_ORYSJ	1	47257.6	26500.4	29066.8	34274.9	38874	32670	37537.6	36360.5	1.06085	0.0694305	0.76114	0.98288
A0A0P0VBA7	Hydrolase-like protein	A0A0P0VBA7	LOC_Os01g66240	Os01g0885600	A0A0P0VBA7;B8A7B8;B9EUZ6	A0A0P0VBA7;B8A7B8;B9EUZ6	Os01g0885600;OsI_04701	Hydrolase-like protein	A0A0P0VBA7_ORYSJ;B8A7B8_ORYSI;B9EUZ6_ORYSJ	1	7027.3		6200.67	6613.99				#DIV/0!	#DIV/0!	-28.2883	4.46e-13	4.24182e-11
A0A0P0VBB5	RING-type E3 ubiquitin transferase	A0A0P0VBB5		B1065E10.53	A0A0P0VBB5;A0A5S6RA59;B7EKY9;B9EUZ0	A0A0P0VBB5;A0A5S6RA59;B7EKY9;B9EUZ0	B1065E10.53;Os01g0884400;OsJ_04318	RING-type E3 ubiquitin transferase	A0A0P0VBB5_ORYSJ;A0A5S6RA59_ORYSJ;B7EKY9_ORYSJ;B9EUZ0_ORYSJ	1	2111.36	6360.79	5047.88	4506.68	2985.28	2536.74	3469.42	2997.15	0.665046	-0.609558	0.199739	0.656823
A0A0P0VBE5	Os01g0889800 protein	A0A0P0VBE5		B1099D03.45	A0A0P0VBE5;A2WXT1;B9EV99;Q0JH17;Q5N838	A0A0P0VBE5;A2WXT1;B9EV99;Q0JH17;Q5N838	B1099D03.45;Os01g0889800;OsI_04733;OsJ_04356	Os01g0889800 protein	A0A0P0VBE5_ORYSJ;A2WXT1_ORYSI;B9EV99_ORYSJ;Q0JH17_ORYSJ;Q5N838_ORYSJ	13	142493	130609	149706	140936	136770	143674	150408	143617	1.01903	0.00989863	0.903874	0.986987
A0A0P0VBF1	Os01g0888300 protein	A0A0P0VBF1		B1099D03.25	A0A0P0VBF1;B8A7C6;B8A7C7;B9EV93;Q0JH26;Q5N822	A0A0P0VBF1;B8A7C6;B8A7C7;B9EV93;F7J4A9;F7J4C2;Q0JH26;Q5N822	B1099D03.25;Os01g0888300;OsI_04721;OsI_04722;OsJ_04345	Os01g0888300 protein	A0A0P0VBF1_ORYSJ;B8A7C6_ORYSI;B8A7C7_ORYSI;B9EV93_ORYSJ;Q0JH26_ORYSJ;Q5N822_ORYSJ	1		118628		118628		138529		138529	1.16776	0.229637	NA	NA
A2WXT2	Receptor-like serine/threonine-protein kinase	A2WXT2	LOC_Os01g66610	Os01g0889900	A0A0P0VBF3;A2WXT2;A3A0E0;Q8LQH1	A2WXT2;A3A0E0;Q8LQH1;A0A0P0VBF3	Os01g0889900;OsI_04734;OsJ_04357	Receptor-like serine/threonine-protein kinase	A0A0P0VBF3_ORYSJ;A2WXT2_ORYSI;A3A0E0_ORYSJ;Q8LQH1_ORYSJ	5	22460.4	21208.7	26471.4	23380.2	21032.8	21025.7	24746.2	22268.2	0.952441	-0.0888594	0.566012	0.931616
A0A0P0VBF4	Os01g0886900 protein	A0A0P0VBF4	LOC_Os01g66350	Os01g0886900	A0A0P0VBF4;A0A5S6RB02;B8AYB6;B9EUZ9;B9FIP3;Q5N8G4	A0A0P0VBF4;A0A5S6RB02;B8AYB6;B9EUZ9;B9FIP3;Q5N8G4	Os01g0886900;Os05g0419200;OsI_19997;OsJ_04341;P0408G07.36	Os01g0886900 protein	A0A0P0VBF4_ORYSJ;A0A5S6RB02_ORYSJ;B8AYB6_ORYSI;B9EUZ9_ORYSJ;B9FIP3_ORYSJ;Q5N8G4_ORYSJ	1	23020.1	19388.5	19113.8	20507.5	17850.7	13984.9	20835.3	17557	0.856126	-0.242758	0.209283	0.670939
A2WXN8	Os01g0883900 protein	A2WXN8		B1065E10.47	A0A0P0VBF6;A3A0A0;Q0JH49;Q5N7I4	A2WXN8;A0A0P0VBF6;A3A0A0;Q0JH49;Q5N7I4	B1065E10.47;Os01g0883900;OsJ_04316	Os01g0883900 protein	A0A0P0VBF6_ORYSJ;A3A0A0_ORYSJ;Q0JH49_ORYSJ;Q5N7I4_ORYSJ	24	115595	118769	115012	116459	140361	123134	130080	131192	1.12651	0.154734	0.0314214	0.242837
A0A0P0VBH2	Pectin acetylesterase	A0A0P0VBH2	LOC_Os01g66850	Os01g0892600	A0A0P0VBH2;Q5JLW5	A0A0P0VBH2;A3A0G0;B8A7E7;Q5JLW5	Os01g0892600	Pectin acetylesterase	A0A0P0VBH2_ORYSJ;Q5JLW5_ORYSJ	4	104915	110196	123347	112819	100815	122989	120760	114855	1.01804	0.00861001	0.940519	0.990506
A0A0P0VBH6	Signal recognition particle subunit SRP72	A0A0P0VBH6	LOC_Os01g66560	Os01g0889000	A0A0P0VBH6;A2WXS7;Q5N842	A0A0P0VBH6;A2WXS7;A3A0D4;Q5N842	Os01g0889000;OsI_04729	Signal recognition particle subunit SRP72	A0A0P0VBH6_ORYSJ;A2WXS7_ORYSI;Q5N842_ORYSJ	29	138039	131499	140134	136557	135084	130494	134971	133516	0.977731	-0.0495689	0.39449	0.833209
B7EZ16	Os01g0897300 protein	B7EZ16	LOC_Os01g67190	Os01g0897300	A0A0P0VBH9;B7EZ16;B8A7Q1;B9EVC7;Q0JGX7;Q5N849;Q5N850;Q5N8M1;Q5N8M2	B7EZ16;B9EVC7;A0A0P0VBH9;B8A7Q1;Q0JGX7;Q5N849;Q5N850;Q5N8M1;Q5N8M2	Os01g0897300;OsI_04784;OsJ_04406;P0506A10.2-1;P0506A10.2-2;P0674H09.19-1;P0674H09.19-2	Os01g0897300 protein	A0A0P0VBH9_ORYSJ;B7EZ16_ORYSJ;B8A7Q1_ORYSI;B9EVC7_ORYSJ;Q0JGX7_ORYSJ;Q5N849_ORYSJ;Q5N850_ORYSJ;Q5N8M1_ORYSJ;Q5N8M2_ORYSJ	1		1769.57	2980.59	2375.08				#DIV/0!	#DIV/0!	-13.0957	0.000802259	0.0168045
A0A0P0VBI8	Os01g0897800 protein	A0A0P0VBI8	LOC_Os01g67250	Os01g0897800	A0A0P0VBI8;Q0JGX3;Q7XYH6	A0A0P0VBI8;A0A0P0VBM1;Q0JGX3;Q6WG80;Q7XYH6	Os01g0897800;OsI_04789	Os01g0897800 protein	A0A0P0VBI8_ORYSJ;Q0JGX3_ORYSJ;Q7XYH6_ORYSI	18	75992.8	79832.4	73400.6	76408.6	71096.7	68565.5	79893.5	73185.2	0.957814	-0.0797455	0.361361	0.811548
A0A0P0VBJ2	Os01g0894700 protein	A0A0P0VBJ2	LOC_Os01g66980	Os01g0894700	A0A0P0VBJ2;B8A7T9;B9EVB7;Q5JLV2	A0A0P0VBJ2;B8A7T9;B9EVB7;Q5JLV2;Q7F441	Os01g0894700;OsI_04765;OsJ_04389	Os01g0894700 protein	A0A0P0VBJ2_ORYSJ;B8A7T9_ORYSI;B9EVB7_ORYSJ;Q5JLV2_ORYSJ	7	504250	458165	414246	458887	414746	527158	442333	461412	1.0055	-0.00673738	0.951736	0.991984
A0A0P0VBJ5	Os01g0891300 protein	A0A0P0VBJ5	LOC_Os01g66720	Os01g0891300	A0A0P0VBJ5;B8A7E3;Q8S0M7	A0A0P0VBJ5;A3A0F1;B8A7D2;B8A7E3;Q8S0M7	Os01g0891300;OsI_04748	Os01g0891300 protein	A0A0P0VBJ5_ORYSJ;B8A7E3_ORYSI;Q8S0M7_ORYSJ	3	52414.6	48689.9	56038.5	52381	72161.9	61321.3	56606	63363.1	1.20966	0.257862	0.0463027	0.306469
A0A0P0VBL1	Os01g0896500 protein	A0A0P0VBL1	LOC_Os01g67120	Os01g0896500	A0A0P0VBL1;B9EVC2;Q0JGY3;Q5N8N4	A0A0P0VBL1;A0A0P0VBM6;B8A7P7;B9EVC2;Q0JGY3;Q5N8N4;Q8L4W8	Os01g0896500;OsJ_04399;P0674H09.9	Os01g0896500 protein	A0A0P0VBL1_ORYSJ;B9EVC2_ORYSJ;Q0JGY3_ORYSJ;Q5N8N4_ORYSJ	29	950218	848812	870110	889713	836185	935581	862104	877957	0.986786	-0.0350254	0.625068	0.958115
A0A0P0VBL9	ribulose-bisphosphate carboxylase (Fragment)	A0A0P0VBL9	None	Os01g0899425	A0A0P0VBL9	A0A0P0VBL9	Os01g0899425	ribulose-bisphosphate carboxylase (Fragment)	A0A0P0VBL9_ORYSJ	2	111697	57521.2	73827.8	81015.3	60410	62698.5	84391.6	69166.7	0.853748	-0.245232	0.294771	0.757695
A0A0P0VBM4	Os01g0895500 protein	A0A0P0VBM4	LOC_Os01g67040	Os01g0895500	A0A0P0VBM4;A2WXW6;Q5JLU6	A0A0P0VBM4;A2WXW6;Q5JLU6;Q7F435	Os01g0895500;OsI_04771	Os01g0895500 protein	A0A0P0VBM4_ORYSJ;A2WXW6_ORYSI;Q5JLU6_ORYSJ	1		5277.95		5277.95				#DIV/0!	#DIV/0!	-26.8738	NA	NA
A0A0P0VBN6	Os01g0904500 protein	A0A0P0VBN6	LOC_Os01g67750	Os01g0904500	A0A0P0VBN6;A2WY27;Q0JGU0	A0A0P0VBN6;A2WY27;Q0JGU0	Os01g0904500;OsI_04830	Os01g0904500 protein	A0A0P0VBN6_ORYSJ;A2WY27_ORYSI;Q0JGU0_ORYSJ	2		20446.2	24530.3	22488.2	25928.9	20254.7	23339.4	23174.3	1.03051	0.604441	0.797712	0.986987
A0A0P0VBP8	Os01g0902200 protein	A0A0P0VBP8	LOC_Os01g67590	Os01g0902200	A0A0P0VBP8;Q5N6Y0	A0A0P0VBP8;B8A7S3;B9EVF0;Q5N6Y0;Q8RZ80	Os01g0902200	Os01g0902200 protein	A0A0P0VBP8_ORYSJ;Q5N6Y0_ORYSJ	8	47119.7	36422.8	40217.1	41253.2	47327.3	39582.8	42182.5	43030.9	1.04309	0.0441831	0.750174	0.982674
B8A7R8	Os01g0901200 protein	B8A7R8	LOC_Os01g67510	Os01g0901200	A0A0P0VBR6;B9EVE4	B8A7R8;Q7F1X7;A0A0P0VBR6;B9EVE4	Os01g0901200	Os01g0901200 protein	A0A0P0VBR6_ORYSJ;B9EVE4_ORYSJ	4	131726	114516	149039	131760	113447	96274.7	128078	112600	0.854581	-0.245989	0.0703946	0.388273
A0A0P0VBS7	Os01g0908100 protein	A0A0P0VBS7	LOC_Os01g68010	Os01g0908100	A0A0P0VBS7;B8A7U7;Q0JGS4;Q5N703	A0A0P0VBS7;B8A7U7;Q0JGS4;Q5N703	Os01g0908100;OsI_04852	Os01g0908100 protein	A0A0P0VBS7_ORYSJ;B8A7U7_ORYSI;Q0JGS4_ORYSJ;Q5N703_ORYSJ	1				#DIV/0!	20075.7			20075.7	#DIV/0!	28.2234	NA	NA
A0A0N7KE96	Os01g0907300 protein	A0A0N7KE96		B1417F08.19-1	A0A0P0VBV8;B9EVG7	A0A0N7KE96;A0A0P0VBV8;B9EVG7;Q5N713;Q8LIW5	B1417F08.19-1;Os01g0907300	Os01g0907300 protein	A0A0P0VBV8_ORYSJ;B9EVG7_ORYSJ	2	64704.7	57788.9	54603.8	59032.5	54026.4	55272.9	53191.9	54163.7	0.917524	-0.140018	0.148132	0.568046
A0A0P0VBX1	4-coumarate--CoA ligase	A0A0P0VBX1	LOC_Os01g67530	Os01g0901500	A0A0P0VBX1;Q5N6Y8;Q5N8U6	A0A0P0VBX1;Q5N6Y8;Q5N8U6	Os01g0901500;P0035F12.27;P0551C06.8	4-coumarate--CoA ligase	A0A0P0VBX1_ORYSJ;Q5N6Y8_ORYSJ;Q5N8U6_ORYSJ	1	30910.7	33658	33133.1	32567.3	46200.2	39058.9	38303.3	41187.5	1.26469	0.321797	0.00912421	0.108473
A0A0P0VBY4	Os01g0911300 protein (Fragment)	A0A0P0VBY4	LOC_Os01g68330	Os01g0911300	A0A0P0VBY4;B9EVI2;Q0JGQ4;Q5N7X9	A0A0P0VBY4;B9EVI2;Q0JGQ4;Q5N7X9	Os01g0911300;OsJ_04503;P0470A12.11	Os01g0911300 protein (Fragment)	A0A0P0VBY4_ORYSJ;B9EVI2_ORYSJ;Q0JGQ4_ORYSJ;Q5N7X9_ORYSJ	6	102244	101443	105419	103035	118681	112393	90390.6	107155	1.03998	0.040936	0.736098	0.978986
A0A0P0VBY8	Heavy meromyosin-like	A0A0P0VBY8	LOC_Os01g68380	Os01g0911800	A0A0P0VBY8;A2WY77;Q0JGQ1	A0A0P0VBY8;A2WY77;Q0JGQ1	Os01g0911800;OsI_04881	Heavy meromyosin-like	A0A0P0VBY8_ORYSJ;A2WY77_ORYSI;Q0JGQ1_ORYSJ	5	22062.2	16278.1	21406	19915.4	19940.8	22343	24534.4	22272.7	1.11837	0.144047	0.424986	0.852553
A0A0P0VBZ0	Leucine zipper factor-like	A0A0P0VBZ0	LOC_Os01g68310	Os01g0911000	A0A0P0VBZ0;A3A0T0	A0A0P0VBZ0;A3A0T0	Os01g0911000	Leucine zipper factor-like	A0A0P0VBZ0_ORYSJ;A3A0T0_ORYSJ	2	20445.8	19434	17354.7	19078.2	19565.7	17512.6	16558.9	17879.1	0.937148	-0.10946	0.45403	0.871402
A0A0N7KE93	ABC1-like	A0A0N7KE93	LOC_Os01g67720	Os01g0904200	A0A0P0VBZ5;Q5N6W3	A0A0N7KE93;A0A0P0VBZ5;B8A7S8;B9EVF6;Q5N6W3;Q8RZ63	Os01g0904200;P0551C06.44-1	ABC1-like	A0A0P0VBZ5_ORYSJ;Q5N6W3_ORYSJ	10	140672	128871	128830	132791	132520	127765	132080	130788	0.984919	-0.0385754	0.535741	0.915626
Q5N801	peptidylprolyl isomerase	Q5N801	LOC_Os01g68710	Os01g0915800	A0A0P0VC02;A2WYA7;Q5N801	Q5N801;A0A0P0VC02;A2WYA7	Os01g0915800;OsI_04911	peptidylprolyl isomerase	A0A0P0VC02_ORYSJ;A2WYA7_ORYSI;Q5N801_ORYSJ	10	160182	141281	152668	151377	160718	146159	184495	163791	1.082	0.0955575	0.332194	0.792995
A0A0P0VC29	Os01g0919700 protein	A0A0P0VC29	LOC_Os01g69060	Os01g0919700	A0A0P0VC29;B9EVW6;Q5JLM9	A0A0P0VC29;B8A8E5;B9EVW6;Q5JLM9	Os01g0919700;OsJ_04564	Os01g0919700 protein	A0A0P0VC29_ORYSJ;B9EVW6_ORYSJ;Q5JLM9_ORYSJ	5	63413	73274.9	67992.3	68226.7	85268	85932	73431	81543.7	1.19519	0.241264	0.031341	0.242771
A0A0P0VC23	Putative poly-glutamine tract-binding protein	A0A0P0VC23	LOC_Os01g68760	Os01g0916300	A0A0P0VC39;A0A0P0VC48;B8A857;B9EVV2;Q0JGM1;Q5N816;Q5N817	A0A0P0VC23;A0A0P0VC39;A0A0P0VC48;B8A857;B9EVV2;Q0JGM1;Q5N816;Q5N817	Os01g0916300;OsI_04916;OsJ_04539;P0004D12.32-1;P0004D12.32-2;P0413C03.6-2	Putative poly-glutamine tract-binding protein	A0A0P0VC39_ORYSJ;A0A0P0VC48_ORYSJ;B8A857_ORYSI;B9EVV2_ORYSJ;Q0JGM1_ORYSJ;Q5N816_ORYSJ;Q5N817_ORYSJ	2		8773.46		8773.46			5244.17	5244.17	0.597731	-0.776438	NA	NA
Q8RZU9	Small ubiquitin-related modifier	Q8RZU9	LOC_Os01g68940	Os01g0918200	A0A0P0VC40;A2WYE0;A3A0Y3;Q8RZU9	Q8RZU9;A0A0P0VC40;A2WYE0;A3A0Y3	Os01g0918200;OsI_04942;OsJ_04554	Small ubiquitin-related modifier	A0A0P0VC40_ORYSJ;A2WYE0_ORYSI;A3A0Y3_ORYSJ;Q8RZU9_ORYSJ	1	110987	127638	142011	126879	151699	110887	136698	133095	1.04899	0.0498686	0.722323	0.976869
A0A0P0VC73	Transcription and mRNA export factor ENY2	A0A0P0VC73		B1793G04.6	A0A0P0VC73;B8A8E7;B9EVW8;Q0JGJ6;Q5JJJ7;Q5JLM6	A0A0P0VC73;B8A8E7;B9EVW8;Q0JGJ6;Q5JJJ7;Q5JLM6	B1793G04.6;Os01g0920200;OsI_04959;OsJ_04569;P0678F11.33	Transcription and mRNA export factor ENY2	A0A0P0VC73_ORYSJ;B8A8E7_ORYSI;B9EVW8_ORYSJ;Q0JGJ6_ORYSJ;Q5JJJ7_ORYSJ;Q5JLM6_ORYSJ	1				#DIV/0!	5313.18			5313.18	#DIV/0!	26.3409	NA	NA
A0A0P0W9A2	Os01g0920400 protein	A0A0P0W9A2		B1793G04.8-1	A0A0P0VC78;B9EVX0;Q0JGJ4	A0A0P0W9A2;B8A8F0;B9EVX0;B9FET9;A0A0P0VC78;A2XSM8;B7EY00;Q0JDS3;Q0JGJ4;Q7XS31	B1793G04.8-1;OsJ_04571;P0678F11.35-1	Os01g0920400 protein	A0A0P0VC78_ORYSJ;B9EVX0_ORYSJ;Q0JGJ4_ORYSJ	4	200028	213343	206070	206480	207411	205843	214707	209320	1.01375	0.00260128	0.961022	0.993838
A0A0P0VC79	Mannosyl-oligosaccharide glucosidase	A0A0P0VC79	LOC_Os01g69210	Os01g0921200	A0A0P0VC79;Q0JGI9	A0A0P0VC79;A2WYG5;B9EVX4;Q0JGI9;Q8RZJ2	Os01g0921200	Mannosyl-oligosaccharide glucosidase	A0A0P0VC79_ORYSJ;Q0JGI9_ORYSJ	12	96454.2	103986	94967	98469.1	89865.1	98290.1	105721	97958.7	0.994817	-0.0245599	0.783418	0.983849
A0A0P0VC83	Os01g0916600 protein	A0A0P0VC83	LOC_Os01g68790	Os01g0916600	A0A0P0VC83;A2WYB5;O24188;Q7F2X8	A0A0P0VC83;A2WYB5;O24188;Q7F2X8	Os01g0916600;OsGRP2;OsI_04919	Os01g0916600 protein	A0A0P0VC83_ORYSJ;A2WYB5_ORYSI;O24188_ORYSA;Q7F2X8_ORYSJ	12	1308870	1217160	1375090	1.30037e+06	1455510	1204880	1632200	1.43086e+06	1.10035	0.118948	0.246561	0.714107
A0A0P0VC87	Os01g0928100 protein	A0A0P0VC87	LOC_Os01g70320	Os01g0928100	A0A0P0VC87;Q5JK43	A0A0P0VC87;B8A8U7;B9EW05;Q5JK43	Os01g0928100	Os01g0928100 protein	A0A0P0VC87_ORYSJ;Q5JK43_ORYSJ	20	44816.3	51319.8	46543.5	47559.9	48548.3	45374.8	52795.6	48906.2	1.02831	0.0224553	0.831163	0.986987
A0A0P0VC97	Os01g0922100 protein	A0A0P0VC97	LOC_Os01g69290	Os01g0922100	A0A0P0VC97;B9EVX7;Q5JJH8	A0A0P0VC97;A2WYH3;B9EVX7;Q5JJH8	Os01g0922100;OsJ_04581	Os01g0922100 protein	A0A0P0VC97_ORYSJ;B9EVX7_ORYSJ;Q5JJH8_ORYSJ	1	9776.07	13554.4	6947.4	10092.6	9722.52	7795.24	9847.46	9121.74	0.903803	-0.16269	0.583393	0.94
B9EVY8	60S ribosomal protein L7a	B9EVY8	LOC_Os01g70010	Os01g0924800	A0A0P0VCB2;A2WYJ3;B9EVY8;Q5JJP5	B9EVY8;A0A0P0VCB2;A2WYJ3;Q5JJP5	Os01g0924800;OsI_04994;OsJ_04602	60S ribosomal protein L7a	A0A0P0VCB2_ORYSJ;A2WYJ3_ORYSI;B9EVY8_ORYSJ;Q5JJP5_ORYSJ	2	40265.7	71804.5	71699.2	61256.5	60042.8	50987.8	54878.4	55303	0.902811	-0.16669	0.451424	0.8697
A0A0P0VCG3	Os01g0930000 protein	A0A0P0VCG3	LOC_Os01g70460	Os01g0930000	A0A0P0VCG3;A2WYN7;Q5JK34	A0A0P0VCG3;A2WYN7;Q5JK34	Os01g0930000;OsI_05045	Os01g0930000 protein	A0A0P0VCG3_ORYSJ;A2WYN7_ORYSI;Q5JK34_ORYSJ	3	26732.9	24368	37753.6	29618.2	36532.6	24768.8	29826.4	30375.9	1.02558	0.0167489	0.940917	0.990506
B8A8G5	Os01g0925000 protein	B8A8G5	LOC_Os01g70060	Os01g0925000	A0A0P0VCG4;Q5JKG7	B8A8G5;A0A0P0VCG4;B9EVZ0;Q5JKG7;Q8RUF1	Os01g0925000	Os01g0925000 protein	A0A0P0VCG4_ORYSJ;Q5JKG7_ORYSJ	4	42831.5	39655.9	41735.6	41407.7	39156.5	42470	48322.5	43316.3	1.04609	0.0475211	0.677679	0.968285
B8A8U1	Os01g0936100 protein	B8A8U1	LOC_Os01g71000	Os01g0936100	A0A0P0VCI0;B8A8U1;Q5JMQ1	B8A8U1;A0A0P0VCI0;Q5JMQ1	Os01g0936100;OsI_05101	Os01g0936100 protein	A0A0P0VCI0_ORYSJ;B8A8U1_ORYSI;Q5JMQ1_ORYSJ	2	12285.1	10894.9	12235.9	11805.3	8814.5	9008.78	6575.46	8132.91	0.688921	-0.552426	0.0106073	0.1208
A0A0P0VCK8	Os01g0937100 protein	A0A0P0VCK8	LOC_Os01g71090	Os01g0937100	A0A0P0VCK8;Q8S1V0	A0A0P0VCK8;Q8S1V0	Os01g0937100	Os01g0937100 protein	A0A0P0VCK8_ORYSJ;Q8S1V0_ORYSJ	5	164390	184014	172468	173624	163508	169928	163250	165562	0.953566	-0.0851948	0.235173	0.70352
A0A0P0VCK9	S-formylglutathione hydrolase	A0A0P0VCK9		B1150F11.18-1	A0A0P0VCK9;Q5JLP6	A0A0P0VCK9;A2WYX1;A3A1E1;Q5JLP6	B1150F11.18-1;Os01g0939700	S-formylglutathione hydrolase	A0A0P0VCK9_ORYSJ;Q5JLP6_ORYSJ	11	599003	564796	632794	598864	630804	591603	610655	611021	1.0203	0.0117267	0.851007	0.986987
A0A0P0VCL0	Os01g0940600 protein	A0A0P0VCL0	LOC_Os01g71330	Os01g0940600	A0A0P0VCL0;A2WYX4;Q5JKM1	A0A0P0VCL0;A2WYX4;Q5JKM1	Os01g0940600;OsI_05140	Os01g0940600 protein	A0A0P0VCL0_ORYSJ;A2WYX4_ORYSI;Q5JKM1_ORYSJ	1	79094.5	60071.3	76946.1	72037.3	77919.7	88579.4	75715.7	80738.3	1.12078	0.148808	0.284602	0.752444
A0A0P0VCM8	Os01g0935400 protein	A0A0P0VCM8	LOC_Os01g70930	Os01g0935400	A0A0P0VCM8;A2WYT3;A3A1A5	A0A0P0VCM8;A2WYT3;A3A1A5	Os01g0935400;OsI_05094	Os01g0935400 protein	A0A0P0VCM8_ORYSJ;A2WYT3_ORYSI;A3A1A5_ORYSJ	5	28591.4	32825.5	31730.2	31049	33589.6	33530.3	31674.9	32931.6	1.06063	0.0681847	0.546419	0.923396
A0A0P0VCN3	Os01g0940700 protein	A0A0P0VCN3	LOC_Os01g71340	Os01g0940700	A0A0P0VCN3;A0A8U0WP26;A2WYX5;Q0JG58;Q7F164	A0A0P0VCN3;A0A8U0WP26;A2WYX5;Q0JG58;Q7F164;Q9SXY6;Q9ZNZ0	Os01g0940700;OsI_05141;OsJ_18736;P0432C03.10-1;P0432C03.10-2	Os01g0940700 protein	A0A0P0VCN3_ORYSJ;A0A8U0WP26_ORYSJ;A2WYX5_ORYSI;Q0JG58_ORYSJ;Q7F164_ORYSJ	6	337093	489061	434637	420264	337560	380479	408451	375497	0.893479	-0.180419	0.184183	0.634596
A0A0P0VCN6	Os01g0940800 protein	A0A0P0VCN6	LOC_Os01g71350	Gns6	A0A0P0VCN6;A2WYX6;Q8S9R1;Q9ZNY9	A0A0P0VCN6;A2WYX6;Q8S9R1;Q9ZNY9	Gns6;Os01g0940800;OsI_05142	Os01g0940800 protein	A0A0P0VCN6_ORYSJ;A2WYX6_ORYSI;Q8S9R1_ORYSJ;Q9ZNY9_ORYSA	5	380755	395503	391334	389197	314838	322563	379332	338911	0.870795	-0.217485	0.00596441	0.0792028
A0A0P0VCQ4	Os01g0945800 protein	A0A0P0VCQ4	LOC_Os01g71770	Os01g0945800	A0A0P0VCQ4;Q5JKI1	A0A0P0VCQ4;Q5JKI1;Q94CQ1	Os01g0945800	Os01g0945800 protein	A0A0P0VCQ4_ORYSJ;Q5JKI1_ORYSJ	3	92458.8	91726.8	96309.9	93498.5	96935.1	98666.4	93630.6	96410.7	1.03115	0.0276556	0.693858	0.971815
A0A0P0VCV3	glutathione transferase	A0A0P0VCV3	LOC_Os01g72130	Os01g0949750	A0A0P0VCV3;A2WZ32;A3A1I9	A0A0P0VCV3;A2WZ32;A3A1I9	Os01g0949750;Os01g0949850;OsI_05200	glutathione transferase	A0A0P0VCV3_ORYSJ;A2WZ32_ORYSI;A3A1I9_ORYSJ	4	15337.6	14023.1	16005.5	15122.1	19316.4	21829.6	28003.4	23049.8	1.52425	0.589442	0.00154196	0.0281634
A0A0P0VCV8	Os01g0953500 protein	A0A0P0VCV8	LOC_Os01g72420	Os01g0953500	A0A0P0VCV8;A2WZ67;A3A1L6;Q0JFY6;Q941Z2	A0A0P0VCV8;A2WZ67;A3A1L6;Q0JFY6;Q941Z2	Os01g0953500;OsI_05237;OsJ_04791;P0431G06.25	Os01g0953500 protein	A0A0P0VCV8_ORYSJ;A2WZ67_ORYSI;A3A1L6_ORYSJ;Q0JFY6_ORYSJ;Q941Z2_ORYSJ	1	19851.3	12034	10206.1	14030.5		9459.24	7631.93	8545.58	0.609073	-1.31133	0.562903	0.93078
A0A0P0VCW5	Endo-1,3-beta-glucanase	A0A0P0VCW5	LOC_Os01g71830	Os01g0946700	A0A0P0VCW5;A2WYZ8;Q5JMU8	A0A0P0VCW5;A2WYZ8;Q5JMU8;Q8W264	Os01g0946700;OsI_05163	Endo-1,3-beta-glucanase	A0A0P0VCW5_ORYSJ;A2WYZ8_ORYSI;Q5JMU8_ORYSJ	1	25484.5	31029.4	21731.8	26081.9	19870.5	26144.9	23352.5	23122.6	0.886539	-0.188792	0.327322	0.789391
A0A0P0VCY9	Os01g0958700 protein	A0A0P0VCY9	LOC_Os01g72860	Os01g0958700	A0A0P0VCY9;A2WZA8;Q0JFV9	A0A0P0VCY9;A2WZA8;B8B7L4;B9FVN8;Q0JFV9;Q7XID1	Os01g0958700;OsI_05280	Os01g0958700 protein	A0A0P0VCY9_ORYSJ;A2WZA8_ORYSI;Q0JFV9_ORYSJ	5	107817	106553	92824.9	102398	97327.4	100853	99298.6	99159.7	0.968372	-0.0623722	0.455269	0.871922
A0A0P0VD04	Os01g0956200 protein	A0A0P0VD04	LOC_Os01g72610	Os01g0956200	A0A0P0VD04;A2WZ86;B9EWI6;Q8RYJ1	A0A0P0VD04;A0A0P0Y3L4;A2WZ86;A3CCJ2;B8B1R8;B9EWI6;Q2R280;Q8RYJ1	Os01g0956200;OsI_05257;OsJ_04811	Os01g0956200 protein	A0A0P0VD04_ORYSJ;A2WZ86_ORYSI;B9EWI6_ORYSJ;Q8RYJ1_ORYSJ	1	13220.9	13563.2	12334.4	13039.5	18125.7	16600.5	21273.8	18666.7	1.43155	0.499549	0.00123762	0.0238857
A0A0P0VD09	Os01g0951500 protein	A0A0P0VD09	LOC_Os01g72260	Os01g0951500	A0A0P0VD09;A2WZ47;C7IXB4	A0A0P0VD09;A2WZ47;C7IXB4	Os01g0951500;OsI_05217	Os01g0951500 protein	A0A0P0VD09_ORYSJ;A2WZ47_ORYSI;C7IXB4_ORYSJ	4	116631	122736	102976	114114	118856	114336	117872	117021	1.02547	0.0198779	0.813231	0.986987
A0A0P0VD11	Os01g0955600 protein	A0A0P0VD11		B1139B11.20	A0A0P0VD11;Q5JJT2	A0A0P0VD11;B8A9L6;B9EWI2;Q5JJT2	B1139B11.20;Os01g0955600	Os01g0955600 protein	A0A0P0VD11_ORYSJ;Q5JJT2_ORYSJ	1			15145.5	15145.5	7998.22	5951.46		6974.84	0.460522	-0.140408	0.969932	0.994229
A2WZ77	Os01g0955000 protein	A2WZ77		B1139B11.14-1	A0A0P0VD16;A2WZ77;Q8RYK2	A2WZ77;A0A0P0VD16;Q8RYK2	B1139B11.14-1;Os01g0955000;OsI_05247	Os01g0955000 protein	A0A0P0VD16_ORYSJ;A2WZ77_ORYSI;Q8RYK2_ORYSJ	3	37363	43338.2	29031.1	36577.4	33256.4	48221.4	34611.7	38696.5	1.05793	0.0680422	0.74917	0.98236
A0A0P0VD19	Os01g0957200 protein	A0A0P0VD19	LOC_Os01g72710	Os01g0957200	A0A0P0VD19;Q0JFW8	A0A0P0VD19;B8A9I3;Q0JFW8	Os01g0957200	Os01g0957200 protein	A0A0P0VD19_ORYSJ;Q0JFW8_ORYSJ	1	28934.9	32609.9	36158	32567.6	31503.2	22939.3	41028.4	31823.6	0.977156	-0.0547536	0.804117	0.986987
A0A0P0VD30	Os01g0958500 protein	A0A0P0VD30	LOC_Os01g72834	Os01g0958500	A0A0P0VD30;B8A9J2;Q5JK61	A0A0P0VD30;A3A1Q1;B8A9J2;Q5JK61	Os01g0958500;OsI_05278	Os01g0958500 protein	A0A0P0VD30_ORYSJ;B8A9J2_ORYSI;Q5JK61_ORYSJ	2	6903.35	10632.7	10484.4	9340.15	16379.4	5715.79	10407.1	10834.1	1.15995	0.192584	0.631296	0.959351
A0A0P0VD46	Os01g0959900 protein	A0A0P0VD46	LOC_Os01g72950	Os01g0959900	A0A0P0VD46;A2WZB6;B9EWK2;Q5JN29	A0A0P0VD46;A0A0P0VDB1;A2WZB6;B9EWK2;Q5JN29	Os01g0959900;OsI_05288;OsJ_04839;P0401G10.21-1	Os01g0959900 protein	A0A0P0VD46_ORYSJ;A2WZB6_ORYSI;B9EWK2_ORYSJ;Q5JN29_ORYSJ	5	690528	593651	611216	631798	657782	659242	623979	647001	1.02406	0.0183457	0.798798	0.986987
A0A0P0VD52	beta-galactosidase	A0A0P0VD52	LOC_Os01g72340	Os01g0952600	A0A0P0VD52;B9EWH4	A0A0P0VD52;A0A0P0VD92;B8A982;B9EWH4	Os01g0952600	beta-galactosidase	A0A0P0VD52_ORYSJ;B9EWH4_ORYSJ	37	244134	244468	243011	243871	232439	228851	235731	232340	0.952718	-0.0868037	0.0281773	0.226729
A0A0P0VD56	Os01g0963600 protein	A0A0P0VD56	LOC_Os01g73250	Os01g0963600	A0A0P0VD56;A2WZE3;Q94DL7	A0A0P0VD56;A2WZE3;Q94DL7	Os01g0963600;OsI_05322	Os01g0963600 protein	A0A0P0VD56_ORYSJ;A2WZE3_ORYSI;Q94DL7_ORYSJ	8	37873	50627	47113.1	45204.4	55672.5	69588.8	48961.5	58074.3	1.2847	0.346386	0.0561884	0.344472
A0A0P0VD60	Peroxidase	A0A0P0VD60	LOC_Os01g73170	Os01g0962700	A0A0P0VD60;A0A8J8YGM8;A2WZD6;Q5JMS4;Q5U1S3	A0A0N7KEG5;A0A0P0VD60;A0A482DUT2;A0A8J8YGM8;A2WZD6;A2WZD9;Q5JMS4;Q5U1S3;Q94DM2	Os01g0962700;OsI_05314;OsJ_04857;prx20	Peroxidase	A0A0P0VD60_ORYSJ;A0A8J8YGM8_ORYSJ;A2WZD6_ORYSI;Q5JMS4_ORYSJ;Q5U1S3_ORYSJ	2	2887630	3158690	2858680	2.96833e+06	2972510	2965770	3064260	3.00085e+06	1.01095	-0.00114178	0.982591	0.996327
Q5JMS0	Os01g0963300 protein	Q5JMS0	LOC_Os01g73230	Os01g0963300	A0A0P0VD62;B8A9L0;Q5JMS0	Q5JMS0;A0A0P0VD62;B8A9L0	Os01g0963300;OsI_05319	Os01g0963300 protein	A0A0P0VD62_ORYSJ;B8A9L0_ORYSI;Q5JMS0_ORYSJ	9	35541.6	24842.2	25980.8	28788.2	30499	34020.3	33261.6	32593.6	1.13219	0.163768	0.343634	0.801552
A0A0P0VD77	Os01g0965600 protein	A0A0P0VD77	LOC_Os01g73470	Os01g0965600	A0A0P0VD77;A2WZF6;Q5JJV8	A0A0P0VD77;A2WZF6;A3A1V0;Q5JJV8	Os01g0965600;OsI_05334	Os01g0965600 protein	A0A0P0VD77_ORYSJ;A2WZF6_ORYSI;Q5JJV8_ORYSJ	1	23907.6	34652.1	30555	29704.9	39954.2	38285.8	31294.3	36511.4	1.22914	0.281337	0.134427	0.542488
B8A9J4	Os01g0959000 protein	B8A9J4	LOC_Os01g72890	Os01g0959000	A0A0P0VD78;B8A9J4;B9EWJ9;Q5JN45	B8A9J4;B9EWJ9;A0A0P0VD78;Q5JN45	Os01g0959000;OsI_05282;OsJ_04833	Os01g0959000 protein	A0A0P0VD78_ORYSJ;B8A9J4_ORYSI;B9EWJ9_ORYSJ;Q5JN45_ORYSJ	5	61311.2	58609.4	55859.1	58593.2	48749.1	62990.7	56212.9	55984.2	0.955473	-0.0811635	0.518374	0.90578
A0A0P0VD94	Os01g0967800 protein	A0A0P0VD94		OJ1656_A11.3-2	A0A0P0VD97;A0A5S6RC00;Q5JLF2	A0A0P0VD94;A0A0P0VD97;A0A5S6RC00;Q5JLF2	OJ1656_A11.3-2;Os01g0967800	Os01g0967800 protein	A0A0P0VD97_ORYSJ;A0A5S6RC00_ORYSJ;Q5JLF2_ORYSJ	1	6647.01	6839.94	5877.05	6454.67	7487.5	5718.37	4785.76	5997.21	0.929128	-0.121435	0.650968	0.961157
A0A0P0VDB7	Lysine ketoglutarate reductase trans-splicing related 1-like	A0A0P0VDB7	LOC_Os01g73970	Os01g0971200	A0A0P0VDB7;Q5JME7	A0A0P0VDB7;B8A9W7;Q5JME7	Os01g0971200	Lysine ketoglutarate reductase trans-splicing related 1-like	A0A0P0VDB7_ORYSJ;Q5JME7_ORYSJ	1	18988.8	29135.7	20825.2	22983.2	31262.8	27353.8	31231.2	29949.3	1.30309	0.364224	0.0631771	0.36606
A0A0P0VDC9	Os01g0966400 protein	A0A0P0VDC9	LOC_Os01g73560	Os01g0966400	A0A0P0VDC9;B8A9Y7;B9EWM7	A0A0P0VDC9;B8A9Y7;B9EWM7	Os01g0966400;OsI_05343	Os01g0966400 protein	A0A0P0VDC9_ORYSJ;B8A9Y7_ORYSI;B9EWM7_ORYSJ	6	15829.8	11180.4	11194.6	12734.9	14310.5	10730	12515	12518.5	0.983005	-0.0412029	0.855783	0.986987
B8A9J7	Gamma-secretase subunit PEN2-like	B8A9J7	LOC_Os01g72960	Os01g0960000	A0A0P0VDE9;B8A9J7;Q5JN39	B8A9J7;A0A0P0VDE9;Q5JN39	Os01g0960000;OsI_05289	Gamma-secretase subunit PEN2-like	A0A0P0VDE9_ORYSJ;B8A9J7_ORYSI;Q5JN39_ORYSJ	2	60126.5	73110.2	57304.5	63513.7	71566.4	64042.5	60198.8	65269.2	1.02764	0.0232057	0.860259	0.986987
B8A9W9	Os01g0971700 protein	B8A9W9	LOC_Os01g74010	Os01g0971700	A0A0P0VDF1;B8A9W9;B9EWZ1;Q5JME4	B8A9W9;B9EWZ1;A0A0P0VDF1;Q5JME4	Os01g0971700;OsI_05388;OsJ_04926	Os01g0971700 protein	A0A0P0VDF1_ORYSJ;B8A9W9_ORYSI;B9EWZ1_ORYSJ;Q5JME4_ORYSJ	5	82868.8	80747.8	98701.1	87439.2	91714.6	103677	103742	99711.2	1.14035	0.171998	0.135367	0.543981
A0A0P0VDH8	Os01g0971500 protein	A0A0P0VDH8	LOC_Os01g73990	Os01g0971500	A0A0P0VDH8;A2WZK1;Q94DH6	A0A0P0VDH8;A2WZK1;Q94DH6	Os01g0971500;OsI_05385	Os01g0971500 protein	A0A0P0VDH8_ORYSJ;A2WZK1_ORYSI;Q94DH6_ORYSJ	4	344677	346818	306318	332604	333366	376550	367580	359165	1.07986	0.0948247	0.225021	0.691571
A0A0P0VDH9	Os01g0967100 protein	A0A0P0VDH9	LOC_Os01g73620	Os01g0967100	A0A0P0VDH9;B8A9V4;B9EWX6;Q5JJU6	A0A0P0VDH9;B8A9V4;B9EWX6;Q5JJU6	Os01g0967100;OsI_05352;OsJ_04894	Os01g0967100 protein	A0A0P0VDH9_ORYSJ;B8A9V4_ORYSI;B9EWX6_ORYSJ;Q5JJU6_ORYSJ	8	20715.8	21671.1	18461.9	20282.9	18346.1	20109.6	21633	20029.6	0.987508	-0.0348007	0.801899	0.986987
P49210	Os02g0103700 protein	P49210	LOC_Os02g01332	Os02g0103700	A0A0P0VDL3;Q0E4R7	P49210;A0A0P0VDL3;A2Z2J3;B8AGV9;Q0E4R7;Q6ZFJ5;Q8S9N3	Os02g0103700	Os02g0103700 protein	A0A0P0VDL3_ORYSJ;Q0E4R7_ORYSJ	1	2801280	2426860	2543390	2590510	2490970	2614440	2786100	2.6305e+06	1.01544	0.00530693	0.938059	0.990239
A0A0P0VDM9	Os02g0104500 protein	A0A0P0VDM9		OJA1212_C06.8	A0A0P0VDM9;A2WZT7;A3A272;Q6YPG7;Q6ZHM5	A0A0P0VDM9;A2WZT7;A3A272;Q6YPG7;Q6ZHM5	OJA1212_C06.8;Os02g0104500;OsI_05480;OsJ_05016	Os02g0104500 protein	A0A0P0VDM9_ORYSJ;A2WZT7_ORYSI;A3A272_ORYSJ;Q6YPG7_ORYSJ;Q6ZHM5_ORYSJ	8	44297.6	60588.3	49428	51438	45079.1	48168.9	48424.3	47224.1	0.918079	-0.140288	0.324148	0.786494
A0A0P0VDN6	L-lactate dehydrogenase	A0A0P0VDN6		OJ1212_C06.24	A0A0P0VDN6;A2WZU6;Q0E4Q5;Q6ETE0;Q9ZRJ5	A0A0P0VDN6;A0A0P0WRP1;A2WZU6;A2Y8B2;A3B7K2;Q0E4Q5;Q6ETE0;Q9LWZ6;Q9ZRJ5	OJ1212_C06.24;OJA1212_C06.25;Os02g0105400;OsI_05489	L-lactate dehydrogenase	A0A0P0VDN6_ORYSJ;A2WZU6_ORYSI;Q0E4Q5_ORYSJ;Q6ETE0_ORYSJ;Q9ZRJ5_ORYSJ	5	294823	287011	270469	284101	277278	286464	300234	287992	1.0137	0.00294473	0.958714	0.993838
A0A0P0VDP5	Os02g0100300 protein	A0A0P0VDP5	LOC_Os02g01030	Os02g0100300	A0A0P0VDP5;Q67IX4	A0A0P0VDP5;B8AGU4;Q67IX4	Os02g0100300	Os02g0100300 protein	A0A0P0VDP5_ORYSJ;Q67IX4_ORYSJ	24	283024	294948	338337	305436	312697	258033	298518	289749	0.948641	-0.0945713	0.348456	0.80298
A0A0P0VDP9	Uncharacterized protein OJ1359_D06.10	A0A0P0VDP9		OJ1359_D06.10	A0A0P0VDP9;B9F1Q5;Q6ETD7	A0A0P0VDP9;B8AGW9;B9F1Q5;Q6ETD7	OJ1359_D06.10;Os02g0105700;OsJ_05025	Uncharacterized protein OJ1359_D06.10	A0A0P0VDP9_ORYSJ;B9F1Q5_ORYSJ;Q6ETD7_ORYSJ	4				#DIV/0!				#DIV/0!	#DIV/0!	#N/A	#N/A	#N/A
A0A0P0VDR6	Os02g0106800 protein	A0A0P0VDR6	LOC_Os02g01720	Os02g0106800	A0A0P0VDR6;B8AGX3;B9F1R0	A0A0P0VDR6;B8AGX3;B9F1R0	Os02g0106800;OsI_05499	Os02g0106800 protein	A0A0P0VDR6_ORYSJ;B8AGX3_ORYSI;B9F1R0_ORYSJ	11	140542	132936	114356	129278	135574	144560	127637	135924	1.05141	0.0572351	0.577388	0.937479
A0A0P0VDS0	Os02g0108400 protein	A0A0P0VDS0	LOC_Os02g01870	Os02g0108400	A0A0P0VDS0;Q0E4N6	A0A0P0VDS0;Q0E4N6	Os02g0108400	Os02g0108400 protein	A0A0P0VDS0_ORYSJ;Q0E4N6_ORYSJ	5	116208	133679	121691	123859	120791	128778	119324	122964	0.992774	-0.0267882	0.758107	0.982674
A0A0P0VDJ4	E3 ubiquitin-protein ligase listerin	A0A0P0VDJ4	LOC_Os01g74610	Os01g0977600	A0A0P0VDT2;B9EX16;Q5JNB3	A0A0P0VDJ4;A0A0P0VDT2;B8AA81;B9EX16;Q5JNB3	Os01g0977600;OsJ_04974;P0020E09.22-1	E3 ubiquitin-protein ligase listerin	A0A0P0VDT2_ORYSJ;B9EX16_ORYSJ;Q5JNB3_ORYSJ	2	39413.6	39451.7	37714.1	38859.8	39348.7	45880.4	39359.1	41529.4	1.0687	0.0803707	0.482038	0.89266
A0A0P0VDT5	Os02g0110200 protein	A0A0P0VDT5	LOC_Os02g02000	Os02g0110200	A0A0P0VDT5;A0A0P0VDY8;Q6Z8Z7	A0A0P0VDT5;A0A0P0VDY8;A2WZZ8;Q6Z8Z7;Q7X9C2	Os02g0110200;SLM1	Os02g0110200 protein	A0A0P0VDT5_ORYSJ;A0A0P0VDY8_ORYSJ;Q6Z8Z7_ORYSJ	13	427592	418707	427204	424501	434781	456092	394037	428303	1.00896	-0.0029469	0.968606	0.994067
A0A0P0VE03	peptidylprolyl isomerase	A0A0P0VE03		OJ1442_E05.30	A0A0P0VE03;A0A8J8XBW0;B8AGI3;B9F239;Q0E4I6;Q6ZGL6	A0A0P0VE03;A0A8J8XBW0;B8AGI3;B9F239;Q0E4I6;Q6ZGL6	OJ1442_E05.30;Os02g0117600;OsI_05592;OsJ_05130	peptidylprolyl isomerase	A0A0P0VE03_ORYSJ;A0A8J8XBW0_ORYSJ;B8AGI3_ORYSI;B9F239_ORYSJ;Q0E4I6_ORYSJ;Q6ZGL6_ORYSJ	10	348056	314829	348170	337018	317406	342361	325073	328280	0.974072	-0.0543345	0.44053	0.862
A0A0P0VE12	Peptidyl-prolyl cis-trans isomerase	A0A0P0VE12	LOC_Os02g02890	Cyp2	A0A0P0VE12;Q1KL27;Q40673;Q40674;Q6ZH98	A0A0P0VE12;Q1KL27;Q40673;Q40674;Q6ZH98	Cyp2;Os02g0121300;OsI_05635	Peptidyl-prolyl cis-trans isomerase	A0A0P0VE12_ORYSJ;Q1KL27_ORYSI;Q40673_ORYSA;Q40674_ORYSA;Q6ZH98_ORYSJ	25	6968500	6909200	6848830	6.90884e+06	6330510	6283600	6837780	6.48396e+06	0.938502	-0.108794	0.00915764	0.108748
A0A0P0VE23	Uncharacterized protein P0575F10.3	A0A0P0VE23	LOC_Os02g03010	Os02g0122500	A0A0P0VE23;B8AH19;B9F268;Q6Z728	A0A0P0VE23;B8AH19;B9F268;Q6Z728	Os02g0122500;OsI_05647;OsJ_05179;P0575F10.3	Uncharacterized protein P0575F10.3	A0A0P0VE23_ORYSJ;B8AH19_ORYSI;B9F268_ORYSJ;Q6Z728_ORYSJ	5	1095710	948699	981257	1.00856e+06	804184	963921	920624	896243	0.88864	-0.186266	0.0344694	0.256806
A0A0P0VE24	Ribosomal protein L37	A0A0P0VE24	LOC_Os02g02130	Os02g0111700	A0A0P0VE24;A0A5S6R728;A2X009;B8BAF5;Q0J889;Q6Z8Y5	A0A0P0VE24;A0A0P0VR59;A0A5S6R728;A2X009;A2XAY8;B8BAF5;B9F470;Q0J889;Q6Z8Y5	Os02g0111700;Os08g0128500;OsI_05548;OsI_27679	Ribosomal protein L37	A0A0P0VE24_ORYSJ;A0A5S6R728_ORYSJ;A2X009_ORYSI;B8BAF5_ORYSI;Q0J889_ORYSJ;Q6Z8Y5_ORYSJ	3	427716	398975	482090	436260	493591	538777	591492	541287	1.24074	0.293308	0.00232908	0.0392781
A0A0P0VE35	Peroxisomal membrane protein PEX16	A0A0P0VE35	LOC_Os02g03070	Os02g0123200	A0A0P0VE35;B8AGX8;B9F271	A0A0P0VE35;B8AGX8;B9F271	Os02g0123200;OsI_05652;OsJ_05185	Peroxisomal membrane protein PEX16	A0A0P0VE35_ORYSJ;B8AGX8_ORYSI;B9F271_ORYSJ	4	26952.5	29088.5	19679.3	25240.1	36414.5	36894.6	35208.9	36172.7	1.43314	0.504033	0.00338543	0.0524816
A0A0P0VE43	Putative Glycine-rich protein 2	A0A0P0VE43	LOC_Os02g02870	CSP1	A0A0P0VE43;Q6YUR8	A0A0P0VE43;B8AGK8;Q6YUR8	CSP1;OJ1020_C02.12	Putative Glycine-rich protein 2	A0A0P0VE43_ORYSJ;Q6YUR8_ORYSJ	5	840516	841194	876441	852717	754510	793576	797932	782006	0.917076	-0.141823	0.0046628	0.0662519
A2X8L8	Os02g0128600 protein	A2X8L8	LOC_Os02g03610	Os02g0128600	A0A0P0VE95;B8AH05;Q6Z6Z4	A2X8L8;A3C7P6;Q336M3;Q6Z8E3;A0A0P0VE95;A0A0P0VNG6;B8AH05;Q0DYE5;Q336M4;Q6Z6Z4;Q7XBS2	Os02g0128600;OsI_05700	Os02g0128600 protein	A0A0P0VE95_ORYSJ;B8AH05_ORYSI;Q6Z6Z4_ORYSJ	2	166259	162032	167342	165211	186085	179458	185861	183801	1.11252	0.136802	0.00473888	0.0671908
B8AH22	Os02g0131700 protein	B8AH22	LOC_Os02g03890	Os02g0131700	A0A0P0VEB3	B8AH22;A0A0P0VEB3;B9F2A3;Q6ZG86	Os02g0131700	Os02g0131700 protein	A0A0P0VEB3_ORYSJ	8	1074180	920321	948117	980873	1017820	965162	1066490	1.01649e+06	1.03631	0.034503	0.620698	0.955762
A0A0P0VEC6	ER membrane protein complex subunit 2	A0A0P0VEC6	LOC_Os02g03470	Os02g0127000	A0A0P0VEC6;B9F287	A0A0P0VEC6;B9F287;Q6Z2M2	Os02g0127000;OsJ_05217	ER membrane protein complex subunit 2	A0A0P0VEC6_ORYSJ;B9F287_ORYSJ	5	245637	239705	217996	234446	262154	239695	251392	251080	1.07095	0.082288	0.219429	0.683632
A0A0P0VED0	Os02g0127600 protein	A0A0P0VED0	LOC_Os02g03530	Os02g0127600	A0A0P0VED0;Q0E4B2;Q6Z2L7	A0A0P0VED0;B8AGZ7;Q0E4B2;Q6Z2L7	Os02g0127600;P0482F12.27	Os02g0127600 protein	A0A0P0VED0_ORYSJ;Q0E4B2_ORYSJ;Q6Z2L7_ORYSJ	1	3948.94		3302.61	3625.78			3863.11	3863.11	1.06546	-0.944321	0.799879	0.986987
A0A0P0VEF1	Os02g0135600 protein	A0A0P0VEF1	LOC_Os02g04260	Os02g0135600	A0A0P0VEF1;A2X0M4;Q6Z0Z1	A0A0P0VEF1;A2X0M4;Q6Z0Z1	Os02g0135600;OsI_05760	Os02g0135600 protein	A0A0P0VEF1_ORYSJ;A2X0M4_ORYSI;Q6Z0Z1_ORYSJ	10	81429.2	68366.6	77290.7	75695.5	83489.6	80858.6	86656.1	83668.1	1.10532	0.127391	0.170746	0.611453
A0A0P0VEG7	Putative beta-D-glucan exohydrolase	A0A0P0VEG7		OJ1007_D04.19	A0A0P0VEG7;A2X0J2;B9F2A2;Q0E483;Q6ZG89	A0A0P0VEG7;A2X0J2;B9F2A2;Q0E483;Q6ZG89	OJ1007_D04.19;Os02g0131400;OsI_05727;OsJ_05253	Putative beta-D-glucan exohydrolase	A0A0P0VEG7_ORYSJ;A2X0J2_ORYSI;B9F2A2_ORYSJ;Q0E483_ORYSJ;Q6ZG89_ORYSJ	1	1116180	1165460	961213	1080951	901017	1165340		1.03318e+06	0.955805	-0.655305	0.808885	0.986987
A0A0P0VEH5	Os02g0137100 protein	A0A0P0VEH5	LOC_Os02g04450	Os02g0137100	A0A0P0VEH5;B8AHD5;B9F2M1;Q0E447	A0A0P0VEH5;B8AHD5;B9F2M1;Q0E447	Os02g0137100;OsI_05770;OsJ_05301	Os02g0137100 protein	A0A0P0VEH5_ORYSJ;B8AHD5_ORYSI;B9F2M1_ORYSJ;Q0E447_ORYSJ	8	33183.1	54305	46240.5	44576.2	47017.7	52388.3	53390.6	50932.2	1.14259	0.17453	0.358267	0.809204
A0A0P0VEH7	Os02g0137200 protein (Fragment)	A0A0P0VEH7	LOC_Os02g04460	Os02g0137200	A0A0P0VEH7;Q0E446	A0A0P0VEH7;Q0E446;Q6YXY5	Os02g0137200	Os02g0137200 protein (Fragment)	A0A0P0VEH7_ORYSJ;Q0E446_ORYSJ	6	1361190	1301190	1424100	1362160	1310380	1506890	1418500	1.41192e+06	1.03653	0.0352694	0.629171	0.958531
A0A0P0VEI1	Os02g0138200 protein	A0A0P0VEI1		OSJNBa0026E05.19-2	A0A0P0VEI1;A0A0P0VEN9;A2X0P3;A3A2Y9;Q6YXX2;Q6YXX3	A0A0P0VEI1;A0A0P0VEN9;A2X0P3;A3A2Y9;Q6YXX2;Q6YXX3	OSJNBa0026E05.19-2;Os02g0138200;OsI_05779	Os02g0138200 protein	A0A0P0VEI1_ORYSJ;A0A0P0VEN9_ORYSJ;A2X0P3_ORYSI;A3A2Y9_ORYSJ;Q6YXX2_ORYSJ;Q6YXX3_ORYSJ	1	88703.4			88703.4			104099	104099	1.17356	0.207763	NA	NA
A0A0P0VEI3	Os02g0130000 protein	A0A0P0VEI3	LOC_Os02g03730	Os02g0130000	A0A0P0VEI3;Q6Z6Y2	A0A0P0VEI3;A2X0H7;Q6Z6Y2	Os02g0130000	Os02g0130000 protein	A0A0P0VEI3_ORYSJ;Q6Z6Y2_ORYSJ	6	169207	185163	166009	173460	199922	144721	175643	173429	0.999821	-0.0181904	0.87901	0.986987
A0A0P0VEM6	Os02g0138000 protein	A0A0P0VEM6	LOC_Os02g04540	Os02g0138000	A0A0P0VEM6;A2X0P1;Q0E440	A0A0P0VEM6;A2X0P1;Q0E440	Os02g0138000;OsI_05777	Os02g0138000 protein	A0A0P0VEM6_ORYSJ;A2X0P1_ORYSI;Q0E440_ORYSJ	5	102571	97069.6	89471.7	96370.8	81848.8	89817.4	88499.6	86721.9	0.899878	-0.168249	0.0499311	0.321808
A0A0P0VEP6	Os02g0138600 protein	A0A0P0VEP6	LOC_Os02g04610	Os02g0138600	A0A0P0VEP6;A2X0P6;Q0E436;Q6YXZ0	A0A0P0VEP6;A2X0P6;Q0E436;Q6YXZ0	Os02g0138600;OsI_05781;OsJ_05311	Os02g0138600 protein	A0A0P0VEP6_ORYSJ;A2X0P6_ORYSI;Q0E436_ORYSJ;Q6YXZ0_ORYSJ	4	19113.3	21295.9	23184.9	21198	19997.9	15540.2	20378.5	18638.9	0.879273	-0.204901	0.233809	0.701794
A0A0P0VET4	26S proteasome non-ATPase regulatory subunit 2 homolog	A0A0P0VET4	LOC_Os02g05340	Os02g0146700	A0A0P0VET4;B9F2Q3;Q6Z2Z3	A0A0P0VET4;B8AHQ9;B9F2Q3;Q6Z2Z3	Os02g0146700;OsJ_05368	26S proteasome non-ATPase regulatory subunit 2 homolog	A0A0P0VET4_ORYSJ;B9F2Q3_ORYSJ;Q6Z2Z3_ORYSJ	8	253262	253264	243694	250073	271842	260376	280446	270888	1.08323	0.098267	0.0342905	0.256015
A0A0P0VEW0	Os02g0152600 protein	A0A0P0VEW0	LOC_Os02g05870	Os02g0152600	A0A0P0VEW0;Q0E3V5;Q3HTU9	A0A0P0VEW0;Q0E3V5;Q3HTU9	Os02g0152600;OsI_05887	Os02g0152600 protein	A0A0P0VEW0_ORYSJ;Q0E3V5_ORYSJ;Q3HTU9_ORYSI	9	71382.3	61304.7	61655.3	64780.8	73231.7	66876.1	54198.5	64768.8	0.999815	-0.0152812	0.914921	0.988544
A0A0P0VF09	O-fucosyltransferase family protein	A0A0P0VF09	LOC_Os02g06400	Os02g0158800	A0A0P0VF09;B8AI57;B9F2V3;Q6ETI4	A0A0P0VF09;B8AI57;B9F2V3;Q6ETI4	Os02g0158800;OsI_05927;OsJ_05454	O-fucosyltransferase family protein	A0A0P0VF09_ORYSJ;B8AI57_ORYSI;B9F2V3_ORYSJ;Q6ETI4_ORYSJ	2	7496.02	8271.24	7123.39	7630.22	8040.82	5186.93	8480.02	7235.92	0.948325	-0.0960799	0.718389	0.974608
A0A0P0VF27	Os02g0162000 protein	A0A0P0VF27	LOC_Os02g06650	Os02g0162000	A0A0P0VF27;Q0E3P3	A0A0P0VF27;Q0E3P3	Os02g0162000	Os02g0162000 protein	A0A0P0VF27_ORYSJ;Q0E3P3_ORYSJ	1	73851	160515	147785	127384	139965	162987	120099	141017	1.10703	0.12989	0.606958	0.950092
A2X142	Os02g0158300 protein	A2X142	LOC_Os02g06360	Os02g0158300	A0A0P0VF44;A2X142;Q6ET44	A2X142;A0A0P0VF44;A3A3C1;Q6ET44	Os02g0158300;OsI_05923	Os02g0158300 protein	A0A0P0VF44_ORYSJ;A2X142_ORYSI;Q6ET44_ORYSJ	1		10779.7	21887.4	16333.6	12921.6	14020.1	12145.7	13029.1	0.797691	0.235154	0.919833	0.98926
A0A0P0VF60	peptidylprolyl isomerase	A0A0P0VF60	LOC_Os02g07220	Os02g0168700	A0A0P0VF60;B8AII0;Q6H6D3	A0A0P0VF60;B8AII0;Q6H6D3	Os02g0168700;OsI_06011	peptidylprolyl isomerase	A0A0P0VF60_ORYSJ;B8AII0_ORYSI;Q6H6D3_ORYSJ	3	102895	75997.6	93795.9	90896.2	89019.7	92457.9	81544.4	87674	0.964551	-0.0677668	0.608601	0.950159
A0A0P0VF84	Glyceraldehyde-3-phosphate dehydrogenase	A0A0P0VF84	LOC_Os02g07490	Os02g0171100	A0A0P0VF84;B8AII9;Q6H703	A0A0P0VF84;A0A0P0X033;A2YFZ4;A3BEE9;B8AII9;Q655W2;Q6H703	Os02g0171100;OsI_06028	Glyceraldehyde-3-phosphate dehydrogenase	A0A0P0VF84_ORYSJ;B8AII9_ORYSI;Q6H703_ORYSJ	7	300882	294252	280274	291803	319447	289865	329285	312866	1.07218	0.083237	0.177987	0.624254
A0A0P0VFA0	Os02g0162200 protein	A0A0P0VFA0	LOC_Os02g06670	Os02g0162200	A0A0P0VFA0;A3A3E9;B8AI70;C7IZA4	A0A0P0VFA0;A3A3E9;B8AI70;C7IZA4	Os02g0162200;OsI_05958;OsJ_05484	Os02g0162200 protein	A0A0P0VFA0_ORYSJ;A3A3E9_ORYSJ;B8AI70_ORYSI;C7IZA4_ORYSJ	2	91600.7	112834	72509.8	92314.8	69173.3	68505	76664.4	71447.6	0.773955	-0.386123	0.0151339	0.154665
A0A0P0VFA5	Os02g0158500 protein	A0A0P0VFA5		B1103G11.18	A0A0P0VFA5;A2X144;Q6ET42	A0A0P0VFA5;A2X144;B9F2V1;Q6ET42	B1103G11.18;Os02g0158500;OsI_05925	Os02g0158500 protein	A0A0P0VFA5_ORYSJ;A2X144_ORYSI;Q6ET42_ORYSJ	1	8352.92	12697.1	11571.2	10873.7	12392.6	14052.4	19170.4	15205.1	1.39834	0.463872	0.0760566	0.404999
A0A0P0VFA8	Os02g0167000 protein	A0A0P0VFA8	LOC_Os02g07040	Os02g0167000	A0A0P0VFA8	A0A0P0VFA8;B8AIK4;B9F382;Q6H4W3	Os02g0167000	Os02g0167000 protein	A0A0P0VFA8_ORYSJ	6	47316.2	52136.3	50167.9	49873.5	47023.4	53422.9	45879.1	48775.1	0.977978	-0.0480054	0.669272	0.967306
A0A0P0VFD2	Inositol-1-monophosphatase	A0A0P0VFD2	LOC_Os02g07350	Os02g0169900	A0A0P0VFD2;B8AII7;B9F3A0;Q6H6B9	A0A0P0VFD2;B8AII7;B9F3A0;Q6H6B9	Os02g0169900;OsI_06021	Inositol-1-monophosphatase	A0A0P0VFD2_ORYSJ;B8AII7_ORYSI;B9F3A0_ORYSJ;Q6H6B9_ORYSJ	29	538275	491135	540535	523315	511458	514375	492187	506007	0.966926	-0.0650674	0.298518	0.76122
A3A3M4	Putative cytochrome P450	A3A3M4		OSJNBa0073A21.8-1	A0A0P0VFD7;A2X1F8;A3A3M4;Q6H516	A3A3M4;A0A0P0VFD7;A0A0P0VFE6;A2X1F8;B7ECI4;Q0E3I8;Q6H516	OSJNBa0073A21.8-1;Os02g0173100;OsI_06039;OsJ_05566	Putative cytochrome P450	A0A0P0VFD7_ORYSJ;A2X1F8_ORYSI;A3A3M4_ORYSJ;Q6H516_ORYSJ	1	119646	108134	118946	115575	144631	142754	137721	141702	1.22606	0.277457	0.000180056	0.00505547
A0A0P0VFF7	Ubiquitin receptor RAD23	A0A0P0VFF7	LOC_Os02g08300	Os02g0179300	A0A0P0VFF7;B8AIW5;Q0E3E1	A0A0P0VFF7;A0A0P0VFL2;B8AIW5;Q0E3E1	Os02g0179300;OsI_06092	Ubiquitin receptor RAD23	A0A0P0VFF7_ORYSJ;B8AIW5_ORYSI;Q0E3E1_ORYSJ	7	115411	117886	125577	119625	106298	100333	112656	106429	0.889691	-0.186492	0.0142111	0.147932
A0A0P0VFH4	Os02g0181800 protein	A0A0P0VFH4	LOC_Os02g08480	Os02g0181800	A0A0P0VFH4;A2X1N0;A3A3T9	A0A0P0VFH4;A2X1N0;A3A3T9	Os02g0181800;OsI_06110	Os02g0181800 protein	A0A0P0VFH4_ORYSJ;A2X1N0_ORYSI;A3A3T9_ORYSJ	11	198631	175003	189965	187866	180669	158789	183301	174253	0.927537	-0.126119	0.125163	0.524772
Q2R066	Sm protein F	Q2R066	LOC_Os02g08090	Os02g0177500	A0A0P0VFH8;B8AIV8;B9F3D3;Q6ETN4	Q2R066;Q6ETN4;A0A0P0VFH8;B8AIV8;B8BLN4;B9F3D3;B9G8N6;Q2R065	Os02g0177500;OsI_06076;OsJ_05599	Sm protein F	A0A0P0VFH8_ORYSJ;B8AIV8_ORYSI;B9F3D3_ORYSJ;Q6ETN4_ORYSJ	1	89868	208536	163558	153987	131022	222731	161250	171668	1.11482	0.14107	0.695579	0.971815
A0A0P0VFI1	Os02g0173200 protein	A0A0P0VFI1	LOC_Os02g07690	Os02g0173200	A0A0P0VFI1;Q6H515	A0A0P0VFI1;Q6H515	Os02g0173200	Os02g0173200 protein	A0A0P0VFI1_ORYSJ;Q6H515_ORYSJ	1	75675.5	85326	84185.5	81729	87186.2	77405	71832.7	78808	0.96426	-0.0692633	0.532381	0.914669
A0A0P0VFI3	Os02g0175600 protein	A0A0P0VFI3	LOC_Os02g07890	Os02g0175600	A0A0P0VFI3;A2X1H8;Q6EUQ7	A0A0P0VFI3;A2X1H8;Q6EUQ7	Os02g0175600;OsI_06059	Os02g0175600 protein	A0A0P0VFI3_ORYSJ;A2X1H8_ORYSI;Q6EUQ7_ORYSJ	2	390682	440837	474139	435219	419268	367336	464477	417027	0.9582	-0.0806566	0.439194	0.862
A0A0P0VFJ2	Os02g0185200 protein	A0A0P0VFJ2	LOC_Os02g09240	Os02g0185200	A0A0P0VFJ2;Q6ZIH2	A0A0P0VFJ2;B8AJA4;Q6ZIH2	Os02g0185200	Os02g0185200 protein	A0A0P0VFJ2_ORYSJ;Q6ZIH2_ORYSJ	2	37356.5	28453.5	25331.6	30380.5	29014.2	32337.8	36400.7	32584.2	1.07254	0.0850553	0.64043	0.960224
A0A0P0VFJ5	Os02g0180200 protein	A0A0P0VFJ5	LOC_Os02g08380	Os02g0180200	A0A0P0VFJ5;A2X1M1;A3A3T1	A0A0P0VFJ5;A2X1M1;A3A3T1	Os02g0180200;OsI_06100	Os02g0180200 protein	A0A0P0VFJ5_ORYSJ;A2X1M1_ORYSI;A3A3T1_ORYSJ	20	257352	221931	232064	237116	234021	258569	248739	247110	1.04215	0.0434884	0.587996	0.943314
Q6ETK7	Uncharacterized protein P0544B02.28	Q6ETK7	LOC_Os02g08350	Os02g0179800	A0A0P0VFJ8;A2X1L8;Q6ETK7	Q6ETK7;A0A0P0VFJ8;A2X1L8;B9F3E0;Q0E3D8	Os02g0179800;OsI_06096;P0544B02.28	Uncharacterized protein P0544B02.28	A0A0P0VFJ8_ORYSJ;A2X1L8_ORYSI;Q6ETK7_ORYSJ	2	5149.14	3711.63		4430.39		6177.02	5752.37	5964.69	1.34632	0.421102	0.90343	0.986987
Q6ETN1	Os02g0177800 protein	Q6ETN1	LOC_Os02g08120	Os02g0177800	A0A0P0VFK1;Q6ETN1	Q6ETN1;A0A0P0VFI5;A0A0P0VFK1;B8AIV9;B9F3D4	Os02g0177800	Os02g0177800 protein	A0A0P0VFK1_ORYSJ;Q6ETN1_ORYSJ	10	158164	143654	147039	149619	153431	131859	154487	146592	0.979771	-0.0470392	0.572771	0.934293
B8AJA5	Os02g0185300 protein	B8AJA5	LOC_Os02g09250	Os02g0185300	A0A0P0VFP1;B9F3Q7;Q6ZIH1	B8AJA5;B9F3Q7;A0A0P0VFP1;Q6ZIH1	Os02g0185300;OsJ_05660	Os02g0185300 protein	A0A0P0VFP1_ORYSJ;B9F3Q7_ORYSJ;Q6ZIH1_ORYSJ	3	71927.3	73745.8	74234.9	73302.7	69354.6	70202.8	69218.9	69592.1	0.94938	-0.0917103	0.163145	0.599275
A0A0P0VFP5	GCN5-related N-acetyltransferase-like	A0A0P0VFP5		OJ1297_C09.4	A0A0P0VFP5;A2X1M2;Q6H820	A0A0P0VFP5;A2X1M2;Q6H820	OJ1297_C09.4;OsGNAT2;OsI_06101	GCN5-related N-acetyltransferase-like	A0A0P0VFP5_ORYSJ;A2X1M2_ORYSI;Q6H820_ORYSJ	1	82521.3		15737.2	49129.2	24830.5	23885	29413.8	26043.1	0.530094	-0.341537	0.890951	0.986987
A0A0P0Y2X7	Citrate synthase	A0A0P0Y2X7	LOC_Os02g10070	Os02g0194100	A0A0P0VFT1;B9F3U0;Q7F8R1	A0A0P0Y2X7;Q7F8R1;A0A0P0VFT1;A0A8J8Y6I9;A2ZF17;B8AJA8;B9F3U0;Q2R339;Q5XLJ2;Q9FUJ7	Os02g0194100;OsJ_05734;P0437H03.132	Citrate synthase	A0A0P0VFT1_ORYSJ;B9F3U0_ORYSJ;Q7F8R1_ORYSJ	25	582676	587096	550438	573403	531589	562131	527763	540494	0.942608	-0.101336	0.0718559	0.392426
A2XCJ5	Os02g0186500 protein	A2XCJ5	LOC_Os02g09359	Os02g0186500	A0A0P0VFU2;B8AJ78;Q6ZIG4	A2XCJ5;A2Z3E2;B8AJ78;B9FB24;B9G4Q3;Q6ZIG4;A0A0P0VFU2;A0A0P0VSZ9;A0A0P0VTD6;A0A0P0XQW9;Q8H085	Os02g0186500;OsI_06147	Os02g0186500 protein	A0A0P0VFU2_ORYSJ;B8AJ78_ORYSI;Q6ZIG4_ORYSJ	1	244798	241197	232303	239433	277090	255035	263660	265262	1.10788	0.131007	0.0147372	0.151387
A0A0P0VFV0	Putative lycopene beta-cyclase	A0A0P0VFV0		OSJNBb0031B09.22	A0A0P0VFV0;Q6YUU2	A0A0P0VFV0;Q6YUU2;A2X1V6;B9F3S8;Q0E373	OSJNBb0031B09.22;Os02g0190600	Putative lycopene beta-cyclase	A0A0P0VFV0_ORYSJ;Q6YUU2_ORYSJ	10	111078	111954	110975	111336	115321	111797	117038	114719	1.03039	0.0261371	0.605227	0.949955
A0A0P0VFV4	Os02g0194000 protein	A0A0P0VFV4	LOC_Os02g10060	Os02g0194000	A0A0P0VFV4;A2X1Y8;A3A431	A0A0P0VFV4;A2X1Y8;A3A431;Q7F8R2	Os02g0194000;OsI_06214;OsJ_05733	Os02g0194000 protein	A0A0P0VFV4_ORYSJ;A2X1Y8_ORYSI;A3A431_ORYSJ	3	33641.8	27014.6	46424.7	35693.7	23086.2	26826.4	37243.7	29052.1	0.813928	-0.317649	0.209985	0.672094
A0A0P0VFW3	Os02g0195800 protein	A0A0P0VFW3	LOC_Os02g10220	Os02g0195800	A0A0P0VFW3;A2X204;Q6H7P6	A0A0P0VFW3;A2X204;Q6H7P6	Os02g0195800;OsI_06228	Os02g0195800 protein	A0A0P0VFW3_ORYSJ;A2X204_ORYSI;Q6H7P6_ORYSJ	9	35467.3	42475.2	40717.2	39553.2	44167.5	30016.4	33942.6	36042.2	0.911232	-0.152231	0.384978	0.827068
A0A0P0VFY5	Os02g0198300 protein	A0A0P0VFY5	LOC_Os02g10480	Os02g0198300	A0A0P0VFY5;Q6H738	A0A0P0VFY5;A0A0P0VG07;A2X226;Q49U73;Q6H738	Os02g0198300;P0026H03.16-1	Os02g0198300 protein	A0A0P0VFY5_ORYSJ;Q6H738_ORYSJ	12	198212	184002	183413	188542	207991	209735	206127	207951	1.10294	0.125011	0.0276285	0.223132
A0A0P0VFZ3	Os02g0196000 protein	A0A0P0VFZ3	LOC_Os02g10230	Os02g0196000	A0A0P0VFZ3;B8ADV9;Q6H7P4	A0A0P0VFZ3;B8ADV9;Q6H7P4	Os02g0196000;OsI_06230	Os02g0196000 protein	A0A0P0VFZ3_ORYSJ;B8ADV9_ORYSI;Q6H7P4_ORYSJ	1				#DIV/0!	50029.3			50029.3	#DIV/0!	29.5021	NA	NA
A0A0P0VG15	Os02g0200300 protein	A0A0P0VG15	LOC_Os02g10660	Os02g0200300	A0A0P0VG15;Q0E304	A0A0P0VG15;A0A0P0VG63;B8ADT5;B9F3W1;Q0E304;Q6Z7A0	Os02g0200300	Os02g0200300 protein	A0A0P0VG15_ORYSJ;Q0E304_ORYSJ	3	43641.4	47157.1	48983.1	46593.9	36679.3	43696.4	41752.4	40709.4	0.873707	-0.211576	0.0754515	0.403108
A0A0P0VG26	Os02g0198900 protein	A0A0P0VG26	LOC_Os02g10540	Os02g0198900	A0A0P0VG26;A2X232;Q6H730	A0A0P0VG26;A2X232;Q6H730	Os02g0198900;OsI_06257	Os02g0198900 protein	A0A0P0VG26_ORYSJ;A2X232_ORYSI;Q6H730_ORYSJ	6	45856.4	43919.4	53822.7	47866.2	56345.5	40709.2	49044.7	48699.8	1.01742	0.00615052	0.968532	0.994067
A0A0P0VG31	DnaJ protein P58IPK homolog A	A0A0P0VG31		P58A	A0A0P0VG31	A0A0P0VG31;Q5JNB5;B8AA88;B8ADV7;B9EX15	P58A	DnaJ protein P58IPK homolog A	DJC16_ORYSJ	12	81315.9	85860.8	73124.6	80100.4	80042.3	73783	75330.3	76385.2	0.953618	-0.0849748	0.348377	0.80298
A0A0P0VG42	Os02g0190900 protein	A0A0P0VG42	LOC_Os02g09780	Os02g0190900	A0A0P0VG42;A2X1W0;Q6YUT9	A0A0P0VG42;A2X1W0;Q6YUT9	Os02g0190900;OsI_06187	Os02g0190900 protein	A0A0P0VG42_ORYSJ;A2X1W0_ORYSI;Q6YUT9_ORYSJ	2	7281.47	6975.56	8562.95	7606.66	7865.62	7298.75	8454.52	7872.96	1.03501	0.0311789	0.874582	0.986987
A0A0P0VG46	Uncharacterized protein	A0A0P0VG46	LOC_Os02g10500	Os02g0198500	A0A0P0VG46;Q6H735	A0A0P0VG46;Q6H735	Os02g0198500;P0026H03.18-1	Uncharacterized protein	A0A0P0VG46_ORYSJ;Q6H735_ORYSJ	1	22222.6	19698.1	31587.3	24502.7	24507.8			24507.8	1.00021	-1.6048	NA	NA
A0A0P0VG58	Os02g0205000 protein	A0A0P0VG58	LOC_Os02g11030	Os02g0205000	A0A0P0VG58;A2X277;Q6Z6D2	A0A0P0VG58;A0A0P0VJV3;A2X277;A2X5H7;Q6H7B6;Q6Z6D2	Os02g0205000;OsI_06303	Os02g0205000 protein	A0A0P0VG58_ORYSJ;A2X277_ORYSI;Q6Z6D2_ORYSJ	1	55445.1	70748.8	58955.4	61716.4	68831.7	59026.3	66114.6	64657.5	1.04766	0.0495466	0.694855	0.971815
A0A0P0VG62	Os02g0203000 protein	A0A0P0VG62		OJ1135_F06.14	A0A0P0VG62;B8ADU5;B9F3X1;Q0E2Y8;Q6ZHT8	A0A0P0VG62;B8ADU5;B9F3X1;Q0E2Y8;Q6ZHT8	OJ1135_F06.14;Os02g0203000;OsI_06291;OsJ_05807	Os02g0203000 protein	A0A0P0VG62_ORYSJ;B8ADU5_ORYSI;B9F3X1_ORYSJ;Q0E2Y8_ORYSJ;Q6ZHT8_ORYSJ	1		7693.68		7693.68	9030.39		11116.6	10073.5	1.30932	1.36264	0.714508	0.973771
A0A0P0VG72	Os02g0208600 protein (Fragment)	A0A0P0VG72		OJ1003_F05.32	A0A0P0VG72;Q0E2W4;Q6H8E1	A0A0P0VG72;Q0E2W4;Q6H8E1	OJ1003_F05.32;Os02g0208600	Os02g0208600 protein (Fragment)	A0A0P0VG72_ORYSJ;Q0E2W4_ORYSJ;Q6H8E1_ORYSJ	1	10715.9	13921.2	12714.3	12450.5	14192.6	14995.4	10079.4	13089.1	1.0513	0.0573017	0.809071	0.986987
A0A0P0VG76	Os02g0207900 protein	A0A0P0VG76	LOC_Os02g11720	Os02g0207900	A0A0P0VG76;A2X294	A0A0P0VG76;A2X294;Q0E2W9	Os02g0207900;OsI_06318	Os02g0207900 protein	A0A0P0VG76_ORYSJ;A2X294_ORYSI	3	87064.9	74060.2	78368.8	79831.3	67532.7	61753.8	57023.3	62103.3	0.777931	-0.378242	0.00060333	0.013391
A0A0P0VG90	Os02g0205400 protein	A0A0P0VG90	LOC_Os02g11060	Os02g0205400	A0A0P0VG90;B8ADV1;Q67TT3	A0A0P0VG90;A6N008;B8ADV1;Q67TT3	Os02g0205400;OsI_06306	Os02g0205400 protein	A0A0P0VG90_ORYSJ;B8ADV1_ORYSI;Q67TT3_ORYSJ	3	20917.3	23348.2	25868.2	23377.9	18384.4	20874.1	14976.2	18078.2	0.773304	-0.386349	0.0439836	0.297523
Q6H8F6	Glycosyltransferase	Q6H8F6		OJ1003_F05.11	A0A0P0VGA0;A2X292;Q6H8F6	Q6H8F6;A0A0P0VGA0;A2X288;A2X292;Q0E2X1;Q67TS1	OJ1003_F05.11;Os02g0207400;OsI_06316	Glycosyltransferase	A0A0P0VGA0_ORYSJ;A2X292_ORYSI;Q6H8F6_ORYSJ	2	75440.8	70807.8	68411.2	71553.3	86324.5	87468.2	82184.7	85325.8	1.19248	0.237998	0.0023769	0.0398221
A0A0P0VGA9	Os02g0198700 protein	A0A0P0VGA9	LOC_Os02g10520	Os02g0198700	A0A0P0VGA9;A2X230;Q6H733	A0A0P0VGA9;A2X230;A3A473;Q6H732;Q6H733	Os02g0198700;OsI_06255;P0026H03.20-1	Os02g0198700 protein	A0A0P0VGA9_ORYSJ;A2X230_ORYSI;Q6H733_ORYSJ	4	36360	42029.9	38506.9	38965.6	42599	45367.1	40266.7	42744.3	1.09697	0.117428	0.306385	0.768838
A0A0P0VGB3	ADP,ATP carrier protein	A0A0P0VGB3		OJ1003_F05.23	A0A0P0VGB3;Q6H8E4	A0A0P0V5W3;A0A0P0VGB3;A2WT73;A2X295;A2ZVZ6;B9F3Y2;Q0E2W7;Q0IJY1;Q2TJ67;Q5VRA5;Q6H8E4	OJ1003_F05.23;Os02g0208100	ADP,ATP carrier protein	A0A0P0VGB3_ORYSJ;Q6H8E4_ORYSJ	6	534128	483258	527250	514879	542336	525841	554927	541035	1.0508	0.0543756	0.339994	0.798315
A0A0P0VGB7	Os02g0208900 protein (Fragment)	A0A0P0VGB7		OJ1003_F05.38-2	A0A0P0VGB7;B8ADW7;B9F3Y9;Q6H8D7;Q6H8D8;Q6H8E6	A0A0P0VGB7;B8ADW7;B9F3Y9;Q6H8D7;Q6H8D8;Q6H8E6	OJ1003_F05.38-2;OJ1006_A02.21-1;Os02g0208900;OsI_06328	Os02g0208900 protein (Fragment)	A0A0P0VGB7_ORYSJ;B8ADW7_ORYSI;B9F3Y9_ORYSJ;Q6H8D7_ORYSJ;Q6H8D8_ORYSJ;Q6H8E6_ORYSJ	14	115934	101077	110462	109158	106492	91419.6	112140	103351	0.9468	-0.0968417	0.336946	0.796315
A0A0P0VGD6	Os02g0215000 protein	A0A0P0VGD6		OJ1006_D05.28	A0A0P0VGD6;Q0E2T9;Q6H899	A0A0P0VGD6;A3A4I8;Q0E2T9;Q6H899	OJ1006_D05.28;Os02g0215000	Os02g0215000 protein	A0A0P0VGD6_ORYSJ;Q0E2T9_ORYSJ;Q6H899_ORYSJ	1	8239.05			8239.05	7833.9	9361.96	7202.94	8132.93	0.98712	1.56247	NA	NA
B9F4A0	Os02g0215700 protein	B9F4A0	LOC_Os02g12420	Os02g0215700	A0A0P0VGF4;B9F4A0;Q6YUZ9	B9F4A0;A0A0P0VGF4;Q6YUZ9	Os02g0215700;OsJ_05887	Os02g0215700 protein	A0A0P0VGF4_ORYSJ;B9F4A0_ORYSJ;Q6YUZ9_ORYSJ	1				#DIV/0!	365632	319673	425016	370107	#DIV/0!	20.9217	7.01521e-70	2.46865e-66
A0A0P0VGL1	Os02g0223700 protein	A0A0P0VGL1	LOC_Os02g13060	Os02g0223700	A0A0P0VGL1;A2X2J9;Q6YVF0	A0A0P0VGL1;A2X2J9;Q6YVF0	Os02g0223700;OsI_06417	Os02g0223700 protein	A0A0P0VGL1_ORYSJ;A2X2J9_ORYSI;Q6YVF0_ORYSJ	5	141202	139119	165647	148656	145852	169523	174871	163415	1.09929	0.118978	0.280201	0.746049
A0A0P0VGR3	Os02g0229400 protein	A0A0P0VGR3	LOC_Os02g13560	Os02g0229400	A0A0P0VGR3;A3A4S7;Q0E2L5;Q6H536	A0A0P0VGR3;A3A4S7;Q0E2L5;Q6H536	Os02g0229400;OsJ_05971	Os02g0229400 protein	A0A0P0VGR3_ORYSJ;A3A4S7_ORYSJ;Q0E2L5_ORYSJ;Q6H536_ORYSJ	2	161203	182080	151159	164814	178981	184892	186759	183544	1.11364	0.138836	0.100772	0.469545
A0A0P0VGS3	Os02g0230200 protein	A0A0P0VGS3	LOC_Os02g13650	Os02g0230200	A0A0P0VGS3;A2X2P4;A2X2P7;Q6H526	A0A0P0VGS3;A2X2P4;A2X2P7;Q6H526	Os02g0230200;OsI_06456;OsI_06459	Os02g0230200 protein	A0A0P0VGS3_ORYSJ;A2X2P4_ORYSI;A2X2P7_ORYSI;Q6H526_ORYSJ	3	20318.8	51836.6	17631	29928.8	39043.9	25126	68869.1	44346.3	1.48173	0.545131	0.385502	0.827584
A0A0P0VGU1	non-specific serine/threonine protein kinase	A0A0P0VGU1	LOC_Os02g14130	Os02g0236200	A0A0P0VGU1;Q6EUS4	A0A0P0VGU1;Q6EUS4	Os02g0236200	non-specific serine/threonine protein kinase	A0A0P0VGU1_ORYSJ;Q6EUS4_ORYSJ	1	4460.46	6018.49	2494.95	4324.63	6275.44	5596.33	1890.68	4587.48	1.06078	0.0754115	0.891028	0.986987
A0A0P0VGU6	Peroxidase	A0A0P0VGU6	LOC_Os02g14170	Os02g0236800	A0A0P0VGU6;Q6EQJ8	A0A0P0VGU6;A2X2T1;A3A4X5;Q5U1R7;Q6EQJ8	Os02g0236800	Peroxidase	A0A0P0VGU6_ORYSJ;Q6EQJ8_ORYSJ	6	133958	145834	135315	138369	143400	136703	145181	141761	1.02452	0.0177996	0.780965	0.983849
A0A0P0VGV0	Os02g0235600 protein	A0A0P0VGV0	LOC_Os02g14059	Os02g0235600	A0A0P0VGV0;A2X2S3;B9F4G9;Q0E2I8	A0A0P0VGV0;A2X2S3;B9F4G9;Q0E2I8	Os02g0235600;OsI_06487;OsJ_06014	Os02g0235600 protein	A0A0P0VGV0_ORYSJ;A2X2S3_ORYSI;B9F4G9_ORYSJ;Q0E2I8_ORYSJ	2	205417	184278	188931	192875	202152	178603	221491	200749	1.04082	0.0398486	0.657841	0.962673
B9F4F6	Citrate synthase	B9F4F6		OJ1705_E12.26	A0A0P0VGV1;B8AEK0;Q0E2K1;Q6EUF8	B9F4F6;A0A0P0VGU3;A0A0P0VGV1;A1YZC9;B8AEK0;Q0E2K1;Q6EUF8	OJ1705_E12.26;Os02g0232400;OsI_06467	Citrate synthase	A0A0P0VGV1_ORYSJ;B8AEK0_ORYSI;Q0E2K1_ORYSJ;Q6EUF8_ORYSJ	22	389413	382189	395627	389076	388980	390713	376498	385397	0.990543	-0.030302	0.545015	0.922071
A2X2S4	Os02g0235900 protein	A2X2S4		OJ1077_A12.8	A0A0P0VGV3;A2X2S4;Q6EUS8	A2X2S4;A0A0P0VGV3;B8ACM3;B8BHS3;B9EVK3;Q5NAE5;Q6EUS8;Q7F725	OJ1077_A12.8;Os02g0235900;OsI_06489	Os02g0235900 protein	A0A0P0VGV3_ORYSJ;A2X2S4_ORYSI;Q6EUS8_ORYSJ	2	40618.3	50737.7	42762.7	44706.2	41271.4	41663.7	32972.4	38635.8	0.864216	-0.225931	0.146491	0.56377
A0A0P0VGY4	Os02g0245000 protein	A0A0P0VGY4	LOC_Os02g14780	Os02g0245000	A0A0P0VGY6;A2X2W1;A3A505	A0A0P0VGY4;A0A0P0VGY6;A2X2W1;A3A505	Os02g0245000;OsI_06527	Os02g0245000 protein	A0A0P0VGY6_ORYSJ;A2X2W1_ORYSI;A3A505_ORYSJ	30	326417	323845	317558	322607	355664	353041	340565	349757	1.08416	0.10016	0.0375436	0.268528
A0A0P0VH10	phosphoenolpyruvate carboxylase	A0A0P0VH10	LOC_Os02g14770	Os02g0244700	A0A0P0VH10;Q6EUD7	A0A0P0VH10;B8AEX3;B9F4R1;Q6EUD7;Q9FYX8;A0A0P0VH17	Os02g0244700	phosphoenolpyruvate carboxylase	A0A0P0VH10_ORYSJ;Q6EUD7_ORYSJ	28	1002700	1005350	968113	992054	924016	971258	1002660	965978	0.973715	-0.0552021	0.240229	0.709741
Q0E2E9	Os02g0246300 protein	Q0E2E9		OJ1134_F06.22	A0A0P0VH13;Q0E2E9;Q6K3S8	Q0E2E9;A0A0P0VH13;Q6K3S8	OJ1134_F06.22;Os02g0246300	Os02g0246300 protein	A0A0P0VH13_ORYSJ;Q0E2E9_ORYSJ;Q6K3S8_ORYSJ	3	202260	240100	309618	250659	278660	154175	185026	205954	0.821648	-0.303224	0.327945	0.789391
A0A0P0VH36	T-complex protein 1 subunit gamma	A0A0P0VH36	LOC_Os02g14929	Os02g0247200	A0A0P0VH36;Q6K3R8	A0A0P0VH36;A2X2Y3;Q6K3R8	Os02g0247200	T-complex protein 1 subunit gamma	A0A0P0VH36_ORYSJ;Q6K3R8_ORYSJ	12	101451	124095	101120	108889	116700	118869	126035	120535	1.10695	0.129625	0.211288	0.67302
A0A0P0VH65	Os02g0256100 protein	A0A0P0VH65	LOC_Os02g15690	Os02g0256100	A0A0P0VH65;Q6EN36	A0A0P0VH65;Q6EN36	Os02g0256100	Os02g0256100 protein	A0A0P0VH65_ORYSJ;Q6EN36_ORYSJ	1	31487	33927.6	33436.8	32950.5	44526.1	44511.5	47004.8	45347.5	1.37623	0.443417	4.71994e-07	2.30687e-05
A0A0P0VH68	Os02g0255700 protein	A0A0P0VH68	LOC_Os02g15660	Os02g0255700	A0A0P0VH68;Q0E2A9;Q6EN40	A0A0P0VH68;Q0E2A9;Q6EN40	Os02g0255700;P0613F08.4-1	Os02g0255700 protein	A0A0P0VH68_ORYSJ;Q0E2A9_ORYSJ;Q6EN40_ORYSJ	1	20602.3	19693.6	32751.1	24349	26451.3	20817.8		23634.5	0.970658	-0.638675	0.787711	0.98465
A0A0P0VHA1	Os02g0259850 protein (Fragment)	A0A0P0VHA1	None	Os02g0259850	A0A0P0VHA1	A0A0P0VHA1	Os02g0259850	Os02g0259850 protein (Fragment)	A0A0P0VHA1_ORYSJ	8				#DIV/0!				#DIV/0!	#DIV/0!	#N/A	#N/A	#N/A
Q6ERV1	Os02g0267000 protein	Q6ERV1	LOC_Os02g16709	Os02g0267000	A0A0P0VHA2;B8AFB9;Q6ERV1	Q6ERV1;A0A0P0VHA2;B8AFB9	Os02g0267000;OsI_06670	Os02g0267000 protein	A0A0P0VHA2_ORYSJ;B8AFB9_ORYSI;Q6ERV1_ORYSJ	15	186011	166639	163304	171985	160371	165230	177466	167689	0.975023	-0.053187	0.483252	0.892922
A0A0P0VHA6	Os02g0261000 protein	A0A0P0VHA6		OSJNBb0026F09.2	A0A0P0VHA6;B9F4W1;Q0E289;Q6K2U1	A0A0P0VHA6;B9F4W1;Q0E289;Q6K2U1	OSJNBb0026F09.2;Os02g0261000;OsJ_06151	Os02g0261000 protein	A0A0P0VHA6_ORYSJ;B9F4W1_ORYSJ;Q0E289_ORYSJ;Q6K2U1_ORYSJ	1	14561	16360.3	13743.8	14888.4	14835.3	18798.3	16649.3	16761	1.12578	0.155413	0.364912	0.814267
A0A0P0VHD1	Os02g0269600 protein	A0A0P0VHD1	LOC_Os02g16940	Os02g0269600	A0A0P0VHD1;A2X3A8;A3A5E0	A0A0P0VHD1;A2X3A8;A3A5E0	Os02g0269600;OsI_06696	Os02g0269600 protein	A0A0P0VHD1_ORYSJ;A2X3A8_ORYSI;A3A5E0_ORYSJ	4	17924.9	14015.1	14913.6	15617.9	15402.5	17231.9	18376.6	17003.7	1.08873	0.106227	0.529026	0.913731
A0A0P0VHE6	Reticulon-like protein	A0A0P0VHE6	LOC_Os02g16620	Os02g0265900	A0A0P0VHE6;A2X381;A3A5C0;Q6ETX5	A0A0P0VHE6;A2X381;A3A5C0;Q6ETX5	Os02g0265900;OsI_06662;P0006C08.29-1	Reticulon-like protein	A0A0P0VHE6_ORYSJ;A2X381_ORYSI;A3A5C0_ORYSJ;Q6ETX5_ORYSJ	12	114555	122322	126293	121057	121608	124552	125915	124025	1.02452	0.0177666	0.802395	0.986987
A0A0P0VHG4	Os02g0276400 protein	A0A0P0VHG4	LOC_Os02g17640	Os02g0276400	A0A0P0VHG4;B8AFL0;B9F4Z9;Q0E230	A0A0P0VHG4;B8AFL0;B9F4Z9;Q0E230	Os02g0276400;OsI_06738;OsJ_06236	Os02g0276400 protein	A0A0P0VHG4_ORYSJ;B8AFL0_ORYSI;B9F4Z9_ORYSJ;Q0E230_ORYSJ	8	116166	105942	94999.3	105702	99070.9	93325.9	108163	100187	0.947817	-0.0942346	0.342696	0.800549
A0A0P0VHH8	Os02g0273100 protein	A0A0P0VHH8	LOC_Os02g17330	Os02g0273100	A0A0P0VHH8;B8AFD4;Q0E243;Q6ESS8	A0A0P0VHH8;B8AFD4;Q0E243;Q6ESS8	Os02g0273100;OsI_06716;OsJ_06215	Os02g0273100 protein	A0A0P0VHH8_ORYSJ;B8AFD4_ORYSI;Q0E243_ORYSJ;Q6ESS8_ORYSJ	14	365297	325448	319243	336663	318496	308870	315723	314363	0.933763	-0.115263	0.0765264	0.405332
A0A0P0VHI6	Dynein light chain	A0A0P0VHI6	LOC_Os02g16909	Os02g0269200	A0A0P0VHI6;Q0E258	A0A0P0VHI6;Q0E258	Os02g0269200	Dynein light chain	A0A0P0VHI6_ORYSJ;Q0E258_ORYSJ	2	4620.32	8794.49	4408.43	5941.08	4699.32	6746.99	4796.35	5414.22	0.911319	-0.147656	0.69984	0.971815
A0A0P0VHJ1	Os02g0280100 protein	A0A0P0VHJ1	LOC_Os02g17870	Os02g0280100	A0A0P0VHJ1;Q0E221	A0A0P0VHJ1;A2YCH7;Q0E221	Os02g0280100	Os02g0280100 protein	A0A0P0VHJ1_ORYSJ;Q0E221_ORYSJ	1		23140.6		23140.6	22169.7			22169.7	0.958043	-0.0783986	NA	NA
A0A0P0VHJ4	Os02g0274900 protein	A0A0P0VHJ4	LOC_Os02g17500	Os02g0274900	A0A0P0VHJ4;B8AFK3;B9F4Z3;Q6K7S9;Q6K7T0;Q6K7W5	A0A0P0VHJ4;A0A0P0VHM3;B8AFK3;B9F4Z3;Q6K7S9;Q6K7T0;Q6K7W5	Os02g0274900;OsI_06728;OsJ_06227;P0017G06.8-2;P0413A11.38-1	Os02g0274900 protein	A0A0P0VHJ4_ORYSJ;B8AFK3_ORYSI;B9F4Z3_ORYSJ;Q6K7S9_ORYSJ;Q6K7T0_ORYSJ;Q6K7W5_ORYSJ	2		9991.29	7508.65	8749.97				#DIV/0!	#DIV/0!	-28.122	6.09921e-13	5.50337e-11
A0A0P0VHP9	40S ribosomal protein S3a	A0A0P0VHP9	LOC_Os02g18550	Os02g0287000	A0A0P0VHP9;A2X3J5;O65108;Q6K8B8;Q6KA44	A0A0P0VHP9;A2X3J5;B9F522;O65108;Q6K8B8;Q6KA44	Os02g0287000;OsI_06784;RSPSP94	40S ribosomal protein S3a	A0A0P0VHP9_ORYSJ;A2X3J5_ORYSI;O65108_ORYSA;Q6K8B8_ORYSJ;Q6KA44_ORYSJ	19	540420	590345	557583	562783	587267	527234	585569	566690	1.00694	-0.00755843	0.904421	0.986987
A0A0P0VHR8	Os02g0281150 protein	A0A0P0VHR8	LOC_Os02g17990	Os02g0281150	A0A0P0VHR8;B8AFM0;B9F507	A0A0P0VHR8;B8AFM0;B9F507	Os02g0281150;OsI_06758;OsJ_06260	Os02g0281150 protein	A0A0P0VHR8_ORYSJ;B8AFM0_ORYSI;B9F507_ORYSJ	2	11776.6	9841.53	7517.07	9711.73	11369	12181.1	8402.22	10650.8	1.09669	0.120407	0.653165	0.96178
A2X3P1	Putative WD repeat protein	A2X3P1		OSJNBa0073G17.1	A0A0P0VHV3;A2X3P1;A3A5T2;Q6K5C8	A2X3P1;Q6K5C8;A0A0P0VHV3;A3A5T2	OSJNBa0073G17.1;Os02g0294600;OsI_06831;OsJ_06341	Putative WD repeat protein	A0A0P0VHV3_ORYSJ;A2X3P1_ORYSI;A3A5T2_ORYSJ;Q6K5C8_ORYSJ	10	60665.8	63114.7	71189.2	64989.9	77018.8	82500.9	77845.8	79121.8	1.21745	0.266851	0.00891853	0.106628
A0A0P0VI24	Os02g0306550 protein	A0A0P0VI24	LOC_Os02g20380	Os02g0306550	A0A0P0VI24;B8AGA8;B9F576	A0A0P0VI24;B8AGA8;B9F576;Q6K2Y5	Os02g0306550;OsI_06892;OsJ_06399	Os02g0306550 protein	A0A0P0VI24_ORYSJ;B8AGA8_ORYSI;B9F576_ORYSJ	2	44535.3	10710.4	11845.8	22363.8		8711.77	12238.9	10475.3	0.468405	-1.69288	0.470781	0.883405
A0A0P0VI36	Nicotianamine aminotransferase 1	A0A0P0VI36	LOC_Os02g20360	NAAT1	A0A0P0VI36	A0A0P0VI36;A2X3V3	NAAT1	Nicotianamine aminotransferase 1	NAAT1_ORYSJ	2	117757	110790	124152	117566	139940	128421	136745	135035	1.14859	0.182399	0.0166414	0.164902
A0A0P0VI38	Os02g0302700 protein	A0A0P0VI38	LOC_Os02g19970	Os02g0302700	A0A0P0VI38;A2X3T3;Q6K5U4	A0A0P0VI38;A2X3T3;Q6K5U4;B9F563	Os02g0302700;OsI_06873;OsNAAT2	Os02g0302700 protein	A0A0P0VI38_ORYSJ;A2X3T3_ORYSI;Q6K5U4_ORYSJ	7	83491.8	88570.1	91515.6	87859.2	98129.1	106111	109072	104437	1.18869	0.232131	0.00496041	0.0694523
A0A0P0VI43	Putative fasciclin-like arabinogalactan-protein	A0A0P0VI43		OSJNBb0026D20.23	A0A0P0VI43;Q6Z0V9	A0A0P0VI43;Q6Z0V9;B9F586	OSJNBb0026D20.23;Os02g0308800	Putative fasciclin-like arabinogalactan-protein	A0A0P0VI43_ORYSJ;Q6Z0V9_ORYSJ	9	905191	905274	867376	892614	966633	1042990	1042390	1.01734e+06	1.13973	0.172174	0.000834216	0.0173705
A0A0P0VI48	Os02g0308400 protein	A0A0P0VI48	LOC_Os02g20540	Os02g0308400	A0A0P0VI48;A2X3X6;Q6Z0W5	A0A0P0VI48;A2X3X6;Q6Z0W5	Os02g0308400;OsI_06909	Os02g0308400 protein	A0A0P0VI48_ORYSJ;A2X3X6_ORYSI;Q6Z0W5_ORYSJ	5	267659	321649	352875	314061	442400	442799	460885	448695	1.42869	0.496623	2.32061e-06	0.00010425
A0A0P0VI88	Chalcone-flavonone isomerase family protein	A0A0P0VI88	LOC_Os02g21520	Os02g0320300	A0A0P0VI88;Q6EQW2	A0A0P0VI88;B9F5C3;Q6EQW2	Os02g0320300	Chalcone-flavonone isomerase family protein	A0A0P0VI88_ORYSJ;Q6EQW2_ORYSJ	6	92800.6	82604.3	83996.2	86467	93001.3	95222.5	91928.8	93384.2	1.08	0.0948827	0.223748	0.690271
A0A0P0VIC3	Os02g0325100 protein	A0A0P0VIC3	LOC_Os02g21970	Os02g0325100	A0A0P0VIC3;Q6Z875	A0A0P0VIC3;B8AGL8;B9F5D5;Q6Z875;Q8W3N9;A0A0P0VIA6	Os02g0325100	Os02g0325100 protein	A0A0P0VIC3_ORYSJ;Q6Z875_ORYSJ	29	648826	628473	654910	644070	666983	644694	658623	656767	1.01971	0.0111994	0.788539	0.984695
A0A0P0VIC5	Os02g0327100 protein	A0A0P0VIC5	LOC_Os02g22140	Os02g0327100	A0A0P0VIC5;B8AA94;B8AGM7;B9F5E1	A0A0P0VIC5;B8AA94;B8AGM7;B9F5E1	Os02g0327100;OsI_02436;OsI_07013	Os02g0327100 protein	A0A0P0VIC5_ORYSJ;B8AA94_ORYSI;B8AGM7_ORYSI;B9F5E1_ORYSJ	5	34697.4	31329.6	31971.9	32666.3	32907	34060.4	32905.4	33290.9	1.01912	0.0110968	0.90907	0.98812
B8AGN4	Os02g0329300 protein	B8AGN4	LOC_Os02g22370	Os02g0329300	A0A0P0VID9;Q0E1K8	B8AGN4;A0A0P0VID9;Q0E1K8	Os02g0329300	Os02g0329300 protein	A0A0P0VID9_ORYSJ;Q0E1K8_ORYSJ	7	66860.1	57700.3	56549	60369.8	70480.4	67960.5	64124.6	67521.8	1.11847	0.145761	0.156755	0.585171
B8AH63	Os02g0437800 protein	B8AH63		OJ1287_H05.17-1	A0A0P0VIH2;B8AH63;B9F5G2	B8AH63;A0A0P0VIH1;A0A0P0VIH2;A0A0P0VII7;B9F5G2;Q6ZGF1	OJ1287_H05.17-1;Os02g0437800;OsI_07035	Os02g0437800 protein	A0A0P0VIH2_ORYSJ;B8AH63_ORYSI;B9F5G2_ORYSJ	17	610577	636158	610404	619046	633330	599688	636745	623254	1.0068	-0.00735704	0.865727	0.986987
A0A0P0VIH8	Translocation protein SEC62	A0A0P0VIH8	LOC_Os02g23890	Os02g0435000	A0A0P0VIH8;B9F5F3;Q67U13	A0A0P0VIH8;A2X498;B9F5F3;Q67U13	Os02g0435000;OsJ_06531	Translocation protein SEC62	A0A0P0VIH8_ORYSJ;B9F5F3_ORYSJ;Q67U13_ORYSJ	5	41320.6	45927	45765.2	44337.6	51245	38139.2	49855.7	46413.3	1.04682	0.047123	0.740619	0.98003
A0A0P0VIK0	Os02g0450000 protein	A0A0P0VIK0	LOC_Os02g25230	Os02g0450000	A0A0P0VIL5;A2X4D6;Q0E1G6	A0A0P0VIK0;A0A0P0VIL5;A2X4D6;Q0E1G6	Os02g0450000;OsI_07065	Os02g0450000 protein	A0A0P0VIL5_ORYSJ;A2X4D6_ORYSI;Q0E1G6_ORYSJ	10	65384.7	76635.8	65886.7	69302.4	71701.4	70801.7	84639.4	75714.2	1.09252	0.109808	0.332362	0.793117
Q6K4V9	Os02g0465400 protein	Q6K4V9	LOC_Os02g26650	Os02g0465400	A0A0P0VIS3;B9EZW0;Q6K4V9	Q6K4V9;A0A0P0VIS3;A2X4M4;B9EZW0	Os02g0465400;OsJ_06658	Os02g0465400 protein	A0A0P0VIS3_ORYSJ;B9EZW0_ORYSJ;Q6K4V9_ORYSJ	3	214722	217689	218145	216852	213435	192661	209601	205232	0.946417	-0.0968444	0.0939626	0.451508
A0A0P0VIT3	Os02g0468200 protein	A0A0P0VIT3	LOC_Os02g26850	Os02g0468200	A0A0P0VIT3;Q6K7A6	A0A0P0VIT3;A2X4N5;Q6K7A6	Os02g0468200	Os02g0468200 protein	A0A0P0VIT3_ORYSJ;Q6K7A6_ORYSJ	3	22426.5	23446.1	24011	23294.5	24717.8	21820.2	28003	24847	1.06665	0.074415	0.588282	0.943314
A0A0P0VIZ4	Os02g0478900 protein	A0A0P0VIZ4	LOC_Os02g27790	Os02g0478900	A0A0P0VIZ4;A2X4T8;B9F000;C7IYP7	A0A0P0VIZ4;A2X4T8;B9F000;C7IYP7	Os02g0478900;OsI_07210;OsJ_06731	Os02g0478900 protein	A0A0P0VIZ4_ORYSJ;A2X4T8_ORYSI;B9F000_ORYSJ;C7IYP7_ORYSJ	1		3852.18	1436.84	2644.51			7867.25	7867.25	2.97494	0.534881	0.885824	0.986987
A0A0P0VJ04	Os02g0478500 protein	A0A0P0VJ04	LOC_Os02g27740	Os02g0478500	A0A0P0VJ04;A2X4T5;Q6K5R7	A0A0P0VJ04;A2X4T5;B9FLC3;Q6K5R7	Os02g0478500;OsI_07207;P0527E02.32	Os02g0478500 protein	A0A0P0VJ04_ORYSJ;A2X4T5_ORYSI;Q6K5R7_ORYSJ	1		1370.85	3233.21	2302.03	2201.82		2921.83	2561.82	1.11285	0.117525	0.972064	0.994287
A0A0P0VJ09	40S ribosomal protein S27	A0A0P0VJ09		H0209H04.7	A0A0P0VJ09;A2XS31;A3ASL5;B9FEZ1;Q01L31;Q01L64;Q0E177;Q7XVZ0	A0A0P0VJ09;A2XS31;A3ASL5;B9FEZ1;Q01L31;Q01L64;Q0E177;Q7XVZ0;Q7XL87	H0209H04.7;OSIGBa0111I14.2;Os02g0478700;Os04g0346100;OsI_15427;OsJ_14646	40S ribosomal protein S27	A0A0P0VJ09_ORYSJ;A2XS31_ORYSI;A3ASL5_ORYSJ;B9FEZ1_ORYSJ;Q01L31_ORYSA;Q01L64_ORYSA;Q0E177_ORYSJ;Q7XVZ0_ORYSJ	1	880987	798118	814322	831142	853036	857153	885022	865070	1.04082	0.0410546	0.42464	0.852553
A0A0P0VJ81	Os02g0496900 protein	A0A0P0VJ81	LOC_Os02g29400	Os02g0496900	A0A0P0VJ81;A2X511;Q6K929	A0A0P0VJ81;A2X511;Q6K929	Os02g0496900;OsI_07284	Os02g0496900 protein	A0A0P0VJ81_ORYSJ;A2X511_ORYSI;Q6K929_ORYSJ	2	115898	107364	105641	109634	104726	110520	113242	109496	0.998738	-0.0183422	0.795676	0.98591
A0A0P0VJ84	peptidylprolyl isomerase	A0A0P0VJ84	LOC_Os02g28980	Os02g0491400	A0A0P0VJ84;B9F026;Q6K5Q1	A0A0P0VJ84;B8AI01;B9F026;Q6K5Q1	Os02g0491400;OsJ_06790	peptidylprolyl isomerase	A0A0P0VJ84_ORYSJ;B9F026_ORYSJ;Q6K5Q1_ORYSJ	25	83475.2	73592.2	66414	74493.8	85256	91074.1	87416.6	87915.6	1.18017	0.22346	0.0342298	0.255961
A0A0P0VJA7	Hexosyltransferase	A0A0P0VJA7		OSJNBb0021C10.5	A0A0P0VJA7;B9F045;Q0E125	A0A0P0VJA7;B8AIA4;B9F045;Q0E125	OSJNBb0021C10.5;Os02g0498700	Hexosyltransferase	A0A0P0VJA7_ORYSJ;B9F045_ORYSJ;Q0E125_ORYSJ	2	14166.9	13948.8	10770.9	12962.2	14530.4	17752.6	16845.6	16376.2	1.26338	0.322124	0.0880046	0.437413
A0A0P0VJB5	Putative Ras-GTPase-activating protein binding protein 1	A0A0P0VJB5		OJ1288_D09.22	A0A0P0VJB5;A2X532;A3A743;Q6K925	A0A0P0VJB5;A2X532;A3A743;Q6K925	OJ1288_D09.22;Os02g0497700;OsI_07304;OsJ_06818	Putative Ras-GTPase-activating protein binding protein 1	A0A0P0VJB5_ORYSJ;A2X532_ORYSI;A3A743_ORYSJ;Q6K925_ORYSJ	12	231077	239586	224679	231781	238910	219272	243669	233950	1.00936	-0.00387511	0.947898	0.991391
A0A0P0VJD9	Uncharacterized protein	A0A0P0VJD9	LOC_Os02g29320	Os02g0495900	A0A0P0VJD9;Q6K6Q8	A0A0P0VJD9;Q6K6Q8	Os02g0495900;P0040H05.31	Uncharacterized protein	A0A0P0VJD9_ORYSJ;Q6K6Q8_ORYSJ	2	44492.8	37775.5	36893.7	39720.7	36007.6	36724.8	40530.1	37754.2	0.950492	-0.0899169	0.448242	0.867633
B8AIQ3	Os02g0510100 protein (Fragment)	B8AIQ3	LOC_Os02g30624	Os02g0510100	A0A0P0VJF0;A0A8J8YI38;Q0E0Z4;Q6K2E9	B8AIQ3;B8AT78;Q0JDN9;Q6K2E9;A0A0P0VJF0;A0A8J8YDN3;A0A8J8YI38;Q0E0Z4	Os02g0510100;OsJ_06869	Os02g0510100 protein (Fragment)	A0A0P0VJF0_ORYSJ;A0A8J8YI38_ORYSJ;Q0E0Z4_ORYSJ;Q6K2E9_ORYSJ	2	386713	380284	356563	374520	365997	377273	382975	375415	1.00239	-0.0130473	0.798269	0.986987
A0A0P0VJJ5	Os02g0516600 protein	A0A0P0VJJ5	LOC_Os02g31150	Os02g0516600	A0A0P0VJJ5;B8AIM9;B9F089;Q0E0W6;Q67UM6	A0A0P0VJJ5;B8AIM9;B9F089;Q0E0W6;Q67UM6	Os02g0516600;OsI_07406;OsJ_06908	Os02g0516600 protein	A0A0P0VJJ5_ORYSJ;B8AIM9_ORYSI;B9F089_ORYSJ;Q0E0W6_ORYSJ;Q67UM6_ORYSJ	1	10932.3		3643.3	7287.8		7130.43		7130.43	0.978406	-1.02242	0.78372	0.983849
A0A0P0VJT5	Os02g0525600 protein	A0A0P0VJT5		H0502B11.1	A0A0P0VJT5;B8AIR0;B9F0B5;C7J1B2;Q01L50;Q7F8W7;Q7XSC7	A0A0P0VJT5;B8AIR0;B9F0B5;C7J1B2;Q01L50;Q7F8W7;Q7XSC7	H0502B11.1;OJ000315_02.4;Os02g0525600;Os04g0403900;Os04g0403901;OsI_07462	Os02g0525600 protein	A0A0P0VJT5_ORYSJ;B8AIR0_ORYSI;B9F0B5_ORYSJ;C7J1B2_ORYSJ;Q01L50_ORYSA;Q7F8W7_ORYSJ;Q7XSC7_ORYSJ	2	49631.7	57317.8	58571.4	55173.6	47336.8	40458.8	52815.6	46870.4	0.849507	-0.254411	0.0587869	0.351224
A0A0P0VJT1	Os02g0530100 protein	A0A0P0VJT1	LOC_Os02g32814	Os02g0530100	A0A0P0VJT6;A2X5L0;A3A7K7	A0A0P0VJT1;A0A0P0VJT6;A2X5L0;A3A7K7;B7E2X3;Q5QL92;Q9SE04	Os02g0530100;OsI_07492;P0476H10.30-1	Os02g0530100 protein	A0A0P0VJT6_ORYSJ;A2X5L0_ORYSI;A3A7K7_ORYSJ	7	569760	460229	538728	522906	491959	366970	474066	444332	0.849736	-0.253237	0.0349801	0.259482
A0A0P0VJV4	Carbonic anhydrase	A0A0P0VJV4	LOC_Os02g33030	Os02g0533300	A0A0P0VJV4;A2X5P2;Q6EPY7	A0A0P0VJV4;A2X5P2;Q6EPY7	Os02g0533300;OsI_07525	Carbonic anhydrase	A0A0P0VJV4_ORYSJ;A2X5P2_ORYSI;Q6EPY7_ORYSJ	5	36839.7	44437.1	42711.1	41329.3	35756.9	38308.8	42185.1	38750.3	0.937598	-0.110795	0.384904	0.827068
A0A0P0VK15	Os02g0533000 protein	A0A0P0VK15	LOC_Os02g33010	Os02g0533000	A0A0P0VK15	A0A0P0VK15;B8AJ12;B9F0D1;Q6ESE4	Os02g0533000	Os02g0533000 protein	A0A0P0VK15_ORYSJ	4	162690	157738	174131	164853	169452	166569	158739	164920	1.00041	-0.0161919	0.825739	0.986987
A0A0P0VK28	Putative ASR2	A0A0P0VK28	LOC_Os02g33820	Os02g0543000	A0A0P0VK28;A2X5U7;A3A7S9;Q6ESY4	A0A0P0VK28;A0A0P0VK55;A2X5U7;A3A7S9;Q6ESY3;Q6ESY4	Os02g0543000;OsI_07582;OsJ_07065;P0472F10.20-1	Putative ASR2	A0A0P0VK28_ORYSJ;A2X5U7_ORYSI;A3A7S9_ORYSJ;Q6ESY4_ORYSJ	1	71330.3	81738.6	89105.6	80724.8	83188.4	50035.5	39100.1	57441.3	0.71157	-0.507688	0.0436194	0.295945
A0A0P0VK51	Os02g0539500 protein	A0A0P0VK51	LOC_Os02g33600	Os02g0539500	A0A0P0VK51;A2X5S8;A3A7R1;Q6ER79	A0A0P0VK51;A2X5S8;A3A7R1;Q6ER79	Os02g0539500;OsI_07565;OsJ_07046	Os02g0539500 protein	A0A0P0VK51_ORYSJ;A2X5S8_ORYSI;A3A7R1_ORYSJ;Q6ER79_ORYSJ	1	21065	28094	31342.5	26833.8	29806.9	22303.4	32969.8	28360	1.05688	0.059019	0.784832	0.983849
A0A0P0VK59	Os02g0542400 protein	A0A0P0VK59	LOC_Os02g33770	Os02g0542400	A0A0P0VK59;A2X5U2;A3A7S4	A0A0P0VK59;A2X5U2;A3A7S4	Os02g0542400;OsI_07578	Os02g0542400 protein	A0A0P0VK59_ORYSJ;A2X5U2_ORYSI;A3A7S4_ORYSJ	4	30138.8	33169.9	37494.4	33601	28901.7	32534.3	32096.4	31177.5	0.927872	-0.125483	0.360646	0.811109
A0A0P0VK79	Protein FAR1-RELATED SEQUENCE	A0A0P0VK79	LOC_Os02g34590	Os02g0550900	A0A0P0VK79;A0A0P0VK95;B7ETM8;B9F0H6;Q0E0H6	A0A0P0VK79;A0A0P0VK95;B7ETM8;B9F0H6;B8AJD7;Q0E0H6;Q6ZI45	Os02g0550900;OsJ_07098;P0451A10.34-1	Protein FAR1-RELATED SEQUENCE	A0A0P0VK79_ORYSJ;A0A0P0VK95_ORYSJ;B7ETM8_ORYSJ;B9F0H6_ORYSJ;Q0E0H6_ORYSJ	2	19618.5			19618.5	12123.7	23132.6	17846.5	17700.9	0.902257	1.43323	0.692475	0.971815
A0A0P0VK98	Os02g0554300 protein	A0A0P0VK98	LOC_Os02g34884	Os02g0554300	A0A0P0VK98;Q0E0F7	A0A0P0VK98;A0A0P0Y1T4;B8AJF8;B8BK77;Q0E0F7;Q0IT47;Q53M64	Os02g0554300	Os02g0554300 protein	A0A0P0VK98_ORYSJ;Q0E0F7_ORYSJ	1	219748	222508	219344	220533	242760	240466	235535	239587	1.0864	0.102943	0.0306529	0.239528
A0A0P0VKA6	Os02g0550400 protein	A0A0P0VKA6	LOC_Os02g34540	Os02g0550400	A0A0P0VKA6;Q6Z0Z6	A0A0P0VKA6;A3A7W1;B8AJD6;Q6Z0Z6	Os02g0550400	Os02g0550400 protein	A0A0P0VKA6_ORYSJ;Q6Z0Z6_ORYSJ	1	21348	24776.3	27415.2	24513.2	24166.4	33380	22954.6	26833.7	1.09466	0.115431	0.576474	0.936681
A0A0P0VKA8	Os02g0554100 protein	A0A0P0VKA8	LOC_Os02g34860	Os02g0554100	A0A0P0VKA8;B8AJF0;Q69SU2	A0A0P0VKA8;B8AJF0;B9F0I8;Q69SU2	Os02g0554100;OsI_07634	Os02g0554100 protein	A0A0P0VKA8_ORYSJ;B8AJF0_ORYSI;Q69SU2_ORYSJ	12	152198	163433	166038	160556	189211	176697	166451	177453	1.10524	0.127603	0.118847	0.511217
A0A0P0VKC9	Os02g0556700 protein	A0A0P0VKC9		OJ1008_F08.17-1	A0A0P0VKC9;A0A0P0VKJ6;B8ADX0;B9F0J9;Q6ZI81;Q6ZI82	A0A0P0VKC9;A0A0P0VKJ6;B8ADX0;B9F0J9;Q6ZI81;Q6ZI82	OJ1008_F08.17-1;OJ1008_F08.17-2;Os02g0556700;OsI_07654;OsJ_07136	Os02g0556700 protein	A0A0P0VKC9_ORYSJ;A0A0P0VKJ6_ORYSJ;B8ADX0_ORYSI;B9F0J9_ORYSJ;Q6ZI81_ORYSJ;Q6ZI82_ORYSJ	2	5749.82	11924.8	9428.13	9034.25		5860.47	7977.56	6919.02	0.765865	-0.989887	0.659285	0.963199
A0A0P0VKE1	RanBPM-like	A0A0P0VKE1		OJ1008_F08.16	A0A0P0VKE1;Q6ZI83	A0A0P0VKE1;B8ADW9;B9F0J8;Q6ZI83	OJ1008_F08.16;Os02g0556600	RanBPM-like	A0A0P0VKE1_ORYSJ;Q6ZI83_ORYSJ	7	48711.7	47261.8	46612.8	47528.8	45524.9	46105	49385.1	47005	0.98898	-0.0330054	0.670452	0.967331
A0A0P0VKE5	Os02g0557700 protein	A0A0P0VKE5	LOC_Os02g35170	Os02g0557700	A0A0P0VKE5;B8ADX7;Q0E0D3	A0A0P0VKE5;A3A813;B8ADX7;Q0E0D3	Os02g0557700;OsI_07663	Os02g0557700 protein	A0A0P0VKE5_ORYSJ;B8ADX7_ORYSI;Q0E0D3_ORYSJ	10	167632	171487	165320	168146	167135	182212	165106	171484	1.01985	0.0123675	0.862797	0.986987
A3A808	Putative tubulin folding cofactor C	A3A808		OJ1008_F08.25	A0A0P0VKE9;A3A808;B8ADX2;Q6YVY3	A3A808;B8ADX2;Q6YVY3;A0A0P0VKE9	OJ1008_F08.25;Os02g0557000;OsI_07657;OsJ_07139	Putative tubulin folding cofactor C	A0A0P0VKE9_ORYSJ;A3A808_ORYSJ;B8ADX2_ORYSI;Q6YVY3_ORYSJ	2	15884.8	13303.1	15066.1	14751.3	12390.4	18934.7	24112.9	18479.3	1.25272	0.306888	0.24567	0.713685
A0A0P0VKH5	glutathione transferase	A0A0P0VKH5	LOC_Os02g35590	Os02g0564000	A0A0P0VKH5;B8ADZ2;Q6Z7F5	A0A0P0VKH5;B8ADZ2;B9F0L5;Q0GKV1;Q6QIT0;Q6Z7F5;Q8L6H9	Os02g0564000;OsI_07693	glutathione transferase	A0A0P0VKH5_ORYSJ;B8ADZ2_ORYSI;Q6Z7F5_ORYSJ	11	113229	111211	118640	114360	118241	126911	115037	120063	1.04987	0.0539131	0.498193	0.899046
A0A0P0VKJ8	Os02g0564200 protein	A0A0P0VKJ8	LOC_Os02g35610	Os02g0564200	A0A0P0VKJ8;A2X661;Q6Z7F3	A0A0P0VKJ8;A2X661;A0A0N7KN06;Q6Z7F3	Os02g0564200;OsI_07695;P0020C11.12-1	Os02g0564200 protein	A0A0P0VKJ8_ORYSJ;A2X661_ORYSI;Q6Z7F3_ORYSJ	2	142731	217680	185450	181954	178291	151751	166853	165632	0.910296	-0.153768	0.305186	0.767796
A0A0P0VKM1	Os02g0567800 protein	A0A0P0VKM1	LOC_Os02g35940	Os02g0567800	A0A0P0VKM1;Q6YTH5	A0A0P0VKM1;A2X691;Q6YTH5	Os02g0567800	Os02g0567800 protein	A0A0P0VKM1_ORYSJ;Q6YTH5_ORYSJ	7	150235	195250	188237	177907	201071	200816	208116	203334	1.14292	0.174989	0.111238	0.495502
A3AUD5	Cryptochrome 1a	A3AUD5	LOC_Os02g36380	Os02g0573200	A0A0P0VKP4;B8AEA9;B9F0P2;Q6YXC2;Q948J6	A3AUD5;B8AEA9;B8AUF2;B9F0P2;Q6YXC2;Q9SXI0;A0A0P0VKP4;Q01J88;Q0JCS3;Q7XV36;Q7XXN9;Q948J4;Q948J6	Os02g0573200;OsCRY1a;OsI_07758;OsJ_07222	Cryptochrome 1a	A0A0P0VKP4_ORYSJ;B8AEA9_ORYSI;B9F0P2_ORYSJ;Q6YXC2_ORYSJ;Q948J6_ORYSJ	6	74217.8	69176.2	73252.4	72215.5	71836.3	70377.2	72174.5	71462.7	0.989576	-0.0320227	0.638454	0.960125
A0A0P0VKJ9	Putative pentatricopeptide (PPR) repeat-containing protein	A0A0P0VKJ9	LOC_Os02g35750	Os02g0565400	A0A0P0VKP8;A2X672;A3A845;Q6Z7E0	A0A0P0VKJ9;A0A0P0VKP8;A2X672;A3A845;Q0E0A8;Q6Z7E0	Os02g0565400;OsI_07707;OsJ_07180;P0020C11.29-1	Putative pentatricopeptide (PPR) repeat-containing protein	A0A0P0VKP8_ORYSJ;A2X672_ORYSI;A3A845_ORYSJ;Q6Z7E0_ORYSJ	2	21676.9	14776.9	20761.9	19071.9	16791	16185.5	17825.2	16933.9	0.887898	-0.188938	0.332757	0.793289
A0A0P0VKS8	Prohibitin	A0A0P0VKS8	LOC_Os02g37000	Os02g0580500	A0A0P0VKS8;A2X6H0;A3A8D2	A0A0P0VKS8;A2X6H0;A3A8D2	Os02g0580500;OsI_07809	Prohibitin	A0A0P0VKS8_ORYSJ;A2X6H0_ORYSI;A3A8D2_ORYSJ	5	43805.5	27189.6	25836.2	32277.1	29852	31747.4	27006	29535.1	0.915049	-0.141713	0.5284	0.913132
A0A0P0VKT4	GPI ethanolamine phosphate transferase 1	A0A0P0VKT4	LOC_Os02g37050	Os02g0581000	A0A0P0VKT4;B8AEM7	A0A0P0VKT4;B8AEM7;B9F0R6;Q0E033	Os02g0581000;OsI_07815	GPI ethanolamine phosphate transferase 1	A0A0P0VKT4_ORYSJ;B8AEM7_ORYSI	1	39357.1	49278.5	40867.3	43167.6	36981.5	45321.7	42577.1	41626.8	0.964305	-0.0686482	0.634403	0.960041
A0A0P0VKV9	Os02g0581100 protein	A0A0P0VKV9		OJ1115_A05.15	A0A0P0VKV9;B8AEM8;Q0E032;Q6EUN4	A0A0P0VKV9;B8AEM8;Q0E032;Q6EUN4	OJ1115_A05.15;Os02g0581100;OsI_07816	Os02g0581100 protein	A0A0P0VKV9_ORYSJ;B8AEM8_ORYSI;Q0E032_ORYSJ;Q6EUN4_ORYSJ	3	3681130	3918160	5082000	4.2271e+06	2989330	3071240	2559380	2.87332e+06	0.679738	-0.57395	7.84177e-06	0.000319635
A0A0P0VKU9	Os02g0582400 protein	A0A0P0VKU9	LOC_Os02g37150	Os02g0582400	A0A0P0VKX6;Q6EPV2	A0A0P0VKU9;A0A0P0VKX6;A2X6I3;Q6EPV2	Os02g0582400	Os02g0582400 protein	A0A0P0VKX6_ORYSJ;Q6EPV2_ORYSJ	1	162852	155615	164686	161051	158436	153824	182916	165059	1.02488	0.0175023	0.830272	0.986987
A0A0P0VKX9	Os02g0583700 protein	A0A0P0VKX9	LOC_Os02g37250	Os02g0583700	A0A0P0VKX9;A2X6I9;A3A8F2	A0A0P0VKX9;A2X6I9;A3A8F2	Os02g0583700;OsI_07831	Os02g0583700 protein	A0A0P0VKX9_ORYSJ;A2X6I9_ORYSI;A3A8F2_ORYSJ	2	2048.85	1404.03	615.516	1356.13				#DIV/0!	#DIV/0!	-12.8607	5.27166e-17	8.18425e-15
A0A0P0VKZ1	Glycosyltransferase	A0A0P0VKZ1		OSJNBb0046O12.33	A0A0P0VKZ1;Q6YY41	A0A0P0VKZ1;A0A0P0XR36;B9FS69;Q8S7R8;A0A0N7KIM8;A0A0P0W1W5;A0A5S6R784;A0A8J8YGU4;A2X6M5;A2XL37;A2YAP2;B8AQD6;B8AQD7;B9F0T2;B9FAT1;C7J3B1;Q0DPB7;Q0DZZ5;Q53RH6;Q69TH5;Q6YY41;Q75I83;Q75I86	OSJNBb0046O12.33;Os02g0589400	Glycosyltransferase	A0A0P0VKZ1_ORYSJ;Q6YY41_ORYSJ	1	503610	498411	502536	501519	592793	589142	576216	586050	1.16855	0.208109	8.03308e-07	3.82005e-05
B8AEQ7	Os02g0594100 protein	B8AEQ7	LOC_Os02g38080	Os02g0594100	A0A0P0VKZ7;B8AEQ7;B9F0U5	B8AEQ7;A0A0P0VKZ7;B9F0U5	Os02g0594100;OsI_07888	Os02g0594100 protein	A0A0P0VKZ7_ORYSJ;B8AEQ7_ORYSI;B9F0U5_ORYSJ	2	31358.2	38260.7	40281.3	36633.4	44668.2	30415.9	39652.3	38245.5	1.04401	0.0426927	0.81437	0.986987
A0A0P0VL01	Small nuclear ribonucleoprotein Sm D1	A0A0P0VL01	LOC_Os02g37430	Os02g0586500	A0A0P0VL01;A3A8G6	A0A0P0VL01;A0A8I3B3K1;A2X6K5;A3A8G6;B8AV53;Q01JN2	Os02g0586500	Small nuclear ribonucleoprotein Sm D1	A0A0P0VL01_ORYSJ;A3A8G6_ORYSJ	1	183085	221167	200112	201455	192416	199151	212423	201330	0.999381	-0.0182841	0.838092	0.986987
A0A0P0VL11	Os02g0592200 protein	A0A0P0VL11	LOC_Os02g37910	Os02g0592200	A0A0P0VL11;A3A8J7;B8AEQ1;Q69L73	A0A0P0VL11;A3A8J7;B8AEQ1;Q69L73	Os02g0592200;OsI_07874;OsJ_07337	Os02g0592200 protein	A0A0P0VL11_ORYSJ;A3A8J7_ORYSJ;B8AEQ1_ORYSI;Q69L73_ORYSJ	2	20274.6	12900.1	15407.6	16194.1	11260.3	5079.64	19684.4	12008.1	0.741512	-0.455262	0.297313	0.760537
A0A0P0VL14	Os02g0588600 protein	A0A0P0VL14	LOC_Os02g37600	Os02g0588600	A0A0P0VL14;B8AEP2;B9F0S9;Q0DZZ8	A0A0P0VL14;B8AEP2;B9F0S9;Q0DZZ8	Os02g0588600;OsI_07860;OsJ_07317	Os02g0588600 protein	A0A0P0VL14_ORYSJ;B8AEP2_ORYSI;B9F0S9_ORYSJ;Q0DZZ8_ORYSJ	2		7389.58	6473.6	6931.59	5734.25	4187.85	3379.72	4433.94	0.639671	-0.0806324	0.971262	0.994287
A0A0P0VL40	Os02g0590400 protein	A0A0P0VL40	LOC_Os02g37800	Os02g0590400	A0A0P0VL40;Q6YY78	A0A0P0VL40;B9F0T4;Q6YY78	Os02g0590400	Os02g0590400 protein	A0A0P0VL40_ORYSJ;Q6YY78_ORYSJ	4	211067	214033	192723	205941	247317	250105	244350	247257	1.20062	0.24758	6.19165e-05	0.00202998
A0A0P0VL58	Os02g0595800 protein	A0A0P0VL58	LOC_Os02g38220	Os02g0595800	A0A0P0VL58;Q6ZI51	A0A0P0VL58;A3A8M4;Q6ZI51	Os02g0595800	Os02g0595800 protein	A0A0P0VL58_ORYSJ;Q6ZI51_ORYSJ	11	58420	65488	70452.3	64786.8	65263.6	61818.7	58374.1	61818.8	0.954189	-0.084809	0.451281	0.869693
A0A0P0VL59	Elongation factor Tu	A0A0P0VL59		OJ1126_D09.31-1	A0A0P0VL59;B8AEQ9;Q6ZI53;Q8W2C3	A0A0P0VL59;Q6ZI53;Q8W2C3;Q9SEF8;B8AEQ9	OJ1126_D09.31-1;Os02g0595700;OsI_07899;tufA	Elongation factor Tu	A0A0P0VL59_ORYSJ;B8AEQ9_ORYSI;Q6ZI53_ORYSJ;Q8W2C3_ORYSA	28	3282610	2921040	3213410	3139020	3087400	3387970	2992770	3.15605e+06	1.00542	-0.00807255	0.914747	0.988544
A0A0P0VL61	Os02g0586800 protein	A0A0P0VL61	LOC_Os02g37470	Os02g0586800	A0A0P0VL61;A2X6K9;Q6YY12	A0A0P0VL61;A2X6K9;Q6YY12	Os02g0586800;OsI_07850	Os02g0586800 protein	A0A0P0VL61_ORYSJ;A2X6K9_ORYSI;Q6YY12_ORYSJ	1	8181.71	17778.5	12304.9	12755	12847.6	13395.1	12160	12800.9	1.0036	-0.0118741	0.968798	0.994067
A0A0P0VL67	Os02g0596000 protein	A0A0P0VL67	LOC_Os02g38240	Os02g0596000	A0A0P0VL67;B8AER2;Q6ZI49	A0A0P0VL67;B8AER2;Q6ZI49	Os02g0596000;OsI_07903	Os02g0596000 protein	A0A0P0VL67_ORYSJ;B8AER2_ORYSI;Q6ZI49_ORYSJ	6	669865	614673	631555	638698	691996	696065	703275	697112	1.09146	0.10965	0.0228778	0.199815
A0A0P0VL71	Os02g0597800 protein	A0A0P0VL71	LOC_Os02g38430	Os02g0597800	A0A0P0VL71;A2X6T3;Q6K5K7	A0A0P0VL71;A2X6T3;A3A8P1;Q6K5K7	Os02g0597800;OsI_07925	Os02g0597800 protein	A0A0P0VL71_ORYSJ;A2X6T3_ORYSI;Q6K5K7_ORYSJ	6	62531	50278	55987.1	56265.4	55554.6	48005.3	54709	52756.3	0.937634	-0.110178	0.353834	0.806883
A0A0P0VL75	Os02g0596500 protein	A0A0P0VL75	LOC_Os02g38300	Os02g0596500	A0A0P0VL75;B9F0V5	A0A0P0VL75;B8AER9;B9F0V5	Os02g0596500	Os02g0596500 protein	A0A0P0VL75_ORYSJ;B9F0V5_ORYSJ	9	152409	151415	147925	150583	140951	135252	144151	140118	0.930503	-0.120967	0.0138778	0.145058
A0A0P0VL78	mRNA export factor GLE1	A0A0P0VL78		OJ1126_D09.35-1	A0A0P0VL78;A3A8M7;B7EM97;B8AER3;Q6ZI48	A0A0P0VL78;A3A8M7;B7EM97;B8AER3;Q0DZV5;Q6ZI48	OJ1126_D09.35-1;Os02g0596100;OsI_07904;OsJ_07368	mRNA export factor GLE1	A0A0P0VL78_ORYSJ;A3A8M7_ORYSJ;B7EM97_ORYSJ;B8AER3_ORYSI;Q6ZI48_ORYSJ	3	716471	623035	809720	716409		281209	756924	519066	0.72454	-1.07538	0.686894	0.971045
A0A0P0VL97	Os02g0602300 protein	A0A0P0VL97	LOC_Os02g39030	Os02g0602300	A0A0P0VL97;A2X6X2;Q6K5F6	A0A0P0VL97;A2X6X2;Q6K5F6	Os02g0602300;OsI_07962	Os02g0602300 protein	A0A0P0VL97_ORYSJ;A2X6X2_ORYSI;Q6K5F6_ORYSJ	1			18514.1	18514.1	9158.36			9158.36	0.494669	-1.04625	NA	NA
A0A0P0VLA2	Os02g0591800 protein	A0A0P0VLA2	LOC_Os02g37870	Os02g0591800	A0A0P0VLA2;B8AEP8;B9F0T9;Q69L77	A0A0P0VLA2;B8AEP8;B9F0T9;Q69L77	Os02g0591800;OsI_07871;OsJ_07333	Os02g0591800 protein	A0A0P0VLA2_ORYSJ;B8AEP8_ORYSI;B9F0T9_ORYSJ;Q69L77_ORYSJ	11	36631.5	40985.8	42103.3	39906.9	44544.4	49342.8	40594	44827.1	1.12329	0.151753	0.24591	0.713918
A0A0P0VLA5	Os02g0600100 protein	A0A0P0VLA5	LOC_Os02g38810	Os02g0600100	A0A0P0VLA5;Q6K5H9	A0A0P0VLA5;A2X6U4;B9FYW0;Q6K5H9	Os02g0600100	Os02g0600100 protein	A0A0P0VLA5_ORYSJ;Q6K5H9_ORYSJ	4	153193	140764	137741	143899	145124	148076	144731	145977	1.01444	0.00449691	0.945768	0.991391
A0A0P0VLE8	Os02g0599500 protein	A0A0P0VLE8	LOC_Os02g38750	Os02g0599500	A0A0P0VLE8;A3A8Y1;B8AFH4;Q0DZN0;Q6K1X0	A0A0P0VLE8;A3A8Y1;B8AFH4;Q0DZN0;Q6K1X0	Os02g0599500;Os02g0609400;OsI_08016;OsJ_07478	Os02g0599500 protein	A0A0P0VLE8_ORYSJ;A3A8Y1_ORYSJ;B8AFH4_ORYSI;Q0DZN0_ORYSJ;Q6K1X0_ORYSJ	2	36019.1	46735.8	44825.7	42526.9	47533.7	27135.3	30910.1	35193	0.827548	-0.291603	0.202327	0.660269
A0A0P0VLG4	Os02g0598800 protein	A0A0P0VLG4	LOC_Os02g38574	Os02g0598800	A0A0P0VLG4;Q0DZT8	A0A0P0VLG4;Q0DZT8	Os02g0598800;Os02g0599100	Os02g0598800 protein	A0A0P0VLG4_ORYSJ;Q0DZT8_ORYSJ	1	11457.4	11544.9	10054.5	11018.9	8781.11	10910.7	13088	10926.6	0.991621	-0.029477	0.891358	0.986987
A0A0P0VLH5	Acetolactate synthase small subunit	A0A0P0VLH5	LOC_Os02g39570	Os02g0608550	A0A0P0VLH5	A0A0P0VLH5	Os02g0608550	Acetolactate synthase small subunit	A0A0P0VLH5_ORYSJ	2	7528.54			7528.54	3729.57		5643.8	4686.69	0.622522	0.298424	0.936147	0.990239
A0A0P0VLH7	Os02g0606000 protein	A0A0P0VLH7	LOC_Os02g39340	Os02g0606000	A0A0P0VLH7;A2X700;A3A8V5	A0A0P0VLH7;A2X700;A3A8V5;Q6K8R1	Os02g0606000;OsI_07991	Os02g0606000 protein	A0A0P0VLH7_ORYSJ;A2X700_ORYSI;A3A8V5_ORYSJ	11	95221.6	103509	106000	101577	111901	76986.2	83397.3	90761.5	0.893525	-0.180259	0.22574	0.691971
A2X6X9	Putative fasciated ear2	A2X6X9		OJ1669_F01.20	A0A0P0VLI1;A2X6X9;Q0DZR1;Q6K8K0	A2X6X9;Q6K8K0;A0A0P0VLI1;Q0DZR1	OJ1669_F01.20;Os02g0603100;OsI_07969	Putative fasciated ear2	A0A0P0VLI1_ORYSJ;A2X6X9_ORYSI;Q0DZR1_ORYSJ;Q6K8K0_ORYSJ	1	9640.56	9719.22	9116.14	9491.97	6507.42	6478.98		6493.2	0.684073	-1.13981	0.608145	0.950159
B9F104	Os02g0608600 protein (Fragment)	B9F104		OSJNBa0030C08.36	A0A0P0VLI3;Q0DZN5;Q6K1X7	B9F104;Q0DZN5;A0A0P0VLI3;Q6K1X7	OSJNBa0030C08.36;Os02g0608600	Os02g0608600 protein (Fragment)	A0A0P0VLI3_ORYSJ;Q0DZN5_ORYSJ;Q6K1X7_ORYSJ	2	226242	331829	245661	267911	248408	232131	163200	214580	0.800937	-0.335064	0.0680837	0.379894
A0A0N7KFN2	Os02g0608500 protein	A0A0N7KFN2	LOC_Os02g39560	Os02g0608500	A0A0P0VLJ1;Q6K1X9	A0A0N7KFN2;A0A0P0VLJ1;A6N0G3;B8AF40;B9F103;Q6K1X9	Os02g0608500	Os02g0608500 protein	A0A0P0VLJ1_ORYSJ;Q6K1X9_ORYSJ	6	59944.8	58332.4	65756.7	61344.6	54388.4	64632.4	58419.7	59146.8	0.964173	-0.0690474	0.542256	0.919612
A0A0P0VLJ4	GrpE protein homolog	A0A0P0VLJ4		OJ1004_A05.20	A0A0P0VLJ4;B8AFE0;B9F116;Q6K635	A0A0P0VLJ4;B8AFE0;B9F116;Q6K635;Q0DZL5	OJ1004_A05.20;Os02g0612000;OsI_08039;OsJ_07499	GrpE protein homolog	A0A0P0VLJ4_ORYSJ;B8AFE0_ORYSI;B9F116_ORYSJ;Q6K635_ORYSJ	5	396533	267600	311856	325330	312433	339396	353104	334978	1.02966	0.0260758	0.844411	0.986987
A0A0P0VLK9	Protein FAR1-RELATED SEQUENCE	A0A0P0VLK9		OSJNBa0030C08.31	A0A0P0VLK9;A3A8X3;Q0DZN8;Q6K1Y1	A0A0P0VLK9;A3A8X3;B8AF38;Q0DZN8;Q6K1Y1	OSJNBa0030C08.31;Os02g0608300;OsJ_07469	Protein FAR1-RELATED SEQUENCE	A0A0P0VLK9_ORYSJ;A3A8X3_ORYSJ;Q0DZN8_ORYSJ;Q6K1Y1_ORYSJ	2	19112.3	19935.9		19524.1		19315.7	14571.2	16943.5	0.867822	-0.211063	0.954177	0.993515
A0A0P0VLN2	Leucine-rich repeat-like protein	A0A0P0VLN2		OJ1792_D02.5-1	A0A0P0VLN2;Q6K8U3	A0A0P0VLN2;A0A0P0VLS4;A0A0P0VLV5;A2X775;A2X776;B8AIL4;Q6K8U3	OJ1792_D02.5-1;Os02g0616100	Leucine-rich repeat-like protein	A0A0P0VLN2_ORYSJ;Q6K8U3_ORYSJ	1	241041	229920	258066	243009	291550	253679	275798	273676	1.1262	0.153782	0.0495441	0.320685
Q0DZJ2	Os02g0615800 protein	Q0DZJ2	LOC_Os02g40240	Os02g0615800	A0A0P0VLN5;Q0DZJ2	Q0DZJ2;A0A0P0VLN5;A0A0P0VM23	Os02g0615800	Os02g0615800 protein	A0A0P0VLN5_ORYSJ;Q0DZJ2_ORYSJ	25	314661	297126	313131	308306	315237	352406	336140	334594	1.08527	0.101661	0.133845	0.540972
A0A0P0VLP8	Os02g0612800 protein	A0A0P0VLP8		OJ1004_A05.34	A0A0P0VLP8;B9F119	A0A0P0VLP8;B8AFE4;B9F119;Q761Y0	OJ1004_A05.34;Os02g0612800	Os02g0612800 protein	A0A0P0VLP8_ORYSJ;B9F119_ORYSJ	17	114590	101396	103057	106348	103561	99038.4	107287	103295	0.9713	-0.0589049	0.438456	0.861489
A0A0P0VLS3	Os02g0622400 protein	A0A0P0VLS3	LOC_Os02g40890	Os02g0622400	A0A0P0VLS3;B8AFU0;Q6K9M8	A0A0P0VLS3;B8AFU0;Q6K9M8	Os02g0622400;OsI_08122	Os02g0622400 protein	A0A0P0VLS3_ORYSJ;B8AFU0_ORYSI;Q6K9M8_ORYSJ	23	658860	586727	561042	602210	608665	545185	632294	595381	0.988661	-0.0335665	0.667774	0.966241
A0A0P0VLS6	Mitochondrial proton/calcium exchanger protein	A0A0P0VLS6	LOC_Os02g39550	Os02g0608400	A0A0P0VLS6;B8AF39;B9F102;Q6K1Y0	A0A0P0VLS6;B8AF39;B9F102;Q6K1Y0	Os02g0608400;OsI_08008;OsJ_07470	Mitochondrial proton/calcium exchanger protein	A0A0P0VLS6_ORYSJ;B8AF39_ORYSI;B9F102_ORYSJ;Q6K1Y0_ORYSJ	5	496004	484060	473966	484677	464946	447900	488189	467012	0.963553	-0.0707005	0.118109	0.510595
A0A0P0VLU4	Os02g0610700 protein	A0A0P0VLU4		OJ1476_F05.21-1	A0A0P0VLU4;B8AFD5;Q0DZM3	A0A0P0VLU4;B8AFD5;Q0DZM3	OJ1476_F05.21-1;Os02g0610700;OsI_08027	Os02g0610700 protein	A0A0P0VLU4_ORYSJ;B8AFD5_ORYSI;Q0DZM3_ORYSJ	4	57595	76044	48426.7	60688.6	51613	59650.5	45932.1	52398.5	0.8634	-0.226052	0.232725	0.7001
A0A0P0VLV1	Os02g0624400 protein	A0A0P0VLV1	LOC_Os02g41520	Os02g0624400	A0A0P0VLV2;B8AFQ0;Q0DZE9	A0A0P0VLV1;A0A0P0VLV2;B8AFQ0;Q0DZE9	Os02g0624400;OsI_08135	Os02g0624400 protein	A0A0P0VLV2_ORYSJ;B8AFQ0_ORYSI;Q0DZE9_ORYSJ	4	45864.2	47929.1	43283.6	45692.3	46850.4	52447.8	46228.6	48508.9	1.06164	0.0707019	0.503918	0.901781
A0A0P0VLW4	Os02g0612900 protein	A0A0P0VLW4		OJ1004_A05.35	A0A0P0VLW4;A2X753;Q6K623	A0A0P0VLW4;A2X753;Q6K623	OJ1004_A05.35;Os02g0612900;OsI_08047	Os02g0612900 protein	A0A0P0VLW4_ORYSJ;A2X753_ORYSI;Q6K623_ORYSJ	2	255831	232991	235652	241491	209822	233915	211036	218258	0.903791	-0.161658	0.038303	0.272666
A0A0P0VM07	Os02g0637700 protein	A0A0P0VM07		OJ1581_H09.28-1	A0A0P0VM07;Q6H5W1	A0A0P0VM07;A0A0P0VM43;A2X7L7;Q6H5W1	OJ1581_H09.28-1;Os02g0637700	Os02g0637700 protein	A0A0P0VM07_ORYSJ;Q6H5W1_ORYSJ	2	49070.4	43272.8	43612.8	45318.7	46489.6	52629.4	43319.5	47479.5	1.04768	0.0522099	0.675065	0.968285
B8AFH1	Nucleolar protein 10	B8AFH1		OJ1014_H03.24	A0A0P0VM08;B8AFH1;B9F144;Q6K950	B8AFH1;B9F144;Q6K950;A0A0P0VM08	OJ1014_H03.24;Os02g0618250;OsI_08093	Nucleolar protein 10	A0A0P0VM08_ORYSJ;B8AFH1_ORYSI;B9F144_ORYSJ;Q6K950_ORYSJ	9	134603	141294	149470	141789	129303	96140.4	116247	113897	0.803284	-0.334485	0.00456733	0.0654237
A0A0P0VM26	Proteasome subunit alpha type	A0A0P0VM26	LOC_Os02g42320	Os02g0634900	A0A0P0VM26;B8AFT1;Q6H852	A0A0P0VM26;B8AFT1;Q6H852	Os02g0634900;OsI_08192	Proteasome subunit alpha type	A0A0P0VM26_ORYSJ;B8AFT1_ORYSI;Q6H852_ORYSJ	5	213612	192265	177310	194396	208744	182941	230855	207513	1.06748	0.0766583	0.456524	0.87247
A0A0P0VM57	Os02g0638000 protein	A0A0P0VM57	LOC_Os02g42550	Os02g0638000	A0A0P0VM57;B8AFU2;Q6H5V6	A0A0P0VM57;B8AFU2;Q6H5V6	Os02g0638000;OsI_08211	Os02g0638000 protein	A0A0P0VM57_ORYSJ;B8AFU2_ORYSI;Q6H5V6_ORYSJ	5	28648.3	26305.5	25445.8	26799.9	22307.1	18527.1	18601	19811.7	0.739247	-0.452311	0.00111846	0.0219471
A0A0P0VM66	Os02g0640300 protein	A0A0P0VM66	LOC_Os02g42740	Os02g0640300	A0A0P0VM66;Q0DZ78	A0A0P0VM66;A2X7N6;Q0DZ78	Os02g0640300	Os02g0640300 protein	A0A0P0VM66_ORYSJ;Q0DZ78_ORYSJ	5	42858.1	39755.3	50746.5	44453.3	47437.6	46977.4	48344.1	47586.4	1.07048	0.0805097	0.523281	0.910293
A0A0P0VMA0	Os02g0640200 protein	A0A0P0VMA0	LOC_Os02g42730	Os02g0640200	A0A0P0VMA0;A0A0P0VME3;A2X7N5;A3A9G4	A0A0P0VMA0;A0A0P0VME3;A2X7N5;A3A9G4;Q6H7E1	Os02g0640200;OsI_08229	Os02g0640200 protein	A0A0P0VMA0_ORYSJ;A0A0P0VME3_ORYSJ;A2X7N5_ORYSI;A3A9G4_ORYSJ	1	1752.72	2473.55		2113.14	6596	3660.81		5128.4	2.42692	1.27416	0.70804	0.973035
Q6H657	Os02g0644500 protein	Q6H657	LOC_Os02g43040	Os02g0644500	A0A0P0VMA1;B9F1C4;Q6H657	Q6H657;A0A0P0VMA1;B9F1C4	Os02g0644500;OsJ_07706	Os02g0644500 protein	A0A0P0VMA1_ORYSJ;B9F1C4_ORYSJ;Q6H657_ORYSJ	1	6482.62	5837.22		6159.92	5338.83	4390.72		4864.77	0.789746	-0.34205	0.921731	0.989359
B8AG30	Os02g0654400 protein	B8AG30	LOC_Os02g43750	Os02g0654400	A0A0P0VMB8;Q6H7I0	B8AG30;Q949D7;A0A0P0VMB8;Q6H7I0	Os02g0654400	Os02g0654400 protein	A0A0P0VMB8_ORYSJ;Q6H7I0_ORYSJ	5	26592	23275.1	24459.4	24775.5	23392.8	20098.7	19087.1	20859.5	0.841942	-0.264441	0.0648947	0.370321
B9F1E1	U6 snRNA phosphodiesterase 1	B9F1E1		OSJNBb0012J10.19	A0A0P0VMC0;B9F1E1;Q0DZ34;Q6H3Y6	B9F1E1;A0A0P0VMC0;Q0DZ34;Q6H3Y6	OSJNBb0012J10.19;Os02g0651000;OsJ_07746	U6 snRNA phosphodiesterase 1	A0A0P0VMC0_ORYSJ;B9F1E1_ORYSJ;Q0DZ34_ORYSJ;Q6H3Y6_ORYSJ	1	10410.6	10162.1	12311	10961.2	9250.51	9807.19	9191.93	9416.54	0.859077	-0.236197	0.182999	0.632322
A0A0P0VMF7	ATP-dependent Clp protease proteolytic subunit	A0A0P0VMF7	LOC_Os02g42290	Os02g0634500	A0A0P0VMF7;Q6H7I9	A0A0P0VMF7;A2X7K2;A3A9C6;Q6H7I9	Os02g0634500	ATP-dependent Clp protease proteolytic subunit	A0A0P0VMF7_ORYSJ;Q6H7I9_ORYSJ	5	2922740	2454570	2715240	2.69752e+06	2462470	2580870	2489940	2.51109e+06	0.930891	-0.119586	0.0962069	0.4566
A0A0P0VMH8	Os02g0662200 protein	A0A0P0VMH8	LOC_Os02g44330	Os02g0662200	A0A0P0VMH8;A2X814;Q6H6L7	A0A0P0VMH8;A2X814;Q6H6L7	Os02g0662200;OsI_08368	Os02g0662200 protein	A0A0P0VMH8_ORYSJ;A2X814_ORYSI;Q6H6L7_ORYSJ	7	60587.4	62484.9	55293.8	59455.4	60978.3	62308.2	60316.3	61200.9	1.02936	0.0256138	0.762007	0.98288
A0A0P0V873	GATA transcription factor	A0A0P0V873		H0115B09.1	A0A0P0VMI6;A0A0P0WDC5;A0A8J8XGY7;A2X7S9;B8ASL2;B9FGD6;Q01IQ1;Q6H635;Q7XR94	A0A0P0V873;A0A0P0VMI6;A2WUZ9;A2X7S9;Q6H635;Q8LIZ3;A0A0P0WDC5;A0A0P0WPZ7;A0A0P0XXK4;A0A5S6R9U1;A0A8J8XGY7;A0A8J8YSN7;A2XAR7;A2XCF9;A2Y6M0;A2ZA51;A2ZMY1;A2ZXR6;A3C783;B8ASL2;B9FGD6;Q01IQ1;Q0DV77;Q0IVS0;Q0JBD6;Q2QLX6;Q6F2Z7;Q7XR94;Q8H036;Q948G4;Q94LQ6	H0115B09.1;OSJNBa0011L07.7;Os02g0645600;Os04g0539500;OsI_08273;OsI_16813;OsJ_15621	GATA transcription factor	A0A0P0VMI6_ORYSJ;A0A0P0WDC5_ORYSJ;A0A8J8XGY7_ORYSJ;A2X7S9_ORYSI;B8ASL2_ORYSI;B9FGD6_ORYSJ;Q01IQ1_ORYSA;Q6H635_ORYSJ;Q7XR94_ORYSJ	1	10187.2	11066.1	13801.1	11684.8	13724.5	9992.29	7970.74	10562.5	0.903953	-0.162681	0.556348	0.927521
A0A0P0VMI7	Os02g0656300 protein	A0A0P0VMI7	LOC_Os02g43920	Os02g0656300	A0A0P0VMI7;B8AG45;B9F1G5	A0A0P0VMI7;B8AG45;B9F1G5;Q0DA43;Q949C2	Os02g0656300;OsI_08332	Os02g0656300 protein	A0A0P0VMI7_ORYSJ;B8AG45_ORYSI;B9F1G5_ORYSJ	3	30689.6	29057.4	28465.2	29404.1	30368.7	26550.6	35571.3	30830.2	1.0485	0.0499553	0.720319	0.976156
A0A0P0VMJ0	Os02g0656500 protein	A0A0P0VMJ0	LOC_Os02g43930	Os02g0656500	A0A0P0VMJ0;B8AG47;B9F1G7;Q0DYZ8;Q6H6G8;Q949C1	A0A0P0VMJ0;B8AG47;B9F1G7;Q0DYZ8;Q6H6G8;Q949C1	Os02g0656500;OsI_08334;OsJ_07792;P0519E06.27;W930ERIPDK	Os02g0656500 protein	A0A0P0VMJ0_ORYSJ;B8AG47_ORYSI;B9F1G7_ORYSJ;Q0DYZ8_ORYSJ;Q6H6G8_ORYSJ;Q949C1_ORYSA	3	29757	22598.3	23149.7	25168.3	21259.9	15047.6	35087.5	23798.3	0.945567	-0.102022	0.732151	0.977899
A0A0P0VMK0	Os02g0661900 protein	A0A0P0VMK0	LOC_Os02g44300	Os02g0661900	A0A0P0VMK0;B9F1H8	A0A0P0VMK0;A0A0P0VMM6;B8AGC5;B9F1H8	Os02g0661900;OsJ_07826	Os02g0661900 protein	A0A0P0VMK0_ORYSJ;B9F1H8_ORYSJ	1			6439.79	6439.79		6469.61	7370.58	6920.09	1.07458	1.07384	0.773134	0.983849
A2X838	Os02g0666700 protein	A2X838	LOC_Os02g44680	Os02g0666700	A0A0P0VMP2;A2X838;A3A9X5;Q6ESG6	A2X838;Q6ESG6;A0A0P0VMP2;A3A9X5	Os02g0666700;OsI_08392;OsJ_07854	Os02g0666700 protein	A0A0P0VMP2_ORYSJ;A2X838_ORYSI;A3A9X5_ORYSJ;Q6ESG6_ORYSJ	1		13055.7	12901.6	12978.7	14779.7	12818.8	20783.9	16127.5	1.24262	0.872929	0.70481	0.972079
A0A0P0VMR0	Os02g0666600 protein	A0A0P0VMR0	LOC_Os02g44670	Os02g0666600	A0A0P0VMR0;Q6ESG7	A0A0P0VMR0;A2X837;Q6ESG7	Os02g0666600	Os02g0666600 protein	A0A0P0VMR0_ORYSJ;Q6ESG7_ORYSJ	6	119631	131924	121723	124426	109570	114843	95972.1	106795	0.858302	-0.236056	0.0201995	0.185962
A0A0P0VMT8	Os02g0669000 protein	A0A0P0VMT8	LOC_Os02g44860	Os02g0669000	A0A0P0VMT8;A0A126G1F1;B8AGE0;B9F1K0;Q0DYT6	A0A0P0VMT8;A0A126G1F1;B8AGE0;B9F1K0;Q0DYT6;Q6ESR5	Os02g0669000;OsI_08409;OsJ_07871;PAU_Os44860	Os02g0669000 protein	A0A0P0VMT8_ORYSJ;A0A126G1F1_ORYSI;B8AGE0_ORYSI;B9F1K0_ORYSJ;Q0DYT6_ORYSJ	6	35268.9	34343.4	33224.5	34278.9	34790.9	28218.2	33274.9	32094.7	0.93628	-0.11262	0.340879	0.799004
A0A0P0VMU3	Putative geranylgeranyl diphosphate synthase	A0A0P0VMU3		OJ1725_H08.13	A0A0P0VMU3;A3A9Y5;Q0DYU0;Q6ET88	A0A0P0VMU3;A2X847;A3A9Y5;Q0DYU0;Q6ET88	OJ1725_H08.13;Os02g0668100;OsJ_07863	Putative geranylgeranyl diphosphate synthase	A0A0P0VMU3_ORYSJ;A3A9Y5_ORYSJ;Q0DYU0_ORYSJ;Q6ET88_ORYSJ	1	235780	244026	243294	241033	260693	256803	265766	261087	1.0832	0.0982118	0.0326814	0.248592
A0A0P0VMV6	Os02g0676000 protein	A0A0P0VMV6	LOC_Os02g45344	Os02g0676000	A0A0P0VMV6;B8AGG7;B9F1M4	A0A0P0VMV6;B8AGG7;B9F1M4	Os02g0676000;OsI_08451	Os02g0676000 protein	A0A0P0VMV6_ORYSJ;B8AGG7_ORYSI;B9F1M4_ORYSJ	10	234437	276682	229165	246761	247609	232771	240735	240372	0.974106	-0.0546448	0.529521	0.913731
A0A0P0VMW2	Os02g0670500 protein	A0A0P0VMW2	LOC_Os02g44940	Os02g0670500	A0A0P0VMW2;A2X861;Q6ESP9	A0A0P0VMW2;A2WPU7;A2X861;A2ZT12;Q6ESP9;Q7F471;Q94DK6	Os02g0670500;OsI_08418	Os02g0670500 protein	A0A0P0VMW2_ORYSJ;A2X861_ORYSI;Q6ESP9_ORYSJ	1	136501	358715	345723	280313	316051	276070	315400	302507	1.07918	0.0895598	0.786112	0.983849
A0A0P0VN25	Os02g0690800 protein	A0A0P0VN25	LOC_Os02g46520	Os02g0690800	A0A0P0VN25;B8AGS8;Q6ZGS9	A0A0P0VN25;B8AGS8;Q6ZGS9	Os02g0690800;OsI_08537	Os02g0690800 protein	A0A0P0VN25_ORYSJ;B8AGS8_ORYSI;Q6ZGS9_ORYSJ	32	368818	352060	351819	357566	331536	335586	355093	340738	0.952939	-0.0864728	0.0720306	0.392782
A2X8C2	Os02g0681632 protein	A2X8C2	LOC_Os02g45750	Os02g0681632	A0A0P0VN34;A2X8C2;C7IYY0	A2X8C2;A0A0P0VN34;C7IYY0	Os02g0681632;OsI_08480	Os02g0681632 protein	A0A0P0VN34_ORYSJ;A2X8C2_ORYSI;C7IYY0_ORYSJ	2	11157.8	13764.4	11398.7	12107	11860.1	12082.3	12701	12214.5	1.00888	-0.00427402	0.979522	0.995841
A0A0P0VN50	Os02g0689000 protein	A0A0P0VN50	LOC_Os02g46360	Os02g0689000	A0A0P0VN50;A2X8G2;Q6ZGZ3	A0A0P0VN50;A2X8G2;Q6ZGZ3	Os02g0689000;OsI_08524	Os02g0689000 protein	A0A0P0VN50_ORYSJ;A2X8G2_ORYSI;Q6ZGZ3_ORYSJ	1	2145.09	1741.59	6233.78	3373.49	4872.51	3008.51	3013.24	3631.42	1.07646	0.0839541	0.884726	0.986987
A0A0P0VN78	Os02g0690200 protein	A0A0P0VN78	LOC_Os02g46480	Os02g0690200	A0A0P0VN78;A2X8H3;Q0DYI4	A0A0P0VN78;A2X8H3;Q0DYI4	Os02g0690200;OsI_08533	Os02g0690200 protein	A0A0P0VN78_ORYSJ;A2X8H3_ORYSI;Q0DYI4_ORYSJ	1	5371.36	6349.74	5196.31	5639.14	10216	3246.27	8335.68	7265.98	1.28849	0.344198	0.427967	0.855493
A0A0P0VN96	Probable purine permease	A0A0P0VN96		OJ1743_B12.21-1	A0A0P0VN96;A3AA95;Q0DYJ1;Q6ZGZ0;Q6ZGZ1	A0A0P0VN96;Q0DYJ1;A3AA95;Q6ZGZ0;Q6ZGZ1	OJ1743_B12.21-1;OJ1743_B12.21-2;Os02g0689200;OsJ_07985	Probable purine permease	A0A0P0VN96_ORYSJ;A3AA95_ORYSJ;Q0DYJ1_ORYSJ;Q6ZGZ0_ORYSJ;Q6ZGZ1_ORYSJ	1	3060.74	5075.34	1761.78	3299.29	7477.4	3093.17	3079.91	4550.16	1.37913	0.448468	0.418514	0.849828
A0A0P0VN99	Os02g0694800 protein	A0A0P0VN99	LOC_Os02g46750	Os02g0694800	A0A0P0VN99;Q6YUR0	A0A0P0VN99;A2X8J4;A3AAC2;Q6YUR0	Os02g0694800	Os02g0694800 protein	A0A0P0VN99_ORYSJ;Q6YUR0_ORYSJ	6	52148.9	49155.8	53079.7	51461.5	48374.8	58771.8	49475.3	52207.3	1.01449	0.00513536	0.966058	0.993838
A0A0P0VNH4	Os02g0705400 protein	A0A0P0VNH4	LOC_Os02g47650	Os02g0705400	A0A0P0VNH4;Q6Z2G8	A0A0P0VNH4;B8AH96;B9F209;Q6Z2G8	Os02g0705400;P0680A05.8-1	Os02g0705400 protein	A0A0P0VNH4_ORYSJ;Q6Z2G8_ORYSJ	6	141947	126333	112174	126818	121351	123780	128218	124450	0.981325	-0.043225	0.656584	0.962182
A0A0P0VNH7	Os02g0708500 protein	A0A0P0VNH7	LOC_Os02g47890	Os02g0708500	A0A0P0VNH7;B8AHA6;B9F216;Q0DY90	A0A0P0VNH7;B8AHA6;B9F216;Q0DY90;Q6YV16;Q8S3S2	Os02g0708500;OsI_08640;OsJ_08097	Os02g0708500 protein	A0A0P0VNH7_ORYSJ;B8AHA6_ORYSI;B9F216_ORYSJ;Q0DY90_ORYSJ	2	2428.13	3370.86	2661.39	2820.13	4060.77		4783.09	4421.93	1.56799	0.0360256	0.986806	0.997604
A0A0P0VNI6	3-dehydrosphinganine reductase	A0A0P0VNI6	LOC_Os02g47350	Os02g0701900	A0A0P0VNI6;A2X8N4;Q6ZHJ6	A0A0P0VNI6;A2X8N4;Q6ZHJ6	Os02g0701900;OsI_08597	3-dehydrosphinganine reductase	A0A0P0VNI6_ORYSJ;A2X8N4_ORYSI;Q6ZHJ6_ORYSJ	3	31781.9	36628.8	28547	32319.2	40354.2	32065.8	34644.3	35688.1	1.10424	0.126222	0.403837	0.839234
Q0DYC1	Os02g0702800 protein	Q0DYC1		OJ1218_D07.21	A0A0P0VNK5;B8AH89;B9F200;Q0DYC1;Q6YVJ8	Q0DYC1;A0A0P0VNK5;B8AH89;B9F200;Q6YVJ8	OJ1218_D07.21;Os02g0702800;OsI_08605;OsJ_08067	Os02g0702800 protein	A0A0P0VNK5_ORYSJ;B8AH89_ORYSI;B9F200_ORYSJ;Q0DYC1_ORYSJ;Q6YVJ8_ORYSJ	4	13072.4	18186.1	25178	18812.2	24424.1	17580.7	18410	20138.3	1.07049	0.0784738	0.777596	0.983849
A0A0P0VNM3	Putative zinc-binding protein	A0A0P0VNM3		OJ1148_D05.19	A0A0P0VNM3;B8AGT5;Q0DYH6;Q6Z8A4	A0A0P0VNM3;A0A8J8YG41;B8AGT5;B8ATJ2;Q01HI5;Q0DYH6;Q0JAL2;Q5VSX3;Q6Z8A4	OJ1148_D05.19;Os02g0692700;OsI_08542	Putative zinc-binding protein	A0A0P0VNM3_ORYSJ;B8AGT5_ORYSI;Q0DYH6_ORYSJ;Q6Z8A4_ORYSJ	2	5426.09	7375.17	8877.4	7226.22	6195.9	5741.01	11837	7924.64	1.09665	0.109608	0.768601	0.983362
A0A0P0VNP4	Hydrolase, alpha/beta fold family-like	A0A0P0VNP4	LOC_Os02g47620	Os02g0705100	A0A0P0VNP4;A3AAI9;Q6YVH6	A0A0P0VNP4;A3AAI9;Q6YVH6	Os02g0705100;OsJ_08082	Hydrolase, alpha/beta fold family-like	A0A0P0VNP4_ORYSJ;A3AAI9_ORYSJ;Q6YVH6_ORYSJ	3	48560.1	40480	47062.2	45367.4	42630	52520.1	53066.5	49405.5	1.08901	0.106354	0.440254	0.862
A0A0P0VNP8	Os02g0709100 protein	A0A0P0VNP8		49D11.5	A0A0P0VNP8;A2X8T2;Q8S3S7	A0A0P0VNP8;A2X8T2;Q8S3S7	49D11.5;Os02g0709100;OsI_08644	Os02g0709100 protein	A0A0P0VNP8_ORYSJ;A2X8T2_ORYSI;Q8S3S7_ORYSJ	2	6285.24	7150.81	7578.99	7005.01	7211.37	6143.29	7755.73	7036.8	1.00454	-0.0124959	0.952984	0.99286
A0A0P0VNQ0	Os02g0705000 protein	A0A0P0VNQ0	LOC_Os02g47610	Os02g0705000	A0A0P0VNQ0;B8AH95;Q6YVH7	A0A0P0VNQ0;B8AH95;Q6YVH7	Os02g0705000;OsI_08619	Os02g0705000 protein	A0A0P0VNQ0_ORYSJ;B8AH95_ORYSI;Q6YVH7_ORYSJ	2	22112.8	32937	24337.7	26462.5	14140.5	21698.1	18061.8	17966.8	0.678953	-0.573928	0.0151874	0.155061
A0A0P0VNQ4	Os02g0715200 protein	A0A0P0VNQ4	LOC_Os02g48460	Os02g0715200	A0A0P0VNQ4;B8AHL9;B9F2D1;Q6ZHP8	A0A0P0VNQ4;A0A0P0VNV4;B8AHL9;B9F2D1;Q6ZHP8	Os02g0715200;OsI_08687;OsJ_08140	Os02g0715200 protein	A0A0P0VNQ4_ORYSJ;B8AHL9_ORYSI;B9F2D1_ORYSJ;Q6ZHP8_ORYSJ	1	59183.3	50175.4	57240.2	55533	57968.8	58158.9	66714	60947.2	1.0975	0.11664	0.287418	0.753212
A0A0P0VNQ6	Os02g0717300 protein	A0A0P0VNQ6	LOC_Os02g48610	Os02g0717300	A0A0P0VNQ6;Q6ZGV9	A0A0P0VNQ6;A2X8Y7;Q6ZGV9	Os02g0717300	Os02g0717300 protein	A0A0P0VNQ6_ORYSJ;Q6ZGV9_ORYSJ	2	319164	380721	346266	348717	322543	357581	311692	330605	0.948062	-0.0929771	0.325281	0.787433
A0A0P0VNR5	Os02g0719700 protein	A0A0P0VNR5	LOC_Os02g48780	Os02g0719700	A0A0P0VNR5;A2X904;Q6ZI01	A0A0P0VNR5;A2X904;Q6ZI01	Os02g0719700;OsI_08718	Os02g0719700 protein	A0A0P0VNR5_ORYSJ;A2X904_ORYSI;Q6ZI01_ORYSJ	2	44037.8	46336.3	39649.3	43341.1		30709.6	44807.2	37758.4	0.871191	-0.802881	0.73908	0.979472
A0A0P0VNT3	Os02g0714000 protein	A0A0P0VNT3	LOC_Os02g48340	Os02g0714000	A0A0P0VNT3;A2X8W4;B9F2C6;Q0DY58	A0A0P0VNT3;A2X8W4;B9F2C6;Q0DY58	Os02g0714000;OsI_08676;OsJ_08130	Os02g0714000 protein	A0A0P0VNT3_ORYSJ;A2X8W4_ORYSI;B9F2C6_ORYSJ;Q0DY58_ORYSJ	6	74701.2	74930.5	78934	76188.6	74782.6	86434.7	95917.9	85711.7	1.12499	0.152316	0.17118	0.612386
A0A0P0VNT4	Os02g0712700 protein	A0A0P0VNT4		OJ1038_A06.33	A0A0P0VNT4;A2X8V7;A3AAN2;Q0DY65;Q6BDD3;Q6ZIQ8	A0A0P0VNT4;A2X8V7;A3AAN2;Q0DY65;Q6BDD3;Q6ZIQ8	OJ1038_A06.33;Os02g0712700;OsI_08669;OsJ_08125;lrk1	Os02g0712700 protein	A0A0P0VNT4_ORYSJ;A2X8V7_ORYSI;A3AAN2_ORYSJ;Q0DY65_ORYSJ;Q6BDD3_ORYSJ;Q6ZIQ8_ORYSJ	1		11759		11759	15999.2	7818.56		11908.9	1.01275	1.00916	0.786455	0.983849
B8AHP7	Os02g0712000 protein	B8AHP7	None	Os02g0712000	A0A0P0VNU6	B8AHP7;A0A0P0VNU6;B9F2C1;Q6ZIR2	Os02g0712000	Os02g0712000 protein	A0A0P0VNU6_ORYSJ	45	235269	234661	240233	236721	240062	243835	252629	245509	1.03712	0.0355278	0.456959	0.873008
A0A0P0VNV8	Glycosyltransferase family 92 protein	A0A0P0VNV8	LOC_Os02g48190	Os02g0712500	A0A0P0VNV8;A0A5S6RBX7;B8AHP9	A0A0P0VNV8;A0A5S6RBX7;B8AHP9	Os02g0712500;OsI_08667	Glycosyltransferase family 92 protein	A0A0P0VNV8_ORYSJ;A0A5S6RBX7_ORYSJ;B8AHP9_ORYSI	2	8843.14	9191.84	7709.71	8581.56	11306.8	6438.62	10955.4	9566.94	1.11482	0.13736	0.621892	0.956625
A0A0P0VNZ1	Clustered mitochondria protein homolog	A0A0P0VNZ1	LOC_Os02g48620	Os02g0717400	A0A0P0VNZ1;Q6ZGV8	A0A0P0VNZ1;B8AHM3;B9F2D5;Q6ZGV8	Os02g0717400	Clustered mitochondria protein homolog	A0A0P0VNZ1_ORYSJ;Q6ZGV8_ORYSJ	44	130810	126751	127843	128468	132209	125107	124706	127341	0.991225	-0.0293997	0.616002	0.953934
A0A0P0VP10	Os02g0731600 protein (Fragment)	A0A0P0VP10	LOC_Os02g49870	Os02g0731600	A0A0P0VP10;A2X996;B9F2J6;Q0DXV3;Q6Z2L1	A0A0P0VP10;A2X996;B9F2J6;Q0DXV3;Q6Z2L1	Os02g0731600;OsI_08812;OsJ_08267;P0617A09.29	Os02g0731600 protein (Fragment)	A0A0P0VP10_ORYSJ;A2X996_ORYSI;B9F2J6_ORYSJ;Q0DXV3_ORYSJ;Q6Z2L1_ORYSJ	9	828921	642771	618778	696823	625249	792347	690949	702848	1.00865	-0.00213832	0.986551	0.997604
A2X913	Os02g0720600 protein	A2X913	LOC_Os02g48870	Os02g0720600	A0A0P0VP12;A2X913;Q6Z674	A2X913;A0A0P0VP12;Q6Z674	Os02g0720600;OsI_08727	Os02g0720600 protein	A0A0P0VP12_ORYSJ;A2X913_ORYSI;Q6Z674_ORYSJ	7	122718	131992	115956	123555	101891	124059	123978	116643	0.944052	-0.0994079	0.352139	0.806286
A0A0P0VP17	Os02g0717600 protein	A0A0P0VP17		OJ2056_H01.19	A0A0P0VP17;A2X8Z1;Q6ZGV6	A0A0P0VP17;A2X8Z1;A3AAR1;Q6ZGV6	OJ2056_H01.19;Os02g0717600;OsI_08704	Os02g0717600 protein	A0A0P0VP17_ORYSJ;A2X8Z1_ORYSI;Q6ZGV6_ORYSJ	1	11612.5	15098.5	19302.6	15337.9	18434.1	17331	10725.1	15496.7	1.01036	-0.00129932	0.9965	0.999646
A0A0P0VP25	Os02g0733800 protein	A0A0P0VP25	LOC_Os02g50100	Os02g0733800	A0A0P0VP25;B9F2K5;Q6Z2I7	A0A0P0VP25;B8AI25;B9F2K5;Q6Z2I7	Os02g0733800;OsJ_08284	Os02g0733800 protein	A0A0P0VP25_ORYSJ;B9F2K5_ORYSJ;Q6Z2I7_ORYSJ	12	120090	102595	111351	111345	112325	117232	108424	112660	1.01181	0.000948643	0.991476	0.998761
A0A0P0VP26	Os02g0724600 protein	A0A0P0VP26		OJ1124_G07.1	A0A0P0VP26;Q6Z5K9	A0A0P0VP26;A0A0P0XQN7;A0A0P0XR57;B8AHP5;B8BEE6;B9F2G6;B9G4X7;Q69MP1;Q6Z5K9	OJ1124_G07.1;Os02g0724600	Os02g0724600 protein	A0A0P0VP26_ORYSJ;Q6Z5K9_ORYSJ	5	32798.3	35392.5	32969.1	33720	29884.4	25889.5	29730.1	28501.3	0.845236	-0.260232	0.0177812	0.172692
A0A0P0VP30	Os02g0719000 protein	A0A0P0VP30		OJ1008_D06.2	A0A0P0VP30;A2X901;A3AAS0;Q0DY32;Q6ZHZ9	A0A0P0VP30;A2X901;A3AAS0;Q0DY32;Q6ZHZ9	OJ1008_D06.2;Os02g0719000;OsI_08714;RacGDI1	Os02g0719000 protein	A0A0P0VP30_ORYSJ;A2X901_ORYSI;A3AAS0_ORYSJ;Q0DY32_ORYSJ;Q6ZHZ9_ORYSJ	2	58546.4	52486.4	46896.9	52643.2	52125	54906.3	56400.2	54477.2	1.03484	0.0333949	0.762721	0.98288
A0A0P0VP65	Os02g0727500 protein	A0A0P0VP65	LOC_Os02g49530	Os02g0727500	A0A0P0VP65;A2X965;B7F786;B9F2H0	A0A0P0VP65;A2X965;B7F786;B9F2H0;Q6Z333	Os02g0727500;OsI_08778;OsJ_08213	Os02g0727500 protein	A0A0P0VP65_ORYSJ;A2X965_ORYSI;B7F786_ORYSJ;B9F2H0_ORYSJ	1		3799.2		3799.2	4649.58			4649.58	1.22383	0.275	NA	NA
A0A0P0VP70	Os02g0723700 protein (Fragment)	A0A0P0VP70	LOC_Os02g49190	Os02g0723700	A0A0P0VP70;A2X937;B9F2G2;Q0DY00	A0A0P0VP70;A2X937;B9F2G2;Q0DY00;Q6Z5L8	Os02g0723700;OsI_08750;OsJ_08198	Os02g0723700 protein (Fragment)	A0A0P0VP70_ORYSJ;A2X937_ORYSI;B9F2G2_ORYSJ;Q0DY00_ORYSJ	2	14236.7	12694.5	13686	13539.1	10985	11228.8	12246.8	11486.9	0.848424	-0.254347	0.0765973	0.405332
A0A0P0VP77	Os02g0722800 protein	A0A0P0VP77	LOC_Os02g49090	Os02g0722800	A0A0P0VP77;Q6Z5M6	A0A0P0VP77;B8AHN8;B9F2F8;Q6Z5M6	Os02g0722800	Os02g0722800 protein	A0A0P0VP77_ORYSJ;Q6Z5M6_ORYSJ	13	126069	127954	123862	125962	130237	123589	124637	126154	1.00153	-0.0145439	0.794116	0.985503
B8AI47	Os02g0739000 protein	B8AI47	LOC_Os02g50560	Os02g0739000	A0A0P0VP79;B8AI47;B9F2W9;Q6Z5P0	B8AI47;Q6Z5P0;A0A0P0VP79;B9F2W9	Os02g0739000;OsI_08870;OsJ_08317	Os02g0739000 protein	A0A0P0VP79_ORYSJ;B8AI47_ORYSI;B9F2W9_ORYSJ;Q6Z5P0_ORYSJ	8	49910	51003.3	52124	51012.4	54178.4	59309.9	57524.6	57004.3	1.11746	0.143555	0.0921912	0.446929
A0A0P0VNW8	Os02g0726400 protein	A0A0P0VNW8	LOC_Os02g49450	Os02g0726400	A0A0P0VP85;A2X959;Q0DXY4	A0A0P0VNW8;A0A0P0VP85;A2X959;Q0DXY4	Os02g0726400;OsI_08772	Os02g0726400 protein	A0A0P0VP85_ORYSJ;A2X959_ORYSI;Q0DXY4_ORYSJ	12	75814.8	75244.8	65424.4	72161.3	84012.8	82710.8	84159.7	83627.8	1.1589	0.196507	0.0209543	0.18843
B9F317	DIS3-like exonuclease 2	B9F317	LOC_Os02g51780	Os02g0754100	A0A0P0VPK2;Q6Z6A3	B9F317;Q6Z6A3;A0A0P0VPK2;B8AIS9	Os02g0754100	DIS3-like exonuclease 2	A0A0P0VPK2_ORYSJ;Q6Z6A3_ORYSJ	3	15278.7	15286.2	19479.9	16681.6	21940.4	19259.6	19563	20254.3	1.21417	0.261959	0.126715	0.527555
B8AIF3	Putative MAP kinase kinase kinase	B8AIF3		OJ1734_E02.18-2	A0A0P0VPL0;Q6Z2V3	B8AIF3;A0A0P0VPL0;A3ABA1;Q6Z2V2;Q6Z2V3	OJ1734_E02.18-2;Os02g0743500	Putative MAP kinase kinase kinase	A0A0P0VPL0_ORYSJ;Q6Z2V3_ORYSJ	11	40466.6	43952.9	42091.5	42170.3	41354.6	42115.9	44237.3	42569.3	1.00946	-0.00359192	0.967109	0.993838
A0A0P0VPL5	Os02g0755400 protein	A0A0P0VPL5	LOC_Os02g51890	Os02g0755400	A0A0P0VPL5;B8AIT4;B9F324;Q0DXG2	A0A0P0VPL5;B8AIT4;B9F324;Q0DXG2	Os02g0755400;OsI_08988;OsJ_08433	Os02g0755400 protein	A0A0P0VPL5_ORYSJ;B8AIT4_ORYSI;B9F324_ORYSJ;Q0DXG2_ORYSJ	3	19103.6	24509.7	32140.1	25251.1	25516.6	25492.7	24704	25237.8	0.999471	-0.0194042	0.92769	0.990239
A0A0P0VPN1	Os02g0749800 protein	A0A0P0VPN1	LOC_Os02g51450	Os02g0749800	A0A0P0VPN1;A2X9M9;A3ABD8	A0A0P0VPN1;A2X9M9;A3ABD8	Os02g0749800;OsI_08947;P0431B06.9	Os02g0749800 protein	A0A0P0VPN1_ORYSJ;A2X9M9_ORYSI;A3ABD8_ORYSJ	6	78447	74477.5	70953.4	74626	77386.9	84576.1	74233	78732	1.05502	0.0618067	0.51003	0.903448
A2X9L6	Os02g0747600 protein	A2X9L6		AP2D8	A0A0P0VPP6;A2X9L6;A3ABC5;Q2TQ37	A2X9L6;A0A0P0VPP6;A3ABC5;Q0DXK7;Q2TQ37	AP2D8;Os02g0747600;OsI_08933;OsJ_08377	Os02g0747600 protein	A0A0P0VPP6_ORYSJ;A2X9L6_ORYSI;A3ABC5_ORYSJ;Q2TQ37_ORYSJ	3	8247.34	6445.32		7346.33			11270.5	11270.5	1.53417	-0.411151	0.912111	0.988234
A0A0P0VPR5	Methyltransferase-like	A0A0P0VPR5	LOC_Os02g51490	Os02g0750500	A0A0P0VPR5;B8AIR5;B9F304;Q6Z8K5	A0A0P0VPR5;B8AIR5;B9F304;Q6Z8K5	Os02g0750500;OsI_08952;OsJ_08398	Methyltransferase-like	A0A0P0VPR5_ORYSJ;B8AIR5_ORYSI;B9F304_ORYSJ;Q6Z8K5_ORYSJ	5	13090.5	11755.6	11631.3	12159.1	12018.9	8355.82	11839.6	10738.1	0.883131	-0.197851	0.346248	0.802138
A0A0P0VPS8	Os02g0752800 protein	A0A0P0VPS8	LOC_Os02g51670	Os02g0752800	A0A0P0VPS8;B8AIS4;Q6ZGQ0	A0A0P0VPS8;B8AIS4;B9F312;Q6ZGQ0	Os02g0752800;OsI_08968	Os02g0752800 protein	A0A0P0VPS8_ORYSJ;B8AIS4_ORYSI;Q6ZGQ0_ORYSJ	1				#DIV/0!				#DIV/0!	#DIV/0!	#N/A	#N/A	#N/A
A0A0P0VPU7	Methyltransferase	A0A0P0VPU7	LOC_Os02g51860	Os02g0755000	A0A0P0VPU7;A2X9R4;Q6Z692	A0A0P0VPU7;A2X9R4;A3ABH3;Q6Z692	Os02g0755000;OsI_08986;P0627E03.21	Methyltransferase	A0A0P0VPU7_ORYSJ;A2X9R4_ORYSI;Q6Z692_ORYSJ	5	24972.5	23349.3	20969.4	23097.1	22708	21460.6	22336.5	22168.4	0.959791	-0.0755146	0.532382	0.914669
A0A0P0VPU8	Os02g0753200 protein	A0A0P0VPU8	LOC_Os02g51700	Os02g0753200	A0A0P0VPU8;B8AIS6;Q0DXI0	A0A0P0VPU8;B8AIS6;Q0DXI0	Os02g0753200;OsI_08971	Os02g0753200 protein	A0A0P0VPU8_ORYSJ;B8AIS6_ORYSI;Q0DXI0_ORYSJ	6	44806.2	35486.2	38908.5	39733.6	41007.2	30278.6	37128	36137.9	0.909505	-0.154481	0.326409	0.788715
A0A0P0VPV0	Putative poly(A) binding protein	A0A0P0VPV0	LOC_Os02g52140	Os02g0757900	A0A0P0VPV0;A2X9T5;Q6Z7V3	A0A0P0VPV0;A2X9T5;Q6Z7V3	Os02g0757900;OsI_09006;P0471A11.31-2	Putative poly(A) binding protein	A0A0P0VPV0_ORYSJ;A2X9T5_ORYSI;Q6Z7V3_ORYSJ	2	26415.1	16482.6	27690.9	23529.5	12635.8	10548.6	19990	14391.5	0.611634	-0.730741	0.0155713	0.157157
A0A0P0VPV1	4-hydroxy-4-methyl-2-oxoglutarate aldolase	A0A0P0VPV1	LOC_Os02g52430	Os02g0761900	A0A0P0VPV1;B8AIV2;Q6Z6H0	A0A0P0VPV1;B8AIV2;Q6Z6H0;A6N081	Os02g0761900;OsI_09033	4-hydroxy-4-methyl-2-oxoglutarate aldolase	A0A0P0VPV1_ORYSJ;B8AIV2_ORYSI;Q6Z6H0_ORYSJ	3	566170	570819	548385	561791	550441	556161	586639	564414	1.00467	-0.0102244	0.811501	0.986987
A0A0P0VPX2	Os02g0757900 protein	A0A0P0VPX2	LOC_Os02g52140	Os02g0757900	A0A0P0VPX2;Q6Z7V4	A0A0P0VPV0;A0A0P0VPX2;A2X9T5;Q6Z7V3;Q6Z7V4	Os02g0757900;P0471A11.31-1	Os02g0757900 protein	A0A0P0VPX2_ORYSJ;Q6Z7V4_ORYSJ	9	41775.1	40886.7	31691.7	38117.8	28150.9	28868	35187.4	30735.4	0.806327	-0.327483	0.0401849	0.281795
A0A0P0VPY2	Os02g0763000 protein	A0A0P0VPY2	LOC_Os02g52550	Os02g0763000	A0A0P0VPY2;B8AIV5;Q6Z7R1	A0A0P0VPY2;B8AIV5;Q6Z7R1	Os02g0763000;OsI_09043	Os02g0763000 protein	A0A0P0VPY2_ORYSJ;B8AIV5_ORYSI;Q6Z7R1_ORYSJ	4	47068.9	46174.5	39046.1	44096.5	38257.6	31152	43606	37671.9	0.854305	-0.24536	0.111219	0.495502
A0A0P0VPY6	Os02g0753300 protein	A0A0P0VPY6	LOC_Os02g51710	Os02g0753300	A0A0P0VPY6;A2X9Q0;Q6ZGP5	A0A0P0VPY6;A2X9Q0;A3ABF8;Q6ZGP5	Os02g0753300;OsI_08972	Os02g0753300 protein	A0A0P0VPY6_ORYSJ;A2X9Q0_ORYSI;Q6ZGP5_ORYSJ	11	543049	807410	705933	685464	669952	610796	658458	646402	0.943014	-0.102702	0.429966	0.855493
A0A0P0VQ00	inorganic diphosphatase (Fragment)	A0A0P0VQ00		OJ1767_D02.15-2	A0A0P0VQ00;A0A0P0VQ31;A2XA10;Q0DX85;Q6ZGJ8	A0A0P0VQ00;A0A0P0VQ31;A2XA10;Q0DX85;Q6ZGJ8	OJ1767_D02.15-2;Os02g0768600;OsI_09082	inorganic diphosphatase (Fragment)	A0A0P0VQ00_ORYSJ;A0A0P0VQ31_ORYSJ;A2XA10_ORYSI;Q0DX85_ORYSJ;Q6ZGJ8_ORYSJ	10	2829610	2621520	2776540	2.74256e+06	2503950	2722780	2653420	2.62672e+06	0.957762	-0.0787571	0.167262	0.606172
A0A0P0VQ04	Glutaredoxin-like protein	A0A0P0VQ04	LOC_Os02g52900	Os02g0767900	A0A0P0VQ04;B8AJ49;Q6ZGK5	A0A0P0VQ04;B8AJ49;B9F3F4;Q6ZGK5	Os02g0767900;OsI_09078	Glutaredoxin-like protein	A0A0P0VQ04_ORYSJ;B8AJ49_ORYSI;Q6ZGK5_ORYSJ	4	73164.8	94199.1	92604	86656	81260.5	82862.9	84892.5	83005.3	0.957872	-0.0797959	0.509567	0.903447
A0A0P0VQ06	Glycosyltransferase	A0A0P0VQ06	LOC_Os02g51910	Os02g0755600	A0A0P0VQ06;B8AIT5;B9F325	A0A0P0VQ06;B8AIT5;B9F325	Os02g0755600;OsI_08990	Glycosyltransferase	A0A0P0VQ06_ORYSJ;B8AIT5_ORYSI;B9F325_ORYSJ	3	16452	13249	14727.3	14809.4	14147.9	11690	12460.4	12766.1	0.862025	-0.231081	0.176193	0.621057
A0A0P0VQ17	Os02g0756800 protein	A0A0P0VQ17	LOC_Os02g52010	Os02g0756800	A0A0P0VQ17;B8AIT6;Q0DXF4;Q6Z676	A0A0P0VQ17;B8AIT6;Q0DXF4;Q6Z676	Os02g0756800;OsI_08995;P0471A11.7	Os02g0756800 protein	A0A0P0VQ17_ORYSJ;B8AIT6_ORYSI;Q0DXF4_ORYSJ;Q6Z676_ORYSJ	2	112165	136699	134853	127906	125454	130468	111124	122349	0.956554	-0.0804501	0.491306	0.895843
A0A0P0VQ21	Os02g0769200 protein	A0A0P0VQ21	LOC_Os02g53000	Os02g0769200	A0A0P0VQ21;B9F3F7;Q0DX82	A0A0P0VQ21;B9F3F7;Q0DX82	Os02g0769200;OsJ_08523	Os02g0769200 protein	A0A0P0VQ21_ORYSJ;B9F3F7_ORYSJ;Q0DX82_ORYSJ	1	3026.6	4074.88	6600.92	4567.47	4246.55	6160.3	2794.83	4400.56	0.963457	-0.0686212	0.881737	0.986987
A2XA53	Os02g0774300 protein	A2XA53	LOC_Os02g53420	Os02g0774300	A0A0P0VQ36;A2XA53;Q0DX50	A2XA53;A0A0P0VQ36;A0A0P0VQ65;Q0DX50	Os02g0774300;OsI_09127	Os02g0774300 protein	A0A0P0VQ36_ORYSJ;A2XA53_ORYSI;Q0DX50_ORYSJ	32	898191	870925	823852	864323	838784	818115	888446	848448	0.981634	-0.0436805	0.380333	0.824486
A0A0P0VQ41	Os02g0752200 protein	A0A0P0VQ41	LOC_Os02g51620	Os02g0752200	A0A0P0VQ41;B8AIS2;Q6ZGQ4	A0A0P0VQ41;B8AIS2;Q6ZGQ4	Os02g0752200;OsI_08964	Os02g0752200 protein	A0A0P0VQ41_ORYSJ;B8AIS2_ORYSI;Q6ZGQ4_ORYSJ	32	305875	311638	301271	306261	285968	300799	298705	295157	0.963743	-0.0698766	0.157206	0.586231
B8AJ61	Putative COP1, constitutive photomorphogenesis 1	B8AJ61		OJ1353_F08.9-2	A0A0P0VQ45;A3ABS5;B8AJ61;Q0DX70;Q6ZHH3;Q6ZHH4;Q9MAZ5	B8AJ61;Q6ZHH4;A0A0P0VQ45;A3ABS5;Q0DX70;Q6ZHH3;Q93Y48;Q947M8;Q9MAZ5	OJ1353_F08.9-2;Os02g0771100;OsI_09100;OsJ_08537;PPS;rCOP1	Putative COP1, constitutive photomorphogenesis 1	A0A0P0VQ45_ORYSJ;A3ABS5_ORYSJ;B8AJ61_ORYSI;Q0DX70_ORYSJ;Q6ZHH3_ORYSJ;Q6ZHH4_ORYSJ;Q9MAZ5_ORYSJ	1	11031.7			11031.7				#DIV/0!	#DIV/0!	-28.0285	NA	NA
A0A0P0VQ58	DENN (AEX-3) domain-containing protein-like	A0A0P0VQ58	LOC_Os02g53700	Os02g0777100	A0A0P0VQ58;B8AJH1;B9F3I7;Q6ZGD1	A0A0P0VQ58;A0A0P0VQF7;B8AJH1;B9F3I7;Q6ZGD1	Os02g0777100;OsI_09150;OsJ_08585	DENN (AEX-3) domain-containing protein-like	A0A0P0VQ58_ORYSJ;B8AJH1_ORYSI;B9F3I7_ORYSJ;Q6ZGD1_ORYSJ	2	18824.8	17100.8	18210.3	18045.3	20076.7	17462.5	15560.4	17699.9	0.980857	-0.0439499	0.78385	0.983849
A0A0P0VQ77	Os02g0771700 protein	A0A0P0VQ77	LOC_Os02g53200	Os02g0771700	A0A0P0VQ77;B8AJ70;Q6ZHG1	A0A0P0VQ77;A3ABT2;B8AJ70;Q6ZHG1;Q9ZNY6	Os02g0771700;OsI_09107	Os02g0771700 protein	A0A0P0VQ77_ORYSJ;B8AJ70_ORYSI;Q6ZHG1_ORYSJ	9	68002.2	66359.8	58919.8	64427.3	60540.3	56482.8	72028.8	63017.3	0.978115	-0.049681	0.675538	0.968285
A0A0P0VQ78	Os02g0779200 protein	A0A0P0VQ78	LOC_Os02g53860	Os02g0779200	A0A0P0VQ78;A0A0P0VQ83;Q0DX23	A0A0P0VQ78;A0A0P0VQ83;A2XA86;Q0DX23	Os02g0779200	Os02g0779200 protein	A0A0P0VQ78_ORYSJ;A0A0P0VQ83_ORYSJ;Q0DX23_ORYSJ	7	253727	257849	250553	254043	270957	258974	271192	267041	1.05116	0.0549871	0.197265	0.65324
A0A0P0VPU5	Os02g0768200 protein	A0A0P0VPU5	LOC_Os02g52920	Os02g0768200	A0A0P0VQ84;Q0DX87	A0A0P0VPU5;A0A0P0VQ84;Q0DX87	Os02g0768200	Os02g0768200 protein	A0A0P0VQ84_ORYSJ;Q0DX87_ORYSJ	1	81613.7	60780.1	68926.2	70440	82161.8	67418.6	76396.4	75325.6	1.06936	0.0797148	0.557502	0.927743
A0A0P0VQA8	Pectinesterase	A0A0P0VQA8	LOC_Os02g54190	Os02g0783000	A0A0P0VQA8;Q0DX02	A0A0P0VQA8;Q0DX02;Q6K7E3;B8AJK1;B9F3L4	Os02g0783000	Pectinesterase	A0A0P0VQA8_ORYSJ;Q0DX02_ORYSJ	1	42366.7	52690.4	39448.6	44835.2	51706	46014.3	51954.9	49891.7	1.11278	0.137018	0.325934	0.78793
Q6K826	Os02g0781400 protein	Q6K826		OJ1369_G08.10-1	A0A0P0VQC6;A2XAA0;A3ABZ3;Q6K826	Q6K826;A0A0P0VQC6;A2XAA0;A3ABZ3;B9F3K3	OJ1369_G08.10-1;Os02g0781400;OsI_09178;OsJ_08612	Os02g0781400 protein	A0A0P0VQC6_ORYSJ;A2XAA0_ORYSI;A3ABZ3_ORYSJ;Q6K826_ORYSJ	5	311837	283246	301689	298924	352168	313142	358709	341340	1.14189	0.173852	0.0134667	0.142064
A0A0P0VQD2	Os02g0782200 protein	A0A0P0VQD2	LOC_Os02g54120	Os02g0782200	A0A0P0VQD2;Q0DX09;Q6K823	A0A0P0VQD2;A0A0P0VQF5;B8AJJ2;Q0DX09;Q6K823	Os02g0782200	Os02g0782200 protein	A0A0P0VQD2_ORYSJ;Q0DX09_ORYSJ;Q6K823_ORYSJ	3	10457.9	14402.1	10951.7	11937.2	13369.5	11492.4	7287.73	10716.5	0.897741	-0.169969	0.563375	0.93078
A0A0P0VQE4	Os02g0785800 protein	A0A0P0VQE4	LOC_Os02g54470	Os02g0785800	A0A0P0VQE4;Q6K8U8	A0A0P0VQE4;A0A0P0WQR3;A0A0P0WQT3;A2Y7A6;A6N0V2;A6N1I6;A6N1J9;B9FHW4;Q6I608;Q6K8U8	Os02g0785800	Os02g0785800 protein	A0A0P0VQE4_ORYSJ;Q6K8U8_ORYSJ	2	1243520	1357170	1261260	1.28732e+06	1277140	1336140	1420920	1.34473e+06	1.0446	0.0458278	0.446343	0.866273
A0A0P0VQF4	Os02g0768700 protein	A0A0P0VQF4		OJ1079_F11.1	A0A0P0VQF4;Q0DX84;Q6ZGJ6	A0A0P0VQF4;A2XA11;Q0DX84;Q6ZGJ6	OJ1079_F11.1;Os02g0768700	Os02g0768700 protein	A0A0P0VQF4_ORYSJ;Q0DX84_ORYSJ;Q6ZGJ6_ORYSJ	6	94660.1	87452.4	98163.7	93425.4	97271.8	94161.4	97116.6	96183.3	1.02952	0.0247995	0.744465	0.981556
A0A0P0VQH2	Os02g0789600 protein	A0A0P0VQH2	LOC_Os02g54780	Os02g0789600	A0A0P0VQH2;A2XAF1;Q6K4M9	A0A0P0VQH2;A2XAF1;A3AC52;Q6K4M9	Os02g0789600;OsI_09230	Os02g0789600 protein	A0A0P0VQH2_ORYSJ;A2XAF1_ORYSI;Q6K4M9_ORYSJ	18	36063.3	44580.1	41705.7	40783	43927.3	39233.8	34401.7	39187.6	0.96088	-0.0740747	0.620059	0.955197
A0A0P0VQI2	Os02g0784900 protein	A0A0P0VQI2		OJ1715_H01.28	A0A0P0VQI2;A2XAC1;A3AC17	A0A0P0VQI2;A2XAC1;A3AC17	OJ1715_H01.28;Os02g0784900;OsI_09199	Os02g0784900 protein	A0A0P0VQI2_ORYSJ;A2XAC1_ORYSI;A3AC17_ORYSJ	5	47623.2	41970.7	49971.9	46521.9	45109.2	46201.6	52079.5	47796.8	1.0274	0.0211994	0.855583	0.986987
A0A0P0VQI3	diacylglycerol kinase	A0A0P0VQI3	LOC_Os02g54650	Os02g0787800	A0A0P0VQI3;Q6K4P5	A0A0P0VQI3;A2XAE1;A3AC42;Q6K4P5	Os02g0787800	diacylglycerol kinase	A0A0P0VQI3_ORYSJ;Q6K4P5_ORYSJ	25	142488	143956	148898	145114	160019	141793	150331	150714	1.03859	0.0372654	0.592749	0.944836
A0A0P0VQI9	Os02g0792900 protein	A0A0P0VQI9	LOC_Os02g54990	Os02g0792900	A0A0P0VQI9;A2XAH1;A3AC70;Q6K688	A0A0P0VQI9;A2XAH1;A3AC70;A6MZY1;Q6K688	Os02g0792900;OsI_09251;OsJ_08689	Os02g0792900 protein	A0A0P0VQI9_ORYSJ;A2XAH1_ORYSI;A3AC70_ORYSJ;Q6K688_ORYSJ	3	38061.7	36752.3	31519	35444.3	29878	39628.3	33880.8	34462.4	0.972296	-0.0552863	0.723079	0.976915
A0A0P0VQJ6	Cytochrome b5 domain-containing protein-like	A0A0P0VQJ6	LOC_Os02g55060	Os02g0793700	A0A0P0VQJ6;A0A0P0VQT9;A2XAH7;B9F3Z5;Q6K680	A0A0P0VQJ6;A0A0P0VQT9;A2XAH7;B9F3Z5;Q6K680	Os02g0793700;OsI_09258;OsJ_08695	Cytochrome b5 domain-containing protein-like	A0A0P0VQJ6_ORYSJ;A0A0P0VQT9_ORYSJ;A2XAH7_ORYSI;B9F3Z5_ORYSJ;Q6K680_ORYSJ	9	1407180	1416010	1342510	1.38857e+06	1403040	1366610	1519330	1429660	1.02959	0.0248398	0.617483	0.954106
A0A0P0VQJ8	MutT/nudix protein-like	A0A0P0VQJ8	LOC_Os02g55030	Os02g0793300	A0A0P0VQJ8;B9F3Z4;Q6K683	A0A0P0VQJ8;B8AE35;B9F3Z4;Q6K683	Os02g0793300;OsJ_08693	MutT/nudix protein-like	A0A0P0VQJ8_ORYSJ;B9F3Z4_ORYSJ;Q6K683_ORYSJ	36	166927	170054	158967	165316	183873	170618	169389	174627	1.05632	0.0625164	0.33178	0.792803
A0A0P0VQK6	Os02g0791500 protein	A0A0P0VQK6	LOC_Os03g14540	LOC_Os03g14540	A0A0P0VQK6;A0A8J8YG27;A2XAG1;A3AC62;Q2MJA7;Q6K9M5	A0A0P0VQK6;A0A8J8YG27;A2XAG1;A3AC62;Q2MJA7;Q6K9M5	LOC_Os03g14540;Os02g0791500;Os03g0249500;OsI_09239	Os02g0791500 protein	A0A0P0VQK6_ORYSJ;A0A8J8YG27_ORYSJ;A2XAG1_ORYSI;A3AC62_ORYSJ;Q2MJA7_ORYSJ;Q6K9M5_ORYSJ	1	9900.99	8065.49	7270.84	8412.44	19170.8	9808.46	9784.04	12921.1	1.53595	0.603157	0.0674616	0.378423
A0A0P0VQK8	Os02g0791800 protein	A0A0P0VQK8	LOC_Os02g54910	Os02g0791800	A0A0P0VQK8;B8AE29;Q6K9M2	A0A0P0VQK8;B8AE29;Q6K9M2;Q6SYB4	Os02g0791800;OsI_09242	Os02g0791800 protein	A0A0P0VQK8_ORYSJ;B8AE29_ORYSI;Q6K9M2_ORYSJ	1	2682.82		3853.61	3268.22		6676.58	4662.24	5669.41	1.73471	0.779238	0.821074	0.986987
A0A0P0VQN1	Os02g0786900 protein	A0A0P0VQN1	LOC_Os02g54560	Os02g0786900	A0A0P0VQN1;Q0DWY7	A0A0P0VQN1;A2XAD4;A3AC34;Q0DWY7	Os02g0786900	Os02g0786900 protein	A0A0P0VQN1_ORYSJ;Q0DWY7_ORYSJ	1	19984.5	18398.4	19748.8	19377.2	17487.7	21375.8	17806	18889.8	0.974847	-0.0521797	0.732901	0.978378
A0A0P0VQN3	isoleucine--tRNA ligase	A0A0P0VQN3	LOC_Os02g53770	Os02g0778200	A0A0P0VQN3;Q0DX31	A0A0P0VQN3;B8AJH5;Q0DX31;A0A0P0VQE5	Os02g0778200	isoleucine--tRNA ligase	A0A0P0VQN3_ORYSJ;Q0DX31_ORYSJ	27	300173	288959	305184	298105	320860	345210	317550	327873	1.09986	0.121049	0.0646247	0.36978
A0A0P0VQN4	Mitochondrial transcription termination factor-like	A0A0P0VQN4		OJ1118_G09.113	A0A0P0VQN4;B8AE42;B9F3L5;Q6K7E2;Q7F1G1	A0A0P0VQN4;B8AE42;B9F3L5;Q6K7E2;Q7F1G1	OJ1118_G09.113;Os02g0783100;OsI_09191;OsJ_08629	Mitochondrial transcription termination factor-like	A0A0P0VQN4_ORYSJ;B8AE42_ORYSI;B9F3L5_ORYSJ;Q6K7E2_ORYSJ;Q7F1G1_ORYSJ	1	1846.01	11782.4	15118.3	9582.24	16472.3		15194.8	15833.5	1.65239	0.107493	0.96453	0.993838
A0A0P0VQP0	Alpha-1,6-mannosyl-glycoprotein 2-beta-N-acetylglucosaminyltransferase	A0A0P0VQP0		OJ1695_D07.5	A0A0P0VQP0;A3ACB4;Q0DWS4	A0A0P0VQP0;A2XAL4;A3ACB4;Q0DWS4	OJ1695_D07.5;Os02g0798100	Alpha-1,6-mannosyl-glycoprotein 2-beta-N-acetylglucosaminyltransferase	A0A0P0VQP0_ORYSJ;A3ACB4_ORYSJ;Q0DWS4_ORYSJ	6	16400.1	18934.3	18536.5	17957	22115.2	15771.8	19589.2	19158.7	1.06692	0.0748189	0.676841	0.968285
A0A0P0VQP5	Transmembrane 9 superfamily member	A0A0P0VQP5	LOC_Os02g55440	Os02g0797700	A0A0P0VQP5;Q69R01	A0A0P0VQP5;Q69R01	Os02g0797700	Transmembrane 9 superfamily member	A0A0P0VQP5_ORYSJ;Q69R01_ORYSJ	1	483949	508646	442831	478475	503891	512350	532596	516279	1.07901	0.0931226	0.141416	0.5537
A0A0P0VQU7	PRLI-interacting factor L-like	A0A0P0VQU7		OSJNBa0032L17.6	A0A0P0VQU7;B8AED8;Q69IK7	A0A0P0VQU7;B8AED8;Q0DWR2;Q69IK7	OSJNBa0032L17.6;Os02g0800000;OsI_09310	PRLI-interacting factor L-like	A0A0P0VQU7_ORYSJ;B8AED8_ORYSI;Q69IK7_ORYSJ	14	191027	195236	199138	195134	185708	206420	192321	194816	0.998374	-0.0187413	0.792237	0.985503
B8AEE8	Os02g0804300 protein	B8AEE8	LOC_Os02g56020	Os02g0804300	A0A0P0VQV6;B8AEE8;B9F437	B8AEE8;A0A0P0VQV6;A0A0P0VQV7;B7E4R0;B9F437	Os02g0804300;OsI_09335	Os02g0804300 protein	A0A0P0VQV6_ORYSJ;B8AEE8_ORYSI;B9F437_ORYSJ	2	22281	34338.6	22722.9	26447.5	22959.4	22158.3	26110.9	23742.9	0.897736	-0.173264	0.406326	0.841615
A0A0P0VQW4	Os02g0795300 protein	A0A0P0VQW4	LOC_Os02g55200	Os02g0795300	A0A0P0VQW4;B9F404	A0A0P0VQW4;B9F404;Q6K8Z1	Os02g0795300	Os02g0795300 protein	A0A0P0VQW4_ORYSJ;B9F404_ORYSJ	1	79000.8	78168.6	75892.3	77687.2	75247.4	79156.9	69602.4	74668.9	0.961148	-0.0729204	0.406185	0.841615
A0A0P0VQW9	Os02g0804500 protein	A0A0P0VQW9	LOC_Os02g56040	Os02g0804500	A0A0P0VQW9;Q6K850	A0A0P0VQW9;A2XAQ5;B9F438;Q6K850	Os02g0804500	Os02g0804500 protein	A0A0P0VQW9_ORYSJ;Q6K850_ORYSJ	11	299388	276115	297570	291024	282639	304441	289669	292250	1.00421	-0.0103468	0.875267	0.986987
A0A0P0VQY0	Os02g0806700 protein	A0A0P0VQY0		OSJNBa0049O12.7	A0A0P0VQY0;B8AEF5;Q6K8E9;Q948G7	A0A0P0VQY0;B8AEF5;B9F447;Q6K8E9;Q948G7	OSJNBa0049O12.7;Os02g0806700;OsI_09355	Os02g0806700 protein	A0A0P0VQY0_ORYSJ;B8AEF5_ORYSI;Q6K8E9_ORYSJ;Q948G7_ORYSA	7	42219.4	38466.1	35460	38715.2	36595.3	38944.6	33521.4	36353.8	0.939006	-0.105869	0.393426	0.833209
A0A0P0VR14	Os02g0798700 protein	A0A0P0VR14	LOC_Os02g55530	Os02g0798700	A0A0P0VR14;Q0DWS0	A0A0P0VR14;Q0DWS0;Q69QZ3	Os02g0798700	Os02g0798700 protein	A0A0P0VR14_ORYSJ;Q0DWS0_ORYSJ	1	24528.5	35873.6	28542.6	29648.2	31258.5	31108.8	30828.2	31065.2	1.04779	0.0503021	0.766976	0.983307
A0A0P0VR23	Os02g0805700 protein	A0A0P0VR23	LOC_Os02g56190	Os02g0805700	A0A0P0VR23;A3ACG4	A0A0P0VR23;A2XAR5;A3ACG4	Os02g0805700	Os02g0805700 protein	A0A0P0VR23_ORYSJ;A3ACG4_ORYSJ	2	20842.4	16806.6	22234.5	19961.2	16474.1	15495.2	12713.7	14894.3	0.746165	-0.438483	0.0244533	0.207307
A0A0P0VR26	Ankyrin repeat protein-like	A0A0P0VR26		OJ1112_G06.34	A0A0P0VR26;A2XAU7;Q6KA74	A0A0P0VR26;A2XAU7;A3ACI8;Q6KA74	OJ1112_G06.34;Os02g0810100;OsI_09382	Ankyrin repeat protein-like	A0A0P0VR26_ORYSJ;A2XAU7_ORYSI;Q6KA74_ORYSJ	5	37832.8	35121.9	34348.5	35767.7	35262.3	34779.1	38036.1	36025.8	1.00722	-0.00660112	0.943692	0.991345
A0A0P0VR38	3'(2'),5'-bisphosphate nucleotidase (Fragment)	A0A0P0VR38		OJ1548_F12.22	A0A0P0VR38;A2X3A2;Q0DWN3;Q6K841;Q948F9	A0A0P0VR38;A2X3A2;Q0DWN3;Q6K841;Q948F9	OJ1548_F12.22;OSJNBa0049O12.15;Os02g0805500;OsI_06689	3'(2'),5'-bisphosphate nucleotidase (Fragment)	A0A0P0VR38_ORYSJ;A2X3A2_ORYSI;Q0DWN3_ORYSJ;Q6K841_ORYSJ;Q948F9_ORYSA	1	30689.6	41984.6	37144.4	36606.2	34300.6	41333.7	35004.1	36879.5	1.00747	-0.00538158	0.974079	0.994817
A0A0P0VR39	Os02g0815800 protein	A0A0P0VR39	LOC_Os02g57070	Os02g0815800	A0A0P0VR39;B8AET8;Q0DWG8;Q6K6B9	A0A0P0VR39;B8AET8;Q0DWG8;Q6K6B9	Os02g0815800;OsI_09429;OsJ_08863	Os02g0815800 protein	A0A0P0VR39_ORYSJ;B8AET8_ORYSI;Q0DWG8_ORYSJ;Q6K6B9_ORYSJ	6	139109	137870	143220	140066	144007	129723	138449	137393	0.980914	-0.0451473	0.487264	0.894306
A0A0P0VR55	Os02g0815300 protein	A0A0P0VR55	LOC_Os02g57020	Os02g0815300	A0A0P0VR55;A2XAZ1;A3ACM6	A0A0P0VR55;A2XAZ1;A3ACM6;Q6K6C3	Os02g0815300;OsI_09423	Os02g0815300 protein	A0A0P0VR55_ORYSJ;A2XAZ1_ORYSI;A3ACM6_ORYSJ	1	539138	435447	389671	454752	434254	531042	455902	473733	1.04174	0.0446468	0.725593	0.977464
A0A0P0VR69	Putative receptor protein kinase PERK1	A0A0P0VR69	LOC_Os02g57080	Os02g0815900	A0A0P0VR60;A0A0P0VR69;A3ACN2;Q6K6B7;Q6K6B8	A0A0P0VR69;A3ACN2;Q6K6B8;A0A0P0VR60;B8AET9;Q6K6B7	Os02g0815900;OsJ_08864;P0643F09.9-1;P0643F09.9-2	Putative receptor protein kinase PERK1	A0A0P0VR60_ORYSJ;A0A0P0VR69_ORYSJ;A3ACN2_ORYSJ;Q6K6B7_ORYSJ;Q6K6B8_ORYSJ	1	4780.41	2698.6	9710.12	5729.71	17568.8	6416.18	10806	11597	2.02401	0.993561	0.0589173	0.351606
A0A0P0VR87	Os02g0815400 protein	A0A0P0VR87	LOC_Os02g57030	Os02g0815400	A0A0P0VR87;B8AET5;Q6K6C2	A0A0P0VR87;B8AET5;Q6K6C2	Os02g0815400;OsI_09424	Os02g0815400 protein	A0A0P0VR87_ORYSJ;B8AET5_ORYSI;Q6K6C2_ORYSJ	16	519430	507583	579733	535582	533435	570468	530137	544680	1.01699	0.00756172	0.9219	0.989377
A0A0P0VRB5	Os02g0819200 protein	A0A0P0VRB5	LOC_Os02g57380	Os02g0819200	A0A0P0VRB5;B8AEW4;Q6K9R2	A0A0P0VRB5;B8AEW4;Q6K9R2	Os02g0819200;OsI_09468	Os02g0819200 protein	A0A0P0VRB5_ORYSJ;B8AEW4_ORYSI;Q6K9R2_ORYSJ	2	30271.4	28432.2	30293.6	29665.7	25221.7	35884.2	22982.2	28029.4	0.94484	-0.0955108	0.636288	0.960041
A0A0P0VRB8	Os02g0822100 protein	A0A0P0VRB8	LOC_Os02g57620	Os02g0822100	A0A0P0VRB8;Q6K6Z6;Q6KA05	A0A0P0VRB8;B8AF47;Q6K6Z6;Q6KA05	Os02g0822100	Os02g0822100 protein	A0A0P0VRB8_ORYSJ;Q6K6Z6_ORYSJ;Q6KA05_ORYSJ	2	28156.3	27933.8	29121.7	28403.9	34851.2	28229.6	35520.3	32867	1.15713	0.192122	0.136115	0.544743
A0A0P0VRC9	Glutathione S-transferase C-terminal domain-containing protein-like	A0A0P0VRC9	LOC_Os02g56970	Os02g0814800	A0A0P0VRC9;Q6K8N9	A0A0P0VRC9;A2XAY6;Q6K8N9	Os02g0814800	Glutathione S-transferase C-terminal domain-containing protein-like	A0A0P0VRC9_ORYSJ;Q6K8N9_ORYSJ	12	171882	145374	148107	155121	182794	191792	179919	184835	1.19155	0.237083	0.00632279	0.0822041
A0A0P0VRF1	Os02g0816100 protein	A0A0P0VRF1	LOC_Os02g57100	Os02g0816100	A0A0P0VRF1;Q0DWG5	A0A0P0VRF1;Q0DWG5;Q6K6B4	Os02g0816100	Os02g0816100 protein	A0A0P0VRF1_ORYSJ;Q0DWG5_ORYSJ	3	175520	151450	168477	165149	177377	160576	157169	165041	0.999344	-0.0175353	0.842672	0.986987
A0A0P0VRF4	Ubiquitin carboxyl-terminal hydrolase	A0A0P0VRF4		OJ1119_A01.19-1	A0A0P0VRF4;A2XB54;A3ACT2;Q6K6Z5	A0A0P0VRF4;A2XB54;A3ACT2;B7E2T1;Q6K6Z5	OJ1119_A01.19-1;Os02g0822200;OsI_09494	Ubiquitin carboxyl-terminal hydrolase	A0A0P0VRF4_ORYSJ;A2XB54_ORYSI;A3ACT2_ORYSJ;Q6K6Z5_ORYSJ	16	125916	138154	139490	134520	131965	130592	142911	135156	1.00473	-0.0109044	0.886753	0.986987
A0A0P0VRF8	AT-hook motif nuclear-localized protein	A0A0P0VRF8	LOC_Os02g57820	Os02g0824300	A0A0P0VRF8;A2XB73;Q6KAA8	A0A0P0VRF8;A2XB73;Q6KAA8	Os02g0824300;OsI_09514	AT-hook motif nuclear-localized protein	A0A0P0VRF8_ORYSJ;A2XB73_ORYSI;Q6KAA8_ORYSJ	5	22958.5	20723.8	28311.3	23997.9	23381.8	33653.6	20630.6	25888.7	1.07879	0.095073	0.690318	0.971815
A0A0P0VRG0	eIF-2B GDP-GTP exchange factor subunit epsilon	A0A0P0VRG0	LOC_Os02g56740	Os02g0812400	A0A0P0VRG0;B8AEV8;Q6K3F7	A0A0P0VRG0;B8AEV8;Q6K3F7;B7F4V3;B9F462	Os02g0812400;OsI_09396	eIF-2B GDP-GTP exchange factor subunit epsilon	A0A0P0VRG0_ORYSJ;B8AEV8_ORYSI;Q6K3F7_ORYSJ	18	71470.2	68531.4	72333.3	70778.3	72687.5	68382.5	75775.1	72281.7	1.02124	0.0128257	0.861925	0.986987
A0A0P0VRJ8	Os02g0829200 protein (Fragment)	A0A0P0VRJ8		OJ1124_D06.5	A0A0P0VRJ8;B8AF78;B9F4N5;Q0DW69;Q6K9U1	A0A0P0VRJ8;B8AF78;B9F4N5;Q0DW69;Q6K9U1	OJ1124_D06.5;Os02g0829200;OsI_09547;OsJ_08978	Os02g0829200 protein (Fragment)	A0A0P0VRJ8_ORYSJ;B8AF78_ORYSI;B9F4N5_ORYSJ;Q0DW69_ORYSJ;Q6K9U1_ORYSJ	1		10655.1	9580.49	10117.8	8785.87	14027	11430.8	11414.6	1.12817	0.7388	0.745689	0.981976
A0A0P0VRK8	Os02g0818000 protein	A0A0P0VRK8		OJ1136_C12.20-1	A0A0P0VRK8;A2XB21;A3ACQ1;Q0DWE9	A0A0P0VRK8;A2XB21;A3ACQ1;Q0DWE9;Q6K9S2;Q6V9H6;Q6V9H7	OJ1136_C12.20-1;Os02g0818000;OsI_09454	Os02g0818000 protein	A0A0P0VRK8_ORYSJ;A2XB21_ORYSI;A3ACQ1_ORYSJ;Q0DWE9_ORYSJ	8	275271	276142	238769	263394	206722	216067	272799	231863	0.880288	-0.201626	0.0764026	0.405114
A0A0P0VRL7	Os02g0831300 protein	A0A0P0VRL7	LOC_Os02g58460	Os02g0831300	A0A0P0VRL7;A0A0P0VRL8;B8AFJ9;Q0DW56	A0A0P0VRL7;A0A0P0VRL8;B8AFJ9;Q0DW56	Os02g0831300;OsI_09560	Os02g0831300 protein	A0A0P0VRL7_ORYSJ;A0A0P0VRL8_ORYSJ;B8AFJ9_ORYSI;Q0DW56_ORYSJ	16	103357	110161	100187	104568	109326	119847	121425	116866	1.1176	0.143801	0.0688837	0.382337
A0A0P0VRL9	Os02g0830801 protein	A0A0P0VRL9	LOC_Os02g58410	Os02g0830801	A0A0P0VRL9	A0A0P0VRL9	Os02g0830801	Os02g0830801 protein	A0A0P0VRL9_ORYSJ	1	15444.4	11591.9	10994.4	12676.9	12326	11393.4	10277.3	11332.2	0.893928	-0.176629	0.400789	0.83744
A0A0N7KGD8	oligopeptidase A	A0A0N7KGD8	LOC_Os02g58340	Os02g0830100	A0A0P0VRN3;Q6K9T1	A0A0N7KGD8;A0A0P0VRN3;B8AF81;B9F4N9;Q6K9T1;A0A0P0VRN6	Os02g0830100	oligopeptidase A	A0A0P0VRN3_ORYSJ;Q6K9T1_ORYSJ	22	580702	514998	542120	545940	549711	586060	547481	561084	1.02774	0.0234281	0.727947	0.977486
A0A0P0VRN8	Os02g0832600 protein	A0A0P0VRN8	LOC_Os02g58570	Os02g0832600	A0A0P0VRN8;Q6K962	A0A0P0VRN8;Q6K962	Os02g0832600	Os02g0832600 protein	A0A0P0VRN8_ORYSJ;Q6K962_ORYSJ	5	59464.9	33225.4	41694.1	44794.8	45812.9	42561.7	49211.7	45862.1	1.02383	0.0176146	0.932815	0.990239
A0A0P0VRQ4	Homoserine kinase	A0A0P0VRQ4	LOC_Os02g58510	Os02g0831800	A0A0P0VRQ4;A2XBC6;Q6K969	A0A0P0VRQ4;A2XBC6;A3AD11;Q6K969	Os02g0831800;OsI_09571	Homoserine kinase	A0A0P0VRQ4_ORYSJ;A2XBC6_ORYSI;Q6K969_ORYSJ	13	117768	126934	125678	123460	118210	114553	123839	118867	0.9628	-0.072182	0.283352	0.750274
A0A0P0VRQ5	Os02g0828566 protein	A0A0P0VRQ5	None	Os02g0828566	A0A0P0VRQ5;B9F4N2;Q6K7P2	A0A0P0VRQ5;B8AF71;B9F4N2;Q6K7P2	Os02g0828566;OsJ_08974	Os02g0828566 protein	A0A0P0VRQ5_ORYSJ;B9F4N2_ORYSJ;Q6K7P2_ORYSJ	2	38986.8	52911.1	55269.2	49055.7	54623.8	49390.1	49703.5	51239.1	1.04451	0.0447306	0.779168	0.983849
A0A0P0VRR3	Cell division inhibitor-like	A0A0P0VRR3	LOC_Os02g58790	Os02g0834700	A0A0P0VRR3;Q6EP22	A0A0P0VRR3;B7EE89;Q6EP22	Os02g0834700;P0264G11.15-1	Cell division inhibitor-like	A0A0P0VRR3_ORYSJ;Q6EP22_ORYSJ	9	204369	191130	208391	201297	214598	237129	182146	211291	1.04965	0.0547413	0.627512	0.958494
A0A0P0VRR9	Peroxidase	A0A0P0VRR9	LOC_Os02g58720	Os02g0833900	A0A0P0VRR9;A2XBE1;Q5U1R1;Q6EP33	A0A0P0VRR9;A0A0P0VRS0;A2XBE1;Q5U1R1;Q6EP33;Q6EP34;B7E4L4	Os02g0833900;OsI_09586;P0264G11.1-2;prx32	Peroxidase	A0A0P0VRR9_ORYSJ;A2XBE1_ORYSI;Q5U1R1_ORYSJ;Q6EP33_ORYSJ	3	174191	172225	178150	174855	167898	173293	167282	169491	0.969321	-0.0615641	0.277127	0.741982
B8AFJ3	Os02g0833300 protein	B8AFJ3	LOC_Os02g58640	Os02g0833300	A0A0P0VRS6;B8AFJ3;Q6ESB7	B8AFJ3;Q6ESB7;A0A0P0VRS6	Os02g0833300;OsI_09582	Os02g0833300 protein	A0A0P0VRS6_ORYSJ;B8AFJ3_ORYSI;Q6ESB7_ORYSJ	6	54973.5	69256.5	86449.7	70226.6	83849.7	62181.3	56695.7	67575.6	0.962251	-0.0737561	0.721473	0.976486
A0A0P0VRT3	Metallo-beta-lactamase-like	A0A0P0VRT3		OJ1124_D06.11-1	A0A0P0VRT3;B8ACT9;B9F4N6;Q6K9T9	A0A0P0VRT3;A6N044;B8ACT9;B9F4N6;Q6K9T8;Q6K9T9	OJ1124_D06.11-1;Os02g0829500;OsI_00069;OsJ_08980	Metallo-beta-lactamase-like	A0A0P0VRT3_ORYSJ;B8ACT9_ORYSI;B9F4N6_ORYSJ;Q6K9T9_ORYSJ	1	28150.9	30367.5	37400.4	31972.9	27497	27988.9	30854.5	28780.1	0.900141	-0.170342	0.269894	0.736245
A0A0P0VRT4	Os02g0833400 protein	A0A0P0VRT4	LOC_Os02g58650	Os02g0833400	A0A0P0VRT4;B8AFJ4;Q6ESB6	A0A0P0VRT4;B8AFJ4;Q6ESB6	Os02g0833400;OsI_09583	Os02g0833400 protein	A0A0P0VRT4_ORYSJ;B8AFJ4_ORYSI;Q6ESB6_ORYSJ	6	252947	235549	265479	251325	281136	262138	263009	268761	1.06938	0.079698	0.265554	0.731399
A0A0P0VRW1	Os03g0101600 protein	A0A0P0VRW1	LOC_Os03g01190	LOC_Os03g01190	A0A0P0VRW1;B8AL04;Q0DW19;Q10T48	A0A0P0VRW1;B8AL04;Q0DW19;Q10T48	LOC_Os03g01190;Os03g0101600;OsI_09616	Os03g0101600 protein	A0A0P0VRW1_ORYSJ;B8AL04_ORYSI;Q0DW19_ORYSJ;Q10T48_ORYSJ	22	218913	241765	252235	237638	237192	242521	228445	236053	0.99333	-0.0265573	0.740196	0.979902
A0A0P0VRX5	Os03g0104400 protein	A0A0P0VRX5	LOC_Os03g01420	LOC_Os03g01420	A0A0P0VRX5;Q0DW00;Q8H7U7	A0A0P0VRX5;Q0DW00;Q8H7U7	LOC_Os03g01420;Os03g0104400	Os03g0104400 protein	A0A0P0VRX5_ORYSJ;Q0DW00_ORYSJ;Q8H7U7_ORYSJ	2	10546.1	14824.7	14557.3	13309.4	9594.97		13245.2	11420.1	0.858049	-0.835471	0.714936	0.973771
[truncated: 9,802 more rows]
