# Supplementary material for: Elevating RNA m5C methylation provides a promising strategy for crop productivity
Source: Natl Sci Rev. 2026 Feb 12;13(10):nwag102. doi: 10.1093/nsr/nwag102 (PMC13249431; doi:10.1093/nsr/nwag102)
Supplement: nwag102_Supplemental_Files [file nwag102_supplemental_files.zip › Table.S1.xlsx]

## Sheet: Fig.1A-C gene list
Table S1. The yield related genes information.
Group	Number	Gene	Annotation
GJ gene and XI gene	7	LOC_Os05g10240
		LOC_Os05g10270
		LOC_Os05g10210	Similar to Acid phosphatase. (Os05t0190500-02)
		LOC_Os05g10220
		LOC_Os05g10250
		LOC_Os05g10230
		LOC_Os05g10260
GJ gene and epigenetics gene	3	LOC_Os06g21020	SAM dependent carboxyl methyltransferase domain containing protein. (Os06t0315300-00)
		LOC_Os05g10770	H3K4-specific demethylase, JmjC domain-containing protein, Control of stem elongation, Control of transposon activity, Panicle development (Os05t0196500-01)
		LOC_Os02g39370	Similar to Met-10+ like family protein. (Os02t0606300-00)
XI gene and epigenetics gene	6	LOC_Os10g21360	N2,N2-dimethylguanosine tRNA methyltransferase family protein. (Os10t0357800-01)
		LOC_Os06g16960	Similar to O-methyltransferase ZRP4. (Os06t0281300-01)
		LOC_Os10g09360	SAM dependent carboxyl methyltransferase domain containing protein. (Os10t0173800-00)
		LOC_Os02g49270	Similar to predicted protein. (Os02t0724600-01)
		LOC_Os02g49360	tRNA (guanine-N1-)-methyltransferase, eukaryotic domain containing protein. (Os02t0725600-01)
		LOC_Os04g02150	Eukaryotic initiation factor 3, gamma subunit family protein. (Os04t0112300-01);Eukaryotic initiation factor 3, gamma subunit family protein. (Os04t0112300-02)
GJ gene	275	LOC_Os11g11920	Similar to Nitrate-induced NOI protein, expressed. (Os11t0226400-01)
		LOC_Os04g01950	&beta;-Lectin domain protein, Salt stress response (Os04t0110100-01)
		LOC_Os02g39400	Isochorismatase hydrolase family protein. (Os02t0606800-01)
		LOC_Os05g10754	Conserved hypothetical protein. (Os05t0196400-01);Hypothetical gene. (Os05t0196400-02)
		LOC_Os02g39470	Putative cyclin-F1-1. (Os02t0607400-00)
		LOC_Os06g21340	Similar to Rho GDP dissociation inhibitor 2 (Fragment). (Os06t0318300-01);Similar to Rho GDP-dissociation inhibitor 1 (Rho GDI-1) (AtRhoGDI1). (Os06t0318300-02)
		LOC_Os06g21090
		LOC_Os09g39620	Serine/threonine protein kinase-related domain containing protein. (Os09t0569800-00)
		LOC_Os11g11750
		LOC_Os09g39770	C2 domain-containing protein, Salt tolerance (Os09t0571200-01)
		LOC_Os06g21170
		LOC_Os04g01640
		LOC_Os02g39360	Zinc finger, B-box domain containing protein. (Os02t0606200-01)
		LOC_Os12g02310	Similar to Non-specific lipid-transfer protein 2B. (Os12t0115000-00)
		LOC_Os09g39790	Lipase, class 3 family protein. (Os09t0571500-01);Similar to lipase class 3 family protein. (Os09t0571500-02)
		LOC_Os05g10440
		LOC_Os05g10300
		LOC_Os04g01820
		LOC_Os09g39830
		LOC_Os05g10510
		LOC_Os06g21260
		LOC_Os05g10330	Similar to Stem 28 kDa glycoprotein. (Os05t0191700-00)
		LOC_Os12g02210	Similar to Zinc finger, C3HC4 type family protein, expressed. (Os12t0113700-00)
		LOC_Os05g10690	Similar to Transcription factor MYBS2. (Os05t0195700-01);Similar to Transcription factor MYBS2. (Os05t0195700-02)
		LOC_Os12g02180
		LOC_Os04g01660	NAD(P)-binding domain containing protein. (Os04t0107300-01)
		LOC_Os09g39500	Similar to 60S ribosomal protein L40 (CEP52). (Os09t0568400-01);Similar to Ubiquitin/ribosomal fusion protein (Fragment). (Os09t0568400-02)
		LOC_Os06g21360	Similar to Sodium/hydrogen exchanger. (Os06t0318500-00)
		LOC_Os09g39590	Beta-lactamase-like domain containing protein. (Os09t0569400-01)
		LOC_Os09g39690	Zinc finger, RING-type domain containing protein. (Os09t0570500-01)
		LOC_Os05g10560	IQ calmodulin-binding region domain containing protein. (Os05t0193700-00)
		LOC_Os12g02170
		LOC_Os09g39700	PAP/25A core domain containing protein. (Os09t0570600-01);Non-protein coding transcript. (Os09t0570600-02)
		LOC_Os02g39340	Glycine-rich protein (GRP), Regulation of chloroplast development at early leaf stage (Os02t0606000-01)
		LOC_Os05g10530
		LOC_Os09g39600
		LOC_Os09g39730	Similar to Histone H2B. (Os09t0570850-00)
		LOC_Os05g10630	Peptidase M22, O-sialoglycoprotein endopeptidase family protein. (Os05t0194600-01);Similar to O-sialoglycoprotein endopeptidase. (Os05t0194600-02)
		LOC_Os09g39820
		LOC_Os11g11840
		LOC_Os02g39440
		LOC_Os05g10730	Multidrug resistance associated protein 1. (Os05t0196100-01);Similar to multidrug resistance associated protein 1. (Os05t0196100-02)
		LOC_Os05g10750
		LOC_Os12g02385	Conserved hypothetical protein. (Os12t0115950-00)
		LOC_Os05g10350
		LOC_Os05g10550
		LOC_Os12g02240	Conserved hypothetical protein. (Os12t0114000-01)
		LOC_Os05g10520
		LOC_Os06g21230	Similar to glycine-rich cell wall structural protein. (Os06t0317100-00)
		LOC_Os09g39640	Serine/threonine protein kinase-related domain containing protein. (Os09t0570000-01)
		LOC_Os11g11694
		LOC_Os05g10370	Similar to Stem 28 kDa glycoprotein. (Os05t0192100-01)
		LOC_Os05g10490
		LOC_Os09g39810	Similar to Ethylene-responsive transcription factor ERF096. (Os09t0571700-00)
		LOC_Os05g10340
		LOC_Os02g39540	FAR1 domain containing protein. (Os02t0608300-01)
		LOC_Os11g12040	Similar to Non-TIR-NBS-LRR type resistance protein. (Os11t0227700-01)
		LOC_Os02g39460
		LOC_Os12g02290	Similar to Nonspecific lipid-transfer protein (LTP) (Fragment). (Os12t0114500-01)
		LOC_Os09g39760	Pectin lyase fold/virulence factor domain containing protein. (Os09t0571100-01)
		LOC_Os06g21270	Similar to Similarity. (Os06t0317600-01)
		LOC_Os02g39580	Similar to predicted protein. (Os02t0608700-01)
		LOC_Os06g21290
		LOC_Os04g01850
		LOC_Os09g39430	Hypothetical conserved gene. (Os09t0567800-00)
		LOC_Os04g01610	Similar to B0616E02-H0507E05.9 protein. (Os04t0106500-00)
		LOC_Os11g11810	Nucleotide binding site-leucine rich repeats (NBS-LRRs) protein, Resistance protein, Resistance to the blast fungus, (Nippponbare: susceptible to the blast fungus carrying the AVR-Pia) (Os11t0225300-01);Hypothetical conserved gene. (Os11t0225300-02)
		LOC_Os02g39450
		LOC_Os04g01630
		LOC_Os04g01730
		LOC_Os12g02230	Inorganic pyrophosphatase domain containing protein. (Os12t0113900-01)
		LOC_Os04g01970	Similar to H0201G08.8 protein. (Os04t0110300-01);Myb, DNA-binding domain containing protein. (Os04t0110300-02)
		LOC_Os09g39740	Amino acid-binding ACT domain containing protein. (Os09t0570900-01);Similar to amino acid binding protein. (Os09t0570900-02)
		LOC_Os02g39560	Similar to Ankyrin-kinase protein (Fragment). (Os02t0608500-01);Similar to Ankyrin-kinase. (Os02t0608500-02)
		LOC_Os02g39330	Similar to Chitinase (EC 3.2.1.14) A. (Os02t0605900-01)
		LOC_Os02g39380
		LOC_Os06g21040
		LOC_Os09g39780	Cyclophilin 1. (Os09t0571400-01)
		LOC_Os06g21030
		LOC_Os06g21120	Similar to adhesin FhaB. (Os06t0316100-01);Similar to adhesin FhaB. (Os06t0316100-02)
		LOC_Os06g21068
		LOC_Os05g10620	Similar to ANAC075. (Os05t0194500-01)
		LOC_Os05g10710
		LOC_Os05g10390
		LOC_Os12g02260	Hypothetical conserved gene. (Os12t0114200-01)
		LOC_Os06g21280
		LOC_Os04g01750
		LOC_Os05g10430
		LOC_Os12g02300	Similar to Lipid transfer protein. (Os12t0114800-01)
		LOC_Os12g02450	Similar to WRKY transcription factor 64. (Os12t0116700-01)
		LOC_Os06g21330	Ankyrin domain containing protein. (Os06t0318200-01)
		LOC_Os12g02440	Similar to Transcription factor (Fragment). (Os12t0116600-01)
		LOC_Os06g21059
		LOC_Os12g02420	Similar to WRKY DNA binding domain containing protein, expressed. (Os12t0116400-00)
		LOC_Os05g10740	Similar to Pollen-specific protein SF21. (Os05t0196200-01)
		LOC_Os06g21080
		LOC_Os05g10400
		LOC_Os12g02120	Protein-tyrosine phosphatase, dual specificity domain containing protein. (Os12t0112500-01)
		LOC_Os09g39840
		LOC_Os05g10480
		LOC_Os11g11900
		LOC_Os12g02150	Conserved hypothetical protein. (Os12t0112800-00)
		LOC_Os11g11830
		LOC_Os09g39850	Pathogenesis-related transcriptional factor and ERF domain containing protein. (Os09t0572000-01)
		LOC_Os02g39480	Putative protein phosphatase 2C 22. (Os02t0607500-00)
		LOC_Os04g01810	Similar to Sesquiterpene synthase (Fragment). (Os04t0108600-00)
		LOC_Os09g39630	Hypothetical protein. (Os09t0569900-01)
		LOC_Os06g21300
		LOC_Os04g01900
		LOC_Os11g11860
		LOC_Os11g11790	Nucleotide binding site-leucine rich repeats (NBS-LRRs) protein, Resistance to the blast fungus, (Nippponbare: susceptible to the blast fungus carrying the AVR-Pia) (Os11t0225100-01)
		LOC_Os04g01840
		LOC_Os02g39620	Similar to Atozi1 (Fragment). (Os02t0609200-00)
		LOC_Os04g01800
		LOC_Os04g01760
		LOC_Os09g39450
		LOC_Os11g11760	Protease inhibitor I4, serpin domain containing protein. (Os11t0224800-00)
		LOC_Os09g39660	Zinc finger, C2H2-type domain containing protein. (Os09t0570200-01);Zinc finger, C2H2-type domain containing protein. (Os09t0570200-02)
		LOC_Os11g11730	Conserved hypothetical protein. (Os11t0224600-01)
		LOC_Os11g11820
		LOC_Os09g39560	Haloacid dehalogenase-like hydrolase domain containing protein. (Os09t0569100-01)
		LOC_Os09g39570	Similar to Beta-amylase (EC 3.2.1.2) (1,4-alpha-D-glucan maltohydrolase). (Os09t0569200-01)
		LOC_Os09g39754	Conserved hypothetical protein. (Os09t0571033-01)
		LOC_Os05g10380
		LOC_Os11g11740
		LOC_Os05g10670	Non-protein coding transcript. (Os05t0195101-01)
		LOC_Os11g11770	Similar to NBS-LRR protein (Fragment). (Os11t0224900-00)
		LOC_Os11g11990	Similar to NBS-LRR-like protein. (Os11t0227100-00)
		LOC_Os09g39420	WD40 repeat-like domain containing protein. (Os09t0567700-01)
		LOC_Os05g10700
		LOC_Os05g10650	Similar to Pyrophosphate-fructose-6-phosphate 1-phosphotransferase-like protein (Pyrophosphate-dependent phosphofructo-1-kinase-like protein). (Os05t0194900-01)
		LOC_Os05g10360
		LOC_Os04g01790
		LOC_Os04g01930	Similar to H0201G08.5 protein. (Os04t0109900-00)
		LOC_Os12g02320	Nonspecific lipid-transfer protein 1 precursor (LTP 1) (PAPI). (Os12t0115100-00)
		LOC_Os06g21050
		LOC_Os09g39510	Germin family protein. (Os09t0568500-01)
		LOC_Os05g10500
		LOC_Os09g39680	Major facilitator superfamily protein. (Os09t0570400-01);Non-protein coding transcript. (Os09t0570400-02)
		LOC_Os06g21150
		LOC_Os02g39320
		LOC_Os06g21110	Short-chain peptide-encoding gene, Disease resistance, Drought tolerance (Os06t0316000-01)
		LOC_Os12g02140
		LOC_Os05g10320
		LOC_Os04g01720
		LOC_Os12g02340	Similar to nonspecific lipid-transfer protein 3. (Os12t0115500-01)
		LOC_Os05g10680	Conserved hypothetical protein. (Os05t0195500-01)
		LOC_Os05g10420	Conserved hypothetical protein. (Os05t0192500-00)
		LOC_Os09g39670	Similar to Short-chain dehydrogenase Tic32. (Os09t0570300-01);Similar to Short-chain dehydrogenase Tic32. (Os09t0570300-02)
		LOC_Os04g01620
		LOC_Os12g02330	Plant lipid transfer protein and hydrophobic protein, helical domain containing protein. (Os12t0115300-01)
		LOC_Os05g10450
		LOC_Os12g02410
		LOC_Os02g39490	Short-chain dehydrogenase/reductase SDR domain containing protein. (Os02t0607700-01)
		LOC_Os04g01600	NAD(P)-binding domain containing protein. (Os04t0106400-01);NAD(P)-binding domain containing protein. (Os04t0106400-02)
		LOC_Os09g39410	Similar to Fatty acyl coA reductase. (Os09t0567500-01);Similar to Fatty acyl coA reductase. (Os09t0567500-02)
		LOC_Os11g11710	Conserved hypothetical protein. (Os11t0224400-01)
		LOC_Os06g21160
		LOC_Os12g02430
		LOC_Os11g11880	Similar to MAP kinase kinase. (Os11t0226100-00)
		LOC_Os11g11780	Serine/threonine protein kinase-related domain containing protein. (Os11t0225000-01)
		LOC_Os11g12000	Similar to NBS-LRR disease resistance protein homologue. (Os11t0227200-01)
		LOC_Os12g02080	Similar to Peroxidase precursor (EC 1.11.1.7) (Fragment). (Os12t0112000-01)
		LOC_Os04g01650	NAD(P)-binding domain containing protein. (Os04t0107200-01)
		LOC_Os12g02380	Translation elongation factor P domain containing protein. (Os12t0115900-01)
		LOC_Os11g11960	NB-ARC domain containing protein. (Os11t0226933-01)
		LOC_Os05g10580	Hypothetical conserved gene. (Os05t0193900-00)
		LOC_Os12g02460
		LOC_Os05g10570	Conserved hypothetical protein. (Os05t0193800-01);Similar to cDNA clone:001-006-A02, full insert sequence. (Os05t0193800-02)
		LOC_Os02g39310
		LOC_Os04g01830
		LOC_Os09g39860	Protein kinase, core domain containing protein. (Os09t0572100-01);Protein kinase, core domain containing protein. (Os09t0572100-02)
		LOC_Os09g39800
		LOC_Os04g01780	Protein of unknown function DUF177 family protein. (Os04t0108300-01)
		LOC_Os06g21320
		LOC_Os05g10610
		LOC_Os11g11800
		LOC_Os02g39500
		LOC_Os04g01920
		LOC_Os02g39640
		LOC_Os05g10470
		LOC_Os06g21190
		LOC_Os11g11980	Conserved hypothetical protein. (Os11t0227000-01);Hypothetical conserved gene. (Os11t0227000-02)
		LOC_Os06g21099	Transcription elongation factor, TFIIS/CRSP70, N-terminal, sub-type domain containing protein. (Os06t0315900-01)
		LOC_Os02g39510	Protein of unknown function DUF1218 domain containing protein. (Os02t0608000-00)
		LOC_Os02g39550	EF-Hand type domain containing protein. (Os02t0608400-01);Similar to Ca2+ binding protein cbp1. (Os02t0608400-02)
		LOC_Os09g39400	Histidine phosphotransfer protein, Cytokinin signaling and stress response (Os09t0567400-01);Similar to Histidine-containing phosphotransfer protein. (Os09t0567400-02)
		LOC_Os12g02160
		LOC_Os11g12010	Conserved hypothetical protein. (Os11t0227300-01)
		LOC_Os11g11970	Hypothetical conserved gene. (Os11t0226966-00)
		LOC_Os02g39300	LUC7 related family protein. (Os02t0605600-01)
		LOC_Os09g39610
		LOC_Os04g01674	NAD(P)-binding domain containing protein. (Os04t0107500-01);NAD(P)-binding domain containing protein. (Os04t0107500-02)
		LOC_Os05g10290
		LOC_Os06g21140	Glycine rich family protein. (Os06t0316300-00)
		LOC_Os02g39630	Similar to Iron-stress related protein. (Os02t0609400-01);Similar to Iron-stress related protein. (Os02t0609400-02)
		LOC_Os02g39520	FAR1 domain containing protein. (Os02t0608100-01);Hypothetical conserved gene. (Os02t0608100-02)
		LOC_Os09g39720	Dioxygenase, Shoot development, Salicylic acid (SA) production, Phytohormone homeostasis (Os09t0570800-01)
		LOC_Os05g10310	Similar to stem 28 kDa glycoprotein. (Os05t0191500-01);Similar to Stem 28 kDa glycoprotein. (Os05t0191500-02);Similar to stem 28 kDa glycoprotein. (Os05t0191500-03)
		LOC_Os02g39290	Zinc finger, TRAF-type domain containing protein. (Os02t0605500-01)
		LOC_Os02g39390	D-box containing protein, Regulation of the cell cycle, Maintenance of meristematic activity under stress conditions (Os02t0606700-01)
		LOC_Os12g02090
		LOC_Os09g39474	Conserved hypothetical protein. (Os09t0568100-00)
		LOC_Os06g21240	Similar to glycine-rich cell wall structural protein. (Os06t0317200-01);Similar to Homeobox protein Hox-D11 (Hox-4.6) (Hox-5.5). (Os06t0317200-02);Glycine-rich protein (Fragment). (Os06t0317200-03)
		LOC_Os09g39750	Protein of unknown function DUF966 family protein. (Os09t0571000-00)
		LOC_Os04g01770
		LOC_Os04g01874	Concanavalin A-like lectin/glucanase domain containing protein. (Os04t0109100-01)
		LOC_Os12g02220	Similar to Zinc finger, C3HC4 type family protein. (Os12t0113800-00)
		LOC_Os11g11930
		LOC_Os06g21250	Glycine rich family protein. (Os06t0317400-01)
		LOC_Os12g02350
		LOC_Os05g10625	Conserved hypothetical protein. (Os05t0194550-01)
		LOC_Os09g39520	Putative germin-like protein 9-2. (Os09t0568600-00)
		LOC_Os11g11940	Hypothetical conserved gene. (Os11t0226700-01)
		LOC_Os09g39710
		LOC_Os02g39384	Hypothetical conserved gene. (Os02t0606600-01)
		LOC_Os05g10660
		LOC_Os02g39570	Similar to acetolactate synthase/ amino acid binding protein. (Os02t0608550-00)
		LOC_Os09g39490	Similar to DNA polymerase epsilon subunit 3. (Os09t0568200-01)
		LOC_Os12g02094	Saposin-like domain containing protein. (Os12t0112200-01)
		LOC_Os12g02105	Similar to RNA-binding protein 12. (Os12t0112401-00)
		LOC_Os11g11870
		LOC_Os02g39420	Putative cyclin-F2-1. (Os02t0607000-00)
		LOC_Os02g39600	Similar to Epstein-Barr virus (B95-8 isolate) U2-IR2 domain encoding nuclear protein EBNA2, complete cds. (Os02t0608900-01);Similar to Epstein-Barr virus (B95-8 isolate) U2-IR2 domain encoding nuclear protein EBNA2, complete cds. (Os02t0608900-02)
		LOC_Os05g10540
		LOC_Os12g02200	Similar to CBL-interacting protein kinase 14. (Os12t0113500-01);Serine/threonine protein kinase, Microbe-assosiated molecular pattern (MAMP)-induced defense signaling pathway (Os12t0113500-02)
		LOC_Os02g39625
		LOC_Os05g10590	Similar to CRS2-associated factor 2, chloroplastic precursor. (Os05t0194000-01);Similar to CRS2-associated factor 2, chloroplastic precursor. (Os05t0194000-02)
		LOC_Os06g21200
		LOC_Os12g02100	ADP/ATP carrier protein domain containing protein. (Os12t0112300-01)
		LOC_Os09g39462	Single-stranded nucleic acid binding R3H domain containing protein. (Os09t0568000-01);SUZ domain domain containing protein. (Os09t0568000-02);Conserved hypothetical protein. (Os09t0568000-03)
		LOC_Os12g02390	Similar to PV72. (Os12t0116000-01);Similar to predicted protein. (Os12t0116000-02)
		LOC_Os02g39590	Lipase, GDSL domain containing protein. (Os02t0608801-00)
		LOC_Os09g39550	Similar to predicted protein. (Os09t0568900-01)
		LOC_Os11g11890	Similar to Protein kinase domain containing protein, expressed. (Os11t0226201-00)
		LOC_Os11g11720
		LOC_Os12g02250	Similar to MAP kinase-like protein. (Os12t0114100-01);Similar to MAP kinase-like protein. (Os12t0114100-02)
		LOC_Os11g11950	Similar to NB-ARC domain containing protein, expressed. (Os11t0226800-00)
		LOC_Os12g02270
		LOC_Os05g10414	Conserved hypothetical protein. (Os05t0192700-01)
		LOC_Os06g21220	Conserved hypothetical protein. (Os06t0316950-00)
		LOC_Os09g39650	Protein kinase, catalytic domain domain containing protein. (Os09t0570100-01);Hypothetical conserved gene. (Os09t0570100-02)
		LOC_Os09g39594	Conserved hypothetical protein. (Os09t0569450-01)
		LOC_Os12g02400	WRKY transcription factor, Disease resistance against Xoo (Os12t0116100-01)
		LOC_Os11g11850
		LOC_Os12g02370	Chalcone isomerase domain containing protein. (Os12t0115700-01)
		LOC_Os12g02280	Pentatricopeptide repeat domain containing protein. (Os12t0114400-01)
		LOC_Os05g10600
		LOC_Os05g10460
		LOC_Os06g21010
		LOC_Os12g02130	ATPase, F1/V1/A1 complex, alpha/beta subunit, nucleotide-binding domain containing protein. (Os12t0112600-01)
		LOC_Os04g01960	Similar to H0201G08.7 protein. (Os04t0110200-01)
		LOC_Os05g10640
		LOC_Os09g39580	Similar to calmodulin-binding heat-shock protein. (Os09t0569300-01)
		LOC_Os02g39530	Conserved hypothetical protein. (Os02t0608200-01)
		LOC_Os04g01890	Similar to H0201G08.3 protein. (Os04t0109400-00)
		LOC_Os04g01910	Legume lectin, beta domain containing protein. (Os04t0109500-01)
		LOC_Os06g21130
		LOC_Os04g01710	Peptidase C1A, papain family protein. (Os04t0107700-01)
		LOC_Os02g39430	Putative uncharacterized protein. (Os02t0607100-00)
		LOC_Os02g39280	C2 calcium-dependent membrane targeting domain containing protein. (Os02t0605400-00)
		LOC_Os06g21180
		LOC_Os05g10720
		LOC_Os02g39350	Similar to eukaryotic translation initiation factor-related. (Os02t0606100-00)
		LOC_Os09g39440	Inosine/uridine-preferring nucleoside hydrolase domain containing protein. (Os09t0567900-01)
		LOC_Os04g01940
		LOC_Os02g39410	Similar to cDNA clone:J023104F18, full insert sequence. (Os02t0606900-01);Protein phosphatase 2C, manganese/magnesium aspartate binding site domain containing protein. (Os02t0606900-02)
		LOC_Os09g39540	Similar to Ribosomal protein S25 (40S ribosomal 25S subunit). (Os09t0568800-01)
		LOC_Os04g01860
		LOC_Os11g12020
		LOC_Os09g39530	RmlC-like jelly roll fold domain containing protein. (Os09t0568700-01)
		LOC_Os04g01690	Arginine decarboxylase , Stress response (Os04t0107600-01);Arginine decarboxylase (EC 4.1.1.19). (Os04t0107600-02)
		LOC_Os06g21210	Similar to Glycine-rich protein (Fragment). (Os06t0316800-01)
		LOC_Os04g01740	Similar to Heat shock protein 82. (Os04t0107900-01);Heat shock protein 81-1 (HSP81-1) (Heat shock protein 83). (Os04t0107900-02);Similar to Heat shock protein 80. (Os04t0107900-03);Similar to Heat shock protein 82. (Os04t0107900-04);Non-protein coding transcript. (Os04t0107900-05)
		LOC_Os06g21310
XI gene	1053	LOC_Os10g21248
		LOC_Os04g44070	Conserved hypothetical protein. (Os04t0521300-01)
		LOC_Os02g36220	Terpenoid synthase domain containing protein. (Os02t0571300-01)
		LOC_Os02g54190	Similar to Pectin methylesterase 5 (Fragment). (Os02t0783000-01)
		LOC_Os12g23570
		LOC_Os12g23530
		LOC_Os05g24610
		LOC_Os04g52684	Similar to H0313F03.3 protein. (Os04t0617350-00)
		LOC_Os12g33958
		LOC_Os07g24080
		LOC_Os04g02375
		LOC_Os02g01700	Zinc finger, RING/FYVE/PHD-type domain containing protein. (Os02t0106600-01)
		LOC_Os12g33944
		LOC_Os02g38392	Leucine-rich repeat domain containing protein. (Os02t0597300-01)
		LOC_Os09g12600	Similar to Phosphate/phosphoenolpyruvate translocator. (Os09t0297400-01)
		LOC_Os06g32310
		LOC_Os09g12570	Similar to CROC-1-like protein (Fragment). (Os09t0297100-01);Similar to CROC-1-like protein (Fragment). (Os09t0297100-02)
		LOC_Os04g44030	Pentatricopeptide repeat domain containing protein. (Os04t0520900-01);Similar to OSIGBa0131L05.6 protein. (Os04t0520900-02)
		LOC_Os04g55320
		LOC_Os04g52720	Similar to germin-like protein subfamily 1 member 11. (Os04t0617900-01)
		LOC_Os02g38290	Cytochrome P450 domain containing protein. (Os02t0596300-01)
		LOC_Os10g21394
		LOC_Os03g23830
		LOC_Os11g46840
		LOC_Os07g11710
		LOC_Os10g21310
		LOC_Os02g54140	Similar to Small heat stress protein class CIII. (Os02t0782500-01);Similar to 17.5 kDa class II heat shock protein. (Os02t0782500-02)
		LOC_Os07g24070
		LOC_Os12g23660
		LOC_Os06g17040
		LOC_Os08g13490
		LOC_Os07g24210
		LOC_Os07g11650	Bifunctional trypsin/alpha-amylase inhibitor domain containing protein. (Os07t0216700-01)
		LOC_Os06g01050
		LOC_Os10g21150
		LOC_Os04g44100	Similar to OSIGBa0131L05.9 protein. (Os04t0521700-01)
		LOC_Os07g11580
		LOC_Os08g13550
		LOC_Os12g23700	Serine/threonine protein kinase domain containing protein. (Os12t0424700-00)
		LOC_Os04g02230
		LOC_Os04g02250
		LOC_Os07g41950
		LOC_Os05g22990	Conserved hypothetical protein. (Os05t0295900-01)
		LOC_Os02g54110	Uncharacterised domain NUC173 domain containing protein. (Os02t0782100-01)
		LOC_Os02g49390
		LOC_Os04g52670	Similar to H0313F03.1 protein. (Os04t0617050-01)
		LOC_Os04g52540	ARGONAUTE (AGO) family protein, Regulation of anther development (Os04t0615700-01)
		LOC_Os10g21400	Similar to NB-ARC domain containing protein. (Os10t0358200-00)
		LOC_Os02g17080	Similar to Subtilase. (Os02t0270900-00)
		LOC_Os10g21344
		LOC_Os02g16909	Dynein light chain, type 1 family protein. (Os02t0269200-01)
		LOC_Os11g47060
		LOC_Os12g34014
		LOC_Os05g03350
		LOC_Os04g55300
		LOC_Os05g09580	Conserved hypothetical protein. (Os05t0188100-01)
		LOC_Os04g45310
		LOC_Os07g24230	Biopterin transport-related protein BT1 family protein. (Os07t0425000-01)
		LOC_Os05g24780	EF-Hand type domain containing protein. (Os05t0312600-01)
		LOC_Os09g12660	Chloroplastic/amyloplastic ADP-glucose pyrophosphorylase small subunit 1, Starch synthesis in the early stage of developing endosperm (Os09t0298200-01);Similar to Brittle 2. (Os09t0298200-02)
		LOC_Os01g33784	Similar to lipase family protein. (Os01t0521400-01)
		LOC_Os05g23100
		LOC_Os10g21218
		LOC_Os07g42000
		LOC_Os04g02380
		LOC_Os05g03360
		LOC_Os02g54100	Conserved hypothetical protein. (Os02t0781900-00)
		LOC_Os10g06310
		LOC_Os04g45460	Protein of unknown function DUF26 domain containing protein. (Os04t0537800-01)
		LOC_Os02g54290
		LOC_Os11g47050
		LOC_Os02g54150	Synaptojanin, N-terminal domain containing protein. (Os02t0782600-01);Similar to SAC domain protein 1 (FIG4-like protein AtFIG4). (Os02t0782600-02)
		LOC_Os02g38210	Chloroplast translational elongation factor Tu. (Os02t0595700-01);Chloroplast elongation factor TuA (EF-TuA) precursor (Fragment). (Os02t0595700-02);Chloroplast translational elongation factor Tu. (Os02t0595700-04)
		LOC_Os10g06270
		LOC_Os07g11590
		LOC_Os02g16880	Protein of unknown function DUF502 family protein. (Os02t0269000-01)
		LOC_Os01g33950	Protein kinase, catalytic domain domain containing protein. (Os01t0523100-00)
		LOC_Os02g01660
		LOC_Os12g33950	Similar to ATRL5 (ARABIDOPSIS RAD-LIKE 5); DNA binding / transcription factor. (Os12t0522516-00)
		LOC_Os07g24170
		LOC_Os07g18680
		LOC_Os07g24140
		LOC_Os02g01990
		LOC_Os04g45540
		LOC_Os10g21212
		LOC_Os07g11500
		LOC_Os10g06380
		LOC_Os01g33910
		LOC_Os02g36140	Similar to Ent-kaurene synthase 1A. (Os02t0570400-01)
		LOC_Os08g13710	Hypothetical gene. (Os08t0234400-01)
		LOC_Os04g02354	Hypothetical conserved gene. (Os04t0113800-01)
		LOC_Os10g09560
		LOC_Os10g06350
		LOC_Os04g52550	Similar to H0525G02.5 protein. (Os04t0615800-01)
		LOC_Os02g17090	Similar to Subtilase. (Os02t0271000-01)
		LOC_Os02g01830	Hypothetical protein. (Os02t0108000-01)
		LOC_Os04g45350
		LOC_Os10g09380
		LOC_Os02g54320
		LOC_Os07g42180	Similar to PAUSED. (Os07t0613300-01);Similar to PAUSED. (Os07t0613300-02);Similar to predicted protein. (Os07t0613300-03)
		LOC_Os05g09716
		LOC_Os02g17070
		LOC_Os02g54300
		LOC_Os09g12530	Glycosyl transferase, group 1 domain containing protein. (Os09t0296700-01)
		LOC_Os10g09430
		LOC_Os11g46880	Similar to Protein kinase. (Os11t0691300-00)
		LOC_Os08g13510
		LOC_Os12g34016
		LOC_Os10g21190
		LOC_Os06g32570
		LOC_Os09g12680
		LOC_Os04g43890
		LOC_Os11g46870	EGF-type aspartate/asparagine hydroxylation site domain containing protein. (Os11t0691280-00)
		LOC_Os04g43850
		LOC_Os06g32450
		LOC_Os09g12460
		LOC_Os07g11520
		LOC_Os02g16860
		LOC_Os05g09680
		LOC_Os05g24630
		LOC_Os04g02160
		LOC_Os05g24770	Reticulon family protein. (Os05t0312500-01)
		LOC_Os04g43960
		LOC_Os09g12550	WD40 repeat-like domain containing protein. (Os09t0296900-01)
		LOC_Os05g09590
		LOC_Os12g34045	Similar to ribosomal protein S7. (Os12t0524750-00)
		LOC_Os08g13680	Conserved hypothetical protein. (Os08t0233900-01)
		LOC_Os12g27140
		LOC_Os03g23950	Similar to Adapter-related protein complex 2 beta 1 subunit (Beta-adaptin) (Plasma membrane adaptor HA2/AP2 adaptin beta subunit) (Clathrin assembly protein complex 2 beta large chain) (AP105B) (Fragment). (Os03t0355600-01);Similar to predicted protein. (Os03t0355600-02);Similar to predicted protein. (Os03t0355600-03);Similar to predicted protein. (Os03t0355600-04)
		LOC_Os12g34010
		LOC_Os07g41960
		LOC_Os04g45360
		LOC_Os02g49280
		LOC_Os02g36320	Similar to RING-H2 finger protein ATL3B. (Os02t0572300-00)
		LOC_Os06g01010
		LOC_Os04g02300
		LOC_Os10g09280
		LOC_Os04g45560
		LOC_Os04g53830	Similar to H0323C08.16 protein. (Os04t0630600-00)
		LOC_Os02g16990
		LOC_Os02g49520	Similar to Beta-catenin repeat family protein. (Os02t0727300-01);Similar to Beta-catenin repeat family protein. (Os02t0727300-02);Similar to ubiquitin-protein ligase. (Os02t0727300-03);Similar to ubiquitin-protein ligase. (Os02t0727300-04)
		LOC_Os01g33980
		LOC_Os12g23514
		LOC_Os09g12630	Conserved hypothetical protein. (Os09t0297900-01)
		LOC_Os07g24000	AWPM-19-like family protein. (Os07t0422100-01)
		LOC_Os10g09450
		LOC_Os11g46930
		LOC_Os10g21230
		LOC_Os10g09550	Similar to Calcium binding EGF domain containing protein. (Os10t0174548-00)
		LOC_Os04g45340	Similar to H0502G05.5 protein. (Os04t0536500-01)
		LOC_Os02g17030
		LOC_Os06g32470
		LOC_Os06g16940
		LOC_Os05g24750
		LOC_Os04g55150	Similar to H0413E07.5 protein. (Os04t0644300-01)
		LOC_Os09g12580
		LOC_Os08g13660
		LOC_Os07g11510	Allergenic protein. (Os07t0215500-01)
		LOC_Os06g32320
		LOC_Os04g52660	Similar to H0525G02.14 protein. (Os04t0616900-01)
		LOC_Os04g45580	Similar to Kinesin heavy chain (Fragment). (Os04t0538800-01)
		LOC_Os02g49450	BSD domain containing protein. (Os02t0726400-01);Similar to BSD domain containing protein. (Os02t0726400-02)
		LOC_Os12g33922
		LOC_Os10g21406
		LOC_Os02g02020	Sugar transporter, conserved site domain containing protein. (Os02t0110400-01)
		LOC_Os10g06200
		LOC_Os04g52510
		LOC_Os04g52590	Similar to H0525G02.9 protein. (Os04t0616200-01)
		LOC_Os02g49470	Similar to tic20 protein-related. (Os02t0726600-01)
		LOC_Os04g45410
		LOC_Os02g17110
		LOC_Os07g11700
		LOC_Os10g21238
		LOC_Os01g33970
		LOC_Os10g21312
		LOC_Os07g24200
		LOC_Os10g21326
		LOC_Os10g21390
		LOC_Os03g23760
		LOC_Os05g23000
		LOC_Os07g42104	Peptidase C1A, papain family protein. (Os07t0611700-01)
		LOC_Os07g42234
		LOC_Os08g13540
		LOC_Os12g27220
		LOC_Os04g02400
		LOC_Os05g23130	Non-protein coding transcript. (Os05t0296600-01)
		LOC_Os12g33952
		LOC_Os07g11560
		LOC_Os10g09330
		LOC_Os05g03270
		LOC_Os08g13500
		LOC_Os02g16940	Similar to Subtilase. (Os02t0269600-00)
		LOC_Os04g02200
		LOC_Os12g33928
		LOC_Os04g43950
		LOC_Os04g45380
		LOC_Os05g23120
		LOC_Os04g53820	Similar to H0323C08.15 protein. (Os04t0630500-00)
		LOC_Os06g32390
		LOC_Os06g17100
		LOC_Os05g24740
		LOC_Os02g36100
		LOC_Os02g36300	Similar to RING-H2 finger protein ATL3I (YGHL1-C3HC4 RING fusion protein). (Os02t0572200-01)
		LOC_Os07g42270
		LOC_Os05g24654	Similar to Transposase. (Os05t0311600-01);Conserved hypothetical protein. (Os05t0311600-02)
		LOC_Os10g09320
		LOC_Os01g34100	Conserved hypothetical protein. (Os01t0525100-01)
		LOC_Os02g38350	Regulator of chromosome condensation, RCC1 domain containing protein. (Os02t0597000-01)
		LOC_Os05g09640	Leucine-rich repeat domain containing protein. (Os05t0188700-01)
		LOC_Os04g55370	Protein of unknown function DUF247, plant domain containing protein. (Os04t0647425-00)
		LOC_Os04g02210
		LOC_Os12g23500
		LOC_Os12g23540
		LOC_Os03g23935	WD40 repeat-like domain containing protein. (Os03t0355200-00)
		LOC_Os02g01970	Hypothetical conserved gene. (Os02t0109900-01)
		LOC_Os02g01960	Tetratricopeptide-like helical domain containing protein. (Os02t0109800-01)
		LOC_Os03g23770
		LOC_Os06g32580
		LOC_Os04g44090	Similar to OSIGBa0131L05.8 protein. (Os04t0521600-01)
		LOC_Os04g53960
		LOC_Os12g33870
		LOC_Os10g09529
		LOC_Os02g01880	Similar to predicted protein. (Os02t0108700-00)
		LOC_Os10g09270
		LOC_Os06g01220
		LOC_Os02g36180
		LOC_Os02g54220
		LOC_Os04g45390
		LOC_Os02g38220	Similar to Eukaryotic initiation factor 4B (Fragment). (Os02t0595800-01)
		LOC_Os05g03310
		LOC_Os04g55450
		LOC_Os02g36170
		LOC_Os07g42220	Protein of unknown function DUF1677, plant domain containing protein. (Os07t0613800-00)
		LOC_Os07g11630	Bifunctional trypsin/alpha-amylase inhibitor domain containing protein. (Os07t0216600-01)
		LOC_Os09g12670
		LOC_Os01g34010	Nuclear-membrane localized armadillo (ARM) repeat protein, Female sterility in interspecific hybrid progeny (Os01t0524100-01)
		LOC_Os12g34058
		LOC_Os04g54090	Conserved hypothetical protein. (Os04t0633400-00)
		LOC_Os05g09736
		LOC_Os05g03500
		LOC_Os06g01140
		LOC_Os06g32500
		LOC_Os08g13600
		LOC_Os05g24680
		LOC_Os12g34012
		LOC_Os10g21356
		LOC_Os05g23040
		LOC_Os06g32560
		LOC_Os04g45510	Hypothetical conserved gene. (Os04t0538300-00)
		LOC_Os05g03460	Similar to Receptor protein kinase-like protein. (Os05t0125300-00)
		LOC_Os07g41980
		LOC_Os03g23200
		LOC_Os06g01270
		LOC_Os03g23970	Similar to Diphthine synthase (EC 2.1.1.98) (Diphthamide biosynthesis methyltransferase). (Os03t0355800-01);Similar to Diphthine synthase (EC 2.1.1.98) (Diphthamide biosynthesis methyltransferase). (Os03t0355800-02)
		LOC_Os10g21272
		LOC_Os07g18820
		LOC_Os04g55200	Coatomer, epsilon subunit domain containing protein. (Os04t0644700-00)
		LOC_Os04g45420
		LOC_Os10g21372
		LOC_Os12g33920
		LOC_Os04g55270
		LOC_Os02g49250
		LOC_Os03g23230
		LOC_Os02g01690
		LOC_Os04g52680
		LOC_Os11g46910
		LOC_Os04g02130
		LOC_Os02g36250
		LOC_Os06g17230
		LOC_Os10g21214
		LOC_Os02g01900	Protein of unknown function DUF1677, Oryza sativa family protein. (Os02t0108900-00)
		LOC_Os06g01190
		LOC_Os06g17220
		LOC_Os02g54350
		LOC_Os04g45520	Similar to Nodulin 21 (N-21). (Os04t0538400-01)
		LOC_Os11g46970
		LOC_Os02g16970
		LOC_Os07g11490	Conserved hypothetical protein. (Os07t0215200-01)
		LOC_Os04g53900
		LOC_Os10g21328
		LOC_Os04g55410	Similar to Glycerol kinase-like protein. (Os04t0647800-01);Similar to Glycerol kinase-like protein. (Os04t0647800-02)
		LOC_Os09g12620	Similar to GPI-anchored protein. (Os09t0297800-01)
		LOC_Os04g52570	Similar to H0525G02.7 protein. (Os04t0616000-01)
		LOC_Os07g18800
		LOC_Os04g52760	Similar to Gamma-SNAP (Fragment). (Os04t0618500-01)
		LOC_Os04g02360
		LOC_Os07g18760
		LOC_Os12g33890
		LOC_Os12g27130
		LOC_Os07g42170	Similar to 60S ribosomal protein L27a-3. (Os07t0613200-00)
		LOC_Os07g18750	Plant lipid transfer protein/seed storage/trypsin-alpha amylase inhibitor domain containing protein. (Os07t0287400-01)
		LOC_Os06g32370
		LOC_Os10g06170
		LOC_Os12g27300
		LOC_Os12g27080	Conserved hypothetical protein. (Os12t0456300-00)
		LOC_Os06g32550
		LOC_Os08g13690	Similar to 60S ribosomal protein L7-2. (Os08t0234000-01);Similar to 60S ribosomal protein L7-2. (Os08t0234000-02)
		LOC_Os04g54002	Protein kinase, catalytic domain domain containing protein. (Os04t0632500-00)
		LOC_Os02g49290
		LOC_Os02g01790	Protein of unknown function DUF1677, Oryza sativa family protein. (Os02t0107600-01)
		LOC_Os12g27120
		LOC_Os10g21268	Similar to ribulose-1,5-bisphosphate carboxylase/oxygenase large subunit. (Os10t0356000-00)
		LOC_Os06g17190
		LOC_Os02g38380
		LOC_Os04g43990	A member of S40 gene family, Leaf senescence, Response to pathogen infection (Os04t0520700-01)
		LOC_Os02g01825
		LOC_Os04g52580	Similar to H0525G02.8 protein. (Os04t0616100-00)
		LOC_Os12g33910
		LOC_Os04g54080	Similar to H0613A10.4 protein. (Os04t0633300-00)
		LOC_Os04g55260	Protein of unknown function DUF6, transmembrane domain containing protein. (Os04t0645600-01)
		LOC_Os04g53880
		LOC_Os07g18630
		LOC_Os06g32340
		LOC_Os07g42260	Alpha 1-2 subunit of 20S proteasome. (Os07t0614100-01)
		LOC_Os07g42200	Similar to Protein kinase APK1B, chloroplast precursor (EC 2.7.1.-). (Os07t0613500-01)
		LOC_Os11g47000
		LOC_Os02g36285	Similar to Ent-cassa-12,15-diene synthase. (Os02t0572050-00)
		LOC_Os04g45440
		LOC_Os02g54210
		LOC_Os06g17150
		LOC_Os02g16890
		LOC_Os02g16900
		LOC_Os04g55400
		LOC_Os06g01210	Plastocyanin, chloroplast precursor. (Os06t0101600-01)
		LOC_Os02g36150	Similar to Cytochrome P450 family protein, expressed. (Os02t0570500-01)
		LOC_Os02g36190	Cytochrome P450 family protein. (Os02t0570700-01)
		LOC_Os12g27230
		LOC_Os07g42250	Six-bladed beta-propeller, TolB-like domain containing protein. (Os07t0614000-01);Six-bladed beta-propeller, TolB-like domain containing protein. (Os07t0614000-02)
		LOC_Os05g24601	Clathrin adaptor, mu subunit, C-terminal domain containing protein. (Os05t0311000-01);Similar to delta-COP. (Os05t0311000-02)
		LOC_Os07g11540
		LOC_Os02g02000	Fatty acid 13-hydroperoxide lyase (CYP74B), Plant defense (Os02t0110200-01);Similar to Hydroperoxide lyase. (Os02t0110200-02)
		LOC_Os02g01850
		LOC_Os06g01170	Zinc finger, PHD-type domain containing protein. (Os06t0101000-01)
		LOC_Os07g42030	Similar to Protein binding protein. (Os07t0611200-00)
		LOC_Os04g44120
		LOC_Os12g33954
		LOC_Os12g27170
		LOC_Os04g55180	Epoxide hydrolase family protein. (Os04t0644600-01);Epoxide hydrolase family protein. (Os04t0644600-02)
		LOC_Os09g12400
		LOC_Os08g13699	Conserved hypothetical protein. (Os08t0234200-01)
		LOC_Os03g23940	Conserved hypothetical protein. (Os03t0355500-00)
		LOC_Os06g01020
		LOC_Os02g38470	Hypothetical conserved gene. (Os02t0598200-01);Transcriptional factor B3 family protein. (Os02t0598200-02);Transcriptional factor B3 domain containing protein. (Os02t0598200-03)
		LOC_Os09g12500	Similar to predicted protein. (Os09t0296400-01)
		LOC_Os02g49380
		LOC_Os02g01920	Similar to diphosphomevalonate decarboxylase. (Os02t0109100-01)
		LOC_Os12g23580
		LOC_Os02g38420
		LOC_Os07g42020
		LOC_Os02g54280	Hypothetical conserved gene. (Os02t0784100-00)
		LOC_Os04g43840	Cytokinin synthesis enzyme, Cytokinin-activating enzyme, Regulation of awn length and grain production (Os04t0518800-01)
		LOC_Os02g01810	Conserved hypothetical protein. (Os02t0107800-00)
		LOC_Os05g23060
		LOC_Os03g24000
		LOC_Os05g03330
		LOC_Os04g44110	Peptidase M20 family protein. (Os04t0521800-01);Similar to OSIGBa0131L05.10 protein. (Os04t0521800-02)
		LOC_Os05g23140	Similar to Retrotransposon Karma DNA, complete sequence. (Os05t0296800-01);Conserved hypothetical protein. (Os05t0296800-02)
		LOC_Os05g24640
		LOC_Os02g54240
		LOC_Os10g21180
		LOC_Os03g23850
		LOC_Os04g55290	Similar to cDNA clone:J013093N15, full insert sequence. (Os04t0646100-01)
		LOC_Os03g23190
		LOC_Os06g16980	Similar to DNA topoisomerase. (Os06t0281400-01)
		LOC_Os04g53994	Similar to H0105C05.10 protein. (Os04t0631800-00)
		LOC_Os06g32490
		LOC_Os04g43900
		LOC_Os12g23710
		LOC_Os09g12380	No apical meristem (NAM) protein domain containing protein. (Os09t0295000-01)
		LOC_Os04g45470	Seed-type vacuolar processing enzyme (VPE), Glutelin maturation (Os04t0537900-01)
		LOC_Os02g49326	SET domain containing protein. (Os02t0725200-01);Similar to Ribulose-1,5-bisphosphate carboxylase/oxygenase small subunit N-methyltransferase I. (Os02t0725200-02)
		LOC_Os02g54330
		LOC_Os06g16890
		LOC_Os02g01740	Similar to emb1507 (embryo defective 1507); ATP binding / ATP-dependent helicase/ helicase/ nucleic acid binding / nucleoside-triphosphatase/ nucleotide binding. (Os02t0106966-00)
		LOC_Os07g24020
		LOC_Os05g09704	Vegetative storage protein/acid phosphatase domain containing protein. (Os05t0189300-01)
		LOC_Os11g47030	Protein kinase, catalytic domain domain containing protein. (Os11t0692500-00)
		LOC_Os02g36230
		LOC_Os10g09400
		LOC_Os06g01260	Similar to Phytochelatin synthase. (Os06t0102300-01);Similar to Glutathione gamma-glutamylcysteinyltransferase 1. (Os06t0102300-02);Phytochelatin synthase 2, Cadmium (Cd) and arsenic (As) tolerance (Os06t0102300-03);Splicing variant of phytochelatin synthase 2 (Os06t0102300-04)
		LOC_Os12g23720
		LOC_Os02g38508
		LOC_Os04g55230	Tetratricopeptide repeat (TPR) domain containing protein, Grain size and starch quality (Os04t0645100-01);Similar to H0811D08.1 protein. (Os04t0645100-02)
		LOC_Os04g44150	Gibberellin (GA) 2-oxidase, Regulation of plant stature, Abiotic and biotic stress tolerance (Os04t0522500-01)
		LOC_Os02g49210
		LOC_Os07g42150	Transcription factor TAFII-31 domain containing protein. (Os07t0612500-00)
		LOC_Os03g23890
		LOC_Os02g01800
		LOC_Os02g38310
		LOC_Os06g01120
		LOC_Os02g54360	RmlC-like jelly roll fold domain containing protein. (Os02t0784900-01)
		LOC_Os12g27290
		LOC_Os07g18790
		LOC_Os03g23790
		LOC_Os06g17000	BURP domain containing protein. (Os06t0281800-01)
		LOC_Os04g43916	Similar to OSIGBa0145G11.5 protein. (Os04t0519900-01)
		LOC_Os02g36120
		LOC_Os02g38520
		LOC_Os07g11620
		LOC_Os09g12490
		LOC_Os06g17160
		LOC_Os02g01820	Similar to ABC transporter family, cholesterol/phospholipid flippase. (Os02t0107900-00)
		LOC_Os12g33946
		LOC_Os09g12410
		LOC_Os04g44170
		LOC_Os09g12610
		LOC_Os04g02340
		LOC_Os02g36290
		LOC_Os10g21358
		LOC_Os05g03420
		LOC_Os05g23170
		LOC_Os05g03210	Protein of unknown function DUF295 domain containing protein. (Os05t0123400-01)
		LOC_Os02g49300
		LOC_Os04g02370
		LOC_Os04g02390
		LOC_Os12g23630
		LOC_Os07g24190	Similar to Cellulose synthase-7. (Os07t0424400-01);Similar to cDNA clone:J023086F23, full insert sequence. (Os07t0424400-02);Similar to cDNA clone:J023086F23, full insert sequence. (Os07t0424400-03);Similar to cDNA clone:J023086F23, full insert sequence. (Os07t0424400-04);Similar to cDNA clone:J023086F23, full insert sequence. (Os07t0424400-05);Similar to Cellulose synthase-7. (Os07t0424400-06)
		LOC_Os01g34020
		LOC_Os10g21266
		LOC_Os03g23860
		LOC_Os07g42040	Protein kinase C-like, phorbol ester/diacylglycerol binding domain containing protein. (Os07t0611400-00)
		LOC_Os04g54020	Similar to H0613A10.1 protein. (Os04t0632901-00)
		LOC_Os12g23640
		LOC_Os06g32430
		LOC_Os04g55220	C2 domain containing protein. (Os04t0644900-01)
		LOC_Os06g32440
		LOC_Os04g45500
		LOC_Os10g21346
		LOC_Os05g24760
		LOC_Os01g33960
		LOC_Os02g01760	Similar to diphosphomevalonate decarboxylase. (Os02t0107200-01)
		LOC_Os02g36310
		LOC_Os10g06260
		LOC_Os07g24090	Mitochodrial transcription termination factor-related family protein. (Os07t0423000-01)
		LOC_Os02g49260	Similar to transporter-related. (Os02t0724500-00)
		LOC_Os07g11480
		LOC_Os10g09310
		LOC_Os02g36130
		LOC_Os08g13630	Similar to cDNA clone:J013061K19, full insert sequence. (Os08t0233300-01);Similar to cDNA clone:J013001A08, full insert sequence. (Os08t0233300-02)
		LOC_Os04g54110	Similar to H0613A10.6 protein. (Os04t0633600-00)
		LOC_Os02g16920
		LOC_Os07g42010
		LOC_Os04g02450
		LOC_Os04g52700	Similar to H0313F03.6 protein. (Os04t0617700-01)
		LOC_Os06g32520
		LOC_Os06g01250	Cytochrome P450 93G2 protein (CYP93G2), flava 2-hydroxylase (F2H), C-glycosylflavone biosynthesis (Os06t0102100-01)
		LOC_Os12g33956
		LOC_Os05g03430	SUMO (small ubiquitin-related modifier) E3-ligase, Abiotic stress response, Stress adaptation (Os05t0125000-01)
		LOC_Os12g34062
		LOC_Os06g32350
		LOC_Os02g54390	Glycosyl transferase, family 31 domain containing protein. (Os02t0785200-00)
		LOC_Os08g13469	Hypothetical gene. (Os08t0232100-01)
		LOC_Os12g23560
		LOC_Os12g27270
		LOC_Os10g09350
		LOC_Os04g52690	Similar to Cdc48 cell division control protein 48, AAA family. (Os04t0617600-01)
		LOC_Os04g53950	Similar to cDNA clone:J033024P08, full insert sequence. (Os04t0631200-01);Similar to Xyloglucan endotransglycosylase (Fragment). (Os04t0631200-02)
		LOC_Os01g33800	Heat shock protein DnaJ family protein. (Os01t0521500-01)
		LOC_Os05g03450	Concanavalin A-like lectin/glucanase, subgroup domain containing protein. (Os05t0125200-01)
		LOC_Os04g45570	Autophagy-related protein 13 domain containing protein. (Os04t0538700-01);Autophagy-related protein 13 domain containing protein. (Os04t0538700-02)
		LOC_Os04g55380
		LOC_Os02g01890	Cytochrome P450 domain containing protein. (Os02t0108800-01)
		LOC_Os10g21250
		LOC_Os06g17170
		LOC_Os05g03299
		LOC_Os02g49480	Helix-loop-helix DNA-binding domain containing protein. (Os02t0726700-01);Basic helix-loop-helix (bHLH)-type transcription factor, JA-mediated resistance response against rice bacterial blight (Os02t0726700-02)
		LOC_Os11g46850
		LOC_Os10g09470
		LOC_Os02g38340	Actin/actin-like family protein. (Os02t0596900-01)
		LOC_Os04g52504	Hypothetical protein. (Os04t0615200-01)
		LOC_Os07g18690
		LOC_Os10g06190
		LOC_Os05g09732
		LOC_Os06g01240
		LOC_Os10g21402
		LOC_Os05g23090
		LOC_Os04g55159	Similar to Proline-rich-like protein. (Os04t0644400-01)
		LOC_Os06g17030
		LOC_Os10g21322
		LOC_Os02g38260	Glycoside hydrolase, family 5 protein. (Os02t0596200-01);Putative GH5 cellulase, Regulation of seed setting rate, Promotion of fertilization (Os02t0596200-02)
		LOC_Os04g55310
		LOC_Os04g54010	Bulb-type lectin domain domain containing protein. (Os04t0632600-00)
		LOC_Os10g09600
		LOC_Os04g44080
		LOC_Os10g21300
		LOC_Os05g24684	Bacterial blight resistance (Os05t0312000-01)
		LOC_Os02g01720	TMPIT-like family protein. (Os02t0106800-01)
		LOC_Os10g09510
		LOC_Os10g06370
		LOC_Os07g23990	Similar to tetratricopeptide repeat (TPR)-containing protein. (Os07t0421866-00)
		LOC_Os06g32590
		LOC_Os10g06400
		LOC_Os04g02264
		LOC_Os02g54310	Hypothetical conserved gene. (Os02t0784400-00)
		LOC_Os10g06440
		LOC_Os03g23880
		LOC_Os07g24130
		LOC_Os11g47229
		LOC_Os12g34054
		LOC_Os10g06390
		LOC_Os10g21264	Similar to ATP synthase CF1 beta subunit. (Os10t0355800-00)
		LOC_Os06g01110
		LOC_Os02g38200	Similar to NAD-dependent isocitrate dehydrogenase precursor (EC 1.1.1.41). (Os02t0595500-01)
		LOC_Os12g27280
		LOC_Os02g01780
		LOC_Os03g24010
		LOC_Os06g01280
		LOC_Os10g21380
		LOC_Os08g13570	Exo70 exocyst complex subunit family protein. (Os08t0232700-01)
		LOC_Os10g06140	Serine/threonine protein kinase domain containing protein. (Os10t0152000-00)
		LOC_Os10g06130	Similar to predicted protein. (Os10t0151800-01)
		LOC_Os03g23900	Protein of unknown function DUF1618 domain containing protein. (Os03t0355100-01)
		LOC_Os05g03220
		LOC_Os12g34022
		LOC_Os11g47010
		LOC_Os07g18830
		LOC_Os10g06220
		LOC_Os12g34018
		LOC_Os07g42190
		LOC_Os02g36264	Terpene synthase-like domain containing protein. (Os02t0571800-00)
		LOC_Os10g09590
		LOC_Os07g42060
		LOC_Os04g43930
		LOC_Os06g17060
		LOC_Os05g09740	Acid phosphatase (Class B) family protein. (Os05t0190300-03)
		LOC_Os01g33770
		LOC_Os02g38300	Similar to Charged multivesicular body protein 6. (Os02t0596500-01)
		LOC_Os04g02220
		LOC_Os07g11640
		LOC_Os05g09650	Similar to H0403D02.13 protein. (Os05t0188800-00)
		LOC_Os03g23960	Hypothetical conserved gene. (Os03t0355700-00)
		LOC_Os07g42140	Alpha/beta hydrolase family protein. (Os07t0612400-01)
		LOC_Os04g44140
		LOC_Os01g34090
		LOC_Os02g38460
		LOC_Os05g24620
		LOC_Os06g01060
		LOC_Os04g54140	Serine/threonine protein kinase-related domain containing protein. (Os04t0634000-01)
		LOC_Os12g27210	Conserved hypothetical protein. (Os12t0457500-01)
		LOC_Os04g54060
		LOC_Os06g17240
		LOC_Os07g11610
		LOC_Os07g41920
		LOC_Os06g17110
		LOC_Os10g09290
		LOC_Os12g23600
		LOC_Os12g34050
		LOC_Os08g13720
		LOC_Os12g33859
		LOC_Os02g16960
		LOC_Os11g46860	Similar to Protein kinase. (Os11t0691100-00)
		LOC_Os02g38440	Similar to B-keto acyl reductase. (Os02t0597900-01)
		LOC_Os04g02350
		LOC_Os05g24670
		LOC_Os06g01150
		LOC_Os10g21418
		LOC_Os04g52630	Serine/threonine protein kinase-related domain containing protein. (Os04t0616600-01)
		LOC_Os02g01640
		LOC_Os04g54050
		LOC_Os12g23650
		LOC_Os09g12560	Similar to Ferrochelatase. (Os09t0297000-01)
		LOC_Os12g27090	Conserved hypothetical protein. (Os12t0456400-01)
		LOC_Os05g03440	Conserved hypothetical protein. (Os05t0125100-01)
		LOC_Os10g21396
		LOC_Os03g23160
		LOC_Os10g21196
		LOC_Os06g16950
		LOC_Os04g54040
		LOC_Os01g33930	Conserved hypothetical protein. (Os01t0522800-00)
		LOC_Os07g24110
		LOC_Os05g22930	Conserved hypothetical protein. (Os05t0295200-01)
		LOC_Os12g23670
		LOC_Os02g16930
		LOC_Os03g23250
		LOC_Os04g53990	Basic helix-loop-helix dimerisation region bHLH domain containing protein. (Os04t0631600-01)
		LOC_Os07g18874	Similar to white-brown-complex ABC transporter family. (Os07t0288700-01);ABC transporter-like domain containing protein. (Os07t0288700-02)
		LOC_Os05g24710
		LOC_Os03g23180
		LOC_Os07g42280	Similar to Von Willebrand factor type A domain containing protein, expressed. (Os07t0614300-01)
		LOC_Os04g02180
		LOC_Os04g55240	VQ domain containing protein. (Os04t0645200-01)
		LOC_Os04g54130	Similar to H0315F07.1 protein. (Os04t0633900-00)
		LOC_Os04g52730	Similar to cDNA clone:J013046D23, full insert sequence. (Os04t0618200-01);Similar to H0313F03.11 protein. (Os04t0618200-02)
		LOC_Os07g24220
		LOC_Os09g12720	Zinc finger, RING/FYVE/PHD-type domain containing protein. (Os09t0298500-01);Similar to Protein binding protein. (Os09t0298500-02)
		LOC_Os04g52606	Similar to H0525G02.12 protein. (Os04t0616400-01);Similar to H0525G02.11 protein. (Os04t0616400-02)
		LOC_Os02g01860
		LOC_Os06g32610
		LOC_Os07g18840
		LOC_Os09g12640
		LOC_Os12g34056
		LOC_Os08g13730
		LOC_Os04g52520	Similar to H0525G02.2 protein. (Os04t0615500-01)
		LOC_Os10g21366
		LOC_Os04g54070	Similar to H0613A10.1 protein. (Os04t0633200-00)
		LOC_Os05g22970	Similar to Glyoxalase I (EC 4.4.1.5). (Os05t0295800-01);Nuclear-localized glyoxalase I (EC:4.4.1.5), Detoxification of methylglyoxal in the nucleus (Os05t0295800-02)
		LOC_Os02g16995	Hypothetical gene. (Os02t0270100-00)
		LOC_Os04g53940
		LOC_Os10g06340
		LOC_Os04g55250	Nicotinamide N-methyltransferase, putative domain containing protein. (Os04t0645500-01)
		LOC_Os10g21324
		LOC_Os10g06180
		LOC_Os04g54120	Protein kinase, catalytic domain domain containing protein. (Os04t0633800-00)
		LOC_Os08g13530
		LOC_Os02g54370	Glycosyl transferase, family 31 protein. (Os02t0785000-01)
		LOC_Os02g49490
		LOC_Os10g09260
		LOC_Os08g13620
		LOC_Os09g12590	Similar to sugar carrier protein C. (Os09t0297300-00)
		LOC_Os06g17180
		LOC_Os02g49340
		LOC_Os05g23010
		LOC_Os08g13520
		LOC_Os10g21298
		LOC_Os05g09700
		LOC_Os06g17200
		LOC_Os11g46940
		LOC_Os05g24660	Similar to Isopentenyl transferase IPT7. (Os05t0311801-00)
		LOC_Os04g43980
		LOC_Os10g21350
		LOC_Os09g12480
		LOC_Os04g54160
		LOC_Os05g22940	Similar to Acetyl-coenzyme A carboxylase (EC 6.4.1.2). (Os05t0295300-01)
		LOC_Os10g06300
		LOC_Os07g11690
		LOC_Os07g24100
		LOC_Os02g49410	Component of the NF-Y/HAP transcription factor complex, Regulation of endosperm development (Os02t0725900-01)
		LOC_Os06g16900
		LOC_Os10g09340
		LOC_Os05g03320	Ankyrin repeat domain containing protein. (Os05t0124000-01)
		LOC_Os04g43922	S1, RNA binding domain containing protein. (Os04t0520000-01)
		LOC_Os05g03230
		LOC_Os07g18600
		LOC_Os09g12700
		LOC_Os06g17210
		LOC_Os02g36200
		LOC_Os02g49400
		LOC_Os04g45550
		LOC_Os04g52614	Similar to H0525G02.11 protein. (Os04t0616500-01)
		LOC_Os06g01090
		LOC_Os04g55430
		LOC_Os04g44010
		LOC_Os10g06210
		LOC_Os07g18640
		LOC_Os12g34090
		LOC_Os10g21254
		LOC_Os08g13670
		LOC_Os02g17010
		LOC_Os06g01030
		LOC_Os06g16970
		LOC_Os05g09660
		LOC_Os10g21192
		LOC_Os06g16919	Conserved hypothetical protein. (Os06t0280900-01);Non-protein coding transcript. (Os06t0280900-02)
		LOC_Os02g38190	Conserved hypothetical protein. (Os02t0595400-01)
		LOC_Os06g32290
		LOC_Os04g44050
		LOC_Os06g32630
		LOC_Os07g24180
		LOC_Os10g06360
		LOC_Os10g21198
		LOC_Os05g09620	Similar to SCC3. (Os05t0188500-01);Armadillo-type fold domain containing protein. (Os05t0188500-02)
		LOC_Os02g38490	Hypothetical conserved gene. (Os02t0598400-01);Lipovitellin, superhelical domain containing protein. (Os02t0598400-02)
		LOC_Os10g06410
		LOC_Os02g49350	Cupredoxin domain containing protein. (Os02t0725500-00)
		LOC_Os04g02310
		LOC_Os02g38550
		LOC_Os02g49510	Amino acid transporter, transmembrane domain containing protein. (Os02t0727100-01)
		LOC_Os05g23070
		LOC_Os01g33764	Non-protein coding transcript. (Os01t0521250-01)
		LOC_Os02g01980	Lipase, GDSL domain containing protein. (Os02t0110000-01)
		LOC_Os05g09630	Conserved hypothetical protein. (Os05t0188600-01);Hypothetical conserved gene. (Os05t0188600-02)
		LOC_Os11g46950	Similar to Protein kinase. (Os11t0691600-01)
		LOC_Os01g33869	Conserved hypothetical protein. (Os01t0522100-01)
		LOC_Os10g21274
		LOC_Os02g36110	Cytochrome P450 family protein. (Os02t0569900-01)
		LOC_Os01g34060	Conserved hypothetical protein. (Os01t0524500-01);Transcription factor, Regulation of nutrient mobilization in germination (Os01t0524500-02)
		LOC_Os07g18770
		LOC_Os10g09570
		LOC_Os07g18670
		LOC_Os07g24030
		LOC_Os05g23080
		LOC_Os09g12440
		LOC_Os04g53850	Similar to Anthocyanidin reductase. (Os04t0630800-01)
		LOC_Os04g44130	Defensin protein, Cadmium accumulation (Os04t0522100-01)
		LOC_Os01g33900
		LOC_Os05g23150
		LOC_Os10g09370
		LOC_Os04g45490	Elongation factor G, III and V domain containing protein. (Os04t0538100-01)
		LOC_Os04g02240
		LOC_Os04g52560	FAR1 domain containing protein. (Os04t0615900-01)
		LOC_Os07g11550
		LOC_Os07g42160	RelA/SpoT protein domain containing protein. (Os07t0613000-01)
		LOC_Os07g24150
		LOC_Os10g06330
		LOC_Os02g01870	Protein of unknown function DUF1677, Oryza sativa family protein. (Os02t0108400-00)
		LOC_Os09g12510	Conserved hypothetical protein. (Os09t0296500-01)
		LOC_Os08g13580
		LOC_Os05g23180
		LOC_Os04g45400
		LOC_Os07g41940	Similar to prenylated Rab receptor 2. (Os07t0610400-00)
		LOC_Os08g13640	Ankyrin repeat domain containing protein. (Os08t0233400-01)
		LOC_Os10g09410
		LOC_Os02g01910
		LOC_Os01g33820
		LOC_Os07g24050	Glucoamylase, putatuve domain containing protein. (Os07t0422700-00)
		LOC_Os10g21398
		LOC_Os02g36280	Cytochrome P450 family protein. (Os02t0571900-01)
		LOC_Os05g23160
		LOC_Os05g23190
		LOC_Os07g24270
		LOC_Os05g03490	Protein of unknown function DUF1677, Oryza sativa family protein. (Os05t0125600-01);Non-protein coding transcript. (Os05t0125600-02)
		LOC_Os04g02330
		LOC_Os05g09720
		LOC_Os06g16990	Similar to Thaumatin-like protein. (Os06t0281550-00)
		LOC_Os07g11720
		LOC_Os10g21236
		LOC_Os02g49180	Similar to RNA polymerase Rpb3/Rpb11 dimerisation domain containing protein, expressed. (Os02t0723600-00)
		LOC_Os02g02010	Conserved hypothetical protein. (Os02t0110300-00)
		LOC_Os06g32300
		LOC_Os05g03174	Glycosyl transferase, family 43 protein. (Os05t0123100-01)
		LOC_Os12g27200
		LOC_Os12g27096
		LOC_Os10g21240
		LOC_Os05g22980
		LOC_Os04g02470
		LOC_Os10g21314
		LOC_Os04g52740
		LOC_Os07g42130	Hypothetical conserved gene. (Os07t0612200-00)
		LOC_Os07g24280
		LOC_Os02g38499	Cyclin-like F-box domain containing protein. (Os02t0598600-01)
		LOC_Os02g38250	GLE1-like domain containing protein. (Os02t0596100-01)
		LOC_Os06g01160
		LOC_Os12g23730
		LOC_Os10g09250
		LOC_Os02g38320	Similar to protein binding protein. (Os02t0596700-00)
		LOC_Os12g27150
		LOC_Os10g09300
		LOC_Os09g12540	Chlorophyll A-B binding protein family protein. (Os09t0296800-01)
		LOC_Os11g46980
		LOC_Os11g46990
		LOC_Os11g46830
		LOC_Os04g02420
		LOC_Os02g49440	Similar to AOBP (Ascorbate oxidase promoter-binding protein). (Os02t0726300-01);Similar to AOBP (Ascorbate oxidase promoter-binding protein). (Os02t0726300-03)
		LOC_Os12g23750
		LOC_Os12g23550	Conserved hypothetical protein. (Os12t0422800-01)
		LOC_Os02g49430
		LOC_Os10g21160
		LOC_Os08g13610
		LOC_Os02g54400
		LOC_Os04g55330
		LOC_Os07g18860
		LOC_Os02g38540
		LOC_Os05g03260
		LOC_Os06g01290	Similar to HCF106 precursor protein. (Os06t0102600-01)
		LOC_Os07g24260
		LOC_Os02g01679
		LOC_Os07g18620
		LOC_Os06g01195
		LOC_Os01g34000
		LOC_Os05g22920	Hypothetical conserved gene. (Os05t0295100-01);Protein of unknown function DUF1253 family protein. (Os05t0295100-02)
		LOC_Os12g23490
		LOC_Os10g06420
		LOC_Os05g24720
		LOC_Os12g27310
		LOC_Os04g45300
		LOC_Os06g17050
		LOC_Os12g23520
		LOC_Os08g13750
		LOC_Os10g09500
		LOC_Os07g18700	Similar to SULTR3;5 (SULFATE TRANSPORTER 3;5); sulfate transmembrane transporter. (Os07t0286950-00)
		LOC_Os02g38450
		LOC_Os04g43880
		LOC_Os07g24060
		LOC_Os02g16980
		LOC_Os12g27240
		LOC_Os04g55190	Similar to H0413E07.9 protein. (Os04t0644675-00)
		LOC_Os10g06250
		LOC_Os09g12420
		LOC_Os02g01950
		LOC_Os04g53980
		LOC_Os12g27070	Heat shock cognate protein B, C-terminal oligomerisation domain containing protein. (Os12t0456200-01)
		LOC_Os02g36160
		LOC_Os04g44020	Hypothetical conserved gene. (Os04t0520800-00)
		LOC_Os02g38230	Partner protein of NRT2, Activator for NRT2, High-affinity nitrate transport (Os02t0595900-01)
		LOC_Os10g21234
		LOC_Os02g01750
		LOC_Os07g11600
		LOC_Os02g01940	Transcription factor jumonji/aspartyl beta-hydroxylase domain containing protein. (Os02t0109400-00)
		LOC_Os04g55440	Leucine-rich repeat, plant specific containing protein. (Os04t0648200-01)
		LOC_Os02g54160	AP2/ERF transcription factor, Defense response, Abiotic stress response (Os02t0782700-01);Similar to Transcription factor EREBP1. (Os02t0782700-02)
		LOC_Os10g21404
		LOC_Os12g23590
		LOC_Os08g13560
		LOC_Os03g23820
		LOC_Os04g52650	Similar to H0525G02.13 protein. (Os04t0616800-00)
		LOC_Os05g09708
		LOC_Os07g41990
		LOC_Os04g52640	Hypothetical conserved gene. (Os04t0616700-01);Hypothetical conserved gene. (Os04t0616700-02);Similar to H0525G02.12 protein. (Os04t0616700-03);Similar to H0525G02.12 protein. (Os04t0616700-04)
		LOC_Os05g23110
		LOC_Os04g54030
		LOC_Os02g36210	Ent-copalyl diphosphate synthase, Defense against both fungal pathogen and bacterial pathogen, Biosynthesis of phytoalexin (Os02t0571100-01)
		LOC_Os06g32400
		LOC_Os02g01730	Protein kinase, core domain containing protein. (Os02t0106900-01)
		LOC_Os10g09480
		LOC_Os02g38480	Conserved hypothetical protein. (Os02t0598300-01)
		LOC_Os08g13650
		LOC_Os05g03240
		LOC_Os04g55340
		LOC_Os07g18810
		LOC_Os02g54180	Conserved hypothetical protein. (Os02t0782900-01)
		LOC_Os12g27102	PLC-like phosphodiesterase, TIM beta/alpha-barrel domain domain containing protein. (Os12t0456700-01)
		LOC_Os01g33920
		LOC_Os04g53870
		LOC_Os10g06240
		LOC_Os12g34092
		LOC_Os07g18660
		LOC_Os05g03190	Similar to IQD1. (Os05t0123200-01);IQ calmodulin-binding region domain containing protein. (Os05t0123200-02);Similar to IQD1. (Os05t0123200-03)
		LOC_Os02g17060	Peptidase S8/S53, subtilisin/kexin/sedolisin domain containing protein. (Os02t0270800-00)
		LOC_Os07g18780	Conserved hypothetical protein. (Os07t0287800-01)
		LOC_Os06g32530
		LOC_Os04g45430
		LOC_Os02g17000	Similar to Subtilase. (Os02t0270200-01)
		LOC_Os10g09390
		LOC_Os04g54100
		LOC_Os08g13480
		LOC_Os07g24160
		LOC_Os04g52479	Control of lateral leaf growth, panicle number (Os04t0615000-01)
		LOC_Os05g24650	Protein of unknown function DUF567 family protein. (Os05t0311500-01)
		LOC_Os07g11530
		LOC_Os01g33840
		LOC_Os10g21244
		LOC_Os05g03339
		LOC_Os05g24730
		LOC_Os02g49190	SNF5/SMARCB1/INI1 family protein. (Os02t0723700-01)
		LOC_Os02g38530
		LOC_Os04g45450
		LOC_Os06g01130
		LOC_Os08g13440	Germin-like protein 8-12, Disease resistance (Os08t0231400-01)
		LOC_Os11g46920
		LOC_Os02g49460	Protein of unknown function DUF246, plant domain containing protein. (Os02t0726500-01)
		LOC_Os09g12450
		LOC_Os02g49240	Conserved hypothetical protein. (Os02t0724100-01)
		LOC_Os10g09460
		LOC_Os02g17050
		LOC_Os07g18580	F-box domain, cyclin-like domain containing protein. (Os07t0285900-00)
		LOC_Os04g55210	Similar to Chloride channel-like protein Osclc. (Os04t0644800-01)
		LOC_Os02g49420	FAS1 domain domain containing protein. (Os02t0726000-01)
		LOC_Os04g52600	Similar to H0525G02.10 protein. (Os04t0616300-01)
		LOC_Os10g09610
		LOC_Os10g21290
		LOC_Os07g11680
		LOC_Os06g32600	Thionin, Antimicrobial peptide (Os06t0517700-01)
		LOC_Os05g09728	Hypothetical gene. (Os05t0190000-00)
		LOC_Os11g47080
		LOC_Os04g55280	Similar to H0811D08.6 protein. (Os04t0646000-00)
		LOC_Os05g03390	Ankyrin repeat domain containing protein. (Os05t0124600-01)
		LOC_Os08g13590
		LOC_Os11g47039	Conserved hypothetical protein. (Os11t0692400-01)
		LOC_Os07g18590	Hypothetical conserved gene. (Os07t0286000-00)
		LOC_Os12g27190	Hypothetical conserved gene. (Os12t0457200-01)
		LOC_Os11g47070
		LOC_Os10g06290
		LOC_Os05g22960	Mitochondrial matrix Mmp37 domain containing protein. (Os05t0295700-01)
		LOC_Os06g32480	Similar to OSIGBa0102O13.3 protein. (Os06t0516432-00)
		LOC_Os02g17040
		LOC_Os04g53840
		LOC_Os07g41930	Similar to Protein binding protein. (Os07t0610200-00)
		LOC_Os04g55360	Similar to H0811D08.10 protein. (Os04t0647300-01)
		LOC_Os01g34110
		LOC_Os04g44160
		LOC_Os05g03400
		LOC_Os02g38270
		LOC_Os10g06430
		LOC_Os06g01070
		LOC_Os06g01180	Nicotinamide N-methyltransferase, putative domain containing protein. (Os06t0101100-01)
		LOC_Os09g12470
		LOC_Os05g24790
		LOC_Os04g52750	Similar to H0313F03.13 protein. (Os04t0618400-01)
		LOC_Os04g53910
		LOC_Os09g12430
		LOC_Os03g24020	Ribosomal protein L6 family protein. (Os03t0356300-01)
		LOC_Os10g06280
		LOC_Os05g03370
		LOC_Os04g52725	Pentatricopeptide repeat containing protein. (Os04t0618050-01)
		LOC_Os06g16930
		LOC_Os10g21258
		LOC_Os10g06320
		LOC_Os06g32460
		LOC_Os09g12650	Similar to predicted protein. (Os09t0298100-00)
		LOC_Os02g54120	Similar to NOT2/NOT3/NOT5 family protein, expressed. (Os02t0782200-01);NOT2/NOT3/NOT5 domain containing protein. (Os02t0782200-02);Similar to NOT2/NOT3/NOT5 family protein, expressed. (Os02t0782200-03)
		LOC_Os07g24250
		LOC_Os02g01770
		LOC_Os03g23990
		LOC_Os01g33810	Similar to NB-ARC domain containing protein, expressed. (Os01t0521600-00)
		LOC_Os04g45480	Tetratricopeptide TPR-1 domain containing protein. (Os04t0538000-01);Hypothetical gene. (Os04t0538000-02)
		LOC_Os04g55140
		LOC_Os12g23620	Similar to rp13. (Os12t0424300-00)
		LOC_Os06g32420
		LOC_Os02g38410	Ubiquitin domain containing protein. (Os02t0597700-00)
		LOC_Os06g01230	Similar to NAC-domain protein 1-1. (Os06t0101800-01)
		LOC_Os04g45320
		LOC_Os06g32280
		LOC_Os04g43910	Similar to Auxin response factor 10. (Os04t0519700-01)
		LOC_Os04g02140	Similar to OSIGBa0127D24.8 protein. (Os04t0112200-00)
		LOC_Os12g23610	Similar to ATP synthase F0 subunit 6. (Os12t0424180-00)
		LOC_Os10g21194
		LOC_Os02g54130	Similar to Heat shock-like protein. (Os02t0782300-01);Conserved hypothetical protein. (Os02t0782300-02)
		LOC_Os04g43860	Similar to OSIGBa0102I15.8 protein. (Os04t0519100-00)
		LOC_Os01g33830
		LOC_Os05g23020
		LOC_Os07g42080	DNA-directed RNA polymerase III, subunit Rpc31 domain containing protein. (Os07t0611600-01);Hypothetical conserved gene. (Os07t0611600-02)
		LOC_Os03g23920	Protein of unknown function DUF1618 domain containing protein. (Os03t0355300-01)
		LOC_Os02g17020
		LOC_Os11g47100
		LOC_Os04g02280	Cyclin-like F-box domain containing protein. (Os04t0113000-01);Similar to OSIGBa0102B11.4 protein. (Os04t0113000-02);Similar to OSIGBa0102B11.4 protein. (Os04t0113000-03)
		LOC_Os06g01200	Zinc finger, RING/FYVE/PHD-type domain containing protein. (Os06t0101300-01)
		LOC_Os07g11739	CytochromeP450 monooxygenase, Diterpenoid phytoalexin biosynthesis, Bacterial blight resistance (Os07t0217600-01)
		LOC_Os06g17140
		LOC_Os11g46890
		LOC_Os02g17100
		LOC_Os10g09440
		LOC_Os05g09600	Uncharacterised protein family UPF0546 domain containing protein. (Os05t0188300-01)
		LOC_Os06g17120
		LOC_Os06g01040
		LOC_Os02g49200
		LOC_Os02g01710	Peptidase C78, ubiquitin fold modifier-specific peptidase 1/ 2 domain containing protein. (Os02t0106700-01)
		LOC_Os10g21170
		LOC_Os02g38370
		LOC_Os01g34050	Conserved hypothetical protein. (Os01t0524400-01)
		LOC_Os01g33940
		LOC_Os06g32330
		LOC_Os05g24800
		LOC_Os07g18720	Conserved hypothetical protein. (Os07t0287100-01)
		LOC_Os12g23510
		LOC_Os02g38330
		LOC_Os07g42050
		LOC_Os04g02434
		LOC_Os02g54270
		LOC_Os06g01100
		LOC_Os05g23030
		LOC_Os02g49500
		LOC_Os09g12390	Similar to cDNA clone:002-138-B03, full insert sequence. (Os09t0295300-00)
		LOC_Os04g53920	Similar to H0105C05.4 protein. (Os04t0631000-00)
		LOC_Os02g01670
		LOC_Os03g23980	Hypothetical conserved gene. (Os03t0355900-00)
		LOC_Os07g18610
		LOC_Os02g49332	Cellulose synthase family protein. (Os02t0725300-01);Similar to cDNA clone:J033042D19, full insert sequence. (Os02t0725300-02);Similar to cDNA clone:J033042D19, full insert sequence. (Os02t0725300-03);Similar to cDNA clone:J033042D19, full insert sequence. (Os02t0725300-04)
		LOC_Os04g53890
		LOC_Os04g55420	Leucine-rich repeat, N-terminal domain containing protein. (Os04t0647900-01)
		LOC_Os07g24010	Deep-sowing tolerance (Os07t0422280-01)
		LOC_Os02g54230
		LOC_Os05g03290
		LOC_Os03g23210
		LOC_Os02g49320	Thioredoxin fold domain containing protein. (Os02t0725100-01)
		LOC_Os04g44000
		LOC_Os07g24240
		LOC_Os06g32650
		LOC_Os09g12710	WD40/YVTN repeat-like domain containing protein. (Os09t0298400-01)
		LOC_Os02g49370	Subunit of a CCAAT-motif binding HAP complex, Regulation of meristem identity determination, Vegetative and reproductive development (Os02t0725700-01)
		LOC_Os10g06160
		LOC_Os06g17020	UDP-glucuronosyl/UDP-glucosyltransferase family protein. (Os06t0282000-01)
		LOC_Os12g23680
		LOC_Os09g12690
		LOC_Os12g27160
		LOC_Os04g02460
		LOC_Os02g38240	Rhodanese-like domain containing protein. (Os02t0596000-01);Similar to predicted protein. (Os02t0596000-02)
		LOC_Os08g13460
		LOC_Os08g13450
		LOC_Os09g12520
		LOC_Os03g23800
		LOC_Os02g38430	Nuclear hormone receptor, ligand-binding domain containing protein. (Os02t0597800-01)
		LOC_Os05g03380
		LOC_Os10g06230
		LOC_Os04g53996	Similar to H0105C05.10 protein. (Os04t0632300-01)
		LOC_Os04g52500	Similar to Lecithine cholesterol acyltransferase-like protein. (Os04t0615100-01)
		LOC_Os06g17080
		LOC_Os02g01765	Conserved hypothetical protein. (Os02t0107251-01)
		LOC_Os04g02320
		LOC_Os10g21308
		LOC_Os08g13740
		LOC_Os02g49310	Similar to Protein kinase G11A (EC 2.7.1.-) (Fragment). (Os02t0725000-01)
		LOC_Os07g42070	C1-like domain containing protein. (Os07t0611500-00)
		LOC_Os05g09670
		LOC_Os04g53998	S-locus receptor-like kinase RLK13. (Os04t0632100-01)
		LOC_Os04g55390
		LOC_Os04g43970
		LOC_Os05g23050	Conserved hypothetical protein. (Os05t0296200-01)
		LOC_Os04g44060	Major intrinsic protein family protein. (Os04t0521100-01)
		LOC_Os04g53860	Similar to H0105C05.3 protein. (Os04t0630900-01)
		LOC_Os12g34052
		LOC_Os06g17070
		LOC_Os01g34030
		LOC_Os04g55350
		LOC_Os06g17130
		LOC_Os03g23840
		LOC_Os04g43940
		LOC_Os05g03200	Defects-in-morphology protein 1-like, mitochondrial domain containing protein. (Os05t0123300-00)
		LOC_Os05g03280
		LOC_Os02g38280
		LOC_Os10g21388
		LOC_Os07g11670
		LOC_Os06g32360
		LOC_Os05g09724	Vegetative storage protein/acid phosphatase domain containing protein. (Os05t0189900-01)
		LOC_Os02g49220
		LOC_Os12g33962
		LOC_Os10g21342
		LOC_Os04g02410	Conserved hypothetical protein. (Os04t0114300-00)
		LOC_Os04g53930	Similar to H0105C05.5 protein. (Os04t0631100-01)
		LOC_Os02g54200	Mitochodrial transcription termination factor-related family protein. (Os02t0783100-01);Mitochodrial transcription termination factor-related family protein. (Os02t0783100-02)
		LOC_Os11g46960	Similar to Leucine Rich Repeat family protein, expressed. (Os11t0691800-01)
		LOC_Os04g53970
		LOC_Os07g41970
		LOC_Os10g21352
		LOC_Os10g21332
		LOC_Os04g45370	Similar to Auxin-induced protein X15. (Os04t0537100-01)
		LOC_Os02g01930	Protein of unknown function DUF793 family protein. (Os02t0109200-01);Protein of unknown function DUF793 family protein. (Os02t0109200-02)
		LOC_Os12g27180
		LOC_Os02g49230	CONSTANS-like protein, Heading promotion under long-day condition (Os02t0724000-01)
		LOC_Os06g17090	Similar to UDP-glycosyltransferase. (Os06t0282400-00)
		LOC_Os04g43870	Similar to OSIGBa0132O24.3 protein. (Os04t0519200-00)
		LOC_Os02g38494	Protein phosphatase 2C family protein. (Os02t0598500-00)
		LOC_Os12g27110
		LOC_Os12g27254	Transferase family protein. (Os12t0458100-01)
		LOC_Os12g34040
		LOC_Os10g21216
		LOC_Os02g38386	Conserved hypothetical protein. (Os02t0597200-01)
		LOC_Os01g34080	Armadillo-like helical domain containing protein. (Os01t0524700-01)
		LOC_Os01g33990	Hypothetical conserved gene. (Os01t0523800-00)
		LOC_Os10g09490
		LOC_Os09g12615
		LOC_Os12g23690
		LOC_Os02g01840
		LOC_Os02g54254	Similar to Lysine ketoglutarate reductase/saccharopine dehydrogenase. (Os02t0783700-01);Lysine ketoglutarate reductase/saccharopine dehydrogenase, Lysine-degrading enzyme in developing grain (Os02t0783700-02)
		LOC_Os02g16950
		LOC_Os06g32410
		LOC_Os11g46900	Similar to Protein kinase domain containing protein. (Os11t0691400-00)
		LOC_Os06g32355
		LOC_Os04g54150
		LOC_Os01g34040
		LOC_Os06g32510
		LOC_Os04g52530	Similar to H0525G02.3 protein. (Os04t0615600-01)
		LOC_Os05g03480	Similar to Isovaleryl-CoA dehydrogenase, mitochondrial precursor (EC 1.3.99.10) (IVD). (Os05t0125500-01)
		LOC_Os07g18710	Cyclin-like F-box domain containing protein. (Os07t0287000-01)
		LOC_Os03g23220
		LOC_Os05g24810	Photosystem II PsbQ, oxygen evolving complex domain containing protein. (Os05t0313100-00)
		LOC_Os04g55170
		LOC_Os07g11770	Conserved hypothetical protein. (Os07t0217800-01)
		LOC_Os04g45330	Transcription factor with zinc finger domain and helix-loop-helix domain (YABBY domain), Leaf development (Os04t0536300-01)
		LOC_Os02g54340	Similar to 26S protease regulatory subunit 7 (Fragment). (Os02t0784700-00)
		LOC_Os05g03250
		LOC_Os03g23150
		LOC_Os04g52710	Similar to Imidazoleglycerol-phosphate dehydratase 1 (EC 4.2.1.19) (IGPD 1). (Os04t0617800-01)
		LOC_Os05g03410	Hypothetical conserved gene. (Os05t0124800-01)
epigenetics gene	293	LOC_Os02g04500	Bacterial methyltransferase family protein. (Os02t0137600-01)
		LOC_Os02g12350	Class-I type histone deacetylase, Reproductive development, Seed morphology (Os02t0214900-01);Similar to Histone deacetylase. (Os02t0214900-02)
		LOC_Os01g11952	TRITHORAX-like protein, Regulation of H3K4 methylation, Regulation of plant height and pollen grain development (Os01t0218800-01);Similar to SET domain protein. (Os01t0218800-02)
		LOC_Os06g38470	Class-I type histone deacetylase, Seedling root growth (Os06t0583400-01);Similar to Histone deacetylase. (Os06t0583400-02)
		LOC_Os05g36930	Similar to S1 self-incompatibility locus-linked G221 protein (Fragment). (Os05t0440300-01)
		LOC_Os01g40660	Similar to Embryo-abundant protein EMB-like. (Os01t0589200-00)
		LOC_Os10g31030	MT-A70 family protein. (Os10t0447600-01)
		LOC_Os08g27824	Bacterial Fmu (Sun)/eukaryotic nucleolar NOL1/Nop2p domain containing protein. (Os08t0365900-01);Similar to NOL1/NOP2/sun family protein. (Os08t0365900-02)
		LOC_Os05g43940	Similar to O-methyltransferase ZRP4 (EC 2.1.1.-) (OMT). (Os05t0515600-01)
		LOC_Os03g53890	N-6 adenine-specific DNA methylase, conserved site domain containing protein. (Os03t0749900-01)
		LOC_Os06g05900	Similar to Hexaprenyldihydroxybenzoate methyltransferase, mitochondrial precursor (EC 2.1.1.114) (Dihydroxyhexaprenylbenzoate methyltransferase) (3,4- dihydroxy-5-hexaprenylbenzoate methyltransferase) (DHHB methyltransferase) (DHHB-MT) (DHHB-MTase). (Os06t0152300-01)
		LOC_Os06g21820	Similar to H1005F08.18 protein. (Os06t0323100-01)
		LOC_Os06g01640	Protein arginine methyltransferase (Os06t0105500-01)
		LOC_Os02g12380	Class-I type histone deacetylase, Vegetative growth (Os02t0215200-01);Similar to Histone deacetylase. (Os02t0215200-02);Similar to Histone deacetylase. (Os02t0215200-03)
		LOC_Os01g50480	Similar to JMT. (Os01t0700300-00)
		LOC_Os09g17560	Similar to O-methyltransferase ZRP4 (EC 2.1.1.-) (OMT). (Os09t0344500-01)
		LOC_Os06g13390	Similar to benzoate carboxyl methyltransferase. (Os06t0242000-01)
		LOC_Os11g15060
		LOC_Os09g17850	Histone acetyltransferase type B, catalytic subunit domain containing protein. (Os09t0347800-01)
		LOC_Os11g15130	Similar to SAM dependent carboxyl methyltransferase. (Os11t0257700-00)
		LOC_Os05g08360	Similar to fibrillarin-2. (Os05t0176000-01)
		LOC_Os05g51830	Histone H4 deacetylase, Negative regulation of innate immunity (Os05t0597100-01)
		LOC_Os06g44100	Histone H4 acetyltransferase, Regulation of grain weight, yield, and plant biomass (Os06t0650300-01)
		LOC_Os04g59590	Similar to ankyrin-like protein. (Os04t0692400-01)
		LOC_Os12g41830	Methyltransferase small domain containing protein. (Os12t0612500-01)
		LOC_Os10g02840	Similar to 5-pentadecatrienyl resorcinol O-methyltransferase. (Os10t0118000-01)
		LOC_Os06g04380	Folate-binding, YgfZ domain containing protein. (Os06t0134800-01)
		LOC_Os05g04330	Similar to Shaggy-related protein kinase eta (EC 2.7.1.-) (ASK-eta) (BRASSINOSTEROID-INSENSITIVE 2) (ULTRACURVATA1). (Os05t0133900-01);Similar to DNA methyl transferase 106. (Os05t0133900-02)
		LOC_Os03g56380	Protein of unknown function DUF248, methyltransferase putative family protein. (Os03t0775200-01)
		LOC_Os06g13070	Conserved hypothetical protein. (Os06t0237900-00)
		LOC_Os06g20790	SAM dependent carboxyl methyltransferase domain containing protein. (Os06t0313440-00)
		LOC_Os02g35060	tRNA guanosine-2'-O-methyltransferase, TRM11 domain containing protein. (Os02t0556400-01)
		LOC_Os08g39600	Similar to tRNA/rRNA methyltransferase (SpoU) family protein. (Os08t0506500-00)
		LOC_Os09g30360	Similar to Caffeoyl-CoA O-methyltransferase (EC 2.1.1.104) (Trans-caffeoyl-CoA 3- O-methyltransferase) (CCoAMT) (CCoAOMT). (Os09t0481400-01)
		LOC_Os09g24900	Protein of unknown function DUF248, methyltransferase putative family protein. (Os09t0415700-01)
		LOC_Os08g02600	Methyltransferase type 11 domain containing protein. (Os08t0119500-01)
		LOC_Os11g15410
		LOC_Os11g26860	Similar to Serine hydroxymethyltransferase. (Os11t0455800-01);Similar to Serine hydroxymethyltransferase. (Os11t0455800-02)
		LOC_Os09g37860	Similar to predicted protein. (Os09t0551300-01);Bacterial Fmu (Sun)/eukaryotic nucleolar NOL1/Nop2p domain containing protein. (Os09t0551300-02)
		LOC_Os11g15030	Similar to Benzothiadiazole-induced S-adenosyl-L-methionine:salicylic acid carboxyl methyltransferase 1. (Os11t0256600-00)
		LOC_Os11g38900	Similar to SET domain protein SDG111. (Os11t0602200-01);Similar to SET1. (Os11t0602200-02)
		LOC_Os03g58400	DNA methyltransferase, Maintenance of methylation, Gene silencing (Os03t0798300-01);DNA methyltransferase, Maintenance of CpG methylation after DNA replication (Os03t0798300-02);DNA methyltransferase, Maintenance of CpG methylation after DNA replication (Os03t0798300-03);DNA methyltransferase, Maintenance of CpG methylation after DNA replication (Os03t0798300-04)
		LOC_Os02g51490	Methyltransferase type 11 domain containing protein. (Os02t0750500-01)
		LOC_Os03g12110	Similar to Homocysteine S-methyltransferase 1 (EC 2.1.1.10) (S- methylmethionine:homocysteine methyltransferase 1) (SMM:Hcy S- methyltransferase 1) (ZmHMT-1). (Os03t0221200-01)
		LOC_Os07g47500	Type I protein arginine methyltransferase (Os07t0671700-01)
		LOC_Os01g54969	Similar to Resveratrol O-methyltransferase. (Os01t0753300-00)
		LOC_Os04g01470	Similar to 0-methyltransferase (EC 2.1.1.6) (Fragment). (Os04t0104900-01)
		LOC_Os09g04890	Hypothetical conserved gene. (Os09t0134500-01);Trithorax group protein, Regulation of flowering time (Os09t0134500-02)
		LOC_Os11g15310
		LOC_Os07g08500	DNA methyltransferase, Maintenance of methylation, Gene silencing (Os07t0182900-01);DNA methyltransferase, Maintenance of CpG methylation after DNA replication (Os07t0182900-02);DNA methyltransferase, Maintenance of CpG methylation after DNA replication (Os07t0182900-03);DNA methyltransferase, Maintenance of CpG methylation after DNA replication (Os07t0182900-04);DNA methyltransferase, Maintenanc…
		LOC_Os06g13550
		LOC_Os01g67970	Histone lysine demethylase, Stress-responsive H3K27me3(histon H3 lysine 27 trimethylation) demethylation (Os01t0907400-01)
		LOC_Os08g08200	mRNA capping enzyme, large subunit family protein. (Os08t0180000-01);mRNA capping enzyme, large subunit family protein. (Os08t0180000-02)
		LOC_Os03g57280	N2,N2-dimethylguanosine tRNA methyltransferase family protein. (Os03t0786700-01)
		LOC_Os12g25490	O-methyltransferase, family 2 domain containing protein. (Os12t0441600-00)
		LOC_Os08g04780	SWIRM and amine oxidase domain-containing protein, Homolog of Arabidopsis FLOWERING LOCUS D (FLD), Control of flowering time (Os08t0143400-01);Similar to cDNA clone:J013128B21, full insert sequence. (Os08t0143400-02)
		LOC_Os04g09670	Similar to N-methyltransferase. (Os04t0176200-00)
		LOC_Os01g12570	Similar to 3-methyl-2-oxobutanoate hydroxymethyltransferase. (Os01t0225500-00)
		LOC_Os02g57760	Similar to S-adenosyl-L-methionine: beta-alanine N-methyltransferase (Fragment). (Os02t0823400-01)
		LOC_Os06g04150	Similar to Magnesium-protoporphyrin O-methyltransferase (EC 2.1.1.11) (Magnesium- protoporphyrin IX methyltransferase). (Os06t0132400-01)
		LOC_Os08g39250	Conserved hypothetical protein. (Os08t0502000-01)
		LOC_Os01g67360	Similar to dehydration-responsive family protein. (Os01t0899200-01)
		LOC_Os07g14350	Chloroplast-localised putative leucine carboxyl methyltransferase (LCMT), O-methyltransferase, Regulation of jasmonate (JA)- and brassinosteroid (BR)-mediated growth and defence responses, Leaf senescence, heading date and grain production via melatonin biosynthesis (Os07t0247100-01)
		LOC_Os05g49230	Ribosomal RNA methyltransferase J domain containing protein. (Os05t0567400-01)
		LOC_Os04g08034	Polycomb group protein, Supressor of Zeste(12) homolog, C2H2-type zinc finger motif containing protein (Os04t0162100-01);Similar to EMF protein. (Os04t0162100-02)
		LOC_Os03g12570	Similar to Cytosine-specific methyltransferase. (Os03t0226800-01)
		LOC_Os03g02010	DNA methyltransferase, Vegetative and reproductive development (Os03t0110800-01)
		LOC_Os04g25360	tRNA methyltransferase complex GCD14 subunit domain containing protein. (Os04t0319600-01)
		LOC_Os07g06980	Histone deacetylase superfamily protein. (Os07t0164100-01)
		LOC_Os06g13350	SAM dependent carboxyl methyltransferase family protein. (Os06t0241400-01)
		LOC_Os07g40700	Similar to Hydroxyproline-rich glycoprotein DZ-HRGP precursor. (Os07t0598100-01)
		LOC_Os12g25820	Similar to O-methyltransferase ZRP4. (Os12t0444800-00)
		LOC_Os04g25990	Hypothetical conserved gene. (Os04t0326300-01)
		LOC_Os06g13560	Similar to anthranilic acid methyltransferase 3. (Os06t0244000-01)
		LOC_Os06g13510
		LOC_Os02g38060	Methyltransferase-related domain containing protein. (Os02t0593900-01)
		LOC_Os12g09770	Similar to N-methyltransferase. (Os12t0199500-00)
		LOC_Os11g20040	Similar to O-methyltransferase family protein. (Os11t0305400-00)
		LOC_Os08g40580	Similar to Methylase. (Os08t0517600-01);Methyltransferase type 11 domain containing protein. (Os08t0517600-02)
		LOC_Os11g15180
		LOC_Os03g04940	Conserved hypothetical protein. (Os03t0143000-01)
		LOC_Os03g60750	Ribosomal RNA methyltransferase J domain containing protein. (Os03t0822300-01)
		LOC_Os05g43930	Similar to O-methyltransferase ZRP4 (EC 2.1.1.-) (OMT). (Os05t0515500-01)
		LOC_Os12g25870
		LOC_Os06g13520
		LOC_Os08g08210	Similar to SET domain-containing protein. (Os08t0180100-01);Similar to SET domain protein. (Os08t0180100-02)
		LOC_Os03g58640	Forkhead-associated domain containing protein. (Os03t0800800-01)
		LOC_Os04g56950	SABATH family protein, IAA homeostasis (Os04t0665200-01)
		LOC_Os12g10200	Similar to methyltransferase. (Os12t0203100-01)
		LOC_Os06g21830
		LOC_Os04g40840	Ortholog of yeast ELP3, Catalytic subunit of Elongator, Leaf development, Meristem function, tRNA maturation and histone acetylation (Os04t0484900-01)
		LOC_Os06g06980	Similar to Caffeoyl-CoA 3-O-methyltransferase (Fragment). (Os06t0165800-01)
		LOC_Os04g21720
		LOC_Os08g07260	Similar to Flavonoid 7-O-methyltransferase. (Os08t0169300-00)
		LOC_Os05g25870	N2,N2-dimethylguanosine tRNA methyltransferase family protein. (Os05t0324100-01)
		LOC_Os06g13490	SAM dependent carboxyl methyltransferase domain containing protein. (Os06t0243300-00)
		LOC_Os02g04660	Type II protein arginine methyltransferase (Os02t0139200-01)
		LOC_Os01g62800	Protein of unknown function DUF248, methyltransferase putative family protein. (Os01t0846600-01);Similar to ankyrin-like protein. (Os01t0846600-02)
		LOC_Os01g70220	Similar to SET domain-containing protein SET118. (Os01t0927000-01)
		LOC_Os10g33720	Similar to Ankyrin-like protein. (Os10t0477100-01)
		LOC_Os11g19140	Similar to Cyclopropane-fatty-acyl-phospholipid synthase family protein, expressed. (Os11t0296900-00)
		LOC_Os04g49080	Hypothetical gene. (Os04t0580001-01)
		LOC_Os06g43800	Methyltransferase type 11 domain containing protein. (Os06t0646000-01);Methyltransferase type 11 domain containing protein. (Os06t0646000-02)
		LOC_Os11g15300	Similar to SAM dependent carboxyl methyltransferase family protein. (Os11t0259700-01)
		LOC_Os01g12560	Pyruvate/Phosphoenolpyruvate kinase, catalytic core domain containing protein. (Os01t0225400-01)
		LOC_Os04g53230	Similar to Aminomethyltransferase, mitochondrial precursor (EC 2.1.2.10) (Glycine cleavage system T protein) (GCVT). (Os04t0623800-01);Similar to H0215F08.10 protein. (Os04t0623800-02)
		LOC_Os03g19480	Polycomb repressive complex2 (PRC2) key subunit, Enhancer of zeste [E(z)] genes, Short day promotion of flowering (Os03t0307800-01)
		LOC_Os09g19560	Type I protein arginine methyltransferase (Os09t0359800-01);Similar to cDNA clone:J013102P20, full insert sequence. (Os09t0359800-02)
		LOC_Os08g38920	Similar to Caffeoyl-CoA 3-O-methyltransferase (Fragment). (Os08t0498600-01);Similar to Caffeoyl-CoA 3-O-methyltransferase (Fragment). (Os08t0498600-02)
		LOC_Os11g20080	Similar to Herbicide safener binding protein. (Os11t0306300-01)
		LOC_Os04g09680
		LOC_Os08g42760	Bicoid-interacting 3 domain containing protein. (Os08t0540500-01)
		LOC_Os02g45110	Subunit of RNA N6-methyladenosine methyltransferase, Regulation of embryo development (Os02t0672600-01)
		LOC_Os04g57070
		LOC_Os01g69120	Methyltransferase small domain containing protein. (Os01t0920300-01);Methyltransferase small domain containing protein. (Os01t0920300-02)
		LOC_Os07g46340	Similar to catalytic/ methyltransferase. (Os07t0656800-01)
		LOC_Os04g45990	Similar to SET domain-containing protein SET104. (Os04t0544100-01)
		LOC_Os07g28040	Similar to O-methyltransferase ZRP4. (Os07t0464200-00)
		LOC_Os10g02760	Conserved hypothetical protein. (Os10t0116900-01);Hypothetical conserved gene. (Os10t0116900-02)
		LOC_Os08g31750	Methyltransferase type 11 domain containing protein. (Os08t0411200-01)
		LOC_Os06g47294	Similar to dehydration-responsive protein-related. (Os06t0687450-01)
		LOC_Os05g01470	Similar to Methionine S-methyltransferase (EC 2.1.1.12) (AdoMet:Met S- methyltransferase) (Hv-MMT1). (Os05t0105000-01)
		LOC_Os03g27930	Hypothetical conserved gene. (Os03t0396900-01);Similar to PIMT. (Os03t0396900-02)
		LOC_Os01g61250	Protein of unknown function DUF248, methyltransferase putative family protein. (Os01t0828300-01)
		LOC_Os05g42140	Hypothetical conserved gene. (Os05t0500700-00)
		LOC_Os12g10170
		LOC_Os04g11970	Winged helix repressor DNA-binding domain containing protein. (Os04t0196200-00)
		LOC_Os04g51380	Similar to cDNA clone:J023087M06, full insert sequence. (Os04t0602900-01);Similar to Protein-S-isoprenylcysteine O-methyltransferase. (Os04t0602900-02)
		LOC_Os06g21760	Similar to H1005F08.15 protein. (Os06t0322400-00)
		LOC_Os05g37350	5-methylcytosine DNA glycosylase/lyase, Demethylation of retrotransposon Tos17, Promotion of Tos17 transposition, Seed development (Os05t0445900-01);5-methylcytosine DNA glycosylase/lyase (Os05t0445900-02)
		LOC_Os03g01110	Similar to TAR RNA loop binding protein (TAR (HIV) RNA binding protein 1). (Os03t0100500-01)
		LOC_Os11g35340	Similar to S-adenosylmethionine-dependent methyltransferase/ catalytic. (Os11t0557700-01);Similar to S-adenosylmethionine-dependent methyltransferase/ catalytic. (Os11t0557700-02)
		LOC_Os06g12990	Similar to tRNA (guanine-N(7)-)-methyltransferase (EC 2.1.1.33) (tRNA(m7G46)- methyltransferase) (Methyltransferase-like protein 1). (Os06t0236900-01)
		LOC_Os05g35440	Similar to Hydroxymethyltransferase. (Os05t0429000-01)
		LOC_Os03g48050	tRNA/rRNA methyltransferase, SpoU domain containing protein. (Os03t0685100-01)
		LOC_Os11g36450	Cyclin-like F-box domain containing protein. (Os11t0572800-01)
		LOC_Os06g21720
		LOC_Os04g09604	Similar to 0-methyltransferase (EC 2.1.1.6) (Fragment). (Os04t0175600-01)
		LOC_Os10g05290	Similar to RNA methyltransferase, TrmH family protein, expressed. (Os10t0142900-01)
		LOC_Os09g19830	SET domain containing protein. (Os09t0362900-01)
		LOC_Os06g22440	SAM dependent carboxyl methyltransferase family protein. (Os06t0329900-01)
		LOC_Os01g11960	Zinc finger, PHD-type domain containing protein. (Os01t0218900-01)
		LOC_Os08g38900	Similar to Caffeoyl-CoA O-methyltransferase 2 (EC 2.1.1.104) (Trans-caffeoyl-CoA 3-O-methyltransferase 2) (CCoAMT-2) (CCoAOMT-2). (Os08t0498100-01)
		LOC_Os05g41172	Rice Su(var)3-9 homolog (SUVH), Histone methyltransferase, Retrotransposon repression (Os05t0490700-01);Hypothetical gene. (Os05t0490700-02)
		LOC_Os12g25860	Winged helix repressor DNA-binding domain containing protein. (Os12t0445300-00)
		LOC_Os10g34740	Protein arginine methyltransferase (Os10t0489100-01)
		LOC_Os04g53700	Similar to H0303G06.16 protein. (Os04t0629100-01);Similar to H0303G06.16 protein. (Os04t0629100-02)
		LOC_Os07g25450	SET domain containing protein. (Os07t0435900-01)
		LOC_Os01g68104	Hypothetical conserved gene. (Os01t0909100-01)
		LOC_Os06g17830	Similar to Oxidoreductase-like protein. (Os06t0286310-01)
		LOC_Os12g41390	Similar to homocysteine S-methyltransferase-2. (Os12t0607000-01);Similar to Homocysteine S-methyltransferase 2 (EC 2.1.1.10) (S- methylmethionine:homocysteine methyltransferase 2) (SMM:Hcy S- methyltransferase 2) (ZmHMT-2). (Os12t0607000-02)
		LOC_Os05g01140	SAM dependent carboxyl methyltransferase family protein. (Os05t0102000-01)
		LOC_Os02g34850	SET domain domain containing protein. (Os02t0554000-01);Conserved hypothetical protein. (Os02t0554000-02)
		LOC_Os11g01810	C-5 cytosine methyltransferase domain containing protein. (Os11t0109200-00)
		LOC_Os06g27970	Subunit of RNA N6-methyladenosine methyltransferase, Regulation of sporogenesis and embryo development, Male gametogenesis (Os06t0474200-01)
		LOC_Os05g25880	N2,N2-dimethylguanosine tRNA methyltransferase family protein. (Os05t0324200-01)
		LOC_Os01g59620	DNA methylation reader, Response to salt stress (Os01t0811300-01)
		LOC_Os07g10600	Cycloartenol-C-24-methyltransferase 1 (EC 2.1.1.41) (24-sterol C- methyltransferase 1) (Sterol C-methyltransferase 1). (Os07t0206700-01);Similar to Cycloartenol-C-24-methyltransferase 1. (Os07t0206700-02)
		LOC_Os06g05090	Type I protein arginine methyltransferase (Os06t0142800-01)
		LOC_Os04g31000	Methyltransferase type 11 domain containing protein. (Os04t0379300-01);Similar to predicted protein. (Os04t0379300-02)
		LOC_Os03g36910	Methyltransferase FkbM domain containing protein. (Os03t0566600-01)
		LOC_Os06g13280	Similar to OSIGBa0132I10.2 protein. (Os06t0240800-00)
		LOC_Os09g27270	Ribosomal RNA methyltransferase RrmJ/FtsJ domain containing protein. (Os09t0445100-00)
		LOC_Os11g19840	Similar to Herbicide safener binding protein. (Os11t0303600-01)
		LOC_Os01g53890	tRNA/rRNA methyltransferase, SpoU domain containing protein. (Os01t0742000-01)
		LOC_Os06g16390	H3K27 methyltransferase, Polycomb repressive complex2 (PRC2) key subunit, Enhancer of zeste [E(z)] genes, Long day repression of flowering (Os06t0275500-01)
		LOC_Os05g32590	Similar to Methylase. (Os05t0392200-01)
		LOC_Os11g15340	SAM dependent carboxyl methyltransferase family protein. (Os11t0260100-00)
		LOC_Os04g09654	Winged helix repressor DNA-binding domain containing protein. (Os04t0175900-01)
		LOC_Os01g42630	Similar to DNA methyl transferase4. (Os01t0612000-01)
		LOC_Os01g51530	Similar to methyltransferase. (Os01t0712600-00)
		LOC_Os11g08314	Similar to Ankyrin-like protein. (Os11t0186300-01)
		LOC_Os06g49140	Similar to Cell division-like protein. (Os06t0704900-01)
		LOC_Os01g56540	Similar to histone-lysine N-methyltransferase SUVR3. (Os01t0772150-00)
		LOC_Os08g38910	Similar to Caffeoyl-CoA 3-O-methyltransferase (Fragment). (Os08t0498400-01);Similar to Caffeoyl-CoA O-methyltransferase (Fragment). (Os08t0498400-02)
		LOC_Os06g20770	Similar to Jasmonate O-methyltransferase. (Os06t0313320-00)
		LOC_Os11g29690	2OG-Fe(II) oxygenase domain containing protein. (Os11t0488500-01);Similar to oxidoreductase, 2OG-Fe(II) oxygenase family protein. (Os11t0488500-02)
		LOC_Os12g10140	Similar to N-methyltransferase. (Os12t0202700-00)
		LOC_Os04g36710
		LOC_Os09g24530	Similar to Ribulose-1,5 bisphosphate carboxylase/oxygenase large subunit N- methyltransferase, chloroplast precursor (EC 2.1.1.127) ([Ribulose- bisphosphate carboxylase]-lysine N-methyltransferase) (RuBisCO methyltransferase) (RuBisco LSMT) (rbcMT). (Os09t0411650-01)
		LOC_Os03g59290	Similar to Cyclopropane-fatty-acyl-phospholipid synthase family protein, expressed. (Os03t0807600-00)
		LOC_Os10g10180	Methyltransferase type 11 domain containing protein. (Os10t0181600-01);Similar to CMV 1a interacting protein 1. (Os10t0181600-02)
		LOC_Os05g31480	Similar to ankyrin like protein. (Os05t0378800-01);Protein of unknown function DUF248, methyltransferase putative family protein. (Os05t0378800-02);Similar to ankyrin like protein. (Os05t0378800-03)
		LOC_Os01g29409	Similar to Met-10+ like family protein. (Os01t0390400-01);Nucleic acid-binding OB-fold domain containing protein. (Os01t0390400-02);Nucleic acid-binding OB-fold domain containing protein. (Os01t0390400-03)
		LOC_Os02g48770	SAM dependent carboxyl methyltransferase family protein. (Os02t0719600-01)
		LOC_Os11g03700	Similar to YDG/SRA domain containing protein. (Os11t0131600-00)
		LOC_Os08g35310	Similar to Flavonoid 7-O-methyltransferase. (Os08t0454500-00)
		LOC_Os10g28630	Similar to Homocysteine S-methyltransferase 3 (EC 2.1.1.10) (S- methylmethionine:homocysteine methyltransferase 3) (SMM:Hcy S- methyltransferase 3) (ZmHMT-3). (Os10t0422200-01);Similar to Homocysteine S-methyltransferase 3 (EC 2.1.1.10) (S- methylmethionine:homocysteine methyltransferase 3) (SMM:Hcy S- methyltransferase 3) (ZmHMT-3). (Os10t0422200-02)
		LOC_Os08g10470	Hypothetical conserved gene. (Os08t0205300-01);SET domain containing protein. (Os08t0205300-02);Hypothetical conserved gene. (Os08t0205300-03)
		LOC_Os02g12600	Similar to NOL1R. (Os02t0217800-00)
		LOC_Os08g06100	Caffeic acid O-methyltransferase, Flavonoid 3'-O-methyltransferase, Melatonin biosynthesis, Tricin biosynthesis (Os08t0157500-01);Similar to Quercetin 3-O-methyltransferase 1. (Os08t0157500-02)
		LOC_Os04g20270	NAD<sup>+</sup>-dependent histone deacetylase, Sir2 (silent information regulator 2) homolog, Seed development, Negative regulation of leaf senescence (Os04t0271000-01);Similar to SIR2-like protein. (Os04t0271000-02)
		LOC_Os11g38860	Protein of unknown function DUF248, methyltransferase putative family protein. (Os11t0601600-01)
		LOC_Os05g07830	Similar to CLE family OsCLE503 protein. (Os05t0170600-01)
		LOC_Os10g30550	Similar to Phosphoglycerate kinase. (Os10t0442100-00)
		LOC_Os06g04820	Leucine carboxyl methyltransferase family protein. (Os06t0140100-01)
		LOC_Os12g13800	Naringenin 7-O-methyltransferase, Biosynthesis of flavonoid phytoalexin sakuranetin (Os12t0240900-01)
		LOC_Os07g08200	Methyltransferase type 11 domain containing protein. (Os07t0179300-00)
		LOC_Os06g06730	Similar to Ribosomal protein L11 methyltransferase (EC 2.1.1.-) (L11 Mtase). (Os06t0162600-01)
		LOC_Os03g56370	Leucine carboxyl methyltransferase domain containing protein. (Os03t0775000-00)
		LOC_Os04g51360	RNA recognition motif, RNP-1 domain containing protein. (Os04t0602700-00)
		LOC_Os06g13460	SAM dependent carboxyl methyltransferase family protein. (Os06t0242700-01)
		LOC_Os03g20430	SET domain containing protein. (Os03t0320400-01)
		LOC_Os09g29630	mRNA 5-methylcytosine (m<sup>5</sup>C) methyltransferase, Adaptation to high temperature (Os09t0471900-01);Hypothetical conserved gene. (Os09t0471900-02)
		LOC_Os12g08220	Histone deacetylase superfamily protein. (Os12t0182700-01)
		LOC_Os05g04940	tRNA/rRNA methyltransferase, SpoU domain containing protein. (Os05t0141400-01)
		LOC_Os10g41590	E3 ligases of H2Bub1, C3HC4-type RING finger protein, Transcriptional regulation of anther development, Regulaton of flowering time by affecting histone H2B monoubiquitination (Os10t0565600-01)
		LOC_Os10g01570	Chromomethylase, Plant development, Silencing of transposable elements (TEs) (Os10t0104900-01)
		LOC_Os01g51870	Methyltransferase type 12 domain containing protein. (Os01t0716500-01)
		LOC_Os11g19780	Similar to O-methyltransferase. (Os11t0303300-00)
		LOC_Os02g57590	Similar to Fibrillarin-2. (Os02t0821800-01);Similar to Fibrillarin-2. (Os02t0821800-02)
		LOC_Os12g22030	Similar to Serine hydroxymethyltransferase. (Os12t0409000-01)
		LOC_Os05g39520	Similar to predicted protein. (Os05t0472200-01);Similar to dehydration-responsive family protein. (Os05t0472200-02)
		LOC_Os01g11900	Putative DNA demethylase, Endosperm development (Os01t0218032-01)
		LOC_Os04g58060	Type I protein arginine methyltransferase (Os04t0677066-01)
		LOC_Os12g25450	O-methyltransferase, family 2 protein. (Os12t0441300-00)
		LOC_Os05g37410	Similar to DNA glycosylase/lyase 701. (Os05t0446550-00)
		LOC_Os04g57090
		LOC_Os08g44280	L-isoaspartate methyltransferase, iso-Asp-containing protein repairing enzyme, Seed vigor and longevity (Os08t0557000-01)
		LOC_Os06g13470	SAM dependent carboxyl methyltransferase domain containing protein. (Os06t0242900-01)
		LOC_Os01g35170	Similar to methyltransferase. (Os01t0535900-01);Similar to predicted protein. (Os01t0535900-02)
		LOC_Os07g4336
		LOC_Os12g42876	Similar to Ethylene-responsive methionine synthase (Fragment). (Os12t0623900-01);Similar to Methionine synthase protein. (Os12t0623900-02);Similar to Methionine synthase 2 enzyme. (Os12t0623900-03)
		LOC_Os06g20960	SAM dependent carboxyl methyltransferase domain containing protein. (Os06t0315000-00)
		LOC_Os03g04340	24-methylenesterol C-methyltransferase 2 (EC 2.1.1.143) (24-sterol C- methyltransferase 2) (Sterol-C-methyltransferase 2). (Os03t0136200-01)
		LOC_Os07g23169	Methyltransferase, METTL2, predicted domain containing protein. (Os07t0414200-01)
		LOC_Os04g57080
		LOC_Os08g37780	Bacterial Fmu (Sun)/eukaryotic nucleolar NOL1/Nop2p domain containing protein. (Os08t0484400-01)
		LOC_Os12g15470	Serine carboxypeptidase I precursor (EC 3.4.16.5) (Carboxypeptidase C). (Os12t0257000-01);Similar to Serine carboxypeptidase 1. (Os12t0257000-02);Similar to Serine carboxypeptidase 1. (Os12t0257000-03)
		LOC_Os11g12760
		LOC_Os02g02870	Zinc finger, CCHC-type domain containing protein. (Os02t0121100-01)
		LOC_Os06g01450	Protein of unknown function DUF248, methyltransferase putative family protein. (Os06t0103900-01)
		LOC_Os09g31310	Acyl-CoA N-acyltransferase domain containing protein. (Os09t0488000-01)
		LOC_Os06g49860	Similar to Ankyrin-like protein. (Os06t0712800-01);Putative pectin methyltransferase, Pistil development during reproductive growth (Os06t0712800-02)
		LOC_Os02g54000	mRNA capping enzyme, large subunit domain containing protein. (Os02t0780600-01);mRNA capping enzyme, large subunit domain containing protein. (Os02t0780600-02)
		LOC_Os12g42884	Similar to Methionine synthase protein. (Os12t0624000-01);Similar to Methionine synthase protein. (Os12t0624000-02)
		LOC_Os04g57050
		LOC_Os01g74520	Similar to Methlytransferase, UbiE/COQ5 family. (Os01t0976600-01)
		LOC_Os03g17010	Similar to ALY protein. (Os03t0278300-01);Transcriptional coactivator-like protein. (Os03t0278300-02);Similar to THO complex subunit 4. (Os03t0278300-04)
		LOC_Os08g05790	O-methyltransferase, family 3 protein. (Os08t0154000-01)
		LOC_Os06g20630	Similar to Jasmonate O-methyltransferase. (Os06t0311800-00)
		LOC_Os01g56610	Similar to Homocysteine S-methyltransferase 4 (EC 2.1.1.10) (S- methylmethionine:homocysteine methyltransferase 4) (SMM:Hcy S- methyltransferase 4) (ZmHMT-4). (Os01t0772900-01);Similar to Homocysteine S-methyltransferase 4 (EC 2.1.1.10) (S- methylmethionine:homocysteine methyltransferase 4) (SMM:Hcy S- methyltransferase 4) (ZmHMT-4). (Os01t0772900-02)
		LOC_Os07g06970	Small RNA methyltransferase, Small RNA stabilization, Regulation of shoot development (Os07t0164000-01)
		LOC_Os03g05680	Similar to JmjC domain containing protein, expressed. (Os03t0151300-01);JmjC domain-containing protein with a zinc-finger (ZnF) domain, Demethylase of H3K4 methylation, Suppression of flowering time under long day conditions (Os03t0151300-02)
		LOC_Os11g19880	Winged helix repressor DNA-binding domain containing protein. (Os11t0304050-00)
		LOC_Os03g60920	Methyltransferase small domain containing protein. (Os03t0824200-01)
		LOC_Os06g08800	Similar to F26G16.17 protein. (Os06t0187100-00)
		LOC_Os01g09750	Methyltransferase small domain containing protein. (Os01t0193600-01)
		LOC_Os12g13810
		LOC_Os02g56020	Methyltransferase type 11 domain containing protein. (Os02t0804300-01);Similar to Methyltransferase WBSCR22. (Os02t0804300-02)
		LOC_Os03g07850	Rossmann-like alpha/beta/alpha sandwich fold domain containing protein. (Os03t0174600-01);Similar to tRNA methyltransferase. (Os03t0174600-02)
		LOC_Os06g05910	Similar to Hexaprenyldihydroxybenzoate methyltransferase, mitochondrial precursor (EC 2.1.1.114) (Dihydroxyhexaprenylbenzoate methyltransferase) (3,4- dihydroxy-5-hexaprenylbenzoate methyltransferase) (DHHB methyltransferase) (DHHB-MT) (DHHB-MTase). (Os06t0152400-01)
		LOC_Os06g13530	Similar to 001-045-E04, full insert sequence. (Os06t0243801-00)
		LOC_Os11g19790
		LOC_Os06g27980	Methyltransferase type 11 domain containing protein. (Os06t0474300-01)
		LOC_Os10g41970	Protein of unknown function DUF248, methyltransferase putative family protein. (Os10t0569300-01)
		LOC_Os01g65410	Putative serine hydroxymethyltransferase, Negative regulator of sulphate/selenate uptake and assimilation, Cadmium tolerance (Os01t0874900-01)
		LOC_Os10g02880	Conserved hypothetical protein. (Os10t0118200-01)
		LOC_Os04g42870	UbiE/COQ5 methyltransferase family protein. (Os04t0507800-01)
		LOC_Os02g51030	Methyltransferase type 11 domain containing protein. (Os02t0744100-01)
		LOC_Os10g28040	Similar to General control of amino-acid synthesis 5-like 2 (Fragment). (Os10t0415900-01)
		LOC_Os03g60190	Hypothetical conserved gene. (Os03t0816500-01);Rice homolog of E.coli AlkB, DNA 6mA (N<sup>6</sup>-methyladenine) demethylation (Os03t0816500-02)
		LOC_Os01g49250	Similar to AR401. (Os01t0686400-01)
		LOC_Os04g46450	E3 ligases of H2Bub1, Transcriptional regulation of anther development (Os04t0550400-01)
		LOC_Os04g40540	Similar to Protein-L-isoaspartate O-methyltransferase (EC 2.1.1.77) (Protein- beta-aspartate methyltransferase) (PIMT) (Protein L-isoaspartyl methyltransferase) (L-isoaspartyl protein carboxyl methyltransferase). (Os04t0481400-01);L-isoaspartate methyltransferase, iso-Asp-containing protein repair (Os04t0481400-02)
		LOC_Os01g50610	SAM dependent carboxyl methyltransferase family protein. (Os01t0701700-01)
		LOC_Os12g01800	Similar to DRM-type DNA-methyltransferase. (Os12t0108900-00)
		LOC_Os11g20090	Similar to Herbicide safener binding protein. (Os11t0306400-01)
		LOC_Os01g66110	Protein of unknown function DUF248, methyltransferase putative family protein. (Os01t0883900-01);Protein of unknown function DUF248, methyltransferase putative family protein. (Os01t0883900-02)
		LOC_Os12g41900	Hypothetical conserved gene. (Os12t0613200-01);Similar to Histone-lysine N-methyltransferase, H3 lysine-4 specific SET1 (EC 2.1.1.43) (Set1/Ash2 histone methyltransferase complex subunit SET1) (SET-domain-containing protein 1). (Os12t0613200-02);Hypothetical conserved gene. (Os12t0613200-03)
		LOC_Os11g20160	Herbicide safener binding protein. (Os11t0307300-01)
		LOC_Os08g45130	SET domain containing protein. (Os08t0565700-01)
		LOC_Os03g26200	Protein of unknown function DUF248, methyltransferase putative family protein. (Os03t0379100-01)
		LOC_Os06g13310
		LOC_Os08g25570	Histone deacetylase, Regulation of seed germination, Response to ABA and abiotic stresses (Os08t0344100-01)
		LOC_Os02g40770	Similar to Su(VAR)3-9-related protein 4. (Os02t0621100-01)
		LOC_Os09g13740	SET domain-containing histone methyltransferase, H3 lysine 36 (H3K36) methylation, Flowering promotion (Os09t0307800-01);Similar to histone-lysine N-methyltransferase, H3 lysine-36 and H4 lysine-20specific. (Os09t0307800-02)
		LOC_Os06g43790	Similar to HAF1. (Os06t0645700-01)
		LOC_Os01g20206	Similar to embryonic abundant protein-like. (Os01t0307686-00)
		LOC_Os01g03090	Similar to SLL2. (Os01t0121100-01);Similar to SLL2. (Os01t0121100-02)
		LOC_Os07g27970	O-methyltransferase, family 2 domain containing protein. (Os07t0463600-00)
		LOC_Os03g52840	Serine hydroxymethyltransferase, Regulatory function in photorespiration, Regulation of chilling tolerance (Os03t0738400-01);Similar to Serine hydroxymethyltransferase. (Os03t0738400-02);Similar to Serine hydroxymethyltransferase. (Os03t0738400-03)
		LOC_Os08g19420	Winged helix repressor DNA-binding domain containing protein. (Os08t0290700-01)
		LOC_Os04g48140	Similar to OSIGBa0139P06.9 protein. (Os04t0569400-00)
		LOC_Os04g40530	Methyltransferase type 11 domain containing protein. (Os04t0481300-01)
		LOC_Os06g20920	SAM dependent carboxyl methyltransferase family protein. (Os06t0314600-01)
		LOC_Os11g33300	Winged helix repressor DNA-binding domain containing protein. (Os11t0539500-00)
		LOC_Os05g41800	Ribosomal L11 methyltransferase family protein. (Os05t0497675-01)
		LOC_Os07g27880	O-methyltransferase, family 2 domain containing protein. (Os07t0462800-00)
		LOC_Os10g42690	H3K9 demethylase, Floral organ development (Os10t0577600-01)
		LOC_Os04g34976	Histone H3 lysine 36-specific methyltransferase, Control of flowering time (Os04t0429100-01)
		LOC_Os11g15040	SAM dependent carboxyl methyltransferase family protein. (Os11t0256900-01)
		LOC_Os12g42090	Similar to 37 kDa inner envelope membrane protein, chloroplast precursor (E37). (Os12t0615400-01)
